# Supplementary material for: Conserved Molecular Responses to Arsenite Exposure in Drosophila melanogaster
Source: bioRxiv. 2026 Feb 10:2026.02.08.701855. Preprint. [Version 1] doi: 10.64898/2026.02.08.701855 (PMC12919075; doi:10.64898/2026.02.08.701855)
Supplement: Supplement 3 — Table S2. RNA-seq results comparing gene expression between Oregon-R Males exposed to NaAsO2. Adult males were exposed to 0 mM and 0.25 mM NaAsO2 for 1, 2, 4, 8, 24 or 48 hours prior to collection. [file media-3.xlsx]

## Sheet: Male 0.25mM 1h vs 0mM 1h
Table S2. RNA-seq results comparing gene expression between OregonR Males exposed to sodium arsenite. Adult Males were exposed to 0 mM and 0.25 mM sodium arsenite for 1 hr, 2 hr, 4 hr, 8 hr, 24 hr, or 48 hr prior to collection.
Condition: Male; 0 mM vs 0.25 mM sodium arsenite; 1 hr exposure
ensembl_gene_id	sym	desc	biotype	baseMean	log2FoldChange	lfcSE	pvalue	padj
FBgn0264823	asRNA:CR44031	antisense RNA:CR44031	ncRNA	35.643	30.8757	4.39462	2.90828820520454e-13	1.61788072855529e-09
FBgn0053502	CG33502		protein_coding	332.511	25.1637	3.55779	4.37345135552353e-13	1.8247132418083e-09
FBgn0050031	CG30031		protein_coding	120.12	22.1318	4.7884	1.09750274656847e-07	0.000162532
FBgn0263493	CR43482		pseudogene	129.495	18.4308	2.4517	2.97165399864843e-14	2.47969667917218e-10
FBgn0086611	Lcp65Ag3	Larval cuticle protein	protein_coding	164.233	14.8851	2.22493	1.48240189772233e-11	4.94796105421761e-08
FBgn0261615	CG42704		protein_coding	403.691	14.7139	1.55829	2.46856046032965e-21	4.11978055224415e-17
FBgn0052581	sordd2	suppression of retinal degeneration disease 1 upon overexpression 2	protein_coding	13.9746	11.0223	10.2447	1.5925261158825e-05	0.0147654
FBgn0000639	Fbp1	Fat body protein 1	protein_coding	62.8378	10.3419	7.56349	9.21837813246042e-06	0.0097076
FBgn0262510	CR43080		pseudogene	66.2147	6.93183	1.53976	1.16866136297379e-07	0.000162532
FBgn0013278	Hsp70Bb	Heat shock protein 70 Bb	protein_coding	1978.27	1.53005	1.44377	4.4193574933702e-06	0.00526819
FBgn0013279	Hsp70Bc	Heat shock protein 70 Bc	protein_coding	738.197	1.21219	1.57696	1.00246562769085e-05	0.00984126
FBgn0067782	att-ORFB	alternative testis transcripts open reading frame B	protein_coding	57.6865	0.0608466	1.23387	0.0189444	1
FBgn0051354	Hsp70Bbb	Heat shock protein 70 Bbb	protein_coding	796.489	0.0334659	0.311617	0.000936403	0.488363
FBgn0051617	His1:CG31617	His1:CG31617	protein_coding	159.695	0.0251119	0.351496	0.00349581	1
FBgn0263087	CG43355		protein_coding	7.37805	0.0215298	0.32591	0.00424636	1
FBgn0053852	His1:CG33852	His1:CG33852	protein_coding	175.222	0.0166768	0.314233	0.00858007	1
FBgn0052801	CG32801		protein_coding	3.38829	0.0136094	0.282931	0.0109149	1
FBgn0266594	lncRNA:CR45119	long non-coding RNA:CR45119	ncRNA	4.34473	0.0122545	0.228879	0.00642759	1
FBgn0030186	CG2962		protein_coding	26.6152	0.0110875	0.431224	0.125483	1
FBgn0038142	CheA87a	Chemosensory protein A 87a	protein_coding	79.6575	0.00950727	0.0927215	0.002228	0.909229
FBgn0013277	Hsp70Ba	Heat shock protein 70 Ba	protein_coding	86.1515	0.00760206	0.183004	0.0126238	1
FBgn0034328	BomBc1	Bomanin Bicipital 1	protein_coding	76.5264	0.0074445	0.113581	0.00382973	1
FBgn0037078	CG12971		protein_coding	5.09284	0.00628731	0.107205	0.00491962	1
FBgn0034807	CG9897		protein_coding	136.483	0.00604201	0.15119	0.0128124	1
FBgn0267028	lncRNA:CR45472	long non-coding RNA:CR45472	ncRNA	2.70198	0.00577255	0.135525	0.0101592	1
FBgn0037200	CG11109		protein_coding	157.599	0.00532208	0.0699824	0.00463672	1
FBgn0267528	asRNA:CR45868	antisense RNA:CR45868	ncRNA	1.88696	0.0052339	0.149401	0.0194075	1
FBgn0265919	lncRNA:CR44708	long non-coding RNA:CR44708	ncRNA	1.50524	0.00409461	0.131159	0.0262419	1
FBgn0030551	CG11674		protein_coding	615.711	0.00397096	0.117564	0.0195396	1
FBgn0067311	CheB38b	Chemosensory protein B 38b	protein_coding	15.2593	0.00356932	0.0651805	0.00876579	1
FBgn0264945	asRNA:CR44114	antisense RNA:CR44114	ncRNA	2.03661	0.00342383	0.133078	0.0502438	1
FBgn0052865	lncRNA:alphagamma-element:CR32865	alphagamma-element:CR32865	ncRNA	166.521	0.00326537	0.0808967	0.0127326	1
FBgn0263414	asRNA:CR43460	antisense RNA:CR43460	ncRNA	20.3946	0.00320463	0.102669	0.0239522	1
FBgn0027617	CG5808		protein_coding	173.428	0.0031916	0.0447084	0.00573007	1
FBgn0013276	Hsp70Ab	Heat shock protein 70 Ab	protein_coding	2097.32	0.00296636	0.0799455	0.0155278	1
FBgn0003129	Poxm	Pox meso	protein_coding	48.7544	0.00278266	0.0410471	0.00655361	1
FBgn0263773	fok	fledgling of Klp38B	protein_coding	1732.85	0.00267426	0.0291454	0.00258909	0.982031
FBgn0001225	Hsp26	Heat shock protein 26	protein_coding	5551.63	0.00265861	0.0465408	0.0101269	1
FBgn0261289	CheB98a	Chemosensory protein A 98a	protein_coding	5.87727	0.0025221	0.0620453	0.0152515	1
FBgn0028946	Or35a	Odorant receptor 35a	protein_coding	1.57262	0.00250377	0.0935856	0.0373254	1
FBgn0264486	CG43894		protein_coding	1.81373	0.00243791	0.090575	0.0363918	1
FBgn0052496	CR32496		pseudogene	4.6098	0.00241683	0.0928689	0.0405251	1
FBgn0051457	CG31457		protein_coding	157.131	0.00232153	0.0367193	0.00789125	1
FBgn0035877	CG7083		protein_coding	419.218	0.00225971	0.0298948	0.00462337	1
FBgn0264393	CG43841		protein_coding	34.5082	0.00223413	0.0459709	0.0145028	1
FBgn0011277	HLH4C	Helix loop helix protein 4C	protein_coding	2.11658	0.00212511	0.0714734	0.0279281	1
FBgn0264501	lncRNA:CR43900	long non-coding RNA:CR43900	ncRNA	8.06927	0.00207087	0.0781096	0.0375318	1
FBgn0286723	hll	heimdall	protein_coding	94.9438	0.00203188	0.0511236	0.0190701	1
FBgn0265949	lncRNA:CR44736	long non-coding RNA:CR44736	ncRNA	1.03885	0.00200333	0.100241	0.0961872	1
FBgn0034329	BomS1	Bomanin Short 1	protein_coding	450.872	0.00193617	0.0420633	0.0171082	1
FBgn0267081	asRNA:CR45525	antisense RNA:CR45525	ncRNA	3.04634	0.00188003	0.0815996	0.0568176	1
FBgn0065104	sncRNA:158	small non-coding RNA 158	ncRNA	16.3667	0.00183985	0.0443748	0.0202133	1
FBgn0267173	lncRNA:CR45613	long non-coding RNA:CR45613	ncRNA	2.61975	0.00181762	0.0640241	0.0326152	1
FBgn0026393	Or43b	Odorant receptor 43b	protein_coding	37.7303	0.00179618	0.0349936	0.0139368	1
FBgn0052251	Claspin	Claspin	protein_coding	224.13	0.00175455	0.0455082	0.0225186	1
FBgn0262001	CG42819		protein_coding	3.89601	0.00172711	0.0786893	0.065187	1
FBgn0267711	asRNA:CR46044	antisense RNA:CR46044	ncRNA	1.68098	0.00170461	0.0773932	0.0642957	1
FBgn0263409	lncRNA:CR43455	long non-coding RNA:CR43455	ncRNA	2.38895	0.00169566	0.248143	0.703351	1
FBgn0267263	lncRNA:CR45699	long non-coding RNA:CR45699	ncRNA	1.59153	0.00166888	0.0770637	0.067549	1
FBgn0031324	CG14342		protein_coding	3.90157	0.00161941	0.0601291	0.0381275	1
FBgn0267506	pre-rRNA:CR45846	ribosomal RNA primary transcript:CR45846	rRNA	4516.1	0.00161564	0.0478536	0.0273322	1
FBgn0034279	CG18635		protein_coding	174.131	0.00160935	0.0318239	0.0146302	1
FBgn0266987	lncRNA:CR45438	long non-coding RNA:CR45438	ncRNA	1.79987	0.00160113	0.0621649	0.0421507	1
FBgn0267468	asRNA:CR45818	antisense RNA:CR45818	ncRNA	119.288	0.00159978	0.0310463	0.0139239	1
FBgn0053664	CG33664		protein_coding	0.800001	0.00158151	0.246165	0.720966	1
FBgn0267478	asRNA:CR45828	antisense RNA:CR45828	ncRNA	1.4595	0.00145798	0.226243	0.719742	1
FBgn0038273	CG14860		protein_coding	39.3541	0.0014545	0.0377549	0.0264549	1
FBgn0267495	asRNA:CR45185	antisense RNA:CR45185	ncRNA	8.44807	0.00143893	0.061891	0.0551947	1
FBgn0053899	His4:CG33899	His4:CG33899	protein_coding	6.01563	0.00143874	0.0736964	0.0908742	1
FBgn0038132	apn	apnoia	protein_coding	2.8023	0.00142267	0.0654761	0.0659785	1
FBgn0265715	lncRNA:CR44522	long non-coding RNA:CR44522	ncRNA	4.89979	0.00141724	0.0646504	0.0644116	1
FBgn0004898	fd96Cb	forkhead domain 96Cb	protein_coding	3.46493	0.00138857	0.0577613	0.0515026	1
FBgn0037921	Zaf1	ZAD and Architectural Function 1	protein_coding	81.5863	0.00138051	0.028691	0.0169152	1
FBgn0267888	CR46176		pseudogene	0.234855	0.00131789	0.242022	0.763296	1
FBgn0267733	lncRNA:CR46064	long non-coding RNA:CR46064	ncRNA	120.013	0.00131464	0.0246701	0.0129376	1
FBgn0001967	NimC3	Nimrod C3	protein_coding	1.86755	0.00127445	0.0918535	0.260921	1
FBgn0085523	Su(Ste):CR40820	Suppressor of Stellate:CR40820	ncRNA	0.382976	0.00127144	0.241358	0.770985	1
FBgn0267959	lncRNA:CR46239	long non-coding RNA:CR46239	ncRNA	10.491	0.00126903	0.0352653	0.0318887	1
FBgn0002926	ndl	nudel	protein_coding	72.522	0.00125919	0.057697	0.0662146	1
FBgn0035555	CG13720		protein_coding	0.231269	0.00124721	0.241017	0.775018	1
FBgn0029646	CG14423		protein_coding	1.00929	0.00121909	0.0642125	0.0961947	1
FBgn0036419	CG13482		protein_coding	1174.83	0.00117269	0.0274928	0.0235573	1
FBgn0265710	lncRNA:CR44517	long non-coding RNA:CR44517	ncRNA	1.1395	0.00113645	0.0591431	0.0928312	1
FBgn0003267	ro	rough	protein_coding	3.71817	0.0011252	0.0473105	0.0578818	1
FBgn0266307	asRNA:CR44972	antisense RNA:CR44972	ncRNA	1.00666	0.00112384	0.239386	0.795838	1
FBgn0267749	lncRNA:CR46080	long non-coding RNA:CR46080	ncRNA	2.53609	0.00112353	0.0789616	0.226991	1
FBgn0266951	lncRNA:CR45402	long non-coding RNA:CR45402	ncRNA	0.916341	0.00111421	0.0643743	0.124495	1
FBgn0037997	CG14742		protein_coding	62.3035	0.00111209	0.0265423	0.0248683	1
FBgn0026390	Or33c	Odorant receptor 33c	protein_coding	1.09886	0.00109253	0.0592797	0.10394	1
FBgn0003300	run	runt	protein_coding	9.63654	0.00108434	0.0344924	0.0423079	1
FBgn0029905	Nf-YC	Nuclear factor Y-box C	protein_coding	526.827	0.00106849	0.0205745	0.014577	1
FBgn0283479	Alp1	Alkaline phosphatase 1	protein_coding	3.51857	0.0010643	0.0573694	0.102145	1
FBgn0036330	CG11263		protein_coding	49.2602	0.00105367	0.0348437	0.0451537	1
FBgn0259099	DCX-EMAP	Doublecortin-domain-containing echinoderm-microtubule-associated protein	protein_coding	56.3873	0.0010515	0.0219901	0.0179799	1
FBgn0033927	CR10102		pseudogene	0.847233	0.00104754	0.23846	0.808935	1
FBgn0085377	CG34348		protein_coding	228.18	0.00104741	0.0178149	0.0110952	1
FBgn0013308	Odc2	Ornithine decarboxylase 2	protein_coding	11.7639	0.00104292	0.0318461	0.0416016	1
FBgn0003430	slp1	sloppy paired 1	protein_coding	31.3861	0.00103142	0.0255857	0.0277599	1
FBgn0267775	lncRNA:CR46106	long non-coding RNA:CR46106	ncRNA	3.36937	0.00102982	0.0385897	0.0524173	1
FBgn0067312	CheB38a	Chemosensory protein B 38a	protein_coding	3.33775	0.00102607	0.0485691	0.0758447	1
FBgn0266178	pre-mod(mdg4)-B		protein_coding	14.8233	0.00102252	0.0762747	0.258095	1
FBgn0266350	lncRNA:CR44999	long non-coding RNA:CR44999	ncRNA	3.34723	0.00102067	0.0563355	0.108857	1
FBgn0266811	CG45273		protein_coding	0.985695	0.00101824	0.0615838	0.139926	1
FBgn0267165	lncRNA:CR45605	long non-coding RNA:CR45605	ncRNA	2.33637	0.00100515	0.046125	0.0720377	1
FBgn0265104	lncRNA:CR44206	long non-coding RNA:CR44206	ncRNA	9.64796	0.000998097	0.0335088	0.0481266	1
FBgn0035636	Cralbp	Cellular retinaldehyde binding protein	protein_coding	29.2138	0.000994046	0.0306082	0.0435134	1
FBgn0028991	seq	sequoia	protein_coding	10.9339	0.000986035	0.0506032	0.0915224	1
FBgn0266699	asRNA:CR45189	antisense RNA:CR45189	ncRNA	19.6172	0.000981134	0.0488401	0.0856861	1
FBgn0267773	asRNA:CR46104	antisense RNA:CR46104	ncRNA	3.30927	0.000977455	0.0804427	0.326555	1
FBgn0053907	His4:CG33907	His4:CG33907	protein_coding	0.679207	0.000946075	0.237323	0.82659	1
FBgn0264876	asRNA:CR44067	antisense RNA:CR44067	ncRNA	1.21083	0.000934873	0.120947	0.624518	1
FBgn0004783	Ccp84Aa	Ccp84Aa	protein_coding	2.79505	0.000934356	0.0603154	0.16557	1
FBgn0040513	kappaB-Ras	kappaB-Ras	protein_coding	129.926	0.000931475	0.029118	0.0464075	1
FBgn0262362	CG43060		protein_coding	0.377378	0.000928922	0.148507	0.712635	1
FBgn0266880	asRNA:CR45341	antisense RNA:CR45341	ncRNA	0.198893	0.000924786	0.237097	0.830325	1
FBgn0029092	ced-6	ced-6	protein_coding	2660.52	0.000923903	0.0115381	0.00815322	1
FBgn0039067	wda	will decrease acetylation	protein_coding	198.856	0.000911525	0.0179656	0.0165427	1
FBgn0267166	lncRNA:CR45606	long non-coding RNA:CR45606	ncRNA	0.803303	0.000898977	0.055983	0.149295	1
FBgn0030074	CG12662		protein_coding	0.936298	0.000896499	0.0544495	0.139793	1
FBgn0030844	ppk23	pickpocket 23	protein_coding	26.1736	0.000894873	0.0258975	0.0410509	1
FBgn0266351	asRNA:CR45000	antisense RNA:CR45000	ncRNA	1.02983	0.000889983	0.056273	0.155317	1
FBgn0038133	Osi22	Osiris 22	protein_coding	0.297326	0.000883612	0.236367	0.837376	1
FBgn0260477	CG30283		protein_coding	1.70888	0.000878934	0.0491683	0.114424	1
FBgn0040554	asRNA:CR17025	antisense RNA:CR17025	ncRNA	0.304228	0.000873535	0.23658	0.839369	1
FBgn0265837	lncRNA:CR44626	long non-coding RNA:CR44626	ncRNA	0.315004	0.000871511	0.163287	0.759916	1
FBgn0053500	CG33500		protein_coding	2.96885	0.000869147	0.0470069	0.10639	1
FBgn0038448	CG12783		protein_coding	70.3151	0.000864216	0.017178	0.0173802	1
FBgn0086708	stv	starvin	protein_coding	2395.16	0.000863261	0.0227228	0.0334069	1
FBgn0083940	RhoU	RhoU	protein_coding	81.836	0.000860717	0.0183136	0.0201807	1
FBgn0265950	lncRNA:CR44737	long non-coding RNA:CR44737	ncRNA	0.0754258	0.000860142	0.23645	0.841742	1
FBgn0284411	lncRNA:TS3	long noncoding RNA: testis-specific 3	ncRNA	0.291121	0.000856289	0.14989	0.738707	1
FBgn0034391	CG15080		protein_coding	13.7017	0.000851588	0.0309912	0.0602136	1
FBgn0267559	lncRNA:CR45899	long non-coding RNA:CR45899	ncRNA	1.02465	0.000850551	0.0548613	0.162972	1
FBgn0266941	lncRNA:CR45392	long non-coding RNA:CR45392	ncRNA	1.21878	0.000850507	0.0503546	0.131417	1
FBgn0286030	lncRNA:CR46350	long non-coding RNA:CR46350	ncRNA	18.4065	0.000844256	0.0267579	0.0501949	1
FBgn0265931	lncRNA:CR44720	long non-coding RNA:CR44720	ncRNA	2.28121	0.000833	0.0458156	0.111667	1
FBgn0045471	Gr92a	Gustatory receptor 92a	protein_coding	0.662974	0.000821322	0.0715253	0.34665	1
FBgn0265457	lncRNA:CR44357	long non-coding RNA:CR44357	ncRNA	2.95767	0.000819365	0.046921	0.12241	1
FBgn0053346	CG33346		protein_coding	172.659	0.000812186	0.0242258	0.0452815	1
FBgn0265832	lncRNA:CR44621	long non-coding RNA:CR44621	ncRNA	0.217181	0.000809413	0.235994	0.85078	1
FBgn0038028	CG10035		protein_coding	18.1775	0.000806826	0.0546915	0.184286	1
FBgn0053289	ppk5	pickpocket 5	protein_coding	1.10059	0.000802997	0.048793	0.140622	1
FBgn0034092	CG7798		protein_coding	0.464386	0.000799756	0.235897	0.852499	1
FBgn0053348	CheB42a	Chemosensory protein B 42a	protein_coding	24.8213	0.000797694	0.0285582	0.0623807	1
FBgn0264496	asRNA:CR43898	antisense RNA:CR43898	ncRNA	6.90181	0.00079035	0.0259985	0.0554368	1
FBgn0052037	CG32037		protein_coding	12.3262	0.000789153	0.0262818	0.0566518	1
FBgn0053469	CG33469		protein_coding	18.2057	0.000785853	0.025832	0.0555351	1
FBgn0013275	Hsp70Aa	Heat shock protein 70 Aa	protein_coding	2837.58	0.000785681	0.0518585	0.171891	1
FBgn0266868	lncRNA:CR45329	long non-coding RNA:CR45329	ncRNA	3.21189	0.000780244	0.0350139	0.0820302	1
FBgn0266935	lncRNA:CR45386	long non-coding RNA:CR45386	ncRNA	0.107311	0.000779841	0.235722	0.856062	1
FBgn0052511	CR32511		pseudogene	0.349321	0.000775236	0.131612	0.72308	1
FBgn0054028	CG34028		protein_coding	1.4598	0.000775223	0.0564445	0.219863	1
FBgn0261006	snoRNA:83E4-5		snoRNA	0.230183	0.000771709	0.235648	0.857517	1
FBgn0266156	lncRNA:CR44862	long non-coding RNA:CR44862	ncRNA	0.4671	0.000761116	0.0898666	0.552254	1
FBgn0086558	Ubi-p5E	Ubiquitin-5E	protein_coding	7527.55	0.00076013	0.0089819	0.0116314	1
FBgn0267721	asRNA:CR46054	antisense RNA:CR46054	ncRNA	1.44801	0.00075749	0.0625797	0.298595	1
FBgn0267680	lncRNA:CR46016	long non-coding RNA:CR46016	ncRNA	6.74158	0.000755737	0.0266732	0.0636511	1
FBgn0267413	CG45766		protein_coding	1.13482	0.000754521	0.234662	0.860115	1
FBgn0003448	sna	snail	protein_coding	3.81948	0.000750035	0.0462519	0.146785	1
FBgn0267880	CR46168		pseudogene	0.316579	0.000741077	0.163159	0.796194	1
FBgn0037665	St2	Sulfotransferase 2	protein_coding	0.269911	0.000740938	0.123947	0.715025	1
FBgn0053757	CG33757		protein_coding	0.211779	0.000740074	0.235403	0.863212	1
FBgn0014931	CG2678		protein_coding	130.698	0.000739023	0.0208725	0.0412018	1
FBgn0029532	CG13361		protein_coding	1.10121	0.00073828	0.048071	0.166422	1
FBgn0035742	Acbp4	Acyl-CoA binding protein 4	protein_coding	6.22016	0.000737182	0.043001	0.130907	1
FBgn0267539	CR45879		pseudogene	8.74135	0.000736034	0.0252346	0.0618225	1
FBgn0015765	p38a	p38a MAP kinase	protein_coding	404.895	0.000735183	0.010355	0.0132144	1
FBgn0263709	lncRNA:CR43661	long non-coding RNA:CR43661	ncRNA	0.156932	0.000728702	0.235298	0.865253	1
FBgn0034666	CG9294		protein_coding	0.283675	0.000727556	0.208461	0.84782	1
FBgn0262856	CG43220		protein_coding	0.146254	0.000727024	0.235331	0.865581	1
FBgn0045470	Gr93b	Gustatory receptor 93b	protein_coding	0.210447	0.000726125	0.193199	0.835173	1
FBgn0029948	CheA7a	Chemosensory protein A 7a	protein_coding	134.794	0.000725848	0.0215192	0.0463072	1
FBgn0035012	CG13590		protein_coding	0.137538	0.000721936	0.235248	0.866475	1
FBgn0263020	CG43315		protein_coding	2.2226	0.000721397	0.0347413	0.095564	1
FBgn0287454	Pa1	PTIP associated 1	protein_coding	219.667	0.000718307	0.0158554	0.0242321	1
FBgn0032888	CheB38c	Chemosensory protein B 38c	protein_coding	29.857	0.0007147	0.0221684	0.051458	1
FBgn0036219	CCDC151	Coiled-coil domain containing protein 151	protein_coding	2.09063	0.000714551	0.039986	0.122215	1
FBgn0266656	asRNA:CR45163	antisense RNA:CR45163	ncRNA	0.4655	0.000712769	0.0974468	0.625871	1
FBgn0053687	CG33687		protein_coding	0.0853623	0.000711367	0.235143	0.86837	1
FBgn0040842	CG15212		protein_coding	6.58523	0.000707229	0.0503588	0.205369	1
FBgn0052528	parvin	parvin	protein_coding	897.1	0.000705768	0.00724938	0.0143455	1
FBgn0040941	CG15308		protein_coding	0.707102	0.00070377	0.135317	0.757851	1
FBgn0260440	spdo	sanpodo	protein_coding	6.4477	0.000696743	0.0290308	0.0828523	1
FBgn0259989	CG42486		protein_coding	232.438	0.000696655	0.032692	0.0948322	1
FBgn0266593	lncRNA:CR45118	long non-coding RNA:CR45118	ncRNA	2.85117	0.000696561	0.0330822	0.0962906	1
FBgn0267228	lncRNA:CR45668	long non-coding RNA:CR45668	ncRNA	4.4469	0.000692479	0.0432983	0.153543	1
FBgn0265792	lncRNA:CR44581	long non-coding RNA:CR44581	ncRNA	5.22212	0.000691994	0.0296522	0.0858967	1
FBgn0265976	lncRNA:CR44755	long non-coding RNA:CR44755	ncRNA	0.395724	0.000691351	0.0893786	0.593513	1
FBgn0036879	Cpr76Bb	Cuticular protein 76Bb	protein_coding	4.46034	0.000689885	0.0405552	0.135887	1
FBgn0001150	gt	giant	protein_coding	24.6441	0.000688583	0.0220519	0.055832	1
FBgn0261453	scaRNA:MeU2-C41	small Cajal body-specific RNA : MeU2-C41	snoRNA	0.0590029	0.000687522	0.234993	0.872698	1
FBgn0039848	Loxl1	Lysyl oxidase-like 1	protein_coding	16.1944	0.000686722	0.0242144	0.0673287	1
FBgn0266025	lncRNA:CR44790	long non-coding RNA:CR44790	ncRNA	0.469243	0.000686394	0.0945955	0.62616	1
FBgn0058005	CR40005		pseudogene	1.27332	0.000684502	0.074056	0.482179	1
FBgn0266401	asRNA:CR45041	antisense RNA:CR45041	ncRNA	0.105643	0.00068389	0.234953	0.873349	1
FBgn0037797	CG12420		protein_coding	1.6746	0.000679628	0.0454479	0.177878	1
FBgn0267579	lncRNA:CR45919	long non-coding RNA:CR45919	ncRNA	0.282884	0.000679527	0.234953	0.874156	1
FBgn0000594	Est-P	Esterase P	protein_coding	8.09214	0.000675623	0.048756	0.21127	1
FBgn0262890	CG43245		protein_coding	1.20118	0.000671939	0.0439083	0.169454	1
FBgn0067905	Dso2	Daisho2	protein_coding	510.915	0.000671917	0.0205339	0.0508113	1
FBgn0085294	CG34265		protein_coding	11.9479	0.000670947	0.0277186	0.0847724	1
FBgn0262795	CR43176		pseudogene	0.0418039	0.000670352	0.234859	0.875805	1
FBgn0000179	bi	bifid	protein_coding	29.7072	0.000669574	0.0193532	0.0448497	1
FBgn0029914	CG4558		protein_coding	296.289	0.00066957	0.0131797	0.0212169	1
FBgn0266176	pre-mod(mdg4)-J		protein_coding	1.46125	0.000669104	0.0652874	0.405676	1
FBgn0039237	CG13640		protein_coding	1.05169	0.000668216	0.0474192	0.203264	1
FBgn0262811	CG43182		protein_coding	0.242684	0.000666006	0.189091	0.845269	1
FBgn0050062	CG30062		protein_coding	2.59104	0.000663167	0.0333816	0.107798	1
FBgn0036878	Cpr76Ba	Cuticular protein 76Ba	protein_coding	1.45955	0.00066225	0.0472094	0.205339	1
FBgn0001230	Hsp68	Heat shock protein 68	protein_coding	2388.94	0.000661429	0.0246739	0.0753217	1
FBgn0038239	CG14850		protein_coding	0.0592946	0.000658981	0.234801	0.87788	1
FBgn0054046	lncRNA:CR34046	long non-coding RNA:CR34046	ncRNA	1.16784	0.000653976	0.042685	0.16984	1
FBgn0052571	TwdlX	TweedleX	protein_coding	4.06888	0.00065063	0.0451645	0.193701	1
FBgn0035458	ppk27	pickpocket 27	protein_coding	0.241681	0.000649989	0.188427	0.848421	1
FBgn0267241	lncRNA:CR45681	long non-coding RNA:CR45681	ncRNA	2.16279	0.000647804	0.0418924	0.166981	1
FBgn0038888	CheB93a	Chemosensory protein B 93a	protein_coding	14.5893	0.00064754	0.0259568	0.0842616	1
FBgn0038611	CG14309		protein_coding	205.048	0.000646166	0.0467013	0.211714	1
FBgn0265875	lncRNA:CR44664	long non-coding RNA:CR44664	ncRNA	0.188514	0.000644149	0.234661	0.880557	1
FBgn0015926	dah	discontinuous actin hexagon	protein_coding	409.84	0.00064084	0.0273723	0.0913953	1
FBgn0262024	CG42835		protein_coding	0.396111	0.000640414	0.0869659	0.61166	1
FBgn0266964	lncRNA:CR45415	long non-coding RNA:CR45415	ncRNA	0.280997	0.000638595	0.234647	0.881579	1
FBgn0052269	CG32269		protein_coding	0.285246	0.00063772	0.234636	0.881736	1
FBgn0266727	lncRNA:CR45200	long non-coding RNA:CR45200	ncRNA	2.0521	0.0006368	0.0366253	0.135217	1
FBgn0034990	CG11406		protein_coding	3.08215	0.000636208	0.0320814	0.111319	1
FBgn0263080	CG43348		protein_coding	471.3	0.00063549	0.0191103	0.0499319	1
FBgn0264904	asRNA:CR44095	antisense RNA:CR44095	ncRNA	29.4541	0.000635401	0.0207243	0.0597259	1
FBgn0046876	Obp83ef	Odorant-binding protein 83ef	protein_coding	43.3016	0.000631995	0.0207885	0.0609318	1
FBgn0266254	lncRNA:CR44949	long non-coding RNA:CR44949	ncRNA	0.325024	0.000631141	0.159811	0.822517	1
FBgn0286035	sisRNA:CR46357	stable intronic sequence RNA CR46357	ncRNA	1.31979	0.000628868	0.0403278	0.16543	1
FBgn0264899	CG44090		protein_coding	0.167416	0.000627677	0.234564	0.883562	1
FBgn0020378	Sp1	Sp1	protein_coding	71.1629	0.000627569	0.0162857	0.0364321	1
FBgn0267223	asRNA:CR45663	antisense RNA:CR45663	ncRNA	0.518475	0.000626213	0.206625	0.867827	1
FBgn0085288	CG34259		protein_coding	0.0832598	0.000626172	0.234558	0.883838	1
FBgn0050443	Opbp	Optix-binding protein	protein_coding	244.906	0.000625914	0.0125106	0.0233715	1
FBgn0267130	lncRNA:CR45570	long non-coding RNA:CR45570	ncRNA	0.684925	0.000625681	0.0500124	0.264158	1
FBgn0266896	lncRNA:CR45356	long non-coding RNA:CR45356	ncRNA	0.767106	0.000622968	0.056953	0.350998	1
FBgn0085644	CR41423		pseudogene	0.852158	0.00061668	0.0600403	0.394551	1
FBgn0041622	Or69a	Odorant receptor 69a	protein_coding	0.172152	0.000616588	0.23449	0.885582	1
FBgn0267910	lncRNA:CR34335	long non-coding RNA:CR34335	ncRNA	2127.57	0.000611468	0.0196557	0.0586496	1
FBgn0267186	lncRNA:CR45626	long non-coding RNA:CR45626	ncRNA	0.273915	0.000611335	0.234452	0.886538	1
FBgn0032639	CG18563		protein_coding	6.32424	0.00060977	0.0276712	0.10179	1
FBgn0039195	CG17782		protein_coding	0.820615	0.000607525	0.0493531	0.272481	1
FBgn0039946	ATbp	(A+T)-stretch binding protein	protein_coding	83	0.000603658	0.0155845	0.0368777	1
FBgn0085420	DIP-delta	Dpr-interacting protein delta	protein_coding	13.1286	0.000598959	0.0215779	0.0748017	1
FBgn0041232	CG32395		protein_coding	0.138488	0.000597855	0.234372	0.889001	1
FBgn0034033	CG8204		protein_coding	154.719	0.000595952	0.0118878	0.024733	1
FBgn0053640	CG33640		protein_coding	0.303423	0.000593991	0.0872485	0.643278	1
FBgn0035077	CG9083		protein_coding	8.70715	0.000593546	0.0948489	0.680809	1
FBgn0085250	CG34221		protein_coding	0.470885	0.000591819	0.0632131	0.455131	1
FBgn0267106	CG45546		protein_coding	8.34301	0.000587823	0.0217378	0.0792068	1
FBgn0259847	Su(Ste):CR42416	Su(Ste):CR42416	ncRNA	0.0415718	0.00058768	0.234307	0.890859	1
FBgn0267515	28SrRNA-Psi:CR45855	28S ribosomal RNA pseudogene:CR45855	pseudogene	0.591924	0.000585679	0.0608945	0.435187	1
FBgn0003378	Sgs8	Salivary gland secretion 8	protein_coding	0.127254	0.000582037	0.23429	0.891899	1
FBgn0038852	HHEX	Hematopoietically expressed homeobox	protein_coding	1.96294	0.000581118	0.0313625	0.129763	1
FBgn0034063	CG8389		protein_coding	329.073	0.000577856	0.0123143	0.0278621	1
FBgn0051438	CheB93b	Chemosensory protein B 93b	protein_coding	13.3647	0.000575286	0.0224135	0.0876174	1
FBgn0266942	lncRNA:CR45393	long non-coding RNA:CR45393	ncRNA	0.436463	0.00057399	0.066006	0.501169	1
FBgn0264833	lncRNA:CR44041	long non-coding RNA:CR44041	ncRNA	7.72945	0.000572517	0.0203547	0.0742766	1
FBgn0028411	Nxt1	NTF2-related export protein 1	protein_coding	251.82	0.000570705	0.0142747	0.0361205	1
FBgn0262838	BomT1	Bomanin Tailed 1	protein_coding	29.2807	0.000568703	0.0232887	0.0951284	1
FBgn0028717	Lnk	Lnk	protein_coding	495.916	0.000567821	0.00894304	0.0224838	1
FBgn0031399	mio	missing oocyte	protein_coding	413.676	0.000567064	0.0101435	0.0239813	1
FBgn0052551	CG32551		protein_coding	32.9532	0.000567045	0.0186937	0.0636291	1
FBgn0263211	CR43381		pseudogene	0.555751	0.000565949	0.129031	0.794577	1
FBgn0287217	CR46447		pseudogene	2.3269	0.000564804	0.0285017	0.121958	1
FBgn0031281	Saf6	SAGA factor-like TAF6	protein_coding	126.872	0.000564587	0.0127433	0.0309207	1
FBgn0014417	CG13397		protein_coding	398.109	0.000560939	0.0155518	0.0443501	1
FBgn0036873	CG18294		protein_coding	1.56637	0.000560837	0.120371	0.77819	1
FBgn0264517	asRNA:CR43916	antisense RNA:CR43916	ncRNA	2.38127	0.00055845	0.0405819	0.216146	1
FBgn0058298	CG40298		protein_coding	12.2854	0.000546077	0.021392	0.0909325	1
FBgn0267234	lncRNA:CR45674	long non-coding RNA:CR45674	ncRNA	0.459239	0.000544335	0.0586669	0.451716	1
FBgn0266177	pre-mod(mdg4)-I		protein_coding	28.7052	0.000543586	0.0303023	0.141664	1
FBgn0034994	Ir60a	Ionotropic receptor 60a	protein_coding	0.820688	0.000543188	0.0420155	0.244781	1
FBgn0028416	Met75Ca	Met75Ca	protein_coding	2024	0.00054122	0.103946	0.74262	1
FBgn0020880	CG7179		protein_coding	13.5	0.000541061	0.0229938	0.103518	1
FBgn0266762	CR45227		pseudogene	2.0819	0.000540365	0.0321871	0.155733	1
FBgn0004189	snRNA:U6:96Ab	small nuclear RNA U6 at 96A b	snRNA	0.885824	0.000539234	0.0412799	0.239987	1
FBgn0032400	CG6770		protein_coding	9618.08	0.000535416	0.0112692	0.0301088	1
FBgn0030928	CG15044		protein_coding	173.976	0.000534001	0.0171761	0.061757	1
FBgn0036676	CG13028		protein_coding	0.250277	0.00053392	0.149087	0.837361	1
FBgn0262879	lncRNA:CR43234	long non-coding RNA:CR43234	ncRNA	0.910581	0.000532045	0.0448535	0.289795	1
FBgn0034515	CG13428		protein_coding	601.235	0.00053167	0.0177336	0.0668256	1
FBgn0065055	snoRNA:Psi28S-2648		snoRNA	0.404351	0.000531468	0.0668424	0.548335	1
FBgn0028581	mei-217	meiotic 217	protein_coding	27.9222	0.000530147	0.0496705	0.354448	1
FBgn0022987	qkr54B	quaking related 54B	protein_coding	350.664	0.000529935	0.012501	0.0351344	1
FBgn0038595	CG7142		protein_coding	57.0934	0.000529925	0.0175743	0.0661005	1
FBgn0035594	CG4597		protein_coding	0.355901	0.000529782	0.106284	0.755296	1
FBgn0037128	CG14572		protein_coding	5.10795	0.000528756	0.0380036	0.213757	1
FBgn0033480	mRpL42	mitochondrial ribosomal protein L42	protein_coding	277.559	0.000528258	0.00940884	0.0269413	1
FBgn0025583	BomS2	Bomanin Short 2	protein_coding	2127.22	0.000527969	0.0166544	0.0595544	1
FBgn0038003	CG3916		protein_coding	0.2964	0.000527888	0.144119	0.832606	1
FBgn0085417	natalisin	natalisin	protein_coding	20.7358	0.000527572	0.0176241	0.0672447	1
FBgn0266894	lncRNA:CR45354	long non-coding RNA:CR45354	ncRNA	0.0983016	0.000526262	0.233992	0.90213	1
FBgn0266247	lncRNA:CR44942	long non-coding RNA:CR44942	ncRNA	0.887865	0.000526169	0.0629398	0.516398	1
FBgn0052762	CG32762		protein_coding	0.365645	0.000525949	0.0915657	0.705691	1
FBgn0264618	lncRNA:CR43958	long non-coding RNA:CR43958	ncRNA	8.85992	0.000525436	0.022241	0.104958	1
FBgn0015381	dsf	dissatisfaction	protein_coding	3.82286	0.000524595	0.0241672	0.116971	1
FBgn0034160	CG5550		protein_coding	174.95	0.000522825	0.0202995	0.091423	1
FBgn0036646	CR18217		pseudogene	184.375	0.000520024	0.0115196	0.0330739	1
FBgn0040375	CG13760		protein_coding	207.99	0.000519943	0.00893243	0.0273046	1
FBgn0262848	CR43212		pseudogene	109.908	0.000518251	0.0182292	0.0754627	1
FBgn0044508	snoRNA:M	snoRNA:M	snoRNA	0.167408	0.000516525	0.233946	0.903922	1
FBgn0264999	lncRNA:CR44150	long non-coding RNA:CR44150	ncRNA	0.914216	0.000515571	0.0413549	0.263061	1
FBgn0052062	Rbfox1	RNA-binding Fox protein 1	protein_coding	525.661	0.000514379	0.0092505	0.0283561	1
FBgn0033931	Obp50e	Odorant-binding protein 50e	protein_coding	0.919363	0.000513752	0.0434403	0.290807	1
FBgn0028552	gammaSnap1	gamma Soluble NSF attachment protein 1	protein_coding	350.646	0.000512278	0.00976753	0.0294884	1
FBgn0037612	CG8112		protein_coding	610.184	0.000512214	0.0140806	0.0462577	1
FBgn0266443	CG45073		protein_coding	0.70962	0.000511887	0.0500628	0.38014	1
FBgn0266587	lncRNA:CR45112	long non-coding RNA:CR45112	ncRNA	0.484662	0.000509114	0.0827274	0.675096	1
FBgn0034965	ppk29	pickpocket 29	protein_coding	17.853	0.000506797	0.0211432	0.104955	1
FBgn0001202	hook	hook	protein_coding	480.441	0.000506341	0.00611765	0.0320155	1
FBgn0265929	lncRNA:CR44718	long non-coding RNA:CR44718	ncRNA	0.760187	0.000502633	0.0528899	0.427377	1
FBgn0266180	lncRNA:CR44886	long non-coding RNA:CR44886	ncRNA	1.34342	0.000502092	0.0387616	0.245522	1
FBgn0267611	lncRNA:CR45949	long non-coding RNA:CR45949	ncRNA	4.34572	0.000502018	0.0319045	0.177973	1
FBgn0265993	lncRNA:CR44768	long non-coding RNA:CR44768	ncRNA	1.38968	0.000498927	0.0376917	0.236379	1
FBgn0267077	lncRNA:CR45521	long non-coding RNA:CR45521	ncRNA	4.60062	0.000494454	0.0218152	0.115668	1
FBgn0267653	lncRNA:CR45991	long non-coding RNA:CR45991	ncRNA	3.9435	0.000493414	0.0238713	0.129623	1
FBgn0264509	asRNA:CR43908	antisense RNA:CR43908	ncRNA	0.62706	0.000492997	0.056934	0.486796	1
FBgn0000337	cn	cinnabar	protein_coding	1.36624	0.000492496	0.0443503	0.325972	1
FBgn0040261	Ugt37E1	UDP-glycosyltransferase family 37 member E1	protein_coding	1.66607	0.000491857	0.0375842	0.241782	1
FBgn0266391	lncRNA:CR45031	long non-coding RNA:CR45031	ncRNA	0.406073	0.00048911	0.0965876	0.74539	1
FBgn0051647	lncRNA:CR31647	long non-coding RNA:CR31647	ncRNA	0.279121	0.000488208	0.184252	0.883422	1
FBgn0267812	asRNA:CR46137	antisense RNA:CR46137	ncRNA	4.13188	0.000485049	0.0402652	0.280847	1
FBgn0004143	nullo	nullo	protein_coding	0.431292	0.000484843	0.1717	0.874708	1
FBgn0266886	lncRNA:CR45347	long non-coding RNA:CR45347	ncRNA	0.349024	0.000482852	0.0737988	0.642777	1
FBgn0265524	asRNA:CR44374	antisense RNA:CR44374	ncRNA	3.01751	0.000482597	0.039279	0.271112	1
FBgn0000808	gd	gastrulation-defective	protein_coding	41.3553	0.000481791	0.0209252	0.114928	1
FBgn0053462	CG33462		protein_coding	1.0063	0.000481748	0.233415	0.910188	1
FBgn0083973	dunk	disrupted underground network	protein_coding	4.33796	0.000480992	0.033574	0.209048	1
FBgn0036677	CG13023		protein_coding	17.514	0.00047984	0.016124	0.0707826	1
FBgn0041224	Gr97a	Gustatory receptor 97a	protein_coding	1.2156	0.000477008	0.0380755	0.262189	1
FBgn0032804	CG13081		protein_coding	0.196953	0.000476171	0.233704	0.911335	1
FBgn0287606	lncRNA:CR46475	long non-coding RNA:CR46475	ncRNA	1.69341	0.000474653	0.0341794	0.220627	1
FBgn0038484	CG5246		protein_coding	112.163	0.000474532	0.0166071	0.0772886	1
FBgn0265918	lncRNA:CR44707	long non-coding RNA:CR44707	ncRNA	1.70912	0.000473123	0.0393167	0.281661	1
FBgn0036947	obst-F	obstructor-F	protein_coding	1.89462	0.000472314	0.0384217	0.271314	1
FBgn0037591	Or85c	Odorant receptor 85c	protein_coding	0.372288	0.000472274	0.0829031	0.700688	1
FBgn0038647	CG14302		protein_coding	7.02843	0.000471249	0.0340247	0.222067	1
FBgn0035621	CG10591		protein_coding	5.41482	0.00047069	0.0418892	0.318055	1
FBgn0030338	CG15741		protein_coding	0.337383	0.000470228	0.233737	0.912453	1
FBgn0034140	Lst	Limostatin	protein_coding	1456.79	0.00046967	0.0145838	0.0612122	1
FBgn0263494	CR43483		pseudogene	40.5356	0.000468105	0.0240259	0.144016	1
FBgn0025383	CG14780		protein_coding	14.0471	0.000466956	0.0189409	0.104183	1
FBgn0263444	asRNA:CR43467	antisense RNA:CR43467	ncRNA	0.53282	0.000466488	0.0788988	0.684715	1
FBgn0265374	lncRNA:CR44315	long non-coding RNA:CR44315	ncRNA	6.08955	0.000466293	0.0199702	0.114509	1
FBgn0267970	lncRNA:CR46248	long non-coding RNA:CR46248	ncRNA	1.31191	0.000466174	0.0338184	0.224508	1
FBgn0287607	lncRNA:CR46476	long non-coding RNA:CR46476	ncRNA	0.255699	0.000465168	0.209474	0.903253	1
FBgn0265527	lncRNA:CR44377	long non-coding RNA:CR44377	ncRNA	3.27827	0.00046454	0.0223355	0.134683	1
FBgn0283651	CG46301		protein_coding	21.9703	0.000464	0.0169928	0.0855617	1
FBgn0038007	Cyp313a3	Cytochrome P450 313a3	protein_coding	8.79531	0.000462523	0.0265757	0.164349	1
FBgn0264793	lncRNA:CR44023	long non-coding RNA:CR44023	ncRNA	2.058	0.000460675	0.0296635	0.189599	1
FBgn0265198	lncRNA:CR44258	long non-coding RNA:CR44258	ncRNA	0.768815	0.000459843	0.053969	0.489981	1
FBgn0264365	lncRNA:CR43817	long non-coding RNA:CR43817	ncRNA	0.156838	0.000459436	0.233672	0.914438	1
FBgn0083001	snoRNA:Psi28S-1192a	snoRNA:Psi28S-1192a	snoRNA	0.7042	0.000458182	0.0424093	0.339991	1
FBgn0040734	BomS5	Bomanin Short 5	protein_coding	315.644	0.000457376	0.0137628	0.0587519	1
FBgn0263838	lncRNA:CR43700	long non-coding RNA:CR43700	ncRNA	1.99608	0.00045668	0.0263735	0.166789	1
FBgn0266952	lncRNA:CR45403	long non-coding RNA:CR45403	ncRNA	0.187246	0.000456494	0.233681	0.914989	1
FBgn0267309	lncRNA:CR45745	long non-coding RNA:CR45745	ncRNA	0.240966	0.000456011	0.213054	0.906813	1
FBgn0266397	lncRNA:CR45037	long non-coding RNA:CR45037	ncRNA	0.195344	0.000455381	0.233669	0.915192	1
FBgn0264508	lncRNA:CR43907	long non-coding RNA:CR43907	ncRNA	1.21673	0.000453361	0.0373066	0.277849	1
FBgn0264265	lncRNA:CR43765	long non-coding RNA:CR43765	ncRNA	0.942687	0.000453235	0.0386939	0.295806	1
FBgn0027532	CG7139		protein_coding	686.38	0.000451989	0.00744346	0.0360732	1
FBgn0266214	lncRNA:CR44909	long non-coding RNA:CR44909	ncRNA	0.449006	0.000451845	0.0745095	0.671309	1
FBgn0039336	CG4553		protein_coding	139.94	0.000451817	0.0107587	0.042578	1
FBgn0265917	CR44706		pseudogene	0.201034	0.000451805	0.233638	0.915847	1
FBgn0263770	CR43687		pseudogene	0.516086	0.000449133	0.0655943	0.613532	1
FBgn0266927	lncRNA:CR45378	long non-coding RNA:CR45378	ncRNA	0.294611	0.00044847	0.206351	0.90525	1
FBgn0035546	CG11345		protein_coding	6.04351	0.000448251	0.0289857	0.193535	1
FBgn0286976	Osi10a	Osiris 10a	protein_coding	0.0984725	0.000448219	0.233622	0.916509	1
FBgn0033836	CG18278		protein_coding	106.307	0.000447908	0.0178627	0.102711	1
FBgn0030949	Cyp308a1	Cytochrome P450 308a1	protein_coding	8.05725	0.00044772	0.0211599	0.135291	1
FBgn0266150	lncRNA:CR44856	long non-coding RNA:CR44856	ncRNA	0.883476	0.00044748	0.0380286	0.293724	1
FBgn0267018	lncRNA:CR45462	long non-coding RNA:CR45462	ncRNA	0.321641	0.000447034	0.127176	0.83549	1
FBgn0039593	Sid	Stress induced DNase	protein_coding	103.653	0.000446884	0.0178921	0.103581	1
FBgn0044872	FucTC	alpha1,3-fucosyltransferase C	protein_coding	27.3328	0.000446528	0.0180633	0.105659	1
FBgn0050471	CG30471		protein_coding	0.435766	0.000445977	0.0726153	0.664638	1
FBgn0040256	Ugt35C1	UDP-glycosyltransferase family 35 member C1	protein_coding	405.875	0.000445211	0.0162133	0.0860203	1
FBgn0267216	lncRNA:CR45656	long non-coding RNA:CR45656	ncRNA	0.14526	0.000445025	0.233623	0.917104	1
FBgn0085500	CR40601		pseudogene	0.506259	0.00044308	0.0921028	0.7557	1
FBgn0023169	AMPKalpha	AMP-activated protein kinase alpha subunit	protein_coding	1959.8	0.000442272	0.00403786	0.167867	1
FBgn0003231	ref(2)P	refractory to sigma P	protein_coding	12686.9	0.000442065	0.0123586	0.0534764	1
FBgn0263116	5-HT1B	5-hydroxytryptamine (serotonin) receptor 1B	protein_coding	36.5635	0.000441539	0.0159415	0.0848416	1
FBgn0265694	lncRNA:CR44501	long non-coding RNA:CR44501	ncRNA	3.27584	0.000440928	0.027893	0.190037	1
FBgn0033627	CG13204		protein_coding	113.304	0.000440893	0.0105368	0.0440739	1
FBgn0085810	CR41597		pseudogene	284.944	0.000440361	0.013873	0.0653685	1
FBgn0284409	lncRNA:TS1	long noncoding RNA: testis-specific 1	ncRNA	0.281225	0.000440292	0.233208	0.917843	1
FBgn0265864	asRNA:CR44653	antisense RNA:CR44653	ncRNA	1.28037	0.000440118	0.0412171	0.345807	1
FBgn0265764	lncRNA:CR44571	long non-coding RNA:CR44571	ncRNA	3.38396	0.000439214	0.023361	0.157063	1
FBgn0266305	lncRNA:CR44970	long non-coding RNA:CR44970	ncRNA	0.0658521	0.000439119	0.233597	0.918195	1
FBgn0259188	Ir7f	Ionotropic receptor 7f	protein_coding	0.548458	0.000438624	0.0581088	0.558367	1
FBgn0001223	Hsp22	Heat shock protein 22	protein_coding	3092.88	0.000438503	0.0187773	0.118018	1
FBgn0010383	Cyp18a1	Cytochrome P450 18a1	protein_coding	250.376	0.000437538	0.0121875	0.0536807	1
FBgn0267896	CR46184		pseudogene	0.334765	0.000437457	0.233575	0.918497	1
FBgn0003411	sisA	sisterless A	protein_coding	1.61002	0.000436782	0.0376589	0.301354	1
FBgn0264084	lncRNA:CR43753	long non-coding RNA:CR43753	ncRNA	12.0015	0.000436229	0.0187622	0.119202	1
FBgn0266071	lncRNA:CR44824	long non-coding RNA:CR44824	ncRNA	2.67883	0.000435362	0.0263228	0.181581	1
FBgn0063924	Kaz1-ORFA	Kaz1-ORFA	pseudogene	4.42125	0.000435102	0.0257221	0.177117	1
FBgn0037662	CG11997		protein_coding	0.386025	0.000434148	0.0706431	0.66202	1
FBgn0028999	nerfin-1	nervous fingers 1	protein_coding	2.08568	0.000432904	0.0364048	0.289479	1
FBgn0267288	lncRNA:CR45724	long non-coding RNA:CR45724	ncRNA	0.0935882	0.000432621	0.233565	0.919394	1
FBgn0263975	CR43727		pseudogene	23.0676	0.000432507	0.0178547	0.111204	1
FBgn0250833	CG34461		protein_coding	3.47888	0.000431954	0.0380573	0.312483	1
FBgn0037279	CG1129		protein_coding	581.571	0.000431848	0.0070565	0.0399932	1
FBgn0265818	lncRNA:CR44607	long non-coding RNA:CR44607	ncRNA	0.996842	0.000430738	0.0412098	0.357629	1
FBgn0266947	lncRNA:CR45398	long non-coding RNA:CR45398	ncRNA	0.251727	0.000430638	0.185488	0.897958	1
FBgn0030297	Gr10b	Gustatory receptor 10b	protein_coding	0.122786	0.000430292	0.233554	0.919824	1
FBgn0040684	CG12589		protein_coding	63.8213	0.000430225	0.0126207	0.0589151	1
FBgn0003093	Pkc98E	Protein C kinase 98E	protein_coding	557.805	0.000429486	0.00866191	0.0407931	1
FBgn0259837	Su(Ste):CR42406	Su(Ste):CR42406	ncRNA	0.263794	0.000428404	0.233537	0.92017	1
FBgn0267183	asRNA:CR45623	antisense RNA:CR45623	ncRNA	0.201564	0.000427616	0.233549	0.920321	1
FBgn0267019	lncRNA:CR45463	long non-coding RNA:CR45463	ncRNA	0.227584	0.000427471	0.233548	0.920348	1
FBgn0034117	CG7997		protein_coding	728.866	0.000426045	0.0081636	0.0407905	1
FBgn0035760	CG8607		protein_coding	82.6958	0.000425632	0.0130877	0.0641211	1
FBgn0265850	lncRNA:CR44639	long non-coding RNA:CR44639	ncRNA	4.04397	0.000424829	0.0212898	0.150687	1
FBgn0259857	Su(Ste):CR42426	Su(Ste):CR42426	ncRNA	0.308745	0.000424439	0.23352	0.920903	1
FBgn0265675	lncRNA:CR44482	long non-coding RNA:CR44482	ncRNA	0.286272	0.000423852	0.128503	0.846083	1
FBgn0267210	lncRNA:CR45650	long non-coding RNA:CR45650	ncRNA	1.06221	0.0004235	0.0376475	0.317316	1
FBgn0265636	lncRNA:CR44443	long non-coding RNA:CR44443	ncRNA	0.158455	0.000423316	0.233531	0.921116	1
FBgn0267249	lncRNA:CR45689	long non-coding RNA:CR45689	ncRNA	0.0700462	0.000423192	0.233521	0.921136	1
FBgn0038358	Ttc26	Tetratricopeptide repeat domain 26	protein_coding	4.47503	0.000422848	0.0227326	0.163432	1
FBgn0039482	CG14258		protein_coding	3.04367	0.000422313	0.0274894	0.201856	1
FBgn0267169	lncRNA:CR45609	long non-coding RNA:CR45609	ncRNA	0.194691	0.000421029	0.233509	0.921535	1
FBgn0267941	lncRNA:CR46221	long non-coding RNA:CR46221	ncRNA	0.0477429	0.000420218	0.233501	0.921683	1
FBgn0036194	Dph1	Diphthamide biosynthesis 1	protein_coding	347.214	0.000418686	0.00791072	0.0420839	1
FBgn0025776	ind	intermediate neuroblasts defective	protein_coding	1.02153	0.000417702	0.0388276	0.340996	1
FBgn0283501	lncRNA:CR46115	long non-coding RNA:CR46115	ncRNA	2.75713	0.000417014	0.0296578	0.227517	1
FBgn0265185	CG44250		protein_coding	2564.79	0.000416102	0.0113053	0.0544876	1
FBgn0013683	mt:ND4L	mitochondrial NADH-ubiquinone oxidoreductase chain 4L	protein_coding	16.614	0.000415623	0.0258739	0.193507	1
FBgn0261856	CR42785		pseudogene	0.35061	0.000415159	0.233492	0.922623	1
FBgn0038642	Muc91C	Mucin 91C	protein_coding	4.82117	0.000413543	0.034386	0.286179	1
FBgn0261681	CG42728		protein_coding	4.51048	0.000412981	0.0330532	0.27012	1
FBgn0034573	Sou	Souji	protein_coding	649.041	0.000412268	0.00655048	0.0451173	1
FBgn0267177	lncRNA:CR45617	long non-coding RNA:CR45617	ncRNA	1.45892	0.000412214	0.0331933	0.272717	1
FBgn0267537	lncRNA:CR45877	long non-coding RNA:CR45877	ncRNA	21.2457	0.000412152	0.0136508	0.0745096	1
FBgn0001941	ifc	infertile crescent	protein_coding	1550.72	0.000411373	0.00460141	0.0762124	1
FBgn0017558	Pdk	Pyruvate dehydrogenase kinase	protein_coding	2048.22	0.000411247	0.00861122	0.0446023	1
FBgn0027569	cert	ceramide transfer protein	protein_coding	725.832	0.000410582	0.00603094	0.048122	1
FBgn0029909	mAChR-C	muscarinic Acetylcholine Receptor, C-type	protein_coding	1.74026	0.000408724	0.0271988	0.211221	1
FBgn0034324	CG18538		protein_coding	6.68576	0.000408546	0.0217739	0.166047	1
FBgn0028978	trbl	tribbles	protein_coding	804.576	0.00040821	0.0118282	0.0605163	1
FBgn0011566	Smyd3	SET and MYND domain containing, class 3	protein_coding	236.897	0.000407255	0.00879944	0.0459547	1
FBgn0039428	CG14237		protein_coding	0.34013	0.000407038	0.0971855	0.790987	1
FBgn0287608	lncRNA:CR46477	long non-coding RNA:CR46477	ncRNA	1.33096	0.000406049	0.0316708	0.261272	1
FBgn0031174	CG1486		protein_coding	733.144	0.00040581	0.00445885	0.0870155	1
FBgn0266988	lncRNA:CR45439	long non-coding RNA:CR45439	ncRNA	0.103292	0.000405017	0.233445	0.924498	1
FBgn0031196	Cluap1	Clusterin associated protein 1	protein_coding	5.39424	0.000404683	0.0210137	0.162404	1
FBgn0037094	CG7611		protein_coding	1316.87	0.000404435	0.00465387	0.0756346	1
FBgn0260719	CR42546		pseudogene	0.170103	0.00040374	0.233051	0.924611	1
FBgn0265885	lncRNA:CR44674	long non-coding RNA:CR44674	ncRNA	1.7851	0.000402736	0.0283735	0.228382	1
FBgn0030947	CG6696		protein_coding	1.08487	0.000401782	0.0342474	0.298612	1
FBgn0036591	CG13050		protein_coding	0.268551	0.000400847	0.163093	0.890245	1
FBgn0267479	asRNA:CR45829	antisense RNA:CR45829	ncRNA	1.82691	0.000400716	0.066833	0.66607	1
FBgn0033229	CG12822		protein_coding	595.566	0.000398462	0.00487144	0.0688885	1
FBgn0265254	lncRNA:CR44268	long non-coding RNA:CR44268	ncRNA	3.23578	0.000397726	0.0253207	0.204083	1
FBgn0053432	5SrRNA:CR33432	5SrRNA:CR33432	rRNA	0.0633181	0.000397695	0.233406	0.92585	1
FBgn0036740	Vps60	Vacuolar protein sorting 60	protein_coding	958.318	0.000397512	0.00510891	0.0628616	1
FBgn0267948	lncRNA:CR46228	long non-coding RNA:CR46228	ncRNA	0.536743	0.000397271	0.0567586	0.590352	1
FBgn0027589	CG1688		protein_coding	51.5053	0.000396967	0.012668	0.0717115	1
FBgn0020546	lncRNA:iab4	long non-coding RNA:iab4	ncRNA	1.17479	0.000396228	0.0374772	0.350329	1
FBgn0039522	CG13972		protein_coding	0.263788	0.000395086	0.146565	0.877506	1
FBgn0052625	CG32625		protein_coding	58.9431	0.000394079	0.0187144	0.14697	1
FBgn0053349	ppk25	pickpocket 25	protein_coding	4.48132	0.000394033	0.0197998	0.15888	1
FBgn0262594	CheA46a	Chemosensory protein A 46a	protein_coding	2.45777	0.00039188	0.0286214	0.242134	1
FBgn0015295	Shark	SH2 ankyrin repeat kinase	protein_coding	323.54	0.00039182	0.00711373	0.0482758	1
FBgn0266218	lncRNA:CR44913	long non-coding RNA:CR44913	ncRNA	0.83387	0.000388001	0.0348262	0.32409	1
FBgn0265203	lncRNA:CR44263	long non-coding RNA:CR44263	ncRNA	7.88077	0.000387451	0.0319025	0.285878	1
FBgn0267022	asRNA:CR45466	antisense RNA:CR45466	ncRNA	1.96857	0.000387354	0.032747	0.296897	1
FBgn0036783	CheA75a	Chemosensory protein A 75a	protein_coding	157.569	0.000386727	0.0140038	0.0908262	1
FBgn0015522	olf186-M	olf186-M	protein_coding	662.661	0.000385803	0.00943547	0.0537927	1
FBgn0036449	bmm	brummer	protein_coding	1432.89	0.000385525	0.00833528	0.0504072	1
FBgn0259186	Ir60c	Ionotropic receptor 60c	pseudogene	0.453254	0.000384794	0.0558478	0.595673	1
FBgn0031883	Caper	Caper	protein_coding	1477.93	0.000382171	0.00416216	0.139859	1
FBgn0044048	Ilp5	Insulin-like peptide 5	protein_coding	12.3663	0.000381367	0.0192593	0.163125	1
FBgn0267818	lncRNA:CR46143	long non-coding RNA:CR46143	ncRNA	1.55297	0.000379249	0.0303189	0.276065	1
FBgn0267567	asRNA:CR45907	antisense RNA:CR45907	ncRNA	8.58554	0.000378181	0.0200349	0.173946	1
FBgn0003321	sbr	small bristles	protein_coding	886.252	0.000378119	0.00543755	0.0622061	1
FBgn0042111	CG18766		protein_coding	278.872	0.00037805	0.00592242	0.0567637	1
FBgn0042086	Tsp42Eb	Tetraspanin 42Eb	protein_coding	1392.58	0.000377972	0.0130701	0.084775	1
FBgn0002734	E(spl)mdelta-HLH	Enhancer of split mdelta, helix-loop-helix	protein_coding	1.45244	0.000377815	0.0482231	0.522921	1
FBgn0261363	PPO3	Prophenoloxidase 3	protein_coding	30.3768	0.0003778	0.0181814	0.153252	1
FBgn0266322	asRNA:CR44987	antisense RNA:CR44987	ncRNA	38.2499	0.000376196	0.0150242	0.110554	1
FBgn0030507	CG11164		protein_coding	179.972	0.000375347	0.015994	0.124963	1
FBgn0028956	mthl3	methuselah-like 3	protein_coding	94.1567	0.000374705	0.0115302	0.0711265	1
FBgn0266831	lncRNA:CR45293	long non-coding RNA:CR45293	ncRNA	0.48133	0.000373267	0.0634433	0.668386	1
FBgn0031740	CG7239		protein_coding	275.384	0.000372295	0.00748036	0.0530767	1
FBgn0265589	asRNA:CR44416	antisense RNA:CR44416	ncRNA	5.40388	0.000372096	0.0190345	0.168318	1
FBgn0039879	Ir100a	Ionotropic receptor 100a	protein_coding	6.67022	0.000372022	0.0174186	0.147914	1
FBgn0039677	ppk30	pickpocket 30	protein_coding	2.68098	0.000371318	0.0234974	0.212051	1
FBgn0263114	CG43371		protein_coding	28.2166	0.00037052	0.0120084	0.0774184	1
FBgn0050195	CG30195		protein_coding	9.15793	0.000370489	0.0185281	0.163687	1
FBgn0265852	lncRNA:CR44641	long non-coding RNA:CR44641	ncRNA	7.58027	0.000369995	0.0170133	0.143905	1
FBgn0034961	CG3163		protein_coding	181.835	0.000369493	0.00914226	0.0576817	1
FBgn0031834	CG13766		protein_coding	134.249	0.000368353	0.0105028	0.065737	1
FBgn0037179	CG14453		protein_coding	19.2847	0.000367867	0.0290671	0.274614	1
FBgn0034345	CG5174		protein_coding	1502.74	0.000365602	0.00404116	0.209698	1
FBgn0283478	und	uninitiated	protein_coding	2835.9	0.000365201	0.00409	0.176745	1
FBgn0036567	CG13074		protein_coding	6.73187	0.000364943	0.016971	0.147531	1
FBgn0029920	CR4575		pseudogene	0.664573	0.000364738	0.0419467	0.459273	1
FBgn0278597	lncRNA:CR46267	long non-coding RNA:CR46267	ncRNA	0.352352	0.000363655	0.0822521	0.769675	1
FBgn0033787	CG13321		protein_coding	4191.01	0.000363209	0.0108545	0.0704979	1
FBgn0265584	lncRNA:CR44411	long non-coding RNA:CR44411	ncRNA	2.7024	0.000361591	0.0234953	0.22164	1
FBgn0036112	CG14147		protein_coding	4.57898	0.000361348	0.0319785	0.320777	1
FBgn0266096	lncRNA:CR44833	long non-coding RNA:CR44833	ncRNA	21.1145	0.000360099	0.0162286	0.140601	1
FBgn0035831	Pop4	POP4 ribonuclease P/MRP subunit	protein_coding	145.778	0.000359257	0.00962723	0.0636945	1
FBgn0032901	sky	skywalker	protein_coding	905.213	0.000359228	0.0091824	0.0613955	1
FBgn0029874	CG3342		protein_coding	159.983	0.000359051	0.00927038	0.0618823	1
FBgn0035228	CG12091		protein_coding	2615.29	0.000358507	0.00460672	0.0939887	1
FBgn0267320	lncRNA:CR45756	long non-coding RNA:CR45756	ncRNA	15.1667	0.000358023	0.0260527	0.25158	1
FBgn0262577	CG43117		protein_coding	5.93163	0.00035759	0.0205532	0.197449	1
FBgn0267573	lncRNA:CR45913	long non-coding RNA:CR45913	ncRNA	0.400567	0.00035688	0.112002	0.846951	1
FBgn0032665	CG15152		protein_coding	203.898	0.000354421	0.00823519	0.0595706	1
FBgn0267890	CR46178		pseudogene	0.298692	0.000352812	0.142641	0.887123	1
FBgn0031181	Ir20a	Ionotropic receptor 20a	protein_coding	1.41754	0.000351736	0.0281416	0.283457	1
FBgn0053998	CG33998		protein_coding	1.74301	0.00035151	0.0230469	0.227735	1
FBgn0261356	CG42633		protein_coding	3.38536	0.000351374	0.020998	0.207881	1
FBgn0266963	lncRNA:CR45414	long non-coding RNA:CR45414	ncRNA	2.10892	0.000350457	0.0234247	0.232614	1
FBgn0259863	Su(Ste):CR42432	Su(Ste):CR42432	ncRNA	0.571596	0.000350364	0.0602331	0.668142	1
FBgn0042105	CG18748		protein_coding	229.894	0.000349348	0.0112192	0.0802545	1
FBgn0033301	CG12780		protein_coding	937.904	0.000349326	0.0120952	0.0895695	1
FBgn0039454	CG14247		protein_coding	3.57649	0.00034876	0.0221744	0.222061	1
FBgn0265997	lncRNA:CR44772	long non-coding RNA:CR44772	ncRNA	1.19413	0.0003487	0.0329508	0.35244	1
FBgn0085465	CG34436		protein_coding	1.67368	0.000348585	0.0307282	0.321356	1
FBgn0011202	dia	diaphanous	protein_coding	729.956	0.000347255	0.00550329	0.070854	1
FBgn0261862	whd	withered	protein_coding	2353.82	0.000347157	0.00715226	0.0608582	1
FBgn0266430	CG45060		protein_coding	18.2792	0.000346703	0.0170308	0.164867	1
FBgn0267189	asRNA:CR45629	antisense RNA:CR45629	ncRNA	1.12875	0.00034532	0.0343406	0.377745	1
FBgn0265704	lncRNA:CR44511	long non-coding RNA:CR44511	ncRNA	2.43277	0.000344487	0.0215172	0.220039	1
FBgn0262734	eIF4H1	eukaryotic translation initiation factor 4H1	protein_coding	1673.96	0.000344151	0.00855027	0.0642608	1
FBgn0034413	CG15115		protein_coding	0.428685	0.000342753	0.0705228	0.735799	1
FBgn0040736	BomS3	Bomanin Short 3	protein_coding	1740.62	0.0003419	0.0121262	0.0944229	1
FBgn0036298	nst	nesthocker	protein_coding	692.435	0.00034153	0.00588805	0.0682305	1
FBgn0031110	Obp19b	Odorant-binding protein 19b	protein_coding	192.137	0.000340713	0.0127761	0.10364	1
FBgn0051386	lncRNA:CR31386	long non-coding RNA:CR31386	ncRNA	0.569356	0.000340538	0.0457185	0.543217	1
FBgn0030678	CG11679		protein_coding	213.268	0.000340301	0.00734124	0.0631514	1
FBgn0039507	mrt	martik	protein_coding	612.476	0.000340147	0.00481069	0.0911323	1
FBgn0086662	snoRNA:Psi28S-3186	snoRNA:Psi28S-3186	snoRNA	0.387309	0.00033932	0.0880058	0.803262	1
FBgn0265861	lncRNA:CR44650	long non-coding RNA:CR44650	ncRNA	0.214114	0.000339247	0.232812	0.936588	1
FBgn0035736	Cpr65Eb	Cuticular protein 65Eb	protein_coding	1.31063	0.000339171	0.0874669	0.801808	1
FBgn0263971	CG43725		protein_coding	1.11218	0.000339138	0.0383132	0.44592	1
FBgn0038261	CG14856		protein_coding	7.08533	0.000338497	0.0160728	0.157744	1
FBgn0264776	CG44014		protein_coding	1334.33	0.000338068	0.0112462	0.0866325	1
FBgn0264384	lncRNA:CR43836	long non-coding RNA:CR43836	ncRNA	47.9073	0.000337673	0.0299101	0.325638	1
FBgn0262877	CG43232		protein_coding	29.6194	0.000336846	0.0157286	0.153648	1
FBgn0039476	CG6271		protein_coding	35.368	0.00033672	0.0185907	0.196279	1
FBgn0264887	lncRNA:CR44078	long non-coding RNA:CR44078	ncRNA	0.333546	0.000336071	0.141689	0.891652	1
FBgn0267961	lncRNA:CR46241	long non-coding RNA:CR46241	ncRNA	1.00752	0.000335689	0.0334563	0.379433	1
FBgn0034067	CG8399		protein_coding	788.864	0.000334579	0.00579503	0.0716488	1
FBgn0267085	lncRNA:CR45529	long non-coding RNA:CR45529	ncRNA	0.229934	0.000334115	0.232796	0.937543	1
FBgn0267747	lncRNA:CR46078	long non-coding RNA:CR46078	ncRNA	1.21032	0.000332925	0.0337101	0.387483	1
FBgn0004574	Rop	Ras opposite	protein_coding	1249.77	0.0003329	0.00412781	0.179918	1
FBgn0284224	CG46308		protein_coding	3.73606	0.000332093	0.0494895	0.596497	1
FBgn0262965	CR43276		pseudogene	0.363423	0.000331828	0.0882855	0.80848	1
FBgn0261638	lncRNA:CR42721	long non-coding RNA::CR42721	ncRNA	1.69907	0.000331419	0.0267961	0.293484	1
FBgn0001105	Gbeta13F	G protein beta-subunit 13F	protein_coding	1769.59	0.000330763	0.00804659	0.0678205	1
FBgn0267575	lncRNA:CR45915	long non-coding RNA:CR45915	ncRNA	2.6445	0.00032799	0.0241857	0.26696	1
FBgn0034730	ppk12	pickpocket 12	protein_coding	5.50368	0.000327924	0.0206481	0.229069	1
FBgn0035335	mRpL23	mitochondrial ribosomal protein L23	protein_coding	215.418	0.000326789	0.00760707	0.0684671	1
FBgn0283440	solo	sisters on the loose	protein_coding	11.1634	0.000326656	0.0249876	0.277905	1
FBgn0286037	sisRNA:3	stable intronic sequence RNA 3	ncRNA	5.16139	0.00032613	0.0210042	0.23489	1
FBgn0026197	lncRNA:noe	long non-coding RNA:noe	ncRNA	1065.19	0.000326033	0.0121118	0.104881	1
FBgn0263081	CG43349		protein_coding	1492.37	0.000325828	0.00904647	0.074423	1
FBgn0032791	CG18094		protein_coding	92.1858	0.000325443	0.00924487	0.0758554	1
FBgn0038715	CG7333		protein_coding	36.1894	0.000324203	0.0108215	0.0902406	1
FBgn0030562	CG9400		protein_coding	50.9384	0.000323992	0.0122105	0.107748	1
FBgn0261844	pre-mod(mdg4)-V		protein_coding	257.675	0.000323815	0.011054	0.0930592	1
FBgn0036597	CG4962		protein_coding	81.7052	0.000323733	0.013475	0.127516	1
FBgn0038431	CG10405		protein_coding	37.4699	0.00032344	0.0121627	0.107483	1
FBgn0033413	prel	preli-like	protein_coding	980.111	0.00032307	0.00428539	0.144384	1
FBgn0053811	His-Psi:CR33811	His-Psi:CR33811	pseudogene	3.14495	0.000322648	0.0369336	0.451776	1
FBgn0033210	U2A	U2A	protein_coding	187.986	0.000322095	0.00972502	0.0810708	1
FBgn0039198	CG5768		protein_coding	2.11385	0.000321662	0.0225362	0.256585	1
FBgn0003720	tll	tailless	protein_coding	0.981679	0.000320559	0.0516578	0.631793	1
FBgn0038330	CG14868		protein_coding	201.539	0.000320427	0.0069242	0.0709629	1
FBgn0266230	lncRNA:CR44925	long non-coding RNA:CR44925	ncRNA	2.73067	0.000320319	0.021146	0.243201	1
FBgn0265937	asRNA:CR44724	antisense RNA:CR44724	ncRNA	12.928	0.000319127	0.0165099	0.185192	1
FBgn0003169	put	punt	protein_coding	515.832	0.00031828	0.00688408	0.0719061	1
FBgn0265956	lncRNA:CR44743	long non-coding RNA:CR44743	ncRNA	0.863086	0.000318143	0.129716	0.886062	1
FBgn0265060	lncRNA:CR44171	long non-coding RNA:CR44171	ncRNA	3.29413	0.000317201	0.0193218	0.226543	1
FBgn0033659	Damm	Death associated molecule related to Mch2 caspase	protein_coding	616.201	0.000317117	0.0105682	0.0918784	1
FBgn0264262	lncRNA:CR43762	long non-coding RNA:CR43762	ncRNA	3.02924	0.00031687	0.0232778	0.270906	1
FBgn0034005	ItgaPS4	Integrin alphaPS4 subunit	protein_coding	13.6987	0.000316665	0.0174592	0.202798	1
FBgn0032907	CG9272		protein_coding	137.558	0.000316641	0.010697	0.0935885	1
FBgn0033140	CG12836		protein_coding	2.96362	0.000316109	0.0201058	0.236812	1
FBgn0265891	lncRNA:CR44680	long non-coding RNA:CR44680	ncRNA	2.9106	0.000315145	0.0234343	0.274952	1
FBgn0265186	CG44251		protein_coding	538.142	0.000314356	0.0104654	0.0925089	1
FBgn0033677	CG8321		protein_coding	404.322	0.000313772	0.0067408	0.0740884	1
FBgn0004957	por	porcupine	protein_coding	157.361	0.000313423	0.00801329	0.0752616	1
FBgn0266459	CG45084		protein_coding	4212.3	0.000313417	0.0259163	0.307472	1
FBgn0085424	nub	nubbin	protein_coding	226.088	0.000312349	0.0102971	0.0919922	1
FBgn0028644	beat-Ic	beaten path Ic	protein_coding	15.091	0.000312331	0.015261	0.170932	1
FBgn0000479	dnc	dunce	protein_coding	1084.51	0.000311939	0.0089453	0.0806932	1
FBgn0004911	asRNA:Eig63F-2	antisense RNA:Ecdysone-induced gene 63F 2	ncRNA	10.171	0.00031192	0.0155454	0.176595	1
FBgn0265932	lncRNA:CR44721	long non-coding RNA:CR44721	ncRNA	1.35912	0.000311862	0.0325751	0.404273	1
FBgn0027598	cindr	CIN85 and CD2AP related	protein_coding	1247	0.000311812	0.00427779	0.152726	1
FBgn0266402	asRNA:CR45042	antisense RNA:CR45042	ncRNA	5.93491	0.000311722	0.0180982	0.21758	1
FBgn0267754	lncRNA:CR46085	long non-coding RNA:CR46085	ncRNA	1.3206	0.000311276	0.0301072	0.368558	1
FBgn0032638	SPH93	Serine protease homolog 93	protein_coding	13.055	0.00031088	0.0241311	0.2889	1
FBgn0040653	Dso1	Daisho1	protein_coding	3026.04	0.000310115	0.0116807	0.110771	1
FBgn0053978	CG33978		protein_coding	107.062	0.000309914	0.0104099	0.0947612	1
FBgn0264271	lncRNA:CR43771	long non-coding RNA:CR43771	ncRNA	1.6636	0.000309695	0.0276649	0.336283	1
FBgn0267625	lncRNA:CR45963	long non-coding RNA:CR45963	ncRNA	6.57945	0.000308902	0.0156064	0.181174	1
FBgn0030877	Arp8	Actin-related protein 8	protein_coding	275.239	0.000307552	0.00844153	0.0799994	1
FBgn0261567	CG42681		protein_coding	0.559221	0.00030751	0.0669645	0.747658	1
FBgn0261924	lncRNA:CR42791	long non-coding RNA:CR42791	ncRNA	0.532563	0.000307501	0.074939	0.781663	1
FBgn0051036	CG31036		protein_coding	29.2569	0.000306914	0.0130882	0.136376	1
FBgn0266099	CG44836		protein_coding	20.7247	0.000305871	0.015742	0.187209	1
FBgn0034661	tpr	tracheal-prostasin	protein_coding	0.70909	0.00030509	0.0606255	0.715453	1
FBgn0259164	CG42269		protein_coding	71.9566	0.000304742	0.0124895	0.128017	1
FBgn0266689	lncRNA:CR45179	long non-coding RNA:CR45179	ncRNA	0.277458	0.000304201	0.144222	0.904001	1
FBgn0053260	Tsen34	tRNA splicing endonuclease subunit 34	protein_coding	22.9814	0.000303915	0.0133062	0.143319	1
FBgn0053527	SIFa	SIFamide	protein_coding	11.5899	0.000303736	0.0151477	0.178699	1
FBgn0265795	lncRNA:CR44584	long non-coding RNA:CR44584	ncRNA	7.70747	0.000303506	0.0165013	0.203371	1
FBgn0265637	lncRNA:CR44444	long non-coding RNA:CR44444	ncRNA	1.13627	0.000303251	0.0290838	0.366581	1
FBgn0033202	CG1339		protein_coding	1.02071	0.000302817	0.0298155	0.378002	1
FBgn0031876	Atac1	Ada2a-containing complex component 1	protein_coding	96.5393	0.00030276	0.0101972	0.0971797	1
FBgn0261833	lncRNA:CR42765	long non-coding RNA:CR42765	ncRNA	7.13054	0.000300839	0.0197715	0.251888	1
FBgn0029521	Or1a	Odorant receptor 1a	protein_coding	1.48534	0.00030075	0.0225638	0.284298	1
FBgn0265998	Doa	Darkener of apricot	protein_coding	1811.31	0.000299865	0.00411947	0.207882	1
FBgn0053532	lectin-37Da	lectin-37Da	protein_coding	828.682	0.000298749	0.01538	0.189139	1
FBgn0083041	snoRNA:Psi18S-1854b	snoRNA:Psi18S-1854b	snoRNA	0.199371	0.000298635	0.232684	0.944148	1
FBgn0039158	TBC1d7	TBC1 domain family member 7	protein_coding	167.359	0.000298033	0.00864112	0.0863537	1
FBgn0041252	Femcoat	Femcoat	protein_coding	84.1356	0.000297479	0.0353993	0.470687	1
FBgn0030929	CG15043		protein_coding	4260.11	0.000297218	0.0121267	0.128857	1
FBgn0265455	CG44355		protein_coding	10.9861	0.000297072	0.0134661	0.153613	1
FBgn0053470	BaraA1	Baramicin A1	protein_coding	3829.25	0.000297024	0.0126474	0.138216	1
FBgn0267171	asRNA:CR45611	antisense RNA:CR45611	ncRNA	2.40791	0.000296087	0.0252471	0.324552	1
FBgn0052668	CG32668		protein_coding	8.32538	0.00029603	0.0161374	0.206479	1
FBgn0034272	Ir54a	Ionotropic receptor 54a	protein_coding	1.98745	0.000295893	0.0261096	0.336415	1
FBgn0036592	CG13049		protein_coding	5.18893	0.000295811	0.0254195	0.327261	1
FBgn0030105	CG15369		protein_coding	5.78632	0.000295085	0.0187875	0.24736	1
FBgn0265077	lncRNA:CR44188	long non-coding RNA:CR44188	ncRNA	1.01168	0.000294655	0.0316583	0.419343	1
FBgn0264700	lncRNA:CR43969	long non-coding RNA:CR43969	ncRNA	2.49509	0.000294625	0.0204918	0.268546	1
FBgn0260873	CG42583		protein_coding	0.255334	0.00029451	0.16196	0.91879	1
FBgn0032549	CG4650		protein_coding	2.65836	0.000294465	0.0233944	0.303314	1
FBgn0033347	CG8248		protein_coding	39.7808	0.000294077	0.0105969	0.108339	1
FBgn0024945	NitFhit	Nitrilase and fragile histidine triad fusion protein	protein_coding	421.78	0.000292808	0.00498562	0.106902	1
FBgn0028950	CG15255		protein_coding	1124.36	0.000291611	0.00935789	0.0960629	1
FBgn0265994	lncRNA:CR44769	long non-coding RNA:CR44769	ncRNA	0.497504	0.000290714	0.0603296	0.727721	1
FBgn0030460	Coq5	Coenzyme Q5	protein_coding	282.384	0.000290671	0.00513256	0.103326	1
FBgn0036545	GXIVsPLA2	GXIVsPLA2	protein_coding	312.653	0.000289881	0.00521161	0.101593	1
FBgn0010038	GstD2	Glutathione S transferase D2	protein_coding	1025.08	0.000289419	0.0159625	0.21197	1
FBgn0265382	lncRNA:CR44323	long non-coding RNA:CR44323	ncRNA	3.4786	0.000288742	0.0173661	0.236186	1
FBgn0032143	CG4017		protein_coding	0.7559	0.000288172	0.0355981	0.489444	1
FBgn0052056	scramb1	scramblase 1	protein_coding	627.301	0.000288005	0.00503863	0.107741	1
FBgn0265813	lncRNA:CR44602	long non-coding RNA:CR44602	ncRNA	3.48231	0.000287512	0.0202027	0.274945	1
FBgn0036411	Sox21a	Sox21a	protein_coding	41.1361	0.00028747	0.0140789	0.177281	1
FBgn0004430	LysS	Lysozyme S	protein_coding	5.506	0.000286943	0.0303311	0.412597	1
FBgn0008636	hbn	homeobrain	protein_coding	11.3751	0.000286861	0.0157557	0.211586	1
FBgn0261927	lncRNA:CR42794	long non-coding RNA:CR42794	ncRNA	3.6736	0.000286266	0.021292	0.289754	1
FBgn0267756	lncRNA:CR46087	long non-coding RNA:CR46087	ncRNA	6.03699	0.000286068	0.0173768	0.239979	1
FBgn0032087	CG9568		protein_coding	1015.74	0.000285863	0.00952935	0.101796	1
FBgn0267461	lncRNA:CR45811	long non-coding RNA:CR45811	ncRNA	8.06329	0.000285386	0.0143931	0.186462	1
FBgn0001137	grk	gurken	protein_coding	279.078	0.000285339	0.00572961	0.0944301	1
FBgn0261461	RhoGAP18B	Rho GTPase activating protein at 18B	protein_coding	728.609	0.000284285	0.00564975	0.096092	1
FBgn0260658	CG42541		protein_coding	86.2997	0.000284058	0.00931659	0.100905	1
FBgn0264820	CR44028		pseudogene	0.423423	0.000283928	0.232211	0.946792	1
FBgn0014184	Oda	Ornithine decarboxylase antizyme	protein_coding	14362.2	0.000283886	0.00424831	0.178631	1
FBgn0039252	CG11771		protein_coding	992.252	0.000282952	0.00414447	0.211073	1
FBgn0033850	CG13331		protein_coding	3.78008	0.000282907	0.0187716	0.263703	1
FBgn0034768	Obp58b	Odorant-binding protein 58b	protein_coding	1.17352	0.000282867	0.0265979	0.36444	1
FBgn0051427	CR31427		pseudogene	3.79402	0.000282372	0.0185309	0.261309	1
FBgn0265678	lncRNA:CR44485	long non-coding RNA:CR44485	ncRNA	0.43184	0.000281978	0.0626228	0.74858	1
FBgn0267565	lncRNA:CR45905	long non-coding RNA:CR45905	ncRNA	4.38835	0.000281902	0.0169441	0.239028	1
FBgn0039966	Rab21	Rab21	protein_coding	238.153	0.000281393	0.00657335	0.0904112	1
FBgn0032551	CG18636		protein_coding	0.832629	0.000281157	0.0344216	0.484374	1
FBgn0284255	Arpc4	Actin-related protein 2/3 complex, subunit 4	protein_coding	531.228	0.000280769	0.00532066	0.104055	1
FBgn0267042	CG45486		protein_coding	11.6893	0.000280559	0.0201497	0.284259	1
FBgn0032836	CG10680		protein_coding	1996.32	0.000279892	0.00888268	0.0997712	1
FBgn0029712	CG15912		protein_coding	34.6268	0.000279577	0.0108025	0.123652	1
FBgn0052074	CG32074		protein_coding	1.01687	0.000279567	0.0351583	0.497917	1
FBgn0035995	CG3529		protein_coding	709.118	0.000279525	0.00451161	0.143059	1
FBgn0259839	Su(Ste):CR42408	Su(Ste):CR42408	ncRNA	1.70549	0.000279472	0.0448717	0.619757	1
FBgn0036951	CG7017		protein_coding	70.4141	0.000279355	0.0160378	0.227157	1
FBgn0265498	asRNA:CR44367	antisense RNA:CR44367	ncRNA	12.6381	0.000279254	0.0232442	0.324672	1
FBgn0011570	cpb	capping protein beta	protein_coding	914.051	0.000278852	0.00506167	0.112331	1
FBgn0259856	Su(Ste):CR42425	Su(Ste):CR42425	ncRNA	2.05132	0.000278351	0.0310777	0.439095	1
FBgn0033734	CG8520		protein_coding	719.843	0.000278337	0.00415327	0.211586	1
FBgn0265943	lncRNA:CR44730	long non-coding RNA:CR44730	ncRNA	1.75564	0.000277973	0.0257421	0.360557	1
FBgn0266845	CG45307		protein_coding	0.806798	0.000277295	0.0432123	0.605129	1
FBgn0032824	CG13962		protein_coding	0.816978	0.000276329	0.0341851	0.489386	1
FBgn0263247	CG43390		protein_coding	2.9107	0.000275023	0.0334315	0.480558	1
FBgn0003082	phr	photorepair	protein_coding	427.722	0.000274922	0.0087797	0.102429	1
FBgn0265639	lncRNA:CR44446	long non-coding RNA:CR44446	ncRNA	0.262643	0.000274494	0.232618	0.948648	1
FBgn0002641	mal	maroon-like	protein_coding	619.889	0.000274007	0.0092608	0.107883	1
FBgn0037570	CG11693		protein_coding	4.62735	0.000274005	0.0161909	0.237608	1
FBgn0036921	RhoGDI	RhoGDI	protein_coding	1601.82	0.000273746	0.00413774	0.222128	1
FBgn0014011	Rac2	Rac2	protein_coding	655.935	0.000272947	0.00441479	0.158584	1
FBgn0028670	Vha100-2	Vacuolar H[+] ATPase 100kD subunit 2	protein_coding	3391.87	0.000272696	0.0042035	0.199515	1
FBgn0262533	CR43087		pseudogene	6.55417	0.000272624	0.0214707	0.312572	1
FBgn0267168	lncRNA:CR45608	long non-coding RNA:CR45608	ncRNA	0.370632	0.000272271	0.123172	0.8963	1
FBgn0265985	lncRNA:CR44764	long non-coding RNA:CR44764	ncRNA	0.437897	0.000271827	0.0626274	0.757976	1
FBgn0003339	Scr	Sex combs reduced	protein_coding	31.1737	0.000271785	0.0112883	0.139647	1
FBgn0051360	CG31360		protein_coding	143.585	0.000271543	0.00666167	0.0959688	1
FBgn0265859	lncRNA:CR44648	long non-coding RNA:CR44648	ncRNA	0.479872	0.000271445	0.0384877	0.557604	1
FBgn0037602	SLIRP2	SRA stem-loop interacting RNA binding protein 2	protein_coding	57.4697	0.000271413	0.00987586	0.117532	1
FBgn0030065	CG12075		protein_coding	151.023	0.000271316	0.00841102	0.101983	1
FBgn0036584	CG13054		protein_coding	2.51146	0.000270729	0.0223828	0.327214	1
FBgn0016078	wun	wunen	protein_coding	539.185	0.000270564	0.00459726	0.141861	1
FBgn0035824	CG8281		protein_coding	194.899	0.000270487	0.00666444	0.0966155	1
FBgn0032809	CG13078		protein_coding	11.0849	0.000270159	0.0175935	0.265979	1
FBgn0029761	SK	small conductance calcium-activated potassium channel	protein_coding	200.799	0.000269857	0.00997782	0.120329	1
FBgn0000139	ash2	absent, small, or homeotic discs 2	protein_coding	481.781	0.000269554	0.00647174	0.0977268	1
FBgn0265844	lncRNA:CR44633	long non-coding RNA:CR44633	ncRNA	0.308962	0.000269525	0.125907	0.90004	1
FBgn0265940	lncRNA:CR44727	long non-coding RNA:CR44727	ncRNA	0.847695	0.000269519	0.030377	0.444398	1
FBgn0050502	fa2h	fatty acid 2-hydroylase	protein_coding	176.4	0.000269425	0.00882924	0.107035	1
FBgn0050468	Ir52c	Ionotropic receptor 52c	protein_coding	0.751379	0.000269142	0.0342913	0.503704	1
FBgn0036596	CG13045		protein_coding	2.80334	0.000269011	0.0187482	0.283728	1
FBgn0040009	CG17490		protein_coding	70.0213	0.000268943	0.0218617	0.323403	1
FBgn0039909	ND-49	NADH dehydrogenase (ubiquinone) 49 kDa subunit	protein_coding	3821.98	0.000268905	0.00440657	0.162772	1
FBgn0038751	CG4770		protein_coding	0.688969	0.000268891	0.0425009	0.609828	1
FBgn0035552	CG11350		protein_coding	1.37426	0.000268624	0.0347333	0.511015	1
FBgn0010406	RNaseX25	Ribonuclease X25	protein_coding	572.722	0.000267701	0.00438125	0.167239	1
FBgn0033261	udd	under-developed	protein_coding	327.812	0.000267412	0.0062146	0.100309	1
FBgn0069056	CG33226		protein_coding	0.426202	0.000267099	0.0573875	0.734181	1
FBgn0267933	lncRNA:CR46213	long non-coding RNA:CR46213	ncRNA	0.875887	0.00026704	0.0331297	0.490434	1
FBgn0264886	lncRNA:CR44077	long non-coding RNA:CR44077	ncRNA	2.99994	0.000266947	0.018597	0.284872	1
FBgn0263606	Hsc20	Heat shock protein cognate 20	protein_coding	115.383	0.000266862	0.00845837	0.105667	1
FBgn0002578	Kaz-m1	Kazal-type protease inhibitor m1	protein_coding	285.127	0.000266825	0.00731032	0.099251	1
FBgn0032789	CG13083		protein_coding	179.503	0.000266435	0.0342492	0.507932	1
FBgn0001235	hth	homothorax	protein_coding	303.245	0.000265753	0.00898049	0.111511	1
FBgn0284414	lncRNA:CR46328	long non-coding RNA:CR46328	ncRNA	0.383584	0.000265618	0.121811	0.897477	1
FBgn0267312	lncRNA:CR45748	long non-coding RNA:CR45748	ncRNA	1.2598	0.000265572	0.0247023	0.367233	1
FBgn0010350	Cds	CDP-diacylglycerol synthase	protein_coding	1221.68	0.000265555	0.00407023	0.269666	1
FBgn0054008	CG34008		protein_coding	17.911	0.000265304	0.015982	0.246882	1
FBgn0026361	Septin5	Septin 5	protein_coding	96.7793	0.000264936	0.0131248	0.186478	1
FBgn0030870	CG6398		protein_coding	766.28	0.000264499	0.00467571	0.140433	1
FBgn0262808	CG43179		protein_coding	1.96968	0.000264476	0.0251347	0.375298	1
FBgn0266802	asRNA:CR45264	antisense RNA:CR45264	ncRNA	8.7386	0.000264436	0.0174496	0.272551	1
FBgn0030752	CDC50		protein_coding	837.846	0.00026412	0.00451265	0.15425	1
FBgn0028517	CG18478		protein_coding	0.284835	0.00026394	0.0854274	0.841883	1
FBgn0266115	asRNA:CR44841	antisense RNA:CR44841	ncRNA	6.93251	0.000263803	0.0160801	0.250991	1
FBgn0036128	Elo68beta	Elongase 68beta	protein_coding	0.601541	0.000263391	0.0456759	0.650333	1
FBgn0029995	CG2256		protein_coding	3.06299	0.000263273	0.0203459	0.313246	1
FBgn0264546	CG43925		protein_coding	0.479307	0.00026286	0.0474142	0.666921	1
FBgn0029606	CG14052		protein_coding	4.74787	0.000262497	0.0169955	0.268557	1
FBgn0262827	CG43198		protein_coding	3.75528	0.000261822	0.0166847	0.264567	1
FBgn0005660	Ets21C	Ets at 21C	protein_coding	335.806	0.000261785	0.0138757	0.208275	1
FBgn0035157	CG13894		protein_coding	16.6293	0.000261268	0.0121162	0.168861	1
FBgn0261293	CheB53b	Chemosensory protein B 53b	protein_coding	1.89447	0.000259564	0.0221402	0.342632	1
FBgn0041781	SCAR	SCAR	protein_coding	823.27	0.000259442	0.004379	0.174369	1
FBgn0263502	lncRNA:CR43491	long non-coding RNA:CR43491	ncRNA	14.5496	0.000259351	0.0140922	0.216944	1
FBgn0053517	Dop2R	Dopamine 2-like receptor	protein_coding	32.7634	0.00025899	0.0108098	0.145018	1
FBgn0283499	InR	Insulin-like receptor	protein_coding	313.812	0.000258744	0.0092757	0.121075	1
FBgn0033508	Obp46a	Odorant-binding protein 46a	protein_coding	1.06543	0.000258631	0.0271562	0.415636	1
FBgn0264885	lncRNA:CR44076	long non-coding RNA:CR44076	ncRNA	2.61957	0.000258245	0.0196005	0.31183	1
FBgn0034187	Mov10	Mov10 RISC complex RNA helicase	protein_coding	488.53	0.000258009	0.0132475	0.199377	1
FBgn0036772	CG5290		protein_coding	386.888	0.000257844	0.0106582	0.143529	1
FBgn0038865	cDIP	Common Dpr-interacting protein	protein_coding	433.366	0.000257608	0.0106475	0.143602	1
FBgn0003930	snRNA:U4:39B	small nuclear RNA U4 at 39B	snRNA	2.52184	0.000257112	0.021925	0.343984	1
FBgn0034331	BomBc2	Bomanin Bicipital 2	protein_coding	1230.58	0.000257089	0.00996897	0.132594	1
FBgn0032304	CG17134		protein_coding	2.99275	0.000257071	0.0292884	0.450925	1
FBgn0038204	CG14357		protein_coding	0.602763	0.000256822	0.0378178	0.573455	1
FBgn0013433	beat-Ia	beaten path Ia	protein_coding	26.2332	0.000256812	0.0112662	0.156532	1
FBgn0032234	gny	garnysstan	protein_coding	118.1	0.000256556	0.00767125	0.108074	1
FBgn0264786	lncRNA:CR44016	long non-coding RNA:CR44016	ncRNA	3.75195	0.000256438	0.0178903	0.291658	1
FBgn0027584	CG4757		protein_coding	324.534	0.000256215	0.0146407	0.234183	1
FBgn0062961	lncRNA:CR33942	long non-coding RNA:CR33942	ncRNA	70.5228	0.00025611	0.0106066	0.14456	1
FBgn0038453	Arl6IP1	ADP-ribosylation factor-like 6 interacting protein 1	protein_coding	670.551	0.000256093	0.00548189	0.116363	1
FBgn0030603	CG5541		protein_coding	1099.87	0.000255844	0.0041661	0.227733	1
FBgn0266280	lncRNA:CR44965	long non-coding RNA:CR44965	ncRNA	2.25158	0.000255725	0.0264544	0.410544	1
FBgn0040723	CG5011		protein_coding	892.542	0.000255451	0.00632825	0.107632	1
FBgn0039596	CG10000		protein_coding	86.2852	0.000255143	0.0115156	0.163873	1
FBgn0266948	lncRNA:CR45399	long non-coding RNA:CR45399	ncRNA	5.28087	0.00025462	0.0158236	0.260895	1
FBgn0264494	CG17646		protein_coding	1363.57	0.00025447	0.00584231	0.1121	1
FBgn0262816	CG43187		protein_coding	32.7473	0.00025418	0.0125867	0.189483	1
FBgn0030391	Rab40	Rab40	protein_coding	411.543	0.000253981	0.00584571	0.112406	1
FBgn0033979	Cyp6a19	Cytochrome P450 6a19	protein_coding	1062.83	0.00025376	0.0172668	0.286781	1
FBgn0266915	lncRNA:CR45375	long non-coding RNA:CR45375	ncRNA	1.19148	0.000253749	0.0255936	0.401464	1
FBgn0265821	lncRNA:CR44610	long non-coding RNA:CR44610	ncRNA	0.466149	0.000253345	0.0689667	0.801024	1
FBgn0260748	CG5004		protein_coding	471.108	0.000252545	0.00524162	0.124418	1
FBgn0053267	CG33267		protein_coding	12.4979	0.000252537	0.0141861	0.229948	1
FBgn0031550	IFT57	Intraflagellar transport 57	protein_coding	6.37322	0.000252178	0.0150274	0.249082	1
FBgn0266210	lncRNA:CR44905	long non-coding RNA:CR44905	ncRNA	0.51341	0.000251809	0.0504128	0.705171	1
FBgn0037224	TwdlF	TweedleF	protein_coding	13.1924	0.000251605	0.0338249	0.528717	1
FBgn0260932	cuff	cutoff	protein_coding	26.0427	0.000251481	0.0122878	0.1864	1
FBgn0014135	bnl	branchless	protein_coding	75.531	0.000251322	0.00883142	0.122527	1
FBgn0039654	Brd8	Bromodomain containing 8	protein_coding	347.634	0.000251121	0.00579376	0.115065	1
FBgn0004228	mex1	midgut expression 1	protein_coding	510.433	0.000250862	0.00627321	0.111194	1
FBgn0004895	FoxL1	Forkhead box L1	protein_coding	3.88862	0.000250805	0.016736	0.283239	1
FBgn0028497	Mtmr6	Myotubularin related protein 6	protein_coding	698.937	0.000250595	0.00413301	0.247215	1
FBgn0262905	lncRNA:CR43260	long non-coding RNA:CR43260	ncRNA	6.05373	0.000250571	0.0147417	0.245649	1
FBgn0041250	Gr21a	Gustatory receptor 21a	protein_coding	0.942237	0.000250451	0.0313486	0.494673	1
FBgn0260944	Rbp1	RNA-binding protein 1	protein_coding	679.405	0.000250431	0.0043412	0.188419	1
FBgn0262587	CG43124		protein_coding	0.613875	0.000249918	0.0506106	0.708922	1
FBgn0028671	Vha100-1	Vacuolar H[+] ATPase 100kD subunit 1	protein_coding	1623.2	0.00024966	0.00418508	0.227118	1
FBgn0066293	CheB42b	Chemosensory protein B 42b	protein_coding	30.9386	0.00024964	0.0127085	0.199259	1
FBgn0039666	Diedel	Diedel	protein_coding	8.31166	0.000249597	0.0204514	0.337532	1
FBgn0264001	bru3	bruno 3	protein_coding	216.359	0.000249569	0.0115191	0.171422	1
FBgn0264478	CG43886		protein_coding	2.38869	0.000249535	0.0279274	0.444535	1
FBgn0035428	CG14960		protein_coding	1.25498	0.000249331	0.0397396	0.609167	1
FBgn0040777	CG14767		protein_coding	2122.96	0.000249316	0.00412668	0.251678	1
FBgn0040582	BomBc3	Bomanin Bicipital 3	protein_coding	611.326	0.000249298	0.0114082	0.169333	1
FBgn0265446	lncRNA:CR44346	long non-coding RNA:CR44346	ncRNA	0.464013	0.00024867	0.0752582	0.825299	1
FBgn0267678	lncRNA:CR46014	long non-coding RNA:CR46014	ncRNA	0.570931	0.000248588	0.0564854	0.748229	1
FBgn0267483	lncRNA:CR45833	long non-coding RNA:CR45833	ncRNA	0.669259	0.000248365	0.0376481	0.585654	1
FBgn0262683	CG43153		protein_coding	2.165	0.000248209	0.0299455	0.477821	1
FBgn0267087	lncRNA:CR45531	long non-coding RNA:CR45531	ncRNA	1.42087	0.000247974	0.028965	0.463361	1
FBgn0261634	CG42717		protein_coding	0.949573	0.000247897	0.0368083	0.575822	1
FBgn0259713	CG42367		protein_coding	1.34118	0.000247733	0.0268092	0.431032	1
FBgn0266010	lncRNA:CR44783	long non-coding RNA:CR44783	ncRNA	1.21477	0.000247616	0.0229516	0.374878	1
FBgn0050345	CG30345		protein_coding	386.539	0.000247214	0.00561992	0.12039	1
FBgn0003141	pr	purple	protein_coding	494.937	0.000247012	0.00483138	0.144459	1
FBgn0266086	lncRNA:CR44828	long non-coding RNA:CR44828	ncRNA	0.307033	0.000246547	0.203137	0.947061	1
FBgn0263246	CG43389		protein_coding	0.44146	0.000246136	0.0664864	0.797592	1
FBgn0036964	FRG1	FSHD region gene 1	protein_coding	160.397	0.000246135	0.00545955	0.12409	1
FBgn0260768	CG42566		protein_coding	55.314	0.000245561	0.0122424	0.194224	1
FBgn0034514	CG13427		protein_coding	12.0531	0.000245437	0.0309448	0.498203	1
FBgn0035028	Start1	Start1	protein_coding	361.178	0.000244963	0.0055747	0.122849	1
FBgn0039108	CG10232		protein_coding	2.44525	0.000244952	0.0212277	0.356106	1
FBgn0033307	CG14752		protein_coding	4.17549	0.00024483	0.020791	0.350463	1
FBgn0265741	lncRNA:CR44548	long non-coding RNA:CR44548	ncRNA	3.08728	0.000244807	0.0175419	0.306001	1
FBgn0038479	CG17477		protein_coding	14.7735	0.000244502	0.0126656	0.206326	1
FBgn0036768	CG7402		protein_coding	53.1991	0.000244496	0.00927523	0.135243	1
FBgn0033653	CG13192		protein_coding	251.269	0.000244334	0.00546409	0.125386	1
FBgn0267717	asRNA:CR46050	antisense RNA:CR46050	ncRNA	61.4285	0.000243562	0.00960026	0.141327	1
FBgn0265363	asRNA:CR44304	antisense RNA:CR44304	ncRNA	4.8243	0.000242844	0.0188522	0.327993	1
FBgn0267133	lncRNA:CR45573	long non-coding RNA:CR45573	ncRNA	0.0641424	0.000242808	0.232573	0.954566	1
FBgn0013751	Awh	Arrowhead	protein_coding	20.9813	0.000242722	0.0117372	0.186347	1
FBgn0265681	lncRNA:CR44488	long non-coding RNA:CR44488	ncRNA	3.3901	0.000242471	0.0174452	0.308604	1
FBgn0029836	CG5928		protein_coding	3.97881	0.00024224	0.0205053	0.351299	1
FBgn0037165	CG11437		protein_coding	24.4062	0.000241849	0.0115524	0.183258	1
FBgn0267862	CR46150		pseudogene	0.788605	0.000241503	0.044871	0.673477	1
FBgn0003060	CG9757		protein_coding	25.0299	0.000241374	0.0203907	0.351328	1
FBgn0035293	CG5687		protein_coding	496.655	0.00024131	0.00560576	0.125186	1
FBgn0267037	asRNA:CR45481	antisense RNA:CR45481	ncRNA	4.11698	0.000241252	0.0239137	0.400534	1
FBgn0015380	drl	derailed	protein_coding	82.6335	0.000240962	0.00762388	0.120759	1
FBgn0265149	lncRNA:CR44218	long non-coding RNA:CR44218	ncRNA	2.16949	0.000240929	0.017714	0.315309	1
FBgn0037750	Whamy	WHAMM and JMY related	protein_coding	467.197	0.000240629	0.00615094	0.119753	1
FBgn0266276	asRNA:CR44961	antisense RNA:CR44961	ncRNA	4.11614	0.000239985	0.0206058	0.356756	1
FBgn0036932	Lamtor1	Late endosomal/lysosomal adaptor, MAPK and MTOR activator 1	protein_coding	426.741	0.000239838	0.00455578	0.170463	1
FBgn0267157	lncRNA:CR45597	long non-coding RNA:CR45597	ncRNA	1.00716	0.000239742	0.0274343	0.456118	1
FBgn0053784	CG33784		protein_coding	1.7301	0.000239538	0.0210567	0.36369	1
FBgn0004395	unk	unkempt	protein_coding	308.648	0.000239486	0.00836183	0.128633	1
FBgn0034928	CG13562		protein_coding	14.2633	0.000239434	0.0134505	0.234512	1
FBgn0034480	CG16898		protein_coding	1548.27	0.000239147	0.0115466	0.187202	1
FBgn0262537	CG43091		protein_coding	114.135	0.000239101	0.00804654	0.125827	1
FBgn0263651	lncRNA:CR43642	long non-coding RNA:CR43642	ncRNA	0.247398	0.000238974	0.185196	0.94332	1
FBgn0264785	Hph	HIF prolyl hydroxylase	protein_coding	1203.38	0.000238868	0.00486397	0.14956	1
FBgn0030704	CG15916		protein_coding	221.593	0.000238796	0.00659507	0.119594	1
FBgn0030558	Tat	Tyrosine aminotransferase	protein_coding	1165.15	0.000238756	0.0109834	0.174615	1
FBgn0264394	asRNA:CR43842	antisense RNA:CR43842	ncRNA	6.11496	0.000238501	0.0144095	0.259176	1
FBgn0264475	lncRNA:CR43883	long non-coding RNA:CR43883	ncRNA	0.94662	0.000237658	0.030604	0.508185	1
FBgn0033207	CG12826		protein_coding	31.4898	0.000237608	0.0136329	0.242271	1
FBgn0260971	CG42594		protein_coding	22.7406	0.000237562	0.011677	0.192837	1
FBgn0267086	lncRNA:CR45530	long non-coding RNA:CR45530	ncRNA	3.516	0.000237548	0.0227247	0.390588	1
FBgn0030408	CG11085		protein_coding	3.08718	0.000237538	0.018525	0.332933	1
FBgn0085296	CG34267		protein_coding	4.06559	0.000237211	0.0345954	0.565779	1
FBgn0035928	CG13310		protein_coding	0.555752	0.000237136	0.0459666	0.689053	1
FBgn0259859	Su(Ste):CR42428	Su(Ste):CR42428	ncRNA	0.236545	0.000236828	0.232011	0.95558	1
FBgn0263399	CG43445		protein_coding	1.68379	0.000236788	0.02328	0.399987	1
FBgn0036639	CG4229		protein_coding	6.09883	0.00023666	0.0308174	0.513299	1
FBgn0264891	lncRNA:CR44082	long non-coding RNA:CR44082	ncRNA	2.91434	0.00023663	0.0183184	0.331676	1
FBgn0264571	lncRNA:CR43943	long non-coding RNA:CR43943	ncRNA	5.0189	0.000236524	0.0162738	0.30022	1
FBgn0037766	Teh1	tipE homolog 1	protein_coding	31.1869	0.000236449	0.00967413	0.151017	1
FBgn0053294	CR33294		pseudogene	18.7802	0.000236421	0.0123769	0.212378	1
FBgn0034598	CG4266		protein_coding	1165.88	0.00023601	0.00427276	0.21647	1
FBgn0015789	Rab10	Rab10	protein_coding	1983.47	0.000235953	0.00406741	0.306012	1
FBgn0034577	cpa	capping protein alpha	protein_coding	1223.87	0.000235577	0.00419774	0.237843	1
FBgn0042129	OS9	Olfactory-specific 9	protein_coding	64.2214	0.000235347	0.0102996	0.164547	1
FBgn0003292	rt	rotated abdomen	protein_coding	139.635	0.000235094	0.0108442	0.17678	1
FBgn0026392	Or33a	Odorant receptor 33a	protein_coding	0.115483	0.000234936	0.232558	0.956036	1
FBgn0264556	Gr39a	Gustatory receptor 39a	protein_coding	0.960279	0.000234626	0.0357075	0.585061	1
FBgn0033353	CG13749		protein_coding	14.7411	0.000234583	0.0152687	0.28486	1
FBgn0035715	Ist1		protein_coding	1099.58	0.000234424	0.00626588	0.124254	1
FBgn0266212	asRNA:CR44907	antisense RNA:CR44907	ncRNA	2.34809	0.000234283	0.0223945	0.392198	1
FBgn0085362	Vml	Vitelline membrane-like	protein_coding	261.099	0.000234017	0.0316534	0.530676	1
FBgn0030921	CG6290		protein_coding	51.5843	0.000233976	0.00976974	0.155889	1
FBgn0086358	Tab2	TAK1-associated binding protein 2	protein_coding	977.265	0.000233922	0.00484659	0.15484	1
FBgn0267193	lncRNA:CR45633	long non-coding RNA:CR45633	ncRNA	0.928499	0.000233314	0.0466258	0.699633	1
FBgn0050169	Brca2	BRCA2, DNA repair associated	protein_coding	225.416	0.000233242	0.00792582	0.130484	1
FBgn0038315	CG14866		protein_coding	4.82764	0.000232962	0.0235886	0.411946	1
FBgn0036195	Dnai2	dynein, axonemal, intermediate chain 2	protein_coding	3.97036	0.00023263	0.0160225	0.302886	1
FBgn0267260	lncRNA:CR45696	long non-coding RNA:CR45696	ncRNA	0.542908	0.00023261	0.0485932	0.715659	1
FBgn0266566	CG45105		protein_coding	46.5651	0.000232604	0.00951383	0.152958	1
FBgn0050018	mthl13	methuselah-like 13	protein_coding	0.328964	0.000232577	0.10344	0.890428	1
FBgn0030744	CG9992		protein_coding	441.608	0.000232097	0.00482732	0.157562	1
FBgn0035545	CG12607		protein_coding	15.3853	0.00023196	0.0338668	0.56565	1
FBgn0031209	Ir21a	Ionotropic receptor 21a	protein_coding	4.27	0.000231612	0.0252962	0.439956	1
FBgn0033139	Tsp42Er	Tetraspanin 42Er	protein_coding	411.704	0.000231424	0.00732074	0.127794	1
FBgn0039691	IntS11	Integrator 11	protein_coding	594.906	0.000231398	0.00446188	0.188929	1
FBgn0051774	fred	friend of echinoid	protein_coding	11.1471	0.000231379	0.013109	0.240288	1
FBgn0085254	CG34225		protein_coding	0.796667	0.000231325	0.04022	0.643378	1
FBgn0039771	Osi23	Osiris 23	protein_coding	0.57072	0.000231207	0.0539979	0.752659	1
FBgn0027363	Stam	Signal transducing adaptor molecule	protein_coding	1094.9	0.00023024	0.00429399	0.217868	1
FBgn0286032	lncRNA:CR46352	long non-coding RNA:CR46352	ncRNA	0.372072	0.00022998	0.0631698	0.798491	1
FBgn0013303	Nca	Neurocalcin	protein_coding	491.556	0.000229822	0.00439778	0.19942	1
FBgn0266410	CG45050		protein_coding	5365.81	0.000229749	0.00650223	0.127622	1
FBgn0065047	snoRNA:U3:54Ab	snoRNA:U3:54Ab	snoRNA	3.70119	0.00022939	0.0233955	0.416233	1
FBgn0004779	Ccp84Ae	Ccp84Ae	protein_coding	3.87243	0.000229094	0.0470788	0.708808	1
FBgn0264824	lncRNA:CR44032	long non-coding RNA:CR44032	ncRNA	22.2675	0.000228686	0.0104638	0.177634	1
FBgn0267290	lncRNA:CR45726	long non-coding RNA:CR45726	ncRNA	6.35576	0.000228633	0.0132135	0.248101	1
FBgn0266940	CR45391		pseudogene	5.24628	0.000228445	0.0140307	0.26895	1
FBgn0052179	Krn	Keren	protein_coding	272.217	0.000228439	0.00480234	0.162425	1
FBgn0085337	CG34308		protein_coding	156.999	0.00022825	0.00566785	0.135238	1
FBgn0267161	asRNA:CR45601	antisense RNA:CR45601	ncRNA	7081.4	0.00022805	0.0279071	0.486777	1
FBgn0002707	mei-9	meiotic 9	protein_coding	186.836	0.00022786	0.00839748	0.141444	1
FBgn0035290	dsb	debris buster	protein_coding	319.038	0.000227819	0.00830689	0.140357	1
FBgn0027581	CG6191		protein_coding	657.853	0.000227604	0.00697236	0.129982	1
FBgn0263241	Mocs1	Molybdenum cofactor synthesis 1	protein_coding	685.76	0.000227498	0.00825562	0.140095	1
FBgn0030543	CG11585		protein_coding	1.61587	0.000227194	0.032837	0.560564	1
FBgn0267777	lncRNA:CR46108	long non-coding RNA:CR46108	ncRNA	1.77814	0.000227166	0.0200114	0.372804	1
FBgn0085404	CG34375		protein_coding	16.3083	0.000226548	0.0109796	0.193226	1
FBgn0024975	CG2712		protein_coding	140.959	0.000226311	0.00787849	0.137274	1
FBgn0260007	CG42493		protein_coding	48.4081	0.000226112	0.00764561	0.135369	1
FBgn0010417	Taf6	TBP-associated factor 6	protein_coding	524.673	0.000225956	0.00498646	0.155437	1
FBgn0038613	Vha100-4	Vacuolar H[+] ATPase 100kD subunit 4	protein_coding	105.103	0.000225704	0.0105845	0.184996	1
FBgn0034626	bisc	biscotti	protein_coding	209.269	0.00022514	0.00623468	0.132729	1
FBgn0033851	CG13332		protein_coding	6.15948	0.000224963	0.0170156	0.334037	1
FBgn0266172	pre-mod(mdg4)-E		protein_coding	16.3829	0.000224373	0.0351083	0.595922	1
FBgn0259201	CG42305		protein_coding	874.919	0.000224271	0.00901186	0.154879	1
FBgn0263497	lncRNA:CR43486	long non-coding RNA:CR43486	ncRNA	4.27943	0.000224198	0.0153025	0.305228	1
FBgn0036817	CG6865		protein_coding	0.858235	0.000223897	0.0293049	0.516245	1
FBgn0030893	RhoGAP16F	Rho GTPase activating protein at 16F	protein_coding	206.596	0.000223342	0.00601854	0.135788	1
FBgn0020765	Acp65Aa	Adult cuticle protein 65Aa	protein_coding	4.9816	0.000223284	0.0228233	0.420226	1
FBgn0050055	lncRNA:CR30055	long non-coding RNA:CR30055	ncRNA	308.368	0.000223061	0.00599671	0.136232	1
FBgn0004780	Ccp84Ad	Ccp84Ad	protein_coding	7.00619	0.000222748	0.0215506	0.403027	1
FBgn0032261	CG6094		protein_coding	227.082	0.000222414	0.00593101	0.137431	1
FBgn0040551	CG11686		protein_coding	288.927	0.000222409	0.00704465	0.135414	1
FBgn0263380	lncRNA:CR43432	long non-coding RNA:CR43432	ncRNA	22.0386	0.000222175	0.0117496	0.220875	1
FBgn0267531	asRNA:CR45871	antisense RNA:CR45871	ncRNA	7.23096	0.00022213	0.023281	0.429282	1
FBgn0264792	lncRNA:CR44022	long non-coding RNA:CR44022	ncRNA	0.895122	0.000222114	0.0284725	0.507447	1
FBgn0000326	clt	cricklet	protein_coding	272.854	0.000221694	0.00508804	0.155464	1
FBgn0033395	Cyp4p2	Cytochrome P450 4p2	protein_coding	1194.53	0.00022152	0.00997912	0.177588	1
FBgn0033799	GLaz	Glial Lazarillo	protein_coding	298.638	0.000220961	0.00464726	0.180747	1
FBgn0039038	CG6688		protein_coding	69.3901	0.000220758	0.00964128	0.171502	1
FBgn0027784	Prp18	Prp18	protein_coding	182.854	0.00022063	0.0066471	0.136274	1
FBgn0036923	CG17732		protein_coding	9.94524	0.000220455	0.0153135	0.312824	1
FBgn0052066	CG32066		protein_coding	564.185	0.000220416	0.00485749	0.167147	1
FBgn0260798	Gprk1	G protein-coupled receptor kinase 1	protein_coding	541.342	0.00022018	0.0050443	0.158635	1
FBgn0262029	d	dachs	protein_coding	22.6877	0.000220058	0.0111254	0.207956	1
FBgn0259716	Nepl6	Neprilysin-like 6	protein_coding	321.924	0.000219909	0.0111239	0.208183	1
FBgn0010412	RpS19a	Ribosomal protein S19a	protein_coding	10407.8	0.000219817	0.00404521	0.349536	1
FBgn0038056	CG5961		protein_coding	342.06	0.000219721	0.0047388	0.175142	1
FBgn0266417	ringer	ringmaker	protein_coding	361.451	0.000219643	0.00583249	0.141127	1
FBgn0266073	lncRNA:CR44826	long non-coding RNA:CR44826	ncRNA	2.7788	0.000219074	0.0184957	0.367517	1
FBgn0266160	asRNA:CR44866	antisense RNA:CR44866	ncRNA	3.45153	0.000219017	0.0153722	0.316859	1
FBgn0263029	CG43324		protein_coding	96.705	0.000218875	0.0068351	0.138368	1
FBgn0051481	pb	proboscipedia	protein_coding	20.7263	0.000218872	0.0107728	0.200858	1
FBgn0266259	CG44954		protein_coding	1.25903	0.000218595	0.0269337	0.491532	1
FBgn0266736	asRNA:CR45209	antisense RNA:CR45209	ncRNA	9.8954	0.000218355	0.0126828	0.253847	1
FBgn0040366	CG11398		protein_coding	114.3	0.00021832	0.0088346	0.159719	1
FBgn0031485	CG9643		protein_coding	182.995	0.000218206	0.00741247	0.142087	1
FBgn0262897	lncRNA:CR43252	long non-coding RNA:CR43252	ncRNA	11.3242	0.000217802	0.0105717	0.197584	1
FBgn0039402	Vps2	Vacuolar protein sorting 2	protein_coding	592.297	0.000217734	0.00486383	0.169544	1
FBgn0037633	CG9839		protein_coding	141.209	0.000217315	0.00720925	0.14168	1
FBgn0035753	RpL18	Ribosomal protein L18	protein_coding	10123.8	0.000217271	0.00404793	0.350094	1
FBgn0052354	CG32354		protein_coding	60.4031	0.000216959	0.00832287	0.153553	1
FBgn0262944	lncRNA:CR43263	long non-coding RNA:CR43263	ncRNA	24.4234	0.000216876	0.0129378	0.26378	1
FBgn0264357	SNF4Agamma	SNF4/AMP-activated protein kinase gamma subunit	protein_coding	2514.81	0.000216804	0.00412311	0.292618	1
FBgn0014029	Septin2	Septin 2	protein_coding	720.624	0.00021678	0.00430335	0.231224	1
FBgn0266691	lncRNA:CR45181	long non-coding RNA:CR45181	ncRNA	2.61479	0.000216659	0.0202205	0.396625	1
FBgn0030529	Clic	Chloride intracellular channel	protein_coding	964.399	0.000216438	0.00421423	0.255101	1
FBgn0259178	5PtaseI	Inositol polyphosphate-5-phosphatase type I	protein_coding	243.244	0.000216425	0.0053715	0.152165	1
FBgn0004191	snRNA:U2:34ABa	small nuclear RNA U2 at 34AB a	snRNA	21.5808	0.000216268	0.012941	0.265105	1
FBgn0000721	for	foraging	protein_coding	2202.56	0.00021624	0.00425189	0.244317	1
FBgn0263095	lncRNA:CR43363	long non-coding RNA:CR43363	ncRNA	2.80191	0.000216187	0.0152774	0.320706	1
FBgn0265856	lncRNA:CR44645	long non-coding RNA:CR44645	ncRNA	35.8942	0.000216005	0.0114155	0.223185	1
FBgn0034817	Art7	Arginine methyltransferase 7	protein_coding	382.587	0.000215956	0.00680756	0.141393	1
FBgn0051915	CG31915		protein_coding	199.263	0.000215889	0.00747254	0.145199	1
FBgn0263217	lncRNA:CR43387	long non-coding RNA:CR43387	ncRNA	6.4272	0.000215667	0.0137785	0.288203	1
FBgn0264270	Sxl	Sex lethal	protein_coding	915.544	0.000215638	0.00484192	0.172959	1
FBgn0267587	asRNA:CR45925	antisense RNA:CR45925	ncRNA	5.23824	0.0002156	0.0172711	0.356432	1
FBgn0266846	lncRNA:CR45308	long non-coding RNA:CR45308	ncRNA	0.0613511	0.000215525	0.232864	0.95972	1
FBgn0038106	CG7488		protein_coding	288.875	0.000215489	0.00445211	0.20732	1
FBgn0051777	CG31777		protein_coding	143.142	0.00021509	0.00829879	0.155609	1
FBgn0051370	CG31370		protein_coding	122.835	0.00021503	0.00723693	0.144412	1
FBgn0028546	ics	icarus	protein_coding	486.755	0.000214944	0.00460494	0.190909	1
FBgn0259167	CG42272		protein_coding	47.8652	0.000214936	0.0095948	0.179279	1
FBgn0035039	Adck1	aarF domain containing kinase 1	protein_coding	305.768	0.000214817	0.00557233	0.149652	1
FBgn0035286	CG13924		protein_coding	7.12709	0.000214675	0.0139532	0.294565	1
FBgn0011829	Ret	Ret oncogene	protein_coding	9.39867	0.000214552	0.013461	0.28245	1
FBgn0015801	Reg-5	Rhythmically expressed gene 5	protein_coding	604.162	0.000214281	0.0049178	0.17034	1
FBgn0046756	asRNA:CR33945	antisense RNA:CR33945	ncRNA	1.30389	0.000214119	0.0234381	0.448339	1
FBgn0035625	Blimp-1	Blimp-1	protein_coding	256.231	0.000214033	0.00643012	0.143216	1
FBgn0044046	Ilp7	Insulin-like peptide 7	protein_coding	11.6312	0.000213695	0.0148748	0.317569	1
FBgn0285944	para	paralytic	protein_coding	235.829	0.000213682	0.0087105	0.163951	1
FBgn0261608	RpL37A	Ribosomal protein L37A	protein_coding	7329.18	0.000213422	0.00404637	0.357418	1
FBgn0010041	GstD5	Glutathione S transferase D5	protein_coding	453.825	0.00021301	0.013789	0.29401	1
FBgn0052791	DIP-alpha	Dpr-interacting protein alpha	protein_coding	20.0861	0.000212782	0.0115974	0.234481	1
FBgn0085292	CG34263		protein_coding	0.930787	0.000212645	0.10513	0.901858	1
FBgn0032296	CG6729		protein_coding	298.436	0.000212612	0.00493412	0.171315	1
FBgn0036890	CG9368		protein_coding	56.6279	0.000212311	0.00799766	0.155116	1
FBgn0053263	CG33263		protein_coding	0.444168	0.000212102	0.0563403	0.785552	1
FBgn0266465	GckIII	Germinal centre kinase III	protein_coding	690.388	0.000211866	0.00418382	0.271576	1
FBgn0051126	CG31126		protein_coding	254.059	0.000211788	0.00487269	0.175375	1
FBgn0267730	lncRNA:CR46061	long non-coding RNA:CR46061	ncRNA	11.0693	0.000211524	0.011519	0.234738	1
FBgn0032082	CG18088		protein_coding	19.431	0.000211241	0.0145691	0.316093	1
FBgn0266371	asRNA:CR45015	antisense RNA:CR45015	ncRNA	8.75048	0.000210686	0.0127216	0.270666	1
FBgn0036557	mRpS31	mitochondrial ribosomal protein S31	protein_coding	418.045	0.000210648	0.0044488	0.213438	1
FBgn0267820	asRNA:CR46145	antisense RNA:CR46145	ncRNA	5.15727	0.000210603	0.0148968	0.324509	1
FBgn0015774	NetB	Netrin-B	protein_coding	63.7427	0.000210598	0.0080324	0.157792	1
FBgn0026080	Tip60	Tat interactive protein 60kDa	protein_coding	322.252	0.000210375	0.00544013	0.156874	1
FBgn0004397	Vinc	Vinculin	protein_coding	1475.24	0.000210373	0.00412202	0.301994	1
FBgn0061188	lncRNA:Yu	long non-coding RNA:Yu	ncRNA	10.6945	0.000210353	0.013211	0.284734	1
FBgn0031975	Tg	Transglutaminase	protein_coding	312.276	0.000210231	0.00456339	0.200301	1
FBgn0264507	asRNA:CR43906	antisense RNA:CR43906	ncRNA	16.787	0.000209969	0.0139533	0.304504	1
FBgn0028424	JhI-26	Juvenile hormone-inducible protein 26	protein_coding	630.298	0.000209673	0.00665249	0.148016	1
FBgn0039970	CG17508		protein_coding	2005.15	0.000209656	0.00422839	0.259402	1
FBgn0039481	Cpr97Eb	Cuticular protein 97Eb	protein_coding	35.356	0.000209599	0.00899609	0.175106	1
FBgn0263378	asRNA:CR43430	antisense RNA:CR43430	ncRNA	243.88	0.000209586	0.0102524	0.203771	1
FBgn0031450	Hrs	Hepatocyte growth factor regulated tyrosine kinase substrate	protein_coding	946.086	0.00020955	0.00456609	0.200819	1
FBgn0035425	CG17746		protein_coding	903.16	0.00020917	0.00487339	0.178223	1
FBgn0037685	Or85f	Odorant receptor 85f	protein_coding	2.77718	0.000209153	0.0180481	0.381255	1
FBgn0083977	CG34141		protein_coding	42.9042	0.000209046	0.0107133	0.216986	1
FBgn0044011	Spn43Ad	Serpin 43Ad	protein_coding	117.783	0.000209013	0.0112886	0.233155	1
FBgn0034271	Vps50	Vacuolar protein sorting 50	protein_coding	247.64	0.000208826	0.00633997	0.149068	1
FBgn0267604	lncRNA:CR45942	long non-coding RNA:CR45942	ncRNA	13.1533	0.000208766	0.012047	0.255527	1
FBgn0004655	wapl	wings apart-like	protein_coding	856.486	0.000208533	0.00580059	0.152967	1
FBgn0010830	l(3)04053	lethal (3) 04053	protein_coding	510.362	0.000208089	0.00505181	0.171016	1
FBgn0262541	CG43095		protein_coding	7.13407	0.000207747	0.0137136	0.303376	1
FBgn0264253	Send2	Spermathecal endopeptidase 2	protein_coding	15.1988	0.000207713	0.016788	0.365076	1
FBgn0027578	Nepl21	Neprilysin-like 21	protein_coding	815.667	0.000207596	0.00909961	0.180273	1
FBgn0263322	CG43403		protein_coding	1.69709	0.000207575	0.022981	0.455595	1
FBgn0039239	CG13641		protein_coding	62.9623	0.000207351	0.0128685	0.281886	1
FBgn0040352	CG14416		protein_coding	3.67079	0.000207223	0.015637	0.346297	1
FBgn0267365	l(2)SH0834	lethal (2) SH0834	protein_coding	270.492	0.000206866	0.00565382	0.156768	1
FBgn0040682	CG14664		protein_coding	2.06861	0.000206809	0.0241062	0.474027	1
FBgn0285913	red	red Malpighian tubules	protein_coding	1362.76	0.0002068	0.00410079	0.320041	1
FBgn0036059	nudE	nudE	protein_coding	1145.05	0.000206611	0.00438677	0.227808	1
FBgn0266925	asRNA:CR45376	antisense RNA:CR45376	ncRNA	2.25305	0.000206366	0.0181957	0.389259	1
FBgn0287213	CG46443		protein_coding	5.63374	0.000206338	0.0134307	0.299216	1
FBgn0053958	CG33958		protein_coding	14.5866	0.000206127	0.01441	0.323506	1
FBgn0034694	Plekhm1	Pleckstrin homology and RUN domain containing M1	protein_coding	361.95	0.000205609	0.00451636	0.210962	1
FBgn0001234	lncRNA:Hsromega	Heat shock RNA omega	ncRNA	2537.18	0.000205513	0.00922133	0.186186	1
FBgn0036395	CG17361		protein_coding	94.144	0.000205416	0.0106577	0.222407	1
FBgn0086785	Vps36	Vacuolar protein sorting 36	protein_coding	251.326	0.000205388	0.00449946	0.213249	1
FBgn0004177	mts	microtubule star	protein_coding	3775.38	0.000205094	0.00412476	0.307951	1
FBgn0035270	CG13933		protein_coding	526.866	0.000205059	0.00456167	0.206633	1
FBgn0031910	CG15818		protein_coding	314.468	0.000204984	0.0112428	0.239981	1
FBgn0266866	lncRNA:CR45327	long non-coding RNA:CR45327	ncRNA	3.27954	0.000204779	0.019047	0.404872	1
FBgn0035645	CG5592		protein_coding	13.1641	0.000204492	0.0102235	0.212335	1
FBgn0034567	CG15651		protein_coding	32.4573	0.000204136	0.0100343	0.208023	1
FBgn0037019	Pex16	Peroxin 16	protein_coding	303.316	0.000204116	0.00458414	0.205491	1
FBgn0004842	RYa-R	RYamide receptor	protein_coding	8.81195	0.000203741	0.0125049	0.279549	1
FBgn0035050	SiaT	Sialyltransferase	protein_coding	36.9725	0.000203673	0.00900263	0.184531	1
FBgn0050479	CG30479		protein_coding	45.4959	0.000203627	0.0115127	0.250735	1
FBgn0032472	CG9928		protein_coding	702.717	0.000203498	0.00685318	0.155937	1
FBgn0038930	BomT3	Bomanin Tailed 3	protein_coding	955.697	0.000203366	0.0078348	0.164958	1
FBgn0026378	Rep	Rab escort protein	protein_coding	240.271	0.000203353	0.00635004	0.155351	1
FBgn0015372	RabX1	RabX1	protein_coding	490.428	0.000203273	0.0046194	0.203151	1
FBgn0029531	CG13362		protein_coding	7.01566	0.000203011	0.014939	0.34174	1
FBgn0260635	Diap1	Death-associated inhibitor of apoptosis 1	protein_coding	2849.49	0.000202975	0.00494637	0.181533	1
FBgn0260231	CG42505		protein_coding	122.062	0.000202856	0.00685678	0.15675	1
FBgn0034788	CG13532		protein_coding	35.085	0.000202751	0.0113875	0.248893	1
FBgn0266005	lncRNA:CR44779	long non-coding RNA:CR44779	ncRNA	98.2854	0.00020256	0.0109676	0.236956	1
FBgn0050280	CG30280		protein_coding	20.8111	0.000202067	0.0119555	0.267219	1
FBgn0036767	CG16775		protein_coding	280.525	0.000201995	0.0112983	0.247855	1
FBgn0033629	Tsp47F	Tetraspanin 47F	protein_coding	15.1366	0.000201164	0.0122184	0.276967	1
FBgn0063923	Kaz1-ORFB	Kaz1-ORFB	protein_coding	400.255	0.000200986	0.008364	0.176524	1
FBgn0085512	RYa	RYamide	protein_coding	1.20105	0.000200707	0.0232575	0.474769	1
FBgn0262969	lncRNA:CR43280	long non-coding RNA:CR43280	ncRNA	8.00008	0.000200635	0.0141414	0.329502	1
FBgn0011726	tsr	twinstar	protein_coding	4204.5	0.000200581	0.00421229	0.27689	1
FBgn0262992	lncRNA:CR43300	long non-coding RNA:CR43300	ncRNA	0.691477	0.000199899	0.0369949	0.661487	1
FBgn0034512	Bbd	Bombardier	protein_coding	7113.23	0.000199796	0.00811653	0.17421	1
FBgn0031818	CG9536		protein_coding	600.962	0.000199768	0.00404682	0.377731	1
FBgn0027616	Ythdc1	YTH domain containing 1	protein_coding	1027.03	0.000199732	0.00406295	0.360853	1
FBgn0083058	snoRNA:Psi18S-1086	snoRNA:Psi18S-1086	snoRNA	0.416052	0.000199729	0.0914979	0.890556	1
FBgn0051064	CG31064		protein_coding	315.244	0.000199691	0.00434958	0.243484	1
FBgn0261291	CheA86a	Chemosensory protein A 86a	protein_coding	5.06834	0.000199511	0.0172442	0.38981	1
FBgn0033339	Sec31	Secretory 31	protein_coding	1495	0.000199483	0.00416128	0.298037	1
FBgn0031257	CG4133		protein_coding	62.8397	0.000199427	0.00845239	0.180528	1
FBgn0260393	CG17147		protein_coding	4.54105	0.000199387	0.0163604	0.375969	1
FBgn0034646	Rae1	Rae1	protein_coding	441.7	0.00019934	0.00475797	0.196902	1
FBgn0039509	bigmax	bigmax	protein_coding	384.887	0.000199216	0.00514909	0.177584	1
FBgn0051454	CG31454		protein_coding	11.616	0.000199203	0.0134648	0.316089	1
FBgn0029887	CG3198		protein_coding	628.262	0.000199014	0.00491961	0.187613	1
FBgn0085290	CG34261		protein_coding	75.1123	0.000198967	0.0110792	0.2478	1
FBgn0267459	lncRNA:CR45809	long non-coding RNA:CR45809	ncRNA	2.32068	0.000198928	0.0188437	0.414651	1
FBgn0026388	Or46a	Odorant receptor 46a	protein_coding	2.20829	0.000198792	0.0210714	0.446917	1
FBgn0033554	Lsm10	Lsm10	protein_coding	53.1124	0.000198707	0.00961657	0.207357	1
FBgn0050096	CG30096		protein_coding	38.1071	0.00019857	0.0112906	0.255001	1
FBgn0036945	Ssk	Snakeskin	protein_coding	1738.46	0.000198562	0.00743504	0.166872	1
FBgn0263391	hts	hu li tai shao	protein_coding	1467.48	0.00019843	0.0041328	0.313387	1
FBgn0265965	lncRNA:CR44752	long non-coding RNA:CR44752	ncRNA	2.84274	0.000197974	0.0150339	0.354879	1
FBgn0260475	CG30059		protein_coding	150.647	0.000197531	0.00910502	0.197159	1
FBgn0045502	Gr10a	Gustatory receptor 10a	protein_coding	5.11697	0.00019739	0.0131716	0.312533	1
FBgn0037881	GCC88	GRIP and coiled-coil domain containing 88 kDa	protein_coding	464.19	0.00019715	0.00432649	0.251586	1
FBgn0024248	chico	chico	protein_coding	481.892	0.000197105	0.0048983	0.191087	1
FBgn0267939	lncRNA:CR46219	long non-coding RNA:CR46219	ncRNA	1.64664	0.000197002	0.0193645	0.426372	1
FBgn0004045	Yp1	Yolk protein 1	protein_coding	31244.6	0.000196927	0.0202277	0.438907	1
FBgn0035390	scramb2	scramblase 2	protein_coding	515.871	0.000196819	0.00441713	0.235659	1
FBgn0033191	CG1598		protein_coding	874.969	0.000196813	0.0043461	0.248082	1
FBgn0035827	Srp9	Signal recognition particle 9	protein_coding	384.41	0.000196786	0.00517567	0.179622	1
FBgn0267293	lncRNA:CR45729	long non-coding RNA:CR45729	ncRNA	0.475079	0.000196726	0.0623916	0.825503	1
FBgn0037918	CG6791		protein_coding	374.595	0.000196671	0.00500571	0.18636	1
FBgn0032170	CG4658		protein_coding	1114.27	0.000196666	0.0041651	0.300531	1
FBgn0037518	CG2641		protein_coding	115.936	0.000196518	0.00646599	0.163744	1
FBgn0033249	CG11191		protein_coding	91.8229	0.000196078	0.00713595	0.16747	1
FBgn0053983	obst-H	obstructor-H	protein_coding	5.95464	0.000195625	0.0209625	0.452422	1
FBgn0261596	RpS24	Ribosomal protein S24	protein_coding	9152.04	0.000195437	0.0040162	0.428671	1
FBgn0264875	lncRNA:CR44066	long non-coding RNA:CR44066	ncRNA	1.85059	0.000195236	0.0201871	0.44211	1
FBgn0259708	CG42362		protein_coding	313.134	0.000195004	0.00919119	0.20372	1
FBgn0015279	Pi3K92E	Phosphatidylinositol 3-kinase 92E	protein_coding	688.84	0.000194849	0.00474384	0.203581	1
FBgn0037305	CG12173		protein_coding	313.735	0.000194594	0.00449229	0.22806	1
FBgn0052649	Coq8	Coenzyme Q8	protein_coding	547.922	0.000194246	0.00441961	0.238783	1
FBgn0266162	lncRNA:CR44868	long non-coding RNA:CR44868	ncRNA	3.11882	0.000194183	0.0197974	0.438882	1
FBgn0052986	CG32986		protein_coding	58.7418	0.000194136	0.00663859	0.167208	1
FBgn0038548	CG17806		protein_coding	107.554	0.00019411	0.00786719	0.179031	1
FBgn0003938	snRNA:U5:63BC	small nuclear RNA U5 at 63BC	snRNA	1.71438	0.000194082	0.0265596	0.538733	1
FBgn0035850	Atg18a	Autophagy-related 18a	protein_coding	860.246	0.000194062	0.00447307	0.231296	1
FBgn0033304	Cyp6a13	Cytochrome P450 6a13	protein_coding	450.045	0.000193947	0.00844457	0.18932	1
FBgn0264908	pHCl-1	pH-sensitive chloride channel 1	protein_coding	183.612	0.000193848	0.00787335	0.179533	1
FBgn0263746	CR43671		pseudogene	5.71511	0.000193811	0.0164307	0.389562	1
FBgn0266437	CG45067		protein_coding	10.9796	0.000193688	0.0110094	0.25727	1
FBgn0037743	Alg12	Alg12 alpha-1,6-mannosyltransferase	protein_coding	314.612	0.000193671	0.00459693	0.21755	1
FBgn0259707	CG42361		protein_coding	55.6287	0.000193402	0.00779375	0.179036	1
FBgn0267492	Mst77Y-7	Male-specific transcript 77Y 7	protein_coding	127.747	0.000193167	0.00544	0.176917	1
FBgn0010411	RpS18	Ribosomal protein S18	protein_coding	12017.2	0.000193115	0.00399723	0.473268	1
FBgn0265829	lncRNA:CR44618	long non-coding RNA:CR44618	ncRNA	1.28793	0.000193114	0.0248214	0.515128	1
FBgn0021738	Crg-1	Circadianly Regulated Gene	protein_coding	23.9994	0.000192996	0.0101926	0.234343	1
FBgn0267101	lncRNA:CR45541	long non-coding RNA:CR45541	ncRNA	0.142861	0.000192975	0.232807	0.963925	1
FBgn0032184	CG13135		protein_coding	1.48233	0.000192806	0.0208601	0.457317	1
FBgn0035787	CG8543		protein_coding	1.07144	0.00019272	0.0221456	0.476286	1
FBgn0262114	RanBPM	Ran-binding protein M	protein_coding	1789.24	0.000192684	0.00431981	0.259313	1
FBgn0286876	CG46398		protein_coding	3.24238	0.000192628	0.0150673	0.367746	1
FBgn0036937	Ir76b	Ionotropic receptor 76b	protein_coding	16.4688	0.000192555	0.010552	0.245897	1
FBgn0051926	CG31926		protein_coding	28.993	0.000192548	0.0401118	0.703961	1
FBgn0082923	snoRNA:Or-aca3	snoRNA:Or-aca3	snoRNA	0.097095	0.000192465	0.232806	0.964021	1
FBgn0036911	Fibp	Fibp	protein_coding	255.594	0.000192447	0.00478883	0.203591	1
FBgn0037783	Npc2c	Niemann-Pick type C-2c	protein_coding	3.13206	0.000192342	0.0264079	0.540362	1
FBgn0030346	BORCS5	BLOC-1 related complex subunit 5	protein_coding	300.573	0.000192257	0.00481537	0.202119	1
FBgn0027553	NELF-B	NELF-B	protein_coding	182.571	0.000192191	0.00657488	0.169666	1
FBgn0264836	CG44044		protein_coding	1.25641	0.000192164	0.0324563	0.623587	1
FBgn0033224	Nop17l	Nop17 like	protein_coding	1259.19	0.00019193	0.0042604	0.274863	1
FBgn0036532	CG13445		protein_coding	0.515567	0.000191897	0.0555852	0.80314	1
FBgn0259483	Mob4	MOB kinase activator 4	protein_coding	894.166	0.000191714	0.00417369	0.304376	1
FBgn0033403	CG13739		protein_coding	6.12969	0.000191698	0.0360757	0.666151	1
FBgn0038053	CG18549		protein_coding	450.76	0.000191634	0.00429737	0.26591	1
FBgn0037293	RabGGTa	Rab geranylgeranyltransferase subunit alpha	protein_coding	428.971	0.000191547	0.00488276	0.199043	1
FBgn0000244	by	blistery	protein_coding	1036.13	0.00019136	0.00474007	0.208435	1
FBgn0033609	Fbl6	F-box and leucine-rich repeat protein 6	protein_coding	307.437	0.000191323	0.00473936	0.208536	1
FBgn0033043	Or42b	Odorant receptor 42b	protein_coding	0.801641	0.000191303	0.0268337	0.548902	1
FBgn0036612	CG4998		protein_coding	14.3944	0.000190694	0.0178826	0.419092	1
FBgn0031535	CG12795		protein_coding	1161.07	0.000190635	0.00939471	0.217134	1
FBgn0259862	Su(Ste):CR42431	Su(Ste):CR42431	ncRNA	3.12363	0.000190306	0.027146	0.555641	1
FBgn0039339	CG5116		protein_coding	260.744	0.000190066	0.0091576	0.2122	1
FBgn0032023	CG14274		protein_coding	42.2565	0.000189751	0.00692474	0.174828	1
FBgn0286873	CG46395		protein_coding	0.750529	0.000189525	0.0346394	0.654423	1
FBgn0027493	AdSS	Adenylosuccinate Synthetase	protein_coding	3663.92	0.000189515	0.00434664	0.25835	1
FBgn0051741	CG31741		protein_coding	0.844072	0.000189292	0.0483464	0.768716	1
FBgn0031321	Tgt	tRNA-guanine transglycosylase	protein_coding	166.542	0.000189252	0.00675894	0.174518	1
FBgn0259185	Ir60b	Ionotropic receptor 60b	protein_coding	1.33053	0.000188756	0.0215368	0.476456	1
FBgn0038546	CG7379		protein_coding	566.752	0.000188408	0.00466301	0.218587	1
FBgn0031894	CG4496		protein_coding	31.5868	0.000188224	0.0101147	0.242321	1
FBgn0030954	CCKLR-17D3	Cholecystokinin-like receptor at 17D3	protein_coding	24.5215	0.000188079	0.00859577	0.202771	1
FBgn0266227	lncRNA:CR44922	long non-coding RNA:CR44922	ncRNA	49.4194	0.000187813	0.00987736	0.236256	1
FBgn0267164	asRNA:CR45604	antisense RNA:CR45604	ncRNA	80.4395	0.000187735	0.0104758	0.254336	1
FBgn0265815	lncRNA:CR44604	long non-coding RNA:CR44604	ncRNA	0.124832	0.000187452	0.232794	0.964956	1
FBgn0050053	CG30053		protein_coding	3.85091	0.000187395	0.01538	0.385988	1
FBgn0001565	Hlc	Helicase	protein_coding	1294.34	0.000187136	0.00452481	0.234422	1
FBgn0035669	CG6592		protein_coding	1.27279	0.000187079	0.0252871	0.535721	1
FBgn0260756	CG42554		protein_coding	220.237	0.000186887	0.00538965	0.186288	1
FBgn0051040	Cog7	Component of oligomeric golgi complex 7	protein_coding	244.707	0.000186772	0.00456209	0.23069	1
FBgn0265855	lncRNA:CR44644	long non-coding RNA:CR44644	ncRNA	22.1275	0.000186336	0.0102618	0.25096	1
FBgn0266840	lncRNA:CR45302	long non-coding RNA:CR45302	ncRNA	1.45364	0.000186308	0.0252775	0.537339	1
FBgn0030869	Socs16D	Suppressor of Cytokine Signaling at 16D	protein_coding	949.636	0.000186292	0.00452689	0.235387	1
FBgn0010583	dock	dreadlocks	protein_coding	716.407	0.000186183	0.00446297	0.24381	1
FBgn0031782	WDR79	WD repeat domain 79	protein_coding	186.388	0.000186026	0.00583273	0.180318	1
FBgn0262456	mir-125	mir-125 stem loop	ncRNA	0.0184835	0.000185952	0.23279	0.965236	1
FBgn0265453	lncRNA:CR44353	long non-coding RNA:CR44353	ncRNA	0.621548	0.000185783	0.0371682	0.68768	1
FBgn0265682	lncRNA:CR44489	long non-coding RNA:CR44489	ncRNA	0.388644	0.00018577	0.0593964	0.824845	1
FBgn0035523	Ctl1	Choline transporter-like 1	protein_coding	586.933	0.000185367	0.00441613	0.252056	1
FBgn0040346	CG3704		protein_coding	449.005	0.000185365	0.00466752	0.222469	1
FBgn0040972	CG16978		protein_coding	315.726	0.000185056	0.00780397	0.192823	1
FBgn0015521	RpS21	Ribosomal protein S21	protein_coding	4500.53	0.000184999	0.00409374	0.35907	1
FBgn0030590	CG9518		protein_coding	3.86976	0.000184892	0.0164875	0.411072	1
FBgn0031457	Snx21	Sorting nexin 21	protein_coding	285.244	0.000184596	0.00494975	0.204909	1
FBgn0266589	lncRNA:CR45114	long non-coding RNA:CR45114	ncRNA	11.3363	0.000184532	0.0108041	0.272105	1
FBgn0034484	CG11044		protein_coding	149.087	0.000184415	0.00727364	0.186331	1
FBgn0004132	boca	boca	protein_coding	275.63	0.000184367	0.00505319	0.20048	1
FBgn0031906	CG5160		protein_coding	21.6758	0.00018427	0.0105946	0.266097	1
FBgn0031178	CG10918		protein_coding	2.17491	0.000184245	0.0268646	0.565078	1
FBgn0264441	lncRNA:CR43859	long non-coding RNA:CR43859	ncRNA	1.35464	0.000184061	0.0224941	0.501444	1
FBgn0004054	zen2	zerknullt-related	protein_coding	0.23467	0.000184039	0.232786	0.965593	1
FBgn0036336	ste14	isoprenylcysteine carboxylmethyltransferase	protein_coding	202.239	0.000183964	0.00654046	0.181343	1
FBgn0038170	CG14367		protein_coding	29.3931	0.000183921	0.0100294	0.249374	1
FBgn0004588	Eig71Ea	Ecdysone-induced gene 71Ea	protein_coding	0.108376	0.000183878	0.232499	0.965582	1
FBgn0033404	Or45a	Odorant receptor 45a	protein_coding	0.3316	0.000183851	0.104066	0.914141	1
FBgn0265755	lncRNA:CR44562	long non-coding RNA:CR44562	ncRNA	1.88075	0.000183607	0.0181705	0.43974	1
FBgn0001224	Hsp23	Heat shock protein 23	protein_coding	2544.1	0.000183563	0.0120986	0.315261	1
FBgn0037856	Leash	Leash	protein_coding	159.038	0.000183316	0.00600513	0.182812	1
FBgn0086675	fne	found in neurons	protein_coding	261.142	0.000183135	0.0083906	0.207532	1
FBgn0263537	mir-4951	mir-4951 stem loop	ncRNA	0.320213	0.000183093	0.232784	0.965769	1
FBgn0086656	shrb	shrub	protein_coding	1550.22	0.000182934	0.00422027	0.300863	1
FBgn0263658	lncRNA:CR43649	long non-coding RNA:CR43649	ncRNA	3.25902	0.000182912	0.0158466	0.405044	1
FBgn0266708	Cep89	Centrosomal protein 89kDa	protein_coding	59.7216	0.000182809	0.00672012	0.183917	1
FBgn0036367	CG10116		protein_coding	411.682	0.000182644	0.00639525	0.182992	1
FBgn0037877	CG6689		protein_coding	346.4	0.00018263	0.004515	0.242204	1
FBgn0033582	CG9084		protein_coding	167.984	0.000182606	0.00718496	0.188248	1
FBgn0083039	snoRNA:Psi18S-301	snoRNA:Psi18S-301	snoRNA	0.217676	0.000182505	0.18934	0.957752	1
FBgn0262112	sro	shroud	protein_coding	17.8027	0.000182432	0.015056	0.391715	1
FBgn0038388	CG4287		protein_coding	782.669	0.00018239	0.00406358	0.388916	1
FBgn0052793	CG32793		protein_coding	0.825879	0.000182257	0.0272429	0.574907	1
FBgn0261292	CheB53a	Chemosensory protein B 53a	protein_coding	4.18275	0.000182251	0.0151041	0.393086	1
FBgn0033257	sand	sandman	protein_coding	66.8754	0.000182179	0.00728396	0.19012	1
FBgn0267470	lncRNA:CR45820	long non-coding RNA:CR45820	ncRNA	0.699316	0.000182177	0.0308901	0.624071	1
FBgn0035256	CG13930		protein_coding	0.703266	0.00018214	0.02828	0.589636	1
FBgn0266828	lncRNA:CR45290	long non-coding RNA:CR45290	ncRNA	1.6674	0.000182119	0.0222328	0.50217	1
FBgn0037026	CG3634		protein_coding	417.185	0.000181734	0.00473735	0.222079	1
FBgn0287186	scro	scarecrow	protein_coding	58.6087	0.000181715	0.00655602	0.184813	1
FBgn0266186	Vamp7	Vesicle-associated membrane protein 7	protein_coding	852.587	0.000181711	0.00406465	0.389065	1
FBgn0037207	Mes2	Mesoderm-expressed 2	protein_coding	431.292	0.00018159	0.0058784	0.186207	1
FBgn0036979	CG13247		protein_coding	3.93252	0.00018159	0.0146188	0.384999	1
FBgn0053236	Ste:CG33236	Ste:CG33236	protein_coding	12.9503	0.000181516	0.0123998	0.329489	1
FBgn0262610	CG43136		protein_coding	36.8906	0.000181507	0.00763333	0.196205	1
FBgn0024846	p38b	p38b MAP kinase	protein_coding	592.203	0.000181342	0.00415073	0.331396	1
FBgn0085295	CG34266		protein_coding	0.249526	0.000181182	0.232779	0.966126	1
FBgn0029851	CG14445		protein_coding	77.0175	0.000180955	0.00740838	0.193816	1
FBgn0035383	CPT2	Carnitine palmitoyltransferase 2	protein_coding	583.76	0.000180943	0.00422637	0.302087	1
FBgn0042098	CG18735		protein_coding	0.252864	0.00018091	0.209606	0.962411	1
FBgn0003936	snRNA:U5:35D	small nuclear RNA U5 at 35D	snRNA	0.0571405	0.000180877	0.232779	0.966183	1
FBgn0032100	CG13108		protein_coding	15.0894	0.000180858	0.0107324	0.278759	1
FBgn0085309	CG34280		protein_coding	0.198365	0.000180788	0.232778	0.9662	1
FBgn0259950	CG42460		protein_coding	0.152359	0.000180643	0.232778	0.966226	1
FBgn0039116	CG10375		protein_coding	285.149	0.000180624	0.00496054	0.210033	1
FBgn0035206	sturkopf	sturkopf	protein_coding	538.039	0.000180541	0.00412798	0.344675	1
FBgn0261801	CG42747		protein_coding	25.4918	0.000180436	0.0109337	0.286313	1
FBgn0260000	CG17570		protein_coding	20.2439	0.000180378	0.0121375	0.324573	1
FBgn0029959	Rab39	Rab39	protein_coding	401.104	0.000180216	0.00418234	0.319255	1
FBgn0260439	Pp2A-29B	Protein phosphatase 2A at 29B	protein_coding	2627.71	0.000180169	0.00398988	0.51672	1
FBgn0264822	asRNA:CR44030	antisense RNA:CR44030	ncRNA	90.4925	0.000180109	0.00694175	0.189857	1
FBgn0035772	Sh3beta	Sh3beta	protein_coding	1015.48	0.000180094	0.00408377	0.375123	1
FBgn0019650	toy	twin of eyeless	protein_coding	76.8018	0.000179785	0.00676091	0.188944	1
FBgn0001208	Hn	Henna	protein_coding	2063.13	0.000179742	0.00556517	0.192798	1
FBgn0260437	CR42532		pseudogene	1.73267	0.000179734	0.0203481	0.480384	1
FBgn0029811	Cpr5C	Cuticular protein 5C	protein_coding	0.171207	0.000179485	0.232776	0.966443	1
FBgn0029123	SoxN	SoxNeuro	protein_coding	102.009	0.000179468	0.00623024	0.187779	1
FBgn0040964	CG18661		protein_coding	55.3365	0.000179429	0.00739451	0.196257	1
FBgn0266791	lncRNA:CR45256	long non-coding RNA:CR45256	ncRNA	7.85525	0.000179308	0.014459	0.387308	1
FBgn0031792	CG13983		protein_coding	0.114883	0.000178979	0.232774	0.966537	1
FBgn0266024	lncRNA:CR44789	long non-coding RNA:CR44789	ncRNA	9.89279	0.000178868	0.0111441	0.297108	1
FBgn0265926	lncRNA:CR44715	long non-coding RNA:CR44715	ncRNA	1.71385	0.000178464	0.0200274	0.478799	1
FBgn0262566	CG43106		protein_coding	93.7515	0.000178371	0.00668887	0.190759	1
FBgn0040255	Ugt35E2	UDP-glycosyltransferase family 35 member E2	protein_coding	8.98567	0.000178361	0.0118463	0.320851	1
FBgn0085225	CG34196		protein_coding	0.171564	0.000178316	0.232773	0.966661	1
FBgn0034511	GNBP-like3	GNBP-like 3	protein_coding	410.116	0.00017805	0.00959253	0.249671	1
FBgn0030009	CG15336		protein_coding	0.730119	0.000178006	0.0326118	0.653328	1
FBgn0039299	CG11854		protein_coding	29.5702	0.000177979	0.0105727	0.280751	1
FBgn0032401	Plzf	Promyelocytic leukemia zinc finger	protein_coding	72.0073	0.000177856	0.0076521	0.203053	1
FBgn0029835	CG5921		protein_coding	245.84	0.000177783	0.00712797	0.195678	1
FBgn0264554	asRNA:CR43933	antisense RNA:CR43933	ncRNA	23.2108	0.00017776	0.0110893	0.298174	1
FBgn0053919	CG33919		protein_coding	0.253353	0.000177703	0.210097	0.963167	1
FBgn0263835	CR43697		pseudogene	3.39059	0.000177653	0.0219077	0.508033	1
FBgn0034380	Vps51	Vacuolar protein sorting 51	protein_coding	203.936	0.000177649	0.00471997	0.229506	1
FBgn0038197	foxo	forkhead box, sub-group O	protein_coding	605.981	0.000177605	0.00428706	0.290189	1
FBgn0003997	hid	head involution defective	protein_coding	75.9304	0.000177541	0.00726476	0.19779	1
FBgn0033101	CG9436		protein_coding	753.195	0.000177525	0.00436207	0.273749	1
FBgn0085786	CR41501		pseudogene	1.26929	0.000177486	0.0264935	0.575067	1
FBgn0086384	Mer	Merlin	protein_coding	773.583	0.000177435	0.00432115	0.282385	1
FBgn0264952	lncRNA:CR44121	long non-coding RNA:CR44121	ncRNA	0.213797	0.00017717	0.23277	0.966875	1
FBgn0031302	CG14340		protein_coding	7.16544	0.000176924	0.0136209	0.374289	1
FBgn0265762	CG44569		protein_coding	0.210435	0.00017691	0.23277	0.966923	1
FBgn0037162	CG11449		protein_coding	0.182741	0.000176712	0.232769	0.96696	1
FBgn0031148	Cbs	Cystathionine beta-synthase	protein_coding	1150.95	0.000176662	0.00430041	0.288452	1
FBgn0264483	asRNA:CR43891	antisense RNA:CR43891	ncRNA	0.181163	0.000176384	0.232769	0.967021	1
FBgn0267549	asRNA:CR45889	antisense RNA:CR45889	ncRNA	4.64743	0.000176344	0.0171113	0.441359	1
FBgn0043021	snRNA:U5:38ABb	small nuclear RNA U5 at 38AB b	snRNA	0.193788	0.000176337	0.232769	0.96703	1
FBgn0033753	Cyp301a1	Cytochrome P450 301a1	protein_coding	45.4157	0.000176243	0.00856114	0.225245	1
FBgn0267134	lncRNA:CR45574	long non-coding RNA:CR45574	ncRNA	0.824119	0.000176184	0.0289617	0.611805	1
FBgn0267187	lncRNA:CR45627	long non-coding RNA:CR45627	ncRNA	0.0821333	0.000176129	0.232768	0.967069	1
FBgn0286029	lncRNA:CR46349	long non-coding RNA:CR46349	ncRNA	0.59371	0.000176037	0.030049	0.626207	1
FBgn0038590	CG12320		protein_coding	91.2578	0.00017599	0.00641059	0.193399	1
FBgn0035674	CG13295		protein_coding	206.202	0.000175779	0.0048612	0.222674	1
FBgn0000053	Gart	GART trifunctional enzyme	protein_coding	2739.77	0.000175647	0.00741654	0.203322	1
FBgn0005664	Crys	Crystallin	protein_coding	368.831	0.000175619	0.0079443	0.212684	1
FBgn0085326	CG34297		protein_coding	0.246951	0.000175576	0.163967	0.952295	1
FBgn0034284	CG14491		protein_coding	0.0854843	0.000175529	0.232767	0.967181	1
FBgn0262515	VhaAC45	Vacuolar H[+] ATPase AC45 accessory subunit	protein_coding	4346.78	0.000175299	0.00399148	0.521031	1
FBgn0262291	mir-956	mir-956 stem loop	ncRNA	0.0646158	0.000175294	0.232766	0.967225	1
FBgn0265454	lncRNA:CR44354	long non-coding RNA:CR44354	ncRNA	0.0803572	0.00017524	0.232766	0.967235	1
FBgn0053468	CG33468		protein_coding	63.59	0.000175121	0.0109112	0.299184	1
FBgn0033178	CG11127		protein_coding	298.759	0.000175053	0.00734989	0.203418	1
FBgn0266966	lncRNA:CR45417	long non-coding RNA:CR45417	ncRNA	4.23273	0.000175036	0.0133747	0.373085	1
FBgn0266442	CG45072		protein_coding	0.223307	0.000174942	0.232766	0.967291	1
FBgn0050286	CG30286		protein_coding	0.122667	0.000174775	0.232765	0.967322	1
FBgn0267692	lncRNA:CR46028	long non-coding RNA:CR46028	ncRNA	33.0297	0.00017475	0.00781554	0.211858	1
FBgn0263603	Zn72D	Zinc-finger protein at 72D	protein_coding	926.621	0.000174704	0.00413635	0.350216	1
FBgn0033773	Mos	Mos oncogene	protein_coding	237.378	0.000174225	0.0167328	0.440722	1
FBgn0031512	CG15404		protein_coding	0.163925	0.000174217	0.232764	0.967426	1
FBgn0263488	sncRNA:CR43603	small non-coding RNA:CR43603	ncRNA	0.281808	0.000174152	0.161605	0.951893	1
FBgn0032943	Tsp39D	Tetraspanin 39D	protein_coding	242.672	0.000173917	0.00542411	0.204318	1
FBgn0038682	CG5835		protein_coding	374.691	0.000173912	0.00522371	0.209618	1
FBgn0027872	rdgBbeta	rdgBbeta	protein_coding	274.804	0.000173868	0.00560577	0.201043	1
FBgn0004778	Ccp84Af	Ccp84Af	protein_coding	0.634218	0.000173866	0.0436278	0.759333	1
FBgn0266678	lncRNA:CR45168	long non-coding RNA:CR45168	ncRNA	0.134888	0.000173861	0.232763	0.967492	1
FBgn0030970	CG7326		protein_coding	191.464	0.000173848	0.00865848	0.232843	1
FBgn0023214	edl	ETS-domain lacking	protein_coding	113.783	0.00017374	0.00794578	0.216431	1
FBgn0266325	asRNA:CR44990	antisense RNA:CR44990	ncRNA	8.88877	0.000173696	0.0158407	0.427516	1
FBgn0085366	CG34337		protein_coding	0.142446	0.00017367	0.232763	0.967528	1
FBgn0034551	CG15225		protein_coding	0.103205	0.000173634	0.232763	0.967535	1
FBgn0266749	lncRNA:CR45222	long non-coding RNA:CR45222	ncRNA	0.162238	0.000173514	0.232762	0.967557	1
FBgn0266905	lncRNA:CR45365	long non-coding RNA:CR45365	ncRNA	0.119407	0.000173455	0.232762	0.967568	1
FBgn0264960	lncRNA:CR44129	long non-coding RNA:CR44129	ncRNA	0.894992	0.000173396	0.0250704	0.564231	1
FBgn0260722	lncRNA:CR42549	long non-coding RNA:CR42549	ncRNA	219.103	0.00017339	0.00556474	0.202446	1
FBgn0265529	lncRNA:CR44379	long non-coding RNA:CR44379	ncRNA	0.0635001	0.000173379	0.232762	0.967582	1
FBgn0085246	CG34217		protein_coding	30.9449	0.000173371	0.0190634	0.477283	1
FBgn0036139	CG6216		protein_coding	2.63093	0.00017324	0.0174129	0.453534	1
FBgn0266234	lncRNA:CR44929	long non-coding RNA:CR44929	ncRNA	0.210766	0.000173231	0.232762	0.96761	1
FBgn0032451	spict	spichthyin	protein_coding	493.119	0.000173194	0.00464436	0.242918	1
FBgn0040354	CG14418		protein_coding	0.037444	0.000173176	0.232762	0.96762	1
FBgn0265946	lncRNA:CR44733	long non-coding RNA:CR44733	ncRNA	0.0624245	0.000173164	0.232762	0.967623	1
FBgn0265205	lncRNA:CR44265	long non-coding RNA:CR44265	ncRNA	7.71137	0.000173062	0.0134556	0.380305	1
FBgn0042135	Gdap2	Gdap2	protein_coding	2365.48	0.000172945	0.00405182	0.418214	1
FBgn0036427	CG4613		protein_coding	1.40539	0.000172911	0.0187744	0.474252	1
FBgn0263341	lncRNA:CR43422	long non-coding RNA:CR43422	ncRNA	15.5474	0.00017291	0.0110333	0.309068	1
FBgn0052177	Ndfip	Nedd4 family interacting protein	protein_coding	867.507	0.000172867	0.0040604	0.409232	1
FBgn0023522	CG11596		protein_coding	701.317	0.000172756	0.00484373	0.228446	1
FBgn0267179	lncRNA:CR45619	long non-coding RNA:CR45619	ncRNA	0.175666	0.000172622	0.232761	0.967724	1
FBgn0266361	asRNA:CR45009	antisense RNA:CR45009	ncRNA	9.69017	0.000172592	0.0152426	0.419713	1
FBgn0034744	Vps20	Vacuolar protein sorting 20	protein_coding	504.632	0.000172454	0.0042853	0.299292	1
FBgn0032815	CG10462		protein_coding	533.737	0.000172385	0.0048472	0.228819	1
FBgn0263209	CR43379		pseudogene	0.114549	0.000172277	0.23276	0.967788	1
FBgn0003747	Gr5a	Gustatory receptor 5a	protein_coding	2.22729	0.000172222	0.0216877	0.517963	1
FBgn0264903	CG44094		protein_coding	0.0821275	0.00017221	0.23276	0.967801	1
FBgn0038158	CG14370		protein_coding	42.4628	0.000172137	0.00640406	0.199772	1
FBgn0010531	Ccs	Copper chaperone for superoxide dismutase	protein_coding	256.255	0.000171995	0.0059414	0.200559	1
FBgn0026630	nes	nessy	protein_coding	837.843	0.000171977	0.00403942	0.434951	1
FBgn0053764	CG33764		protein_coding	0.0377169	0.000171908	0.232759	0.967857	1
FBgn0034427	CG10474		protein_coding	0.160599	0.000171883	0.23249	0.967826	1
FBgn0086916	snky	sneaky	protein_coding	45.4154	0.000171865	0.00749826	0.211734	1
FBgn0040279	Osi14	Osiris 14	protein_coding	5.50947	0.000171715	0.0325976	0.665553	1
FBgn0265660	lncRNA:CR44467	long non-coding RNA:CR44467	ncRNA	1.60761	0.00017165	0.024835	0.564968	1
FBgn0085472	CG34443		protein_coding	0.0920692	0.000171601	0.232758	0.967914	1
FBgn0031940	CG7214		protein_coding	31.94	0.000171567	0.00946422	0.261208	1
FBgn0266007	lncRNA:CR44780	long non-coding RNA:CR44780	ncRNA	0.174605	0.00017154	0.232758	0.967926	1
FBgn0040353	CG14417		protein_coding	0.210886	0.000171531	0.232758	0.967927	1
FBgn0259951	Sfp24Ba	Seminal fluid protein 24Ba	protein_coding	58.7644	0.000171493	0.0118618	0.339686	1
FBgn0264343	CG43799		protein_coding	3.64247	0.000171452	0.0146946	0.412129	1
FBgn0286977	Osi10b	Osiris 10b	protein_coding	0.0997553	0.000171387	0.232758	0.967954	1
FBgn0036588	CG13068		protein_coding	6.65051	0.000171332	0.0161326	0.438336	1
FBgn0041238	Gr58b	Gustatory receptor 58b	protein_coding	0.0958487	0.000171306	0.232758	0.967969	1
FBgn0052374	CG32374		protein_coding	0.0667279	0.00017125	0.232758	0.96798	1
FBgn0266989	lncRNA:CR45440	long non-coding RNA:CR45440	ncRNA	0.510024	0.000171244	0.0484756	0.791998	1
FBgn0035896	CG6983		protein_coding	383.413	0.000171216	0.0045719	0.253453	1
FBgn0034611	MFS16	Major Facilitator Superfamily Transporter 16	protein_coding	570.91	0.000171029	0.00423375	0.31653	1
FBgn0039033	Or94a	Odorant receptor 94a	protein_coding	2.08594	0.000170948	0.0216703	0.520827	1
FBgn0265866	lncRNA:CR44655	long non-coding RNA:CR44655	ncRNA	0.2435	0.000170942	0.232757	0.968037	1
FBgn0039080	Ir94h	Ionotropic receptor 94h	protein_coding	0.0552161	0.000170918	0.232757	0.968042	1
FBgn0265944	lncRNA:CR44731	long non-coding RNA:CR44731	ncRNA	3.43931	0.000170614	0.0163104	0.443036	1
FBgn0263109	CG43366		protein_coding	3.82748	0.000170595	0.0183988	0.474554	1
FBgn0039466	CG5521		protein_coding	280.396	0.000170532	0.00664745	0.203785	1
FBgn0029857	wuho	wuho	protein_coding	323.838	0.000170418	0.0044298	0.273593	1
FBgn0035000	CG13578		protein_coding	7.2567	0.000170297	0.0124016	0.359285	1
FBgn0267319	lncRNA:CR45755	long non-coding RNA:CR45755	ncRNA	0.10012	0.00017029	0.232756	0.968159	1
FBgn0039300	RpS27	Ribosomal protein S27	protein_coding	8331.82	0.000170207	0.0041626	0.345228	1
FBgn0052484	Sk2	Sphingosine kinase 2	protein_coding	496.337	0.000170158	0.00479144	0.236034	1
FBgn0035068	CG12849		protein_coding	0.118641	0.000169966	0.232755	0.968219	1
FBgn0039310	CG11878		protein_coding	1931.15	0.000169963	0.00677479	0.205821	1
FBgn0039613	Nepl20	Neprilysin-like 20	protein_coding	16.4747	0.000169837	0.0116387	0.337186	1
FBgn0265697	lncRNA:CR44504	long non-coding RNA:CR44504	ncRNA	1.01253	0.000169768	0.026426	0.591818	1
FBgn0035563	CG13716		protein_coding	0.298936	0.000169747	0.160393	0.952705	1
FBgn0267574	lncRNA:CR45914	long non-coding RNA:CR45914	ncRNA	0.323924	0.000169732	0.0941774	0.910362	1
FBgn0262607	CG43133		protein_coding	1.78272	0.000169669	0.0258619	0.584188	1
FBgn0000552	Edg84A	Ecdysone-dependent gene 84A	protein_coding	0.201833	0.000169651	0.232754	0.968278	1
FBgn0265700	lncRNA:CR44507	long non-coding RNA:CR44507	ncRNA	0.211026	0.000169626	0.232754	0.968283	1
FBgn0267308	lncRNA:CR45744	long non-coding RNA:CR45744	ncRNA	0.86725	0.000169579	0.0323344	0.66682	1
FBgn0264951	lncRNA:CR44120	long non-coding RNA:CR44120	ncRNA	0.070455	0.000169564	0.232754	0.968295	1
FBgn0264352	lncRNA:CR43808	long non-coding RNA:CR43808	ncRNA	10.443	0.00016955	0.018555	0.479412	1
FBgn0266157	lncRNA:CR44863	long non-coding RNA:CR44863	ncRNA	2.46519	0.000169511	0.0161601	0.443392	1
FBgn0032587	CG5953		protein_coding	547.743	0.000169509	0.00814691	0.229637	1
FBgn0085211	RpS28-like	Ribosomal protein S28-like	protein_coding	30.1412	0.000169494	0.00775983	0.221275	1
FBgn0086710	RpL30	Ribosomal protein L30	protein_coding	7065.23	0.000169453	0.00403179	0.450185	1
FBgn0085505	lncRNA:CR40629	long non-coding RNA:CR40629	ncRNA	0.163803	0.00016938	0.232754	0.968329	1
FBgn0037551	Arl8	ADP ribosylation factor-like 8	protein_coding	457.228	0.00016913	0.00426795	0.30972	1
FBgn0266019	rudhira	rudhira	protein_coding	1024.9	0.000169092	0.00499329	0.226209	1
FBgn0086025	snoRNA:Me28S-A2589c		snoRNA	0.0100746	0.000169087	0.232753	0.968384	1
FBgn0267014	CR45458		pseudogene	0.0100746	0.000169087	0.232753	0.968384	1
FBgn0050289	CG30289		protein_coding	26.3772	0.000169082	0.0104844	0.300991	1
FBgn0034706	CG11275		protein_coding	339.118	0.000169052	0.00495798	0.227999	1
FBgn0263106	DnaJ-1	DnaJ-like-1	protein_coding	3033.45	0.000168946	0.0071343	0.211782	1
FBgn0036193	CG14135		protein_coding	76.3892	0.000168899	0.00680331	0.208026	1
FBgn0267732	lncRNA:CR46063	long non-coding RNA:CR46063	ncRNA	0.189652	0.000168881	0.23198	0.96832	1
FBgn0030351	CG1840		protein_coding	101.593	0.000168861	0.00612147	0.205133	1
FBgn0052462	CG32462		protein_coding	57.2086	0.000168843	0.0121159	0.354798	1
FBgn0263997	CG43740		protein_coding	81.8818	0.0001688	0.00557499	0.209679	1
FBgn0037852	Tpc1	Thiamine pyrophosphate carrier protein 1	protein_coding	368.766	0.000168744	0.00487578	0.232979	1
FBgn0267131	lncRNA:CR45571	long non-coding RNA:CR45571	ncRNA	34.2528	0.000168708	0.0084623	0.239191	1
FBgn0051441	CG31441		protein_coding	79.5542	0.000168657	0.00728617	0.214546	1
FBgn0034548	CG13443		protein_coding	0.0555079	0.000168603	0.232752	0.968474	1
FBgn0085235	CG34206		protein_coding	0.153806	0.000168589	0.232752	0.968477	1
FBgn0031314	IntS14	Integrator 14	protein_coding	152.675	0.000168556	0.00663555	0.207244	1
FBgn0250850	rig	rigor mortis	protein_coding	608.867	0.000168495	0.00642089	0.206147	1
FBgn0053680	CG33680		protein_coding	0.0689973	0.000168463	0.232752	0.9685	1
FBgn0267240	lncRNA:CR45680	long non-coding RNA:CR45680	ncRNA	0.117806	0.000168442	0.232752	0.968504	1
FBgn0043069	MESK4	Misexpression suppressor of KSR 4	protein_coding	112.492	0.000168426	0.0213715	0.522709	1
FBgn0029693	Cmtr1	Cap methyltransferase 1	protein_coding	268.351	0.000168396	0.00432387	0.297091	1
FBgn0053700	CG33700		protein_coding	0.174843	0.000168385	0.232752	0.968515	1
FBgn0031970	CG7227		protein_coding	41.6547	0.000168365	0.0115911	0.339742	1
FBgn0036078	Or67c	Odorant receptor 67c	protein_coding	0.159761	0.000168332	0.232751	0.968525	1
FBgn0262822	lncRNA:CR43193	long non-coding RNA:CR43193	ncRNA	0.132743	0.000168325	0.232751	0.968526	1
FBgn0035923	CG6511		protein_coding	256.088	0.000168304	0.00593496	0.206748	1
FBgn0033651	Ir48c	Ionotropic receptor 48c	protein_coding	0.229017	0.000168256	0.232751	0.968539	1
FBgn0045483	Gr59a	Gustatory receptor 59a	protein_coding	0.211058	0.000168245	0.232751	0.968541	1
FBgn0025391	Scgdelta	Sarcoglycan delta	protein_coding	84.7705	0.00016775	0.00879785	0.250562	1
FBgn0053703	CG33703		protein_coding	0.19102	0.000167713	0.23275	0.96864	1
FBgn0030202	CG12640		protein_coding	0.0165179	0.0001677	0.23275	0.968643	1
FBgn0051676	CG31676		protein_coding	269.022	0.000167648	0.00520848	0.220137	1
FBgn0266968	lncRNA:CR45419	long non-coding RNA:CR45419	ncRNA	19.7756	0.000167576	0.00978308	0.281535	1
FBgn0265987	lncRNA:CR44766	long non-coding RNA:CR44766	ncRNA	12.7313	0.000167569	0.012547	0.370998	1
FBgn0044811	TotF	Turandot F	protein_coding	0.190416	0.000167559	0.23275	0.968669	1
FBgn0030868	CG12986		protein_coding	0.172513	0.000167519	0.23275	0.968676	1
FBgn0046885	Gr98d	Gustatory receptor 98d	protein_coding	0.192164	0.0001674	0.232749	0.968699	1
FBgn0050469	Ir52b	Ionotropic receptor 52b	protein_coding	0.750452	0.000167252	0.032653	0.674956	1
FBgn0266253	lncRNA:CR44948	long non-coding RNA:CR44948	ncRNA	0.203896	0.000167239	0.232749	0.968729	1
FBgn0261560	Thor	Thor	protein_coding	4509.94	0.000167211	0.00864275	0.247487	1
FBgn0051119	HDAC11	Histone deacetylase 11	protein_coding	85.9352	0.000167185	0.00647194	0.208722	1
FBgn0016047	nompA	no mechanoreceptor potential A	protein_coding	33.9475	0.000167159	0.00889399	0.254754	1
FBgn0000229	bsk	basket	protein_coding	567.812	0.0001671	0.00407248	0.408581	1
FBgn0001104	Galphai	G protein alpha i subunit	protein_coding	1067.19	0.000167004	0.00447786	0.272249	1
FBgn0034317	CG14499		protein_coding	2833.41	0.000166976	0.0131497	0.388961	1
FBgn0034457	Ir56c	Ionotropic receptor 56c	protein_coding	0.0471031	0.0001669	0.232748	0.968792	1
FBgn0267258	lncRNA:CR45694	long non-coding RNA:CR45694	ncRNA	0.0271978	0.000166624	0.232748	0.968844	1
FBgn0036790	AstC-R1	Allatostatin C receptor 1	protein_coding	16.3359	0.000166571	0.0104117	0.305369	1
FBgn0020376	Sr-CIII	Scavenger receptor class C, type III	protein_coding	0.604208	0.000166524	0.0292706	0.636715	1
FBgn0041225	Gr94a	Gustatory receptor 94a	protein_coding	12.7808	0.000166187	0.013736	0.405443	1
FBgn0243586	Tb	Tubby	protein_coding	1.7568	0.000166108	0.029833	0.64458	1
FBgn0031093	CG9581		protein_coding	672.671	0.000166021	0.00404133	0.443937	1
FBgn0026391	Or33b	Odorant receptor 33b	protein_coding	0.221044	0.000165973	0.18845	0.961383	1
FBgn0287601	asRNA:CR46470	antisense RNA:CR46470	ncRNA	0.133379	0.0001658	0.232746	0.968997	1
FBgn0030006	CG17982		protein_coding	164.218	0.000165634	0.00583039	0.212047	1
FBgn0051683	CG31683		protein_coding	959.808	0.000165598	0.00697458	0.216167	1
FBgn0263257	Cngl	Cyclic nucleotide-gated ion channel-like	protein_coding	122.884	0.000165597	0.00638661	0.211233	1
FBgn0010894	sinu	sinuous	protein_coding	244.156	0.000165567	0.00463163	0.256797	1
FBgn0284419	lncRNA:TS26	long noncoding RNA: testis-specific 26	ncRNA	0.174332	0.000165488	0.232746	0.969056	1
FBgn0083047	snoRNA:Psi18S-1377e	snoRNA:Psi18S-1377e	snoRNA	0.270454	0.000165252	0.182908	0.960274	1
FBgn0037529	mRpS9	mitochondrial ribosomal protein S9	protein_coding	817.572	0.000164966	0.004044	0.442675	1
FBgn0085231	CG34202		protein_coding	0.0407327	0.000164941	0.232744	0.969158	1
FBgn0038466	CG8907		protein_coding	701.365	0.000164914	0.00598136	0.212417	1
FBgn0039467	CG14253		protein_coding	138.947	0.000164774	0.00566796	0.215189	1
FBgn0032719	CG17321		protein_coding	100.56	0.000164741	0.00615952	0.212357	1
FBgn0266949	lncRNA:CR45400	long non-coding RNA:CR45400	ncRNA	0.218012	0.000164721	0.232744	0.969199	1
FBgn0266707	lncRNA:CR45197	long non-coding RNA:CR45197	ncRNA	109.961	0.000164649	0.0114303	0.345026	1
FBgn0029687	Vap33	VAMP-associated protein 33kDa	protein_coding	1721.55	0.00016445	0.0043429	0.3	1
FBgn0284415	lncRNA:TS6	long noncoding RNA: testis-specific 6	ncRNA	0.232192	0.000164441	0.232743	0.969251	1
FBgn0032601	yellow-b	yellow-b	protein_coding	169.469	0.00016443	0.00726322	0.222653	1
FBgn0266369	Mtp	Microsomal triacylglycerol transfer protein	protein_coding	775.042	0.00016441	0.0052661	0.223837	1
FBgn0038525	CG14329		protein_coding	9.7946	0.000164364	0.0117137	0.354953	1
FBgn0267533	asRNA:CR45873	antisense RNA:CR45873	ncRNA	21.7669	0.00016435	0.0120555	0.365599	1
FBgn0286511	Pld	Phospholipase D	protein_coding	464.853	0.000164346	0.004588	0.263364	1
FBgn0039135	CG13603		protein_coding	566.777	0.000164186	0.00429431	0.311685	1
FBgn0031190	CG12576		protein_coding	1584.49	0.000164185	0.00435538	0.297896	1
FBgn0035788	CG8541		protein_coding	0.161614	0.000164162	0.232743	0.969303	1
FBgn0267052	CR45496		pseudogene	0.0385491	0.000164122	0.232743	0.969311	1
FBgn0266751	lncRNA:CR45224	long non-coding RNA:CR45224	ncRNA	9.87522	0.000164111	0.0104184	0.312434	1
FBgn0264437	lncRNA:CR43855	long non-coding RNA:CR43855	ncRNA	2.55771	0.000163747	0.0170992	0.472787	1
FBgn0267078	lncRNA:CR45522	long non-coding RNA:CR45522	ncRNA	0.264463	0.000163694	0.232742	0.969391	1
FBgn0045469	Gr93c	Gustatory receptor 93c	protein_coding	0.239998	0.000163661	0.164003	0.955546	1
FBgn0000640	Fbp2	Fat body protein 2	protein_coding	2.94289	0.000163644	0.016084	0.457254	1
FBgn0034458	Ir56d	Ionotropic receptor 56d	protein_coding	0.60059	0.000163631	0.0380923	0.733603	1
FBgn0261633	CG42716		protein_coding	0.174653	0.000163573	0.232742	0.969413	1
FBgn0014009	Rab2	Rab2	protein_coding	1471.88	0.000163557	0.00403293	0.460076	1
FBgn0052283	Drsl3	Drosomycin-like 3	protein_coding	7.89044	0.000163494	0.0176005	0.480875	1
FBgn0027574	CG5815		protein_coding	217.545	0.0001633	0.00465103	0.258903	1
FBgn0085788	CR41504		pseudogene	0.0492246	0.000163257	0.232741	0.969472	1
FBgn0029891	Pink1	PTEN-induced putative kinase 1	protein_coding	2627.16	0.000163229	0.00401548	0.488909	1
FBgn0266138	lncRNA:CR44844	long non-coding RNA:CR44844	ncRNA	1.01834	0.000163203	0.0270083	0.614844	1
FBgn0015795	Rab7	Rab7	protein_coding	2576.76	0.0001632	0.00411747	0.38253	1
FBgn0031977	baf	barrier to autointegration factor	protein_coding	844.493	0.000163176	0.00566796	0.217994	1
FBgn0033788	CG13323		protein_coding	3930	0.000163158	0.00669718	0.217898	1
FBgn0031695	Cyp4ac3	Cytochrome P450 4ac3	protein_coding	224.01	0.000163128	0.00566168	0.218156	1
FBgn0267585	lncRNA:dntRL	downstream non-coding target of Rpd3 and Loco	ncRNA	25.1606	0.000163125	0.0144042	0.428268	1
FBgn0031536	Cog3	Component of oligomeric golgi complex 3	protein_coding	316.03	0.000163034	0.00456437	0.268289	1
FBgn0050281	CG30281		protein_coding	53.6004	0.000162756	0.00874094	0.261112	1
FBgn0011802	Gem3	Gemin 3	protein_coding	222.683	0.00016271	0.00632519	0.21637	1
FBgn0267032	lncRNA:CR45476	long non-coding RNA:CR45476	ncRNA	0.187877	0.00016262	0.231939	0.969489	1
FBgn0028577	hfp	half pint	protein_coding	1677.8	0.000162584	0.00401279	0.495271	1
FBgn0262588	CG43125		protein_coding	0.207036	0.000162536	0.23274	0.969607	1
FBgn0003118	pnt	pointed	protein_coding	231.639	0.000162488	0.00465093	0.260348	1
FBgn0267673	lncRNA:CR46009	long non-coding RNA:CR46009	ncRNA	5.00335	0.000162288	0.0130095	0.398376	1
FBgn0035439	CG14961		protein_coding	54.4884	0.000162264	0.0121559	0.374597	1
FBgn0004401	Pep	Protein on ecdysone puffs	protein_coding	3566.59	0.000162077	0.00403343	0.462332	1
FBgn0267457	asRNA:CR45807	antisense RNA:CR45807	ncRNA	12.0433	0.000161915	0.019111	0.506699	1
FBgn0039078	CG4374		protein_coding	7.14167	0.000161528	0.0114507	0.354692	1
FBgn0286867	lncRNA:osk	long non-coding RNA:osk	ncRNA	5.63081	0.000161428	0.0312798	0.671396	1
FBgn0005536	Mbs	Myosin binding subunit	protein_coding	1334.07	0.000161211	0.00407539	0.417533	1
FBgn0267966	asRNA:CR46246	antisense RNA:CR46246	ncRNA	0.324773	0.000161189	0.158443	0.954457	1
FBgn0000257	car	carnation	protein_coding	322.954	0.000161186	0.00439108	0.296536	1
FBgn0264884	lncRNA:CR44075	long non-coding RNA:CR44075	ncRNA	19.9181	0.000161166	0.00807609	0.246774	1
FBgn0053927	CG33927		protein_coding	0.0674129	0.000161091	0.232737	0.969877	1
FBgn0033649	pyr	pyramus	protein_coding	173.23	0.000161076	0.00544402	0.22534	1
FBgn0260660	Mp	Multiplexin	protein_coding	234.862	0.000161046	0.00545764	0.225121	1
FBgn0034821	CG9876		protein_coding	2.03677	0.000161003	0.0156401	0.456849	1
FBgn0266971	lncRNA:CR45422	long non-coding RNA:CR45422	ncRNA	2.49028	0.000160976	0.0159533	0.462131	1
FBgn0040928	CR15345		pseudogene	61.7309	0.000160863	0.0103263	0.318481	1
FBgn0037647	RagA-B	Ras-related GTP binding A/B	protein_coding	367.87	0.000160857	0.00435737	0.303618	1
FBgn0029936	CG4617		protein_coding	164.503	0.000160687	0.00572582	0.221824	1
FBgn0266830	lncRNA:CR45292	long non-coding RNA:CR45292	ncRNA	0.191747	0.000160428	0.232735	0.97	1
FBgn0025608	Faf2	Fas-associated factor 2	protein_coding	1464.03	0.000160398	0.0041177	0.387889	1
FBgn0034530	Rcd6	Reduction in Cnn dots 6	protein_coding	51.8633	0.000160392	0.00782395	0.242511	1
FBgn0034769	Obp58c	Odorant-binding protein 58c	protein_coding	0.807628	0.000160269	0.0298155	0.656842	1
FBgn0266408	lncRNA:CR45048	long non-coding RNA:CR45048	ncRNA	13.394	0.000160269	0.0116231	0.363932	1
FBgn0085569	CG41242		protein_coding	0.111085	0.000160159	0.232735	0.970051	1
FBgn0053276	Urm1	Ubiquitin-related modifier 1	protein_coding	40.3818	0.000160147	0.00825012	0.253734	1
FBgn0263760	CG43677		protein_coding	0.238912	0.000160104	0.232735	0.970061	1
FBgn0263260	sel	seele	protein_coding	491.366	0.000160078	0.00467592	0.262397	1
FBgn0032845	CG10747		protein_coding	228.032	0.000159768	0.00447462	0.285675	1
FBgn0040056	CG17698		protein_coding	591.33	0.000159703	0.00414837	0.372028	1
FBgn0058354	CR40354		pseudogene	6.66156	0.000159625	0.0121244	0.38131	1
FBgn0050090	CG30090		protein_coding	60.6212	0.000159562	0.00902677	0.278151	1
FBgn0025882	snoRNA:MeU6-A47	snoRNA:MeU6-A47	snoRNA	0.0172318	0.000159555	0.232734	0.970163	1
FBgn0035501	CG1299		protein_coding	535.695	0.000159475	0.00542701	0.228583	1
FBgn0066084	RpL41	Ribosomal protein L41	protein_coding	14779.8	0.000159474	0.00407666	0.419907	1
FBgn0034894	sigmar	salivary glands marred	protein_coding	536.225	0.000159329	0.0047177	0.260214	1
FBgn0266311	asRNA:CR44976	antisense RNA:CR44976	ncRNA	5.02123	0.000159328	0.0159945	0.467176	1
FBgn0263474	scaRNA:PsiU2-38.40.42	small Cajal body-specific RNA : PsiU2-38.40.42	snoRNA	0.149326	0.000159315	0.232733	0.970208	1
FBgn0027929	NimB1	Nimrod B1	protein_coding	105.963	0.000159107	0.00962538	0.299244	1
FBgn0030013	GIIIspla2	Phospholipase A2 group III	protein_coding	610.039	0.000158851	0.00776888	0.244828	1
FBgn0016126	CaMKI	Calcium/calmodulin-dependent protein kinase I	protein_coding	1827.45	0.000158757	0.0042166	0.345095	1
FBgn0002932	neur	neuralized	protein_coding	273.55	0.000158711	0.0063728	0.224296	1
FBgn0086665	snoRNA:Psi18S-1377a	snoRNA:Psi18S-1377a	snoRNA	0.33704	0.000158671	0.126669	0.941675	1
FBgn0053160	CG33160		protein_coding	3.19238	0.000158618	0.018048	0.500011	1
FBgn0037261	CG9775		protein_coding	1456.42	0.000158604	0.00400542	0.518482	1
FBgn0037741	Tti1	Telo2 interacting protein 1	protein_coding	148.232	0.000158576	0.00536712	0.231556	1
FBgn0083979	Ir10a	Ionotropic receptor 10a	protein_coding	1.15702	0.000158508	0.0221492	0.558663	1
FBgn0019936	RpS20	Ribosomal protein S20	protein_coding	9014.84	0.000158224	0.00407024	0.428216	1
FBgn0025827	CG6421		protein_coding	177.901	0.000158204	0.005433	0.230794	1
FBgn0043001	Chrac-16	Chromatin accessibility complex 16kD protein	protein_coding	176.057	0.000158069	0.00748773	0.240532	1
FBgn0034758	CG13510		protein_coding	1918.35	0.000158027	0.00592149	0.225382	1
FBgn0265540	asRNA:CR44390	antisense RNA:CR44390	ncRNA	72.2325	0.000158006	0.00972633	0.30584	1
FBgn0037566	mRpL1	mitochondrial ribosomal protein L1	protein_coding	557.906	0.000157832	0.00422275	0.344777	1
FBgn0003317	sax	saxophone	protein_coding	575.677	0.000157782	0.00445924	0.29165	1
FBgn0035315	CG8960		protein_coding	6.77842	0.000157711	0.0246531	0.595828	1
FBgn0033348	Spt	Spitting Image	protein_coding	41.8802	0.000157561	0.00909864	0.285886	1
FBgn0265097	lncRNA:CR44202	long non-coding RNA:CR44202	ncRNA	0.48283	0.000157473	0.0338009	0.705791	1
FBgn0265543	lncRNA:CR44393	long non-coding RNA:CR44393	ncRNA	0.745074	0.000157448	0.0439016	0.78425	1
FBgn0011745	Arp1	Actin-related protein 1	protein_coding	992.339	0.000157391	0.00403829	0.465229	1
FBgn0039427	CG5447		protein_coding	335.885	0.000157376	0.00476008	0.260509	1
FBgn0037660	beag	beag	protein_coding	322.305	0.00015734	0.00459794	0.275	1
FBgn0038943	CG5391		protein_coding	15.1273	0.000157283	0.0135639	0.426177	1
FBgn0000636	Fas3	Fasciclin 3	protein_coding	557.636	0.000157255	0.00461664	0.273223	1
FBgn0267278	asRNA:CR45714	antisense RNA:CR45714	ncRNA	45.5537	0.000157227	0.00837238	0.264418	1
FBgn0039180	CG5715		protein_coding	1.51761	0.000157105	0.0191682	0.519936	1
FBgn0031589	Naprt	Nicotinate phosphoribosyltransferase	protein_coding	841.797	0.000157044	0.00417161	0.366285	1
FBgn0032154	mtDNA-helicase	mitochondrial DNA helicase	protein_coding	218.127	0.000157027	0.00637722	0.227698	1
FBgn0035790	Cyp316a1	Cytochrome P450 316a1	protein_coding	4.24182	0.000156961	0.0136324	0.428671	1
FBgn0031606	CG15439		protein_coding	344.251	0.000156849	0.00545565	0.232872	1
FBgn0263093	CR43361		pseudogene	63.1651	0.000156803	0.00749112	0.243514	1
FBgn0051643	CG31643		protein_coding	158.768	0.000156474	0.00519134	0.240361	1
FBgn0005670	Cyp4d1	Cytochrome P450 4d1	protein_coding	218.202	0.000156462	0.0104854	0.336938	1
FBgn0034638	CG10433		protein_coding	3190.28	0.000156427	0.00550362	0.232786	1
FBgn0025830	IntS8	Integrator 8	protein_coding	221.162	0.000156386	0.00509287	0.244076	1
FBgn0033408	CG8800		protein_coding	6.91713	0.000156326	0.013681	0.431579	1
FBgn0259831	CG34309		protein_coding	4.36465	0.000156291	0.0162584	0.479503	1
FBgn0005612	Sox14	Sox box protein 14	protein_coding	465.656	0.000156179	0.00479323	0.26035	1
FBgn0026749	Ype	Yippee	protein_coding	356.585	0.000156136	0.00435823	0.312448	1
FBgn0000084	AnxB10	Annexin B10	protein_coding	1298.45	0.000156134	0.0044976	0.289312	1
FBgn0040735	BomT2	Bomanin Tailed 2	protein_coding	522.653	0.000155924	0.00792544	0.255645	1
FBgn0033355	CG13748		protein_coding	8.31091	0.000155792	0.0118489	0.384308	1
FBgn0038129	TBC1D5	TBC1 domain family member 5	protein_coding	364.894	0.000155648	0.00519134	0.241912	1
FBgn0085260	CG34231		protein_coding	38.2535	0.000155486	0.00952843	0.306239	1
FBgn0052594	be	ben	protein_coding	334.776	0.000155467	0.00456739	0.281905	1
FBgn0267703	lncRNA:CR46036	long non-coding RNA:CR46036	ncRNA	6.16756	0.000155431	0.0119206	0.38759	1
FBgn0029769	frma	fra mauro	protein_coding	751.404	0.000155264	0.00844363	0.271592	1
FBgn0267849	Syx7	Syntaxin 7	protein_coding	1004.31	0.000155244	0.00407146	0.433241	1
FBgn0026533	Dek	Dek	protein_coding	1805.28	0.000155222	0.00495652	0.252388	1
FBgn0017550	Rga	Regena	protein_coding	1336.12	0.000155188	0.00426934	0.335562	1
FBgn0266843	asRNA:CR45305	antisense RNA:CR45305	ncRNA	1.30638	0.000155148	0.0236626	0.588396	1
FBgn0031904	CG5149		protein_coding	367.807	0.000155032	0.00456319	0.28322	1
FBgn0052475	mthl8	methuselah-like 8	protein_coding	61.2545	0.000154792	0.0129055	0.417243	1
FBgn0265898	lncRNA:CR44687	long non-coding RNA:CR44687	ncRNA	1.92575	0.000154695	0.0173593	0.500383	1
FBgn0031055	et	eye transformer	protein_coding	334.414	0.000154152	0.0100265	0.327678	1
FBgn0034940	CG16787		protein_coding	184.759	0.000153904	0.00477931	0.265656	1
FBgn0266412	lncRNA:CR45052	long non-coding RNA:CR45052	ncRNA	1.1749	0.00015388	0.0230419	0.582914	1
FBgn0266615	CG45122		protein_coding	0.340875	0.000153814	0.126045	0.943127	1
FBgn0265083	CG44194		protein_coding	481.31	0.000153782	0.00447065	0.297667	1
FBgn0035279	Cpr62Ba	Cuticular protein 62Ba	protein_coding	12.9388	0.000153754	0.0104066	0.342344	1
FBgn0001138	grn	grain	protein_coding	15.6365	0.000153746	0.0104381	0.34348	1
FBgn0263846	CG43707		protein_coding	99.7369	0.000153463	0.00688322	0.240362	1
FBgn0031805	Nepl4	Neprilysin-like 4	protein_coding	310.444	0.000153435	0.0113151	0.374456	1
FBgn0029824	CG3726		protein_coding	369.511	0.000153403	0.00491886	0.257848	1
FBgn0037623	CG9801		protein_coding	462.608	0.000153339	0.00422556	0.352832	1
FBgn0085229	CG34200		protein_coding	349.672	0.00015329	0.00457175	0.28562	1
FBgn0267720	lncRNA:CR46053	long non-coding RNA:CR46053	ncRNA	3.29155	0.000153274	0.0136266	0.439097	1
FBgn0005672	spi	spitz	protein_coding	767.809	0.000153174	0.00424596	0.346534	1
FBgn0259711	CG42365		protein_coding	353.945	0.000153092	0.00722852	0.246959	1
FBgn0024973	CG2701		protein_coding	627.176	0.000152998	0.0041298	0.395723	1
FBgn0266404	asRNA:CR45044	antisense RNA:CR45044	ncRNA	31.1747	0.000152954	0.0107883	0.358145	1
FBgn0265512	mlt	mulet	protein_coding	1981.87	0.000152799	0.00429736	0.332889	1
FBgn0039188	Golgin84	Golgin-84	protein_coding	501.938	0.000152787	0.004123	0.400173	1
FBgn0030524	CG10993		protein_coding	13.7844	0.000152555	0.0095483	0.315534	1
FBgn0034210	Camp	Cathelicidin-like antimicrobial protein	protein_coding	292.567	0.000152435	0.00493678	0.258759	1
FBgn0051292	CR31292		pseudogene	2.74518	0.00015232	0.038716	0.757157	1
FBgn0033731	Cpr49Ah	Cuticular protein 49Ah	protein_coding	4.06406	0.000151959	0.018471	0.523625	1
FBgn0017572	Mo25	Mo25	protein_coding	960.103	0.00015182	0.00403093	0.487162	1
FBgn0267763	lncRNA:CR46094	long non-coding RNA:CR46094	ncRNA	16.1556	0.00015177	0.0110597	0.371084	1
FBgn0264713	asRNA:CR43981	antisense RNA:CR43981	ncRNA	3.02902	0.000151739	0.0208035	0.55701	1
FBgn0052506	tbc	trabuco	protein_coding	138.064	0.000151705	0.00669167	0.241784	1
FBgn0266052	lncRNA:CR44817	long non-coding RNA:CR44817	ncRNA	3.13477	0.000151649	0.014958	0.470485	1
FBgn0039937	fd102C	forkhead domain 102C	protein_coding	9.58238	0.000151588	0.0105555	0.354254	1
FBgn0085423	GramD1B	GRAM domain containing 1B	protein_coding	705.08	0.000151186	0.00438519	0.317018	1
FBgn0029003	mab-21	mab-21	protein_coding	74.762	0.000151163	0.00635658	0.239882	1
FBgn0266668	Exo84	Exocyst 84	protein_coding	327.631	0.000151068	0.00418885	0.371202	1
FBgn0260479	CG31904		protein_coding	3.08101	0.000151029	0.0182869	0.523506	1
FBgn0260049	flr	flare	protein_coding	1287.09	0.00015085	0.00426394	0.345925	1
FBgn0050100	CG30100		protein_coding	174.623	0.000150786	0.00517586	0.25185	1
FBgn0267118	lncRNA:CR45558	long non-coding RNA:CR45558	ncRNA	3.04126	0.00015058	0.015537	0.483469	1
FBgn0266858	lncRNA:CR45319	long non-coding RNA:CR45319	ncRNA	2.41248	0.000150547	0.0241771	0.606896	1
FBgn0030995	CG7914		protein_coding	54.9498	0.000150474	0.00680773	0.246089	1
FBgn0085244	CG34215		protein_coding	356.381	0.000150418	0.00738475	0.256557	1
FBgn0039958	CG12567		protein_coding	437.65	0.00015036	0.00500602	0.259418	1
FBgn0031144	CG1529		protein_coding	278.741	0.000150195	0.00502454	0.258904	1
FBgn0263650	lncRNA:CR43641	long non-coding RNA:CR43641	ncRNA	3.25409	0.000149879	0.0140286	0.457609	1
FBgn0263832	Rcd5	Reduction in Cnn dots 5	protein_coding	916.083	0.000149877	0.00434481	0.327813	1
FBgn0263001	CR43309		pseudogene	5.02664	0.000149734	0.0131272	0.43777	1
FBgn0028970	RabGGTb	Rab geranylgeranyltransferase subunit beta	protein_coding	326.629	0.000149704	0.00447898	0.304616	1
FBgn0035981	CG4452		protein_coding	787.45	0.000149647	0.00431723	0.3345	1
FBgn0024321	NK7.1	NK7.1	protein_coding	210.57	0.00014959	0.00519793	0.253526	1
FBgn0264351	lncRNA:CR43807	long non-coding RNA:CR43807	ncRNA	14.5834	0.000149512	0.00852072	0.289697	1
FBgn0265276	l(3)neo38	lethal (3) neo38	protein_coding	243.752	0.000149388	0.00531332	0.250639	1
FBgn0038950	CG5382		protein_coding	464.865	0.000149311	0.00419696	0.371673	1
FBgn0032753	CG17572		protein_coding	39.0102	0.000149244	0.00762483	0.265036	1
FBgn0033463	CG1513		protein_coding	1144.46	0.000149235	0.00409462	0.426821	1
FBgn0035358	CG14949		protein_coding	337.863	0.000149195	0.007526	0.262801	1
FBgn0085236	CG34207		protein_coding	16.6631	0.000149024	0.0117685	0.402547	1
FBgn0086784	stmA	stambha A	protein_coding	1111.01	0.000148962	0.00402031	0.510051	1
FBgn0266684	lncRNA:CR45174	long non-coding RNA:CR45174	ncRNA	11.0156	0.000148877	0.0102769	0.35286	1
FBgn0025697	santa-maria	scavenger receptor acting in neural tissue and majority of rhodopsin is absent	protein_coding	350.818	0.000148834	0.00520671	0.254781	1
FBgn0267808	asRNA:CR46133	antisense RNA:CR46133	ncRNA	10.2586	0.000148826	0.021437	0.57347	1
FBgn0030034	CG10555		protein_coding	499.494	0.000148577	0.00558282	0.247184	1
FBgn0265535	CG44385		protein_coding	52.3686	0.000148556	0.00586037	0.244822	1
FBgn0027524	CG3909		protein_coding	244.433	0.000148549	0.00459544	0.292482	1
FBgn0052683	CG32683		protein_coding	19.0284	0.000148546	0.00967626	0.332286	1
FBgn0086683	Spf45	Spf45	protein_coding	549.657	0.000148486	0.00434377	0.330928	1
FBgn0028983	Spn55B	Serpin 55B	protein_coding	604.382	0.000148483	0.00680657	0.250721	1
FBgn0262003	CG42821		protein_coding	40.5864	0.000148467	0.010643	0.367127	1
FBgn0083983	mRpL34	mitochondrial ribosomal protein L34	protein_coding	82.665	0.000148463	0.00687107	0.251739	1
FBgn0036678	CG11905		protein_coding	44.4805	0.00014845	0.00997224	0.343256	1
FBgn0035540	Syx17	Syntaxin 17	protein_coding	429.469	0.000148333	0.00449141	0.305669	1
FBgn0036980	RhoBTB	Rho-related BTB domain containing	protein_coding	930.288	0.000148272	0.00442188	0.316464	1
FBgn0266152	lncRNA:CR44858	long non-coding RNA:CR44858	ncRNA	9.68342	0.000148235	0.0103175	0.356342	1
FBgn0034814	CG9890		protein_coding	199.79	0.000148222	0.00463267	0.28931	1
FBgn0265928	lncRNA:CR44717	long non-coding RNA:CR44717	ncRNA	1.75514	0.000148171	0.0218216	0.58052	1
FBgn0030274	Lint-1	l(3)mbt interacting protein 1	protein_coding	449.411	0.000148034	0.00418102	0.380922	1
FBgn0036030	Prps	Phosphoribosyl pyrophosphate synthetase	protein_coding	3506.58	0.000148004	0.00482491	0.274205	1
FBgn0042641	frc	fringe connection	protein_coding	622.218	0.000147956	0.00420225	0.372519	1
FBgn0032462	CG16800		protein_coding	1.38567	0.000147889	0.0197846	0.552914	1
FBgn0033112	Spn42Db	Serpin 42Db	protein_coding	24.9966	0.00014786	0.0074396	0.264221	1
FBgn0039711	CG7824		protein_coding	236.637	0.000147855	0.00557878	0.248751	1
FBgn0267615	lncRNA:CR45953	long non-coding RNA:CR45953	ncRNA	3.93625	0.000147833	0.0127306	0.433513	1
FBgn0026876	CG11403		protein_coding	155.378	0.00014781	0.00834939	0.289156	1
FBgn0028662	VhaPPA1-1	Vacuolar H[+] ATPase PPA1 subunit 1	protein_coding	2652.67	0.000147719	0.00398911	0.583093	1
FBgn0086898	dgo	diego	protein_coding	94.0984	0.000147583	0.00627748	0.247323	1
FBgn0036603	CG13062		protein_coding	0.615155	0.000147426	0.0427493	0.791601	1
FBgn0037753	CG12947		protein_coding	27.9193	0.000147376	0.00875616	0.303578	1
FBgn0010379	Akt	Akt kinase	protein_coding	1153.43	0.000147347	0.00453591	0.301851	1
FBgn0024986	CG3719		protein_coding	792.619	0.00014732	0.00426436	0.353233	1
FBgn0038150	yellow-e3	yellow-e3	protein_coding	1.5852	0.000147238	0.0230058	0.599248	1
FBgn0032139	CG13116		protein_coding	104.833	0.000147238	0.00777587	0.274173	1
FBgn0037757	CG8516		protein_coding	664.803	0.000147043	0.00466678	0.288491	1
FBgn0266203	lncRNA:CR44898	long non-coding RNA:CR44898	ncRNA	29.7325	0.000146993	0.00926299	0.322296	1
FBgn0287616	asRNA:CR46485	antisense RNA:CR46485	ncRNA	67.5097	0.000146893	0.0107258	0.375038	1
FBgn0036309	Hip1	Huntingtin interacting protein 1	protein_coding	375.334	0.00014678	0.00456412	0.299639	1
FBgn0267664	lncRNA:CR46002	long non-coding RNA:CR46002	ncRNA	1.38991	0.000146723	0.0187624	0.541793	1
FBgn0266174	pre-mod(mdg4)-L		protein_coding	57.2314	0.000146612	0.0110889	0.38834	1
FBgn0028427	Ilk	Integrin linked kinase	protein_coding	757.398	0.000146592	0.00404252	0.482847	1
FBgn0266147	lncRNA:CR44853	long non-coding RNA:CR44853	ncRNA	2.76359	0.000146527	0.0159412	0.50133	1
FBgn0038567	CG14316		protein_coding	151.187	0.000146501	0.00484145	0.276227	1
FBgn0266245	lncRNA:CR44940	long non-coding RNA:CR44940	ncRNA	3.09926	0.00014642	0.0159651	0.502006	1
FBgn0266379	lncRNA:CR45021	long non-coding RNA:CR45021	ncRNA	1.66439	0.000146287	0.0211086	0.575566	1
FBgn0030748	Traf-like	TNF-receptor-associated factor-like	protein_coding	126.632	0.000146284	0.00593198	0.249526	1
FBgn0086130	Dbp21E2	DEAD box protein 21E2	protein_coding	237.358	0.000146115	0.00505143	0.266069	1
FBgn0266807	lncRNA:CR45269	long non-coding RNA:CR45269	ncRNA	6.70972	0.000146058	0.0156535	0.498067	1
FBgn0267621	lncRNA:CR45959	long non-coding RNA:CR45959	ncRNA	6.53978	0.000145952	0.0120963	0.421935	1
FBgn0037363	Atg17	Autophagy-related 17	protein_coding	748.491	0.000145894	0.00516264	0.262306	1
FBgn0262874	CG43229		protein_coding	1.06872	0.000145848	0.0266887	0.651046	1
FBgn0039254	Nmnat	Nicotinamide mononucleotide adenylyltransferase	protein_coding	299.202	0.00014581	0.0047233	0.286179	1
FBgn0027565	CG5498		protein_coding	552.564	0.00014568	0.00428715	0.350442	1
FBgn0046253	CG3502		protein_coding	2.39995	0.00014557	0.0208918	0.574458	1
FBgn0261113	Xrp1	Xrp1	protein_coding	11230	0.0001455	0.00572758	0.252235	1
FBgn0034774	CG13526		protein_coding	59.8512	0.000145373	0.00589636	0.25163	1
FBgn0064766	CG7600		protein_coding	596.973	0.000145327	0.00404609	0.481274	1
FBgn0038394	CG10264		protein_coding	1.16669	0.000145214	0.0241162	0.619366	1
FBgn0004370	Ptp10D	Protein tyrosine phosphatase 10D	protein_coding	388.559	0.000145199	0.0051452	0.264377	1
FBgn0034776	CG13527		protein_coding	224.239	0.000145164	0.00428013	0.353449	1
FBgn0266129	lov	jim lovell	protein_coding	28.7207	0.000145132	0.00725249	0.267111	1
FBgn0036690	Ilp8	Insulin-like peptide 8	protein_coding	203.566	0.000145122	0.00912767	0.323283	1
FBgn0036717	CG13731		protein_coding	207.732	0.000144936	0.0230679	0.605974	1
FBgn0030499	CG11178		protein_coding	304.06	0.000144934	0.00476675	0.284646	1
FBgn0265533	CR44383		pseudogene	0.618776	0.000144785	0.175903	0.963658	1
FBgn0031678	Nepl3	Neprilysin-like 3	protein_coding	100.314	0.000144776	0.00661716	0.257009	1
FBgn0029706	CG3626		protein_coding	549.275	0.000144749	0.00422736	0.370424	1
FBgn0260450	CalpC	Calpain C	protein_coding	195.408	0.000144682	0.00479948	0.282832	1
FBgn0029801	CG15771		protein_coding	1315.49	0.000144617	0.00419835	0.381301	1
FBgn0025519	fidipidine	fidipidine	protein_coding	253.906	0.000144484	0.00439246	0.3297	1
FBgn0040153	l(1)G0469	lethal (1) G0469	protein_coding	271.106	0.000144364	0.00589093	0.253904	1
FBgn0029766	CG15784		protein_coding	12559	0.000144237	0.0080339	0.289769	1
FBgn0259162	RunxB	Runt related B	protein_coding	2.50155	0.00014423	0.0155572	0.501699	1
FBgn0038619	CG7685		protein_coding	122.053	0.000144167	0.00543369	0.258968	1
FBgn0038854	CG7044		protein_coding	376.836	0.000144161	0.00502253	0.271451	1
FBgn0010401	Os-C	Os-C	protein_coding	23.7636	0.000144047	0.0155586	0.502244	1
FBgn0036117	CG6321		protein_coding	248.145	0.000143961	0.00460356	0.301218	1
FBgn0263334	lncRNA:CR43415	long non-coding RNA:CR43415	ncRNA	20.3233	0.000143958	0.00827805	0.298069	1
FBgn0030541	CG11584		protein_coding	10.6361	0.000143896	0.0228861	0.606178	1
FBgn0030318	rho-4	rhomboid-4	protein_coding	642.087	0.000143833	0.00424013	0.368218	1
FBgn0034237	eIF3b	eukaryotic translation initiation factor 3 subunit b	protein_coding	5567.85	0.000143649	0.00399326	0.579931	1
FBgn0033648	Ir48b	Ionotropic receptor 48b	protein_coding	0.456284	0.000143589	0.0651426	0.8799	1
FBgn0266392	lncRNA:CR45032	long non-coding RNA:CR45032	ncRNA	2.38654	0.000143394	0.0171269	0.527853	1
FBgn0030716	CG9170		protein_coding	235.53	0.000143299	0.00493292	0.277664	1
FBgn0033717	CG8839		protein_coding	1791.2	0.000143168	0.004888	0.28044	1
FBgn0034165	CG6435		protein_coding	134.186	0.000143105	0.00609959	0.256821	1
FBgn0029608	CG3091		protein_coding	702.403	0.000143049	0.0043725	0.336643	1
FBgn0027085	LeuRS-m	Leucyl-tRNA synthetase, mitochondrial	protein_coding	306.404	0.000143001	0.00440545	0.330561	1
FBgn0037917	wkd	whacked	protein_coding	705.996	0.000142991	0.00407835	0.453745	1
FBgn0264302	wrm1	wurmchen 1	protein_coding	614.123	0.000142855	0.00437509	0.33656	1
FBgn0030838	CG5445		protein_coding	851.531	0.000142812	0.0040983	0.438338	1
FBgn0250869	CG42240		protein_coding	1784.22	0.000142721	0.0053193	0.264587	1
FBgn0053137	CG33137		protein_coding	2.9457	0.000142716	0.0145126	0.48801	1
FBgn0030938	CG15047		protein_coding	80.2805	0.000142669	0.0125484	0.444719	1
FBgn0266027	asRNA:TS15	antisense RNA:testis-specific 15	ncRNA	5.26878	0.000142507	0.0145646	0.489585	1
FBgn0263976	asRNA:CR43728	antisense RNA:CR43728	ncRNA	4.02215	0.000142424	0.0131088	0.459487	1
FBgn0031104	jb	jean-baptiste	protein_coding	7.39336	0.000142379	0.0113105	0.409337	1
FBgn0265908	lncRNA:CR44697	long non-coding RNA:CR44697	ncRNA	0.380537	0.000142339	0.111381	0.938883	1
FBgn0085350	inaF-C	inaF-C	protein_coding	1.75232	0.000142331	0.0228287	0.609437	1
FBgn0031266	Sf3b1	Splicing factor 3b subunit 1	protein_coding	567.847	0.000142254	0.00408006	0.453955	1
FBgn0259742	CG42360		protein_coding	326.87	0.000142189	0.00455464	0.310558	1
FBgn0035413	CG14958		protein_coding	5.34325	0.000142165	0.0110991	0.403118	1
FBgn0034627	eEFSec	eukaryotic translation elongation factor, selenocysteine-specific	protein_coding	44.1707	0.000142163	0.00734248	0.277035	1
FBgn0035155	RabX6	RabX6	protein_coding	87.5191	0.00014211	0.00649309	0.262044	1
FBgn0038838	TotB	Turandot B	protein_coding	1.89191	0.000142063	0.0183304	0.548519	1
FBgn0020304	drongo	drongo	protein_coding	1505.3	0.000141994	0.00428566	0.35894	1
FBgn0013343	Syx1A	Syntaxin 1A	protein_coding	141.981	0.000141961	0.00793947	0.293548	1
FBgn0263613	lncRNA:CR43622	long non-coding RNA:CR43622	ncRNA	11.2313	0.000141909	0.009717	0.354981	1
FBgn0028663	VhaM9.7-b	Vacuolar H[+] ATPase M9.7 subunit b	protein_coding	1416.39	0.000141671	0.00401582	0.534054	1
FBgn0003965	v	vermilion	protein_coding	548.018	0.000141661	0.00751894	0.282759	1
FBgn0004577	Pxd	Peroxidase	protein_coding	3.2633	0.000141646	0.0153685	0.506044	1
FBgn0039969	Fis1	Fission, mitochondrial 1	protein_coding	686.345	0.000141607	0.00408519	0.451178	1
FBgn0040965	lncRNA:CR13130	long non-coding RNA:CR13130	ncRNA	8.21183	0.000141601	0.0119006	0.430077	1
FBgn0034614	CG9752		protein_coding	163.107	0.000141555	0.00886539	0.325189	1
FBgn0267005	lncRNA:CR45449	long non-coding RNA:CR45449	ncRNA	1.62039	0.000141544	0.0188322	0.556894	1
FBgn0033987	ckn	caskin	protein_coding	349.428	0.000141464	0.00453005	0.315178	1
FBgn0036028	CG16717		protein_coding	248.606	0.000141407	0.00463234	0.303802	1
FBgn0033400	CG2063		protein_coding	288.288	0.000141305	0.00442675	0.330615	1
FBgn0047178	CG32147		protein_coding	154.177	0.000141186	0.00519843	0.271317	1
FBgn0265372	lncRNA:CR44313	long non-coding RNA:CR44313	ncRNA	2.84043	0.000141109	0.0142552	0.487913	1
FBgn0036306	CG10973		protein_coding	386.283	0.000141092	0.00621272	0.262106	1
FBgn0015011	AhcyL2	Adenosylhomocysteinase like 2	protein_coding	221.234	0.000141091	0.004942	0.281994	1
FBgn0052447	CG32447		protein_coding	12.4792	0.000141058	0.0100689	0.370696	1
FBgn0264467	asRNA:CR43875	antisense RNA:CR43875	ncRNA	5.04305	0.000141054	0.0152583	0.50594	1
FBgn0058045	CG40045		protein_coding	1045.91	0.000140996	0.00437388	0.340919	1
FBgn0030581	CG14408		protein_coding	475.711	0.000140959	0.00416644	0.403111	1
FBgn0259223	CG42323		protein_coding	5.10104	0.000140932	0.0137613	0.47856	1
FBgn0266264	asRNA:CR44959	antisense RNA:CR44959	ncRNA	1.5368	0.000140887	0.0238471	0.6267	1
FBgn0083974	CG34138		protein_coding	3.24389	0.00014079	0.0145571	0.494516	1
FBgn0261854	aPKC	atypical protein kinase C	protein_coding	655.276	0.000140703	0.00527711	0.270137	1
FBgn0029858	mldr	mulder	protein_coding	147.282	0.000140697	0.00529945	0.269576	1
FBgn0027525	LTV1	LTV1 ribosome biogenesis factor	protein_coding	1817.43	0.000140586	0.00416979	0.402422	1
FBgn0033129	Tsp42Eh	Tetraspanin 42Eh	protein_coding	114.504	0.000140543	0.00587539	0.262748	1
FBgn0025336	CG4882		protein_coding	448.193	0.00014054	0.00426343	0.36844	1
FBgn0037265	spartin	spartin	protein_coding	283.59	0.000140451	0.00448403	0.323631	1
FBgn0050114	CG30114		protein_coding	3.18032	0.000140451	0.0142188	0.489181	1
FBgn0054030	CG34030		protein_coding	4.04005	0.000140434	0.0127093	0.4559	1
FBgn0265191	Gyg	Glycogenin	protein_coding	1835.39	0.000140433	0.00401523	0.537935	1
FBgn0033199	CG17985		protein_coding	204.396	0.000140423	0.00442999	0.332038	1
FBgn0027601	pdgy	pudgy	protein_coding	1797.45	0.000140383	0.0043063	0.357242	1
FBgn0035714	Sbds	SBDS ribosome maturation factor	protein_coding	528.558	0.000140375	0.00422046	0.382617	1
FBgn0053061	CG33061		protein_coding	73.7139	0.000140375	0.00522106	0.272442	1
FBgn0023516	Pex5	Peroxin 5	protein_coding	775.811	0.000140346	0.00414321	0.416059	1
FBgn0267708	lncRNA:CR46041	long non-coding RNA:CR46041	ncRNA	4.33592	0.000140288	0.01245	0.449645	1
FBgn0265063	CG44174		protein_coding	9.08898	0.000140249	0.0103258	0.382698	1
FBgn0026479	Drp1	Dynamin related protein 1	protein_coding	1829.43	0.000140136	0.00400736	0.553987	1
FBgn0038211	CG9649		protein_coding	685.538	0.000139981	0.00742481	0.285084	1
FBgn0050177	CG30177		protein_coding	320.101	0.000139894	0.00425165	0.373447	1
FBgn0039705	Atg16	Autophagy-related 16	protein_coding	578.55	0.000139864	0.00411035	0.43671	1
FBgn0036337	Adk2	Adenosine kinase 2	protein_coding	1184.65	0.000139735	0.0040908	0.45104	1
FBgn0003495	spz	spatzle	protein_coding	627.436	0.000139719	0.00508575	0.278538	1
FBgn0265744	lncRNA:CR44551	long non-coding RNA:CR44551	ncRNA	1.01051	0.000139711	0.0269353	0.66846	1
FBgn0029980	Dhdds	Dehydrodolichyl diphosphate synthase subunit	protein_coding	268.754	0.000139645	0.0047519	0.297257	1
FBgn0035253	Srrm234	Serine-arginine repetitive matrix 2/3/4	protein_coding	1765.1	0.000139617	0.00405385	0.485329	1
FBgn0267302	asRNA:CR45738	antisense RNA:CR45738	ncRNA	8.37861	0.000139457	0.0106581	0.397117	1
FBgn0040385	CG12496		protein_coding	0.410315	0.00013943	0.108496	0.938185	1
FBgn0031909	CG5181		protein_coding	172.508	0.000139359	0.00518355	0.27589	1
FBgn0037156	CG11523		protein_coding	231.798	0.000139307	0.00515618	0.276906	1
FBgn0085599	CG41284		protein_coding	4.90328	0.000139259	0.0273953	0.674953	1
FBgn0266967	lncRNA:CR45418	long non-coding RNA:CR45418	ncRNA	5.84505	0.000139244	0.0118455	0.436113	1
FBgn0261556	CG42674		protein_coding	580.546	0.000139038	0.00460771	0.311592	1
FBgn0037981	Spt3	Spt3	protein_coding	111.591	0.000138932	0.00546063	0.270252	1
FBgn0038765	CG4424		protein_coding	57.2808	0.000138895	0.00754089	0.291201	1
FBgn0046689	Takl1	Tak1-like 1	protein_coding	188.869	0.000138807	0.00815489	0.309663	1
FBgn0030745	CG4239		protein_coding	659.528	0.000138641	0.00421319	0.389218	1
FBgn0013773	Cyp6a22	Cytochrome P450 6a22	protein_coding	483.162	0.000138427	0.00497522	0.286284	1
FBgn0034335	GstE1	Glutathione S transferase E1	protein_coding	1382.48	0.000138381	0.00536405	0.273365	1
FBgn0015553	tos	tosca	protein_coding	384.788	0.000138325	0.0102939	0.388048	1
FBgn0029942	CG2059		protein_coding	359.07	0.00013827	0.00412614	0.430493	1
FBgn0035612	frm	farmer	protein_coding	127.295	0.000138256	0.00916488	0.346723	1
FBgn0000042	Act5C	Actin 5C	protein_coding	27832.5	0.000138141	0.00406884	0.473515	1
FBgn0038237	Pde6	Phosphodiesterase 6	protein_coding	176.065	0.000138108	0.00536595	0.273958	1
FBgn0267781	lncRNA:CR46112	long non-coding RNA:CR46112	ncRNA	13.3113	0.000138086	0.00901189	0.34168	1
FBgn0262699	fzr	fizzy-related	protein_coding	482.243	0.000138054	0.004245	0.379766	1
FBgn0039020	CG17141		protein_coding	119.587	0.000137966	0.00465038	0.309736	1
FBgn0004179	Csp	Cysteine string protein	protein_coding	1537.85	0.000137932	0.00403044	0.518843	1
FBgn0266706	lncRNA:CR45196	long non-coding RNA:CR45196	ncRNA	3.00393	0.000137916	0.0153571	0.516734	1
FBgn0263327	lncRNA:CR43408	long non-coding RNA:CR43408	ncRNA	6.62984	0.000137865	0.0111	0.417451	1
FBgn0001133	grau	grauzone	protein_coding	325.283	0.000137853	0.00418223	0.403272	1
FBgn0031031	CG14218		protein_coding	25.4041	0.000137773	0.0131376	0.474618	1
FBgn0265308	lncRNA:CR44281	long non-coding RNA:CR44281	ncRNA	5.36911	0.00013773	0.0138735	0.490615	1
FBgn0034629	Acox57D-d	acyl-Coenzyme A oxidase at 57D distal	protein_coding	387.464	0.000137704	0.00468287	0.307338	1
FBgn0051453	pch2	pachytene checkpoint 2	protein_coding	331.144	0.000137451	0.00621625	0.271152	1
FBgn0036287	CG10663		protein_coding	45.9431	0.000137397	0.00703515	0.283272	1
FBgn0037231	Vps24	Vacuolar protein sorting 24	protein_coding	763.4	0.000137337	0.00405986	0.484254	1
FBgn0265550	lncRNA:CR44400	long non-coding RNA:CR44400	ncRNA	0.791212	0.000137138	0.0280623	0.687478	1
FBgn0265295	asRNA:CR42871	antisense RNA:CR42871	ncRNA	56.9542	0.000136959	0.0327523	0.73545	1
FBgn0010238	Lac	Lachesin	protein_coding	1025.72	0.000136914	0.00411587	0.440031	1
FBgn0033902	eIF3m	eukaryotic translation initiation factor 3 subunit m	protein_coding	2731.57	0.000136767	0.00402587	0.528443	1
FBgn0036198	crim	crimpled	protein_coding	266.013	0.000136751	0.00459781	0.317862	1
FBgn0032656	CG5674		protein_coding	283.641	0.000136737	0.00442694	0.340954	1
FBgn0031972	Wwox	WW domain containing oxidoreductase	protein_coding	164.247	0.000136681	0.00482301	0.298926	1
FBgn0266625	asRNA:CR45132	antisense RNA:CR45132	ncRNA	1.19733	0.000136593	0.0237963	0.636955	1
FBgn0264828	lncRNA:CR44036	long non-coding RNA:CR44036	ncRNA	7.55322	0.000136543	0.0106375	0.406287	1
FBgn0031322	CG5001		protein_coding	533.788	0.000136489	0.00436275	0.35346	1
FBgn0035397	PAN3	Poly(A) specific ribonuclease subunit PAN3	protein_coding	1580.77	0.000136423	0.00461419	0.316886	1
FBgn0267603	lncRNA:CR45941	long non-coding RNA:CR45941	ncRNA	3.32185	0.000136403	0.0129917	0.475544	1
FBgn0266670	Sec5	Secretory 5	protein_coding	410.069	0.00013621	0.00429192	0.370549	1
FBgn0031214	CG11374		protein_coding	17.6534	0.000136047	0.00778219	0.306547	1
FBgn0028550	Atf3	Activating transcription factor 3	protein_coding	363.694	0.000136034	0.00479422	0.302382	1
FBgn0033464	CG1441		protein_coding	215.6	0.000136014	0.00640199	0.276562	1
FBgn0265882	lncRNA:CR44671	long non-coding RNA:CR44671	ncRNA	7.01645	0.000136012	0.0109795	0.419744	1
FBgn0030049	Trf4-1	Topoisomerase related function 4-1	protein_coding	820.789	0.000135954	0.00494836	0.293318	1
FBgn0266875	lncRNA:CR45336	long non-coding RNA:CR45336	ncRNA	1.93717	0.000135923	0.0181104	0.562635	1
FBgn0039580	Gfat2	Glutamine:fructose-6-phosphate aminotransferase 2	protein_coding	654.022	0.000135836	0.004109	0.447097	1
FBgn0038901	Burs	Bursicon	protein_coding	5.41748	0.000135771	0.0178104	0.558939	1
FBgn0023395	Chd3	Chd3	protein_coding	272.754	0.000135746	0.00667287	0.281017	1
FBgn0267384	Ubc7	Ubiquitin conjugating enzyme 7	protein_coding	939.198	0.000135651	0.00402935	0.525784	1
FBgn0050074	Obp50d	Odorant-binding protein 50d	protein_coding	4.01405	0.00013565	0.0123532	0.462025	1
FBgn0051201	GluRIIE	Glutamate receptor IIE	protein_coding	51.3998	0.000135621	0.00687971	0.285063	1
FBgn0032986	CG3262		protein_coding	706.805	0.000135514	0.00402928	0.52621	1
FBgn0030904	upd2	unpaired 2	protein_coding	19.2327	0.000135512	0.0128804	0.475739	1
FBgn0052850	Rnf11	Ring finger protein 11	protein_coding	357.662	0.00013551	0.00450753	0.331657	1
FBgn0034911	GlyT	Glycine transporter	protein_coding	43.7655	0.000135473	0.00653845	0.279727	1
FBgn0015924	crq	croquemort	protein_coding	1372.83	0.00013545	0.00411858	0.441803	1
FBgn0261445	sgl	sugarless	protein_coding	912.555	0.000135364	0.00415364	0.422375	1
FBgn0264987	lncRNA:CR44138	long non-coding RNA:CR44138	ncRNA	231.335	0.00013536	0.012344	0.462728	1
FBgn0266164	lncRNA:CR44870	long non-coding RNA:CR44870	ncRNA	1.287	0.000135351	0.0197148	0.586022	1
FBgn0028703	Nhe3	Na[+]/H[+] hydrogen exchanger 3	protein_coding	948.496	0.000135208	0.00414783	0.425713	1
FBgn0035543	CG15020		protein_coding	3.00775	0.000135131	0.0151529	0.521645	1
FBgn0266568	lncRNA:yar	yellow-achaete intergenic RNA	ncRNA	0.568222	0.00013506	0.033481	0.745562	1
FBgn0030695	PGRP-LE	Peptidoglycan recognition protein LE	protein_coding	464.968	0.00013502	0.00411065	0.447951	1
FBgn0036627	Gagr	Gag-related	protein_coding	92.2264	0.000134941	0.00626959	0.278055	1
FBgn0052679	CG32679		protein_coding	0.285083	0.000134855	0.102814	0.936144	1
FBgn0053265	Muc68E	Mucin 68E	protein_coding	332.334	0.000134828	0.00753009	0.302958	1
FBgn0262685	CG43155		protein_coding	5.28209	0.000134525	0.0125754	0.471427	1
FBgn0032877	CG2617		protein_coding	69.8464	0.000134524	0.00654225	0.282352	1
FBgn0003741	tra	transformer	protein_coding	236.642	0.000134445	0.00658504	0.283196	1
FBgn0032151	nAChRalpha6	nicotinic Acetylcholine Receptor alpha6	protein_coding	134.334	0.000134408	0.00647609	0.281759	1
FBgn0052271	CG32271		protein_coding	21.0859	0.000134402	0.0090989	0.357289	1
FBgn0267668	lncRNA:CR46006	long non-coding RNA:CR46006	ncRNA	54.5382	0.000134311	0.00807387	0.321182	1
FBgn0031971	Sirup	Starvation-upregulated protein	protein_coding	871.925	0.000134308	0.00681564	0.287517	1
FBgn0011741	Arp6	Actin-related protein 6	protein_coding	316.652	0.000134167	0.00424053	0.390391	1
FBgn0033668	exp	expansion	protein_coding	19.3418	0.000134142	0.00922613	0.362932	1
FBgn0265851	lncRNA:CR44640	long non-coding RNA:CR44640	ncRNA	27.8208	0.000133995	0.0083854	0.332778	1
FBgn0038866	CG5810		protein_coding	4.16551	0.000133873	0.0150324	0.523424	1
FBgn0028490	CG31705		protein_coding	7693.73	0.000133778	0.00766735	0.310137	1
FBgn0029789	PGAP1	Post-GPI attachment to proteins 1	protein_coding	288.853	0.000133726	0.00496418	0.297791	1
FBgn0051673	CG31673		protein_coding	536.093	0.000133715	0.0042314	0.394495	1
FBgn0034720	Liprin-gamma	Liprin-gamma	protein_coding	334.1	0.000133686	0.00453124	0.332859	1
FBgn0267269	lncRNA:TS11	long noncoding RNA: testis-specific 11	ncRNA	10.2615	0.000133621	0.0103715	0.407043	1
FBgn0284417	lncRNA:TS20	long noncoding RNA: testis-specific 20	ncRNA	0.759898	0.000133493	0.0308151	0.72428	1
FBgn0040305	MTF-1	Metal response element-binding Transcription Factor-1	protein_coding	406.737	0.000133429	0.00424021	0.392276	1
FBgn0267681	lncRNA:CR46017	long non-coding RNA:CR46017	ncRNA	20.6761	0.000133427	0.00679759	0.289671	1
FBgn0283494	Ak2	Adenylate kinase 2	protein_coding	1561.18	0.000133422	0.00405867	0.494834	1
FBgn0040801	CG13053		protein_coding	4.07878	0.000133406	0.0141532	0.509349	1
FBgn0001297	kay	kayak	protein_coding	1928.85	0.000133376	0.00445703	0.344021	1
FBgn0028992	sds22	sds22	protein_coding	464.998	0.000133247	0.00414048	0.434354	1
FBgn0016038	Vsp37A	Vacuolar protein sorting 37A	protein_coding	626.627	0.000133173	0.00408963	0.467561	1
FBgn0020621	Pkn	Protein kinase N	protein_coding	869.748	0.00013315	0.00413706	0.436466	1
FBgn0250908	beat-VII	beaten path VII	protein_coding	54.6919	0.000133014	0.00627336	0.283222	1
FBgn0260444	Not10	CCR4-NOT transcription complex subunit 10	protein_coding	387.049	0.000132942	0.00438898	0.356714	1
FBgn0050052	Obp49a	Odorant-binding protein 49a	protein_coding	252.125	0.000132898	0.00619614	0.282866	1
FBgn0264943	lncRNA:CR44112	long non-coding RNA:CR44112	ncRNA	8.84127	0.000132835	0.0105847	0.417296	1
FBgn0001276	ix	intersex	protein_coding	115.445	0.000132789	0.00622835	0.283423	1
FBgn0052208	825-Oak	825-Oak	protein_coding	2.89042	0.00013271	0.0231388	0.638486	1
FBgn0038814	CG15923		protein_coding	8.01889	0.000132586	0.0142453	0.513594	1
FBgn0029830	Grip	Glutamate receptor interacting protein	protein_coding	146.238	0.000132419	0.00539636	0.28706	1
FBgn0263338	lncRNA:CR43419	long non-coding RNA:CR43419	ncRNA	14.0861	0.000132322	0.00821714	0.332497	1
FBgn0031213	galectin	galectin	protein_coding	898.339	0.000132306	0.00412549	0.445197	1
FBgn0028369	kirre	kin of irre	protein_coding	84.5569	0.000132291	0.00719441	0.301747	1
FBgn0265839	lncRNA:CR44628	long non-coding RNA:CR44628	ncRNA	1.26186	0.000132177	0.0217293	0.62155	1
FBgn0032235	CG5096		protein_coding	1119.98	0.000132098	0.00423743	0.396427	1
FBgn0031331	CG5440		protein_coding	45.9595	0.000132085	0.00679457	0.293465	1
FBgn0052091	CG32091		protein_coding	222.993	0.000132082	0.00525526	0.291057	1
FBgn0267766	asRNA:CR46097	antisense RNA:CR46097	ncRNA	22.2482	0.000132063	0.0174489	0.564575	1
FBgn0267602	lncRNA:CR45940	long non-coding RNA:CR45940	ncRNA	2.4116	0.000132008	0.0146539	0.522668	1
FBgn0038039	CG5196		protein_coding	544.008	0.000131958	0.00428595	0.382345	1
FBgn0263036	CG43331		protein_coding	183.663	0.000131898	0.00436649	0.363661	1
FBgn0263995	cpo	couch potato	protein_coding	494.414	0.000131709	0.00512386	0.296005	1
FBgn0016794	dos	daughter of sevenless	protein_coding	601.314	0.000131656	0.00545146	0.288027	1
FBgn0266219	lncRNA:CR44914	long non-coding RNA:CR44914	ncRNA	5.42394	0.000131365	0.0138246	0.509381	1
FBgn0003942	RpS27A	Ribosomal protein S27A	protein_coding	13430	0.000131337	0.00399045	0.61524	1
FBgn0037648	CG11975		protein_coding	395.877	0.000131288	0.0041247	0.448182	1
FBgn0035043	CG4781		protein_coding	486.479	0.000131137	0.00477257	0.315621	1
FBgn0264896	asRNA:CR44087	antisense RNA:CR44087	ncRNA	11.3407	0.000131119	0.0127696	0.487293	1
FBgn0014010	Rab5	Rab5	protein_coding	2392.92	0.000130993	0.00397735	0.658542	1
FBgn0264674	asRNA:CR43959	antisense RNA:CR43959	ncRNA	1.85697	0.000130989	0.0167102	0.55741	1
FBgn0001319	kn	knot	protein_coding	19.0381	0.000130879	0.00831241	0.340656	1
FBgn0034592	CG9406		protein_coding	151.802	0.000130794	0.00473379	0.31942	1
FBgn0000633	tei	teiresias	protein_coding	60.5075	0.000130747	0.00737399	0.311205	1
FBgn0037065	CG12974		protein_coding	1174.24	0.000130622	0.00536414	0.29221	1
FBgn0031872	ihog	interference hedgehog	protein_coding	172.22	0.000130602	0.00703274	0.302944	1
FBgn0038369	Arpc3A	Actin-related protein 2/3 complex, subunit 3A	protein_coding	327.309	0.000130585	0.0043159	0.378088	1
FBgn0033206	DCTN4-p62	Dynactin 4, p62 subunit	protein_coding	366.769	0.000130468	0.0043064	0.380711	1
FBgn0028990	Spn27A	Serpin 27A	protein_coding	1034.95	0.000130316	0.00457088	0.336229	1
FBgn0267147	lncRNA:CR45587	long non-coding RNA:CR45587	ncRNA	1.14317	0.000130298	0.0215945	0.624851	1
FBgn0052672	Atg8a	Autophagy-related 8a	protein_coding	5427.46	0.000130226	0.00422174	0.406396	1
FBgn0260228	CG42502		protein_coding	4870.77	0.000130225	0.00515896	0.29852	1
FBgn0032032	CG17294		protein_coding	132.656	0.000130205	0.00536707	0.293215	1
FBgn0026721	fat-spondin	fat-spondin	protein_coding	2548.34	0.000130114	0.00828269	0.342214	1
FBgn0039920	CG11360		protein_coding	147.825	0.000130114	0.00614222	0.290018	1
FBgn0000233	btd	buttonhead	protein_coding	12.7463	0.00012999	0.0102764	0.4165	1
FBgn0267114	lncRNA:CR45554	long non-coding RNA:CR45554	ncRNA	1.30039	0.000129982	0.023089	0.64497	1
FBgn0051800	CG31800		protein_coding	258.139	0.000129886	0.00424636	0.399025	1
FBgn0263622	lncRNA:CR43631	long non-coding RNA:CR43631	ncRNA	3.22732	0.000129883	0.0129457	0.495453	1
FBgn0030891	Ada3	transcriptional Adaptor 3	protein_coding	256.957	0.000129849	0.00454839	0.340053	1
FBgn0031219	CG13694		protein_coding	8.809	0.000129774	0.0100403	0.408737	1
FBgn0285992	hpRNA:CR46342	hairpin RNA:CR46342	ncRNA	510.313	0.000129769	0.0073862	0.314625	1
FBgn0267520	28SrRNA-Psi:CR45860	28S ribosomal RNA pseudogene:CR45860	pseudogene	0.368631	0.000129677	0.0927667	0.930298	1
FBgn0053200	VepD	Ventrally-expressed protein D	protein_coding	10.9997	0.000129581	0.0100208	0.40872	1
FBgn0266095	lncRNA:CR44832	long non-coding RNA:CR44832	ncRNA	55.4611	0.000129543	0.00546607	0.29322	1
FBgn0267610	CR45948		pseudogene	12.0208	0.00012949	0.0136561	0.511961	1
FBgn0263385	lncRNA:CR43437	long non-coding RNA:CR43437	ncRNA	37.8952	0.000129441	0.00589747	0.290799	1
FBgn0263612	lncRNA:CR43621	long non-coding RNA:CR43621	ncRNA	11.0076	0.00012944	0.0100255	0.409401	1
FBgn0032202	REPTOR-BP	REPTOR-binding partner	protein_coding	391.368	0.000129413	0.005283	0.297089	1
FBgn0031739	CG14005		protein_coding	256.094	0.000129409	0.00559867	0.292002	1
FBgn0037275	CG14655		protein_coding	210.014	0.00012935	0.00519239	0.299697	1
FBgn0034583	CG10527		protein_coding	2103.75	0.000129327	0.00433009	0.377881	1
FBgn0024941	RSG7	Regulator of G-protein signaling 7	protein_coding	55.7086	0.000129268	0.00679809	0.301826	1
FBgn0265614	lncRNA:CR44432	long non-coding RNA:CR44432	ncRNA	5.73412	0.000129259	0.0110026	0.443939	1
FBgn0041191	Rheb	Ras homolog enriched in brain	protein_coding	1147.52	0.000129248	0.00407239	0.491768	1
FBgn0035238	CG12104		protein_coding	477.232	0.000129221	0.00445405	0.354655	1
FBgn0263778	lncRNA:CR43695	long non-coding RNA:CR43695	ncRNA	0.534889	0.000129183	0.0509273	0.85316	1
FBgn0036479	CG13458		protein_coding	94.8517	0.000129039	0.00522956	0.299426	1
FBgn0039055	Rassf	Ras association family member	protein_coding	564.6	0.000129003	0.00462509	0.333627	1
FBgn0266909	lncRNA:CR45369	long non-coding RNA:CR45369	ncRNA	0.356037	0.000128943	0.0911168	0.929135	1
FBgn0032499	Uvrag	UV-resistance associated gene	protein_coding	354.904	0.000128852	0.00416875	0.43115	1
FBgn0003046	Pcp	Pupal cuticle protein	protein_coding	16.471	0.000128835	0.0144701	0.529252	1
FBgn0014269	prod	proliferation disrupter	protein_coding	441.218	0.00012881	0.00466131	0.330588	1
FBgn0085212	CG34183		protein_coding	85.4498	0.000128747	0.00590954	0.292702	1
FBgn0031188	CG14613		protein_coding	642.23	0.000128741	0.00411424	0.461077	1
FBgn0030876	Srxn	Sulfiredoxin	protein_coding	219.853	0.000128722	0.00503428	0.306946	1
FBgn0046880	Obp56b	Odorant-binding protein 56b	protein_coding	0.472691	0.00012868	0.0824655	0.91994	1
FBgn0030897	Frq1	Frequenin 1	protein_coding	123.238	0.000128613	0.00582478	0.293039	1
FBgn0039877	Mccc1	Methylcrotonoyl-CoA carboxylase 1	protein_coding	639.042	0.000128576	0.00434327	0.376808	1
FBgn0028507	CG3793		protein_coding	300.061	0.000128446	0.00432916	0.380311	1
FBgn0261454	scaRNA:MeU4-A65	small Cajal body-specific RNA : MeU4-A65	snoRNA	0.131476	0.000128383	0.232463	0.975965	1
FBgn0038063	Octbeta2R	Octopamine beta2 receptor	protein_coding	147.785	0.000128359	0.00557109	0.295044	1
FBgn0051419	CG31419		protein_coding	93.2734	0.000128354	0.00526848	0.300175	1
FBgn0034914	CG5554		protein_coding	1724.91	0.000128317	0.00406362	0.502401	1
FBgn0003375	Sgs5	Salivary gland secretion 5	protein_coding	0.305093	0.000128206	0.0858541	0.924138	1
FBgn0035101	p130CAS	p130CAS	protein_coding	646.847	0.000128052	0.00433957	0.378951	1
FBgn0038425	CG14881		protein_coding	119.127	0.000128011	0.00633461	0.297855	1
FBgn0035357	MEP-1	MEP-1	protein_coding	1101.84	0.000127978	0.00464716	0.334024	1
FBgn0038871	CG3337		protein_coding	209.743	0.000127914	0.00486266	0.317687	1
FBgn0042101	CG18744		protein_coding	52.7324	0.000127834	0.00840229	0.354402	1
FBgn0033205	Rdh1	Retinol dehydrogenase 1	protein_coding	1472.89	0.000127741	0.00770778	0.330876	1
FBgn0036757	Ir75a	Ionotropic receptor 75a	protein_coding	8.83086	0.000127735	0.0094606	0.394527	1
FBgn0260447	CR11386		pseudogene	18.3501	0.00012771	0.0102043	0.422141	1
FBgn0054044	lncRNA:CR34044	long non-coding RNA:CR34044	ncRNA	2.06285	0.0001277	0.0162957	0.56126	1
FBgn0265729	lncRNA:CR44536	long non-coding RNA:CR44536	ncRNA	0.404699	0.000127698	0.0539193	0.864824	1
FBgn0262812	CG43183		protein_coding	79.0068	0.000127666	0.00548659	0.297868	1
FBgn0000057	adp	adipose	protein_coding	579.925	0.000127659	0.00405087	0.517486	1
FBgn0265831	lncRNA:CR44620	long non-coding RNA:CR44620	ncRNA	3.43231	0.000127611	0.0142631	0.529414	1
FBgn0035264	Oseg4	Outer segment 4	protein_coding	43.0589	0.000127346	0.0074152	0.32326	1
FBgn0052647	CG32647		protein_coding	438.623	0.000127259	0.00603949	0.297314	1
FBgn0265532	asRNA:CR44382	antisense RNA:CR44382	ncRNA	5.00175	0.000127209	0.0154298	0.549941	1
FBgn0085446	CG34417		protein_coding	2400.19	0.000127176	0.00406641	0.502564	1
FBgn0266723	Trs31	TRAPP subunit 31	protein_coding	158.77	0.000127172	0.00447275	0.356975	1
FBgn0030011	Gbeta5	Gbeta5	protein_coding	121.435	0.000127111	0.00474788	0.327558	1
FBgn0002121	l(2)gl	lethal (2) giant larvae	protein_coding	985.097	0.00012706	0.00486343	0.319828	1
FBgn0017579	RpL14	Ribosomal protein L14	protein_coding	11528.3	0.000126914	0.00403215	0.542925	1
FBgn0032119	CG3769		protein_coding	3.86835	0.000126895	0.0137058	0.521242	1
FBgn0038704	CG5316		protein_coding	545.356	0.000126748	0.00412474	0.459607	1
FBgn0030096	Zpr1	Zpr1	protein_coding	325.65	0.000126727	0.00440384	0.369426	1
FBgn0015298	Srp19	Signal recognition particle 19	protein_coding	316.868	0.000126643	0.00435805	0.378559	1
FBgn0083962	CG34126		protein_coding	624.901	0.000126642	0.00484006	0.322343	1
FBgn0025335	Cpes	Ceramide phosphoethanolamine synthase	protein_coding	813.851	0.000126629	0.0040713	0.49937	1
FBgn0036372	Abp1	Actin binding protein 1	protein_coding	790.432	0.000126611	0.00447774	0.357675	1
FBgn0264006	dysc	dyschronic	protein_coding	153.177	0.000126597	0.0059215	0.298694	1
FBgn0034651	CG15676		protein_coding	103.001	0.000126506	0.00506002	0.311613	1
FBgn0031716	CG14015		protein_coding	48.3472	0.000126334	0.0062329	0.301557	1
FBgn0034697	GM130	Golgi matrix protein 130 kD	protein_coding	559.782	0.000126263	0.00403616	0.539038	1
FBgn0039936	Gyf	Gigyf	protein_coding	1967.43	0.00012618	0.00414786	0.448176	1
FBgn0030892	Swt1	Swt1 RNA endoribonuclease	protein_coding	478.1	0.00012615	0.00412144	0.463153	1
FBgn0034709	Swim	Secreted Wg-interacting molecule	protein_coding	1023.5	0.000126138	0.00589175	0.29992	1
FBgn0032422	atilla	atilla	protein_coding	891.422	0.000126123	0.00443725	0.365213	1
FBgn0266672	Sec8	Secretory 8	protein_coding	806.469	0.000126029	0.00416763	0.438889	1
FBgn0038766	CG4854		protein_coding	60.6626	0.000126022	0.00747268	0.329336	1
FBgn0020644	Lcp65Ab1	Lcp65Ab1	protein_coding	0.639174	0.000125985	0.0747956	0.911463	1
FBgn0029002	miple2	midkine and pleiotrophin 2	protein_coding	346.776	0.00012594	0.00446461	0.361363	1
FBgn0041243	Gr43a	Gustatory receptor 43a	protein_coding	2.22819	0.000125799	0.0138303	0.527166	1
FBgn0030309	CG1572		protein_coding	998.484	0.00012573	0.00492365	0.319889	1
FBgn0267090	lncRNA:CR45534	long non-coding RNA:CR45534	ncRNA	2.96306	0.000125684	0.0138656	0.528204	1
FBgn0264607	CaMKII	Calcium/calmodulin-dependent protein kinase II	protein_coding	935.654	0.000125609	0.00425695	0.406648	1
FBgn0261437	CSN8	COP9 signalosome subunit 8	protein_coding	199.106	0.00012545	0.0049737	0.318123	1
FBgn0263616	lncRNA:CR43625	long non-coding RNA:CR43625	ncRNA	13.0253	0.000125345	0.00846813	0.365698	1
FBgn0033821	CG10799		protein_coding	532.676	0.000125217	0.00656573	0.309671	1
FBgn0027788	Hey	Hairy/E(spl)-related with YRPW motif	protein_coding	3.22991	0.000125215	0.0140358	0.53288	1
FBgn0261245	sing	singles bar	protein_coding	8.93587	0.00012518	0.0135285	0.523265	1
FBgn0026713	Prp16	pre-mRNA processing factor 16	protein_coding	659.251	0.000125143	0.0043469	0.384817	1
FBgn0052549	Nt5b	5' nucleotidase B	protein_coding	2735.03	0.000125129	0.00448482	0.360478	1
[truncated: 15,309 more rows]

## Sheet: Male 0.25mM 2h vs 0mM 2h
Table S2. RNA-seq results comparing gene expression between OregonR Males exposed to sodium arsenite. Adult Males were exposed to 0 mM and 0.25 mM sodium arsenite for 1 hr, 2 hr, 4 hr, 8 hr, 24 hr, or 48 hr prior to collection.
Condition: Male; 0 mM vs 0.25 mM sodium arsenite; 2 hr exposure
	sym	desc	baseMean	log2FoldChange	lfcSE	pvalue	padj
FBgn0267498	18SrRNA:CR45838	18S ribosomal RNA:CR45838	576.765	33.2638	3.72967	1.74e-19	7.18e-16
FBgn0263493	CR43482	None	12.1774	28.4841	10.9403	4.04e-07	NA
FBgn0039341	CG5112	None	52.2848	8.89147	11.1695	8.3e-06	0.000817667
FBgn0013278	Hsp70Bb	Heat-shock-protein-70Bb	2206.02	3.65174	0.577832	2.08e-12	2.37e-09
FBgn0051354	Hsp70Bbb	Hsp70Bbb	929.811	3.54563	0.799013	2.17e-08	6.13e-06
FBgn0001230	Hsp68	Heat shock protein 68	2789.05	3.01185	0.418874	4.88e-14	1.01e-10
FBgn0013279	Hsp70Bc	Heat-shock-protein-70Bc	878.859	2.8773	0.613462	4.2e-08	1.13e-05
FBgn0001225	Hsp26	Heat shock protein 26	3368.58	2.34268	0.380575	4.62e-11	4.09e-08
FBgn0033204	CG2065	None	2005.83	2.30978	0.42431	1.66e-09	6.62e-07
FBgn0001224	Hsp23	Heat shock protein 23	2807.98	2.16603	0.483962	5.29e-08	1.31e-05
FBgn0050489	Cyp12d1-p	Cyp12d1-p	3133.36	1.99539	0.430268	1.82e-08	5.24e-06
FBgn0037974	CG12224	None	1068.2	1.99323	0.357422	2.88e-10	1.63e-07
FBgn0010041	GstD5	Glutathione S transferase D5	575.463	1.94975	0.782318	4.79e-06	0.000534895
FBgn0034480	CG16898	None	1777.98	1.89854	0.344149	2.35e-10	1.49e-07
FBgn0001226	Hsp27	Heat shock protein 27	1156.53	1.81964	0.272774	2.02e-13	3.58e-10
FBgn0001223	Hsp22	Heat shock protein 22	3234.34	1.71318	0.553256	1.23e-06	0.000186299
FBgn0086708	stv	starvin	2732.25	1.45123	0.239967	5.35e-13	7.37e-10
FBgn0017558	Pdk	Pyruvate dehydrogenase kinase	2207.58	1.22279	0.161345	6.12e-18	1.9e-14
FBgn0052865	lncRNA:alphagamma-element:CR32865	alphagamma-element:CR32865	177.468	1.19263	1.10127	8.29e-05	0.00480951
FBgn0032401	Plzf	Promyelocytic leukemia zinc finger	61.797	1.16439	0.272099	1.25e-08	3.88e-06
FBgn0036772	CG5290	None	360.383	1.13346	0.35425	1.07e-06	0.000174302
FBgn0036147	Plod	procollagen lysyl hydroxylase	368.285	1.10231	0.263002	2.8e-08	7.71e-06
FBgn0031535	CG12795	None	1027.59	1.07697	0.380549	3.66e-06	0.000432863
FBgn0040256	Ugt35C1	UDP-glycosyltransferase family 35 member C1	535.178	0.94526	0.34179	7.49e-06	0.000774722
FBgn0053301	CG33301	None	390.816	0.918762	0.301092	4.65e-06	0.000528805
FBgn0035923	CG6511	None	217.564	0.917748	0.158931	6.4e-11	5.29e-08
FBgn0039309	CG11891	None	2072.45	0.888643	0.620371	8.99e-05	0.00504757
FBgn0003231	ref(2)P	refractory to sigma P	13549.2	0.884653	0.214532	2.8e-07	5.79e-05
FBgn0263241	Mocs1	Molybdenum cofactor synthesis 1	727.825	0.858228	0.174074	1.28e-08	3.88e-06
FBgn0033792	CG13325	None	195.597	0.857429	0.237191	1.76e-06	0.000245479
FBgn0030928	CG15044	None	66.0135	0.842289	0.269418	6.33e-06	0.000677011
FBgn0002641	mal	maroon-like	606.402	0.839283	0.231788	1.98e-06	0.000270455
FBgn0032400	CG6770	None	8731.32	0.813966	0.14451	5.69e-10	2.83e-07
FBgn0003741	tra	transformer	218.23	0.751574	0.257253	1.63e-05	0.00140848
FBgn0001234	lncRNA:Hsromega	Heat shock RNA omega	2852.06	0.735239	0.256671	1.97e-05	0.0016198
FBgn0263002	CR43310	None	22.9122	0.723629	0.792873	0.000266752	0.0118209
FBgn0042105	CG18748	None	227.095	0.720071	0.169238	6.9e-07	0.000124099
FBgn0285944	para	paralytic	294.385	0.713525	0.183754	2.22e-06	0.0002937
FBgn0034140	Lst	Limostatin	1585.32	0.70354	0.233035	1.73e-05	0.00146883
FBgn0063493	GstE7	Glutathione S transferase E7	1044.92	0.703136	0.249325	2.51e-05	0.00192544
FBgn0053558	mim	missing-in-metastasis	805.772	0.69533	0.103598	2.29e-12	2.37e-09
FBgn0040319	Gclc	Glutamate-cysteine ligase catalytic subunit	2293.85	0.6937	0.173649	1.77e-06	0.000245479
FBgn0041160	comm2	comm2	265.952	0.65158	0.167028	2.67e-06	0.000344973
FBgn0263081	CG43349	None	1185.86	0.645207	0.196924	1.27e-05	0.00116903
FBgn0033787	CG13321	None	3769.63	0.639486	0.253134	5.6e-05	0.00356518
FBgn0086558	Ubi-p5E	Ubiquitin-5E	6921.98	0.637354	0.0705069	3.1e-20	1.92e-16
FBgn0036449	bmm	brummer	1490.55	0.634278	0.136941	2.53e-07	5.32e-05
FBgn0040723	CG5011	None	841.536	0.616554	0.144557	9.45e-07	0.000160587
FBgn0265185	CG44250	None	2210.67	0.610819	0.226694	4.59e-05	0.00307892
FBgn0000036	nAChRalpha1	nicotinic Acetylcholine Receptor alpha1	59.5211	0.606625	0.268904	0.000101063	0.00545215
FBgn0085732	CR40190	None	159.606	0.60225	0.253361	8.4e-05	0.00483772
FBgn0261113	Xrp1	Xrp1	13668	0.5998	0.119469	5.41e-08	1.32e-05
FBgn0034335	GstE1	Glutathione S transferase E1	1302.37	0.592873	0.221818	5.04e-05	0.00325457
FBgn0264270	Sxl	Sex lethal	581.609	0.589798	0.133071	5.41e-07	0.000104812
FBgn0250869	CG42240	None	1470.39	0.585649	0.237443	7.59e-05	0.00452501
FBgn0038516	P5cr-2	Pyrroline-5-carboxylate reductase-like 2	445.909	0.579722	0.183809	1.88e-05	0.00155719
FBgn0028424	JhI-26	Juvenile hormone-inducible protein 26	743.591	0.579722	0.108519	1.24e-08	3.88e-06
FBgn0261547	Exn	Ephexin	825.262	0.571265	0.0985889	1.2e-09	5.31e-07
FBgn0004228	mex1	midgut expression 1	483.479	0.56955	0.16141	7.69e-06	0.000782122
FBgn0039260	Smg6	Smg6	1373.37	0.569373	0.135051	1.08e-06	0.000174302
FBgn0034063	CG8389	None	332.985	0.560256	0.198856	3.99e-05	0.00280005
FBgn0035734	CG14823	None	499.673	0.545017	0.171708	1.8e-05	0.00150825
FBgn0029820	CG16721	None	1940.31	0.544039	0.116975	2.22e-07	4.84e-05
FBgn0287454	Pa1	PTIP associated 1	155.319	0.543257	0.212731	7.07e-05	0.00425891
FBgn0001229	Hsp67Bc	Heat shock gene 67Bc	51.7552	0.534338	0.528007	0.000520241	0.0202444
FBgn0052786	Gem4b	Gemin 4b	202.784	0.534057	0.327472	0.000354276	0.0149238
FBgn0032587	CG5953	None	393.032	0.529809	0.445741	0.000504719	0.0198182
FBgn0042101	CG18744	None	46.536	0.527416	0.405112	0.000487483	0.0192634
FBgn0283499	InR	Insulin-like receptor	238.149	0.525925	0.323099	0.000372224	0.015438
FBgn0050345	CG30345	None	428.186	0.513545	0.117928	5.55e-07	0.000105963
FBgn0019890	Smg5	Smg5 nonsense mediated mRNA decay factor	1877.18	0.513295	0.233304	0.000152197	0.00743488
FBgn0030261	CG15203	None	262.433	0.512404	0.231737	0.000149194	0.00734604
FBgn0063497	GstE3	Glutathione S transferase E3	2506.41	0.511571	0.355803	0.000492978	0.0194186
FBgn0027581	CG6191	None	479.488	0.508727	0.2376	0.000172737	0.00821195
FBgn0030520	Pdcd4	Programmed cell death 4	1085.3	0.502562	0.179021	4.09e-05	0.00282035
FBgn0263106	DnaJ-1	DnaJ-like-1	2919.88	0.49503	0.279669	0.000354813	0.0149238
FBgn0031432	Cyp309a1	Cyp309a1	1149.64	0.493855	0.198646	8.51e-05	0.00484399
FBgn0085447	sif	still life	588.073	0.481947	0.192367	8.13e-05	0.00476002
FBgn0052529	Hers	Histone gene-specific Epigenetic Repressor in late S phase	443.586	0.46987	0.256452	0.000349422	0.014848
FBgn0033609	Fbl6	F-box and leucine-rich repeat protein 6	247.651	0.468771	0.131068	4.78e-06	0.000534895
FBgn0029092	ced-6	ced-6	1810.64	0.468223	0.100856	1.33e-07	3.06e-05
FBgn0005659	Ets98B	Ets at 98B	304.375	0.464622	0.153009	2.1e-05	0.00169838
FBgn0035207	Herc4	HECT and RLD domain containing E3 ubiquitin ligase 4	1517.59	0.46292	0.102343	1.97e-07	4.37e-05
FBgn0000414	Dab	Disabled	487.261	0.461344	0.262683	0.000414514	0.0168081
FBgn0035975	PGRP-LA	Peptidoglycan recognition protein LA	375.784	0.459918	0.119796	2.01e-06	0.000271035
FBgn0000053	Gart	GART trifunctional enzyme	3101.8	0.45888	0.292628	0.000575443	0.0213772
FBgn0036448	mop	myopic	753.706	0.45424	0.156629	2.89e-05	0.00215021
FBgn0085380	CG34351	None	60.1904	0.450999	0.314979	0.000721706	0.0247984
FBgn0267161	asRNA:CR45601	antisense RNA:CR45601	91.7038	0.449647	2.52749	0.000242391	0.0109367
FBgn0001987	Gli	Gliotactin	417.524	0.44817	0.196198	0.000135027	0.00686645
FBgn0033945	CG12868	None	488.623	0.447049	0.207227	0.000182295	0.00860044
FBgn0029766	CG15784	None	8707.2	0.446852	0.278797	0.000576046	0.0213772
FBgn0039137	CG13604	None	230.034	0.444862	0.208756	0.000194013	0.0090842
FBgn0000303	ChAT	Choline acetyltransferase	125.077	0.443124	0.226964	0.000291546	0.0127827
FBgn0038349	AOX3	Aldehyde oxidase 3	2354.9	0.442323	0.110409	9.79e-07	0.000164185
FBgn0263864	Dark	Death-associated APAF1-related killer	197.859	0.442261	0.294704	0.000691638	0.0240388
FBgn0035132	mthl10	methuselah-like 10	449.004	0.440277	0.147691	2.19e-05	0.00173536
FBgn0039290	CG13654	None	150.514	0.438639	0.277267	0.00061852	0.0223928
FBgn0261802	CG42748	None	591.517	0.435467	0.139521	1.44e-05	0.00129295
FBgn0010812	unc-45	uncoordinated 45	646.217	0.423518	0.255574	0.000571005	0.0213772
FBgn0010397	LamC	Lamin C	1163.33	0.420847	0.177343	0.000105148	0.00557326
FBgn0038142	CheA87a	Chemosensory protein A 87a	114.469	0.416893	0.341554	0.00109524	0.0331222
FBgn0052685	ZAP3	ZAP3	659.085	0.411924	0.131167	1.16e-05	0.0010977
FBgn0040153	l(1)G0469	lethal (1) G0469	229.344	0.409493	0.268871	0.000777953	0.0260977
FBgn0260228	CG42502	None	6450.7	0.394551	0.150432	4.88e-05	0.00318594
FBgn0035877	CG7083	None	410.769	0.39121	0.20916	0.000378283	0.0155667
FBgn0037750	Whamy	WHAMM and JMY related	444.065	0.38912	0.173303	0.000140271	0.00701807
FBgn0265826	lncRNA:CR44615	long non-coding RNA:CR44615	32.402	0.386882	0.330669	0.00141005	0.039854
FBgn0032456	MRP	Multidrug-Resistance like Protein 1	2813.31	0.386055	0.198338	0.000312654	0.0135644
FBgn0032840	sNPF	short neuropeptide F precursor	154.083	0.385823	0.197412	0.000306276	0.0133343
FBgn0038484	CG5246	None	106.848	0.384744	0.312574	0.00136583	0.0389501
FBgn0033302	Cyp6a14	Cyp6a14	346.437	0.382624	0.163511	0.000106003	0.00557326
FBgn0028978	trbl	tribbles	732.702	0.381785	0.286303	0.0012247	0.0358397
FBgn0035232	CG12099	None	1650.16	0.380983	0.0766186	7.05e-09	2.36e-06
FBgn0027506	EDTP	Egg-derived tyrosine phosphatase	568.734	0.379151	0.186209	0.000246318	0.0110736
FBgn0036285	toe	twin of eyg	621.461	0.377593	0.23707	0.000755514	0.0255434
FBgn0259711	CG42365	None	365.299	0.376964	0.265183	0.00108138	0.0329674
FBgn0010040	GstD4	Glutathione S transferase D4	57.8319	0.362117	0.551476	0.00137404	0.0390141
FBgn0267073	lncRNA:CR45517	long non-coding RNA:CR45517	86.7704	0.356753	0.270296	0.00143361	0.0403418
FBgn0267035	asRNA:CR45479	antisense RNA:CR45479	60.5104	0.356055	0.414309	0.00172166	0.0460394
FBgn0259834	out	outsiders	595.953	0.353537	0.136377	4.44e-05	0.00303499
FBgn0267164	asRNA:CR45604	antisense RNA:CR45604	73.0279	0.353099	0.365169	0.00190892	0.049552
FBgn0031602	CG15431	None	84.9433	0.350218	0.267116	0.00150637	0.0416283
FBgn0039310	CG11878	None	2516.05	0.344564	0.215676	0.000814914	0.0269639
FBgn0039530	Tusp	Tusp	126.611	0.343854	0.232819	0.00109619	0.0331222
FBgn0035094	CG9380	None	975.51	0.343122	0.184567	0.000403398	0.016411
FBgn0261618	larp	La related protein	1302.08	0.340889	0.198048	0.000592868	0.0218013
FBgn0029761	SK	small conductance calcium-activated potassium channel	239.138	0.339893	0.256244	0.0015419	0.0423273
FBgn0031275	GABA-B-R3	metabotropic GABA-B receptor subtype 3	129.991	0.339692	0.192119	0.0005221	0.0202444
FBgn0032151	nAChRalpha6	nicotinic Acetylcholine Receptor alpha6	168.456	0.33485	0.220754	0.00102487	0.0318885
FBgn0261983	l(2)gd1	lethal (2) giant discs 1	372.629	0.333571	0.225797	0.00113378	0.0340628
FBgn0261703	gce	germ cell-expressed bHLH-PAS	391.033	0.328238	0.225693	0.00122046	0.0358001
FBgn0000479	dnc	dunce	1080.09	0.327141	0.260963	0.00188985	0.049552
FBgn0036529	Pgant8	Polypeptide N-Acetylgalactosaminyltransferase 8	58.0431	0.325277	0.252205	0.0017818	0.0474432
FBgn0003943	Ubi-p63E	Ubiquitin-63E	12113.8	0.323896	0.147482	0.000144902	0.00722067
FBgn0053111	CG33111	None	257.921	0.322054	0.188412	0.000631528	0.0226617
FBgn0015522	olf186-M	olf186-M	269.119	0.320898	0.194505	0.000747647	0.0255058
FBgn0039227	polybromo	polybromo	263.887	0.320662	0.205633	0.000956335	0.0309016
FBgn0032181	CG13133	None	79.5322	0.320363	0.282067	0.0023682	0.0584917
FBgn0036992	Hpd	4-hydroxyphenylpyruvate dioxygenase	4426.92	0.318087	0.194013	0.000773985	0.0260967
FBgn0014011	Rac2	Rac2	560.705	0.316395	0.128372	5.9e-05	0.00371722
FBgn0051072	Lerp	lysosomal enzyme receptor protein	1002.15	0.314393	0.164487	0.000351666	0.0148924
FBgn0053237	Ste:CG33237	Ste:CG33237	45.5723	0.314326	0.64976	0.00148153	0.0413096
FBgn0016917	Stat92E	Signal-transducer and activator of transcription protein at 92E	1262.26	0.314315	0.184112	0.00064413	0.0229008
FBgn0053239	Ste:CG33239	Ste:CG33239	24.5619	0.30954	1.59446	0.000214717	0.0097949
FBgn0032613	Nepl9	Neprilysin-like 9	171.805	0.309309	0.279326	0.0026547	0.062742
FBgn0005613	Sox15	Sox box protein 15	50.6651	0.308439	0.263307	0.00243371	0.0594439
FBgn0028526	CG15293	None	4063.85	0.308023	0.182918	0.000697354	0.0241697
FBgn0039817	CG15553	None	45.6276	0.307732	0.329425	0.00292237	0.0671496
FBgn0267913	lncRNA:CR46194	long non-coding RNA:CR46194	226.459	0.307218	0.271802	0.00261347	0.0621225
FBgn0267408	AOX1	Aldehyde oxidase 1	14515.4	0.305701	0.24879	0.00222896	0.0560993
FBgn0037151	CG7130	None	255.775	0.30547	0.325077	0.00299499	0.0678135
FBgn0014469	Cyp4e2	Cytochrome P450-4e2	3266.25	0.302922	0.189036	0.000890719	0.0290843
FBgn0026404	Dronc	Death regulator Nedd2-like caspase	161.863	0.301775	0.174536	0.000619325	0.0223928
FBgn0034733	CG4752	None	750.895	0.301543	0.168428	0.000515889	0.0201929
FBgn0026439	Eaat1	Excitatory amino acid transporter 1	1485.71	0.299743	0.200623	0.00121305	0.0357517
FBgn0264552	CG43931	None	119.297	0.298447	0.210478	0.00148947	0.0413452
FBgn0029944	Dok	Downstream of kinase	96.9823	0.297801	0.221793	0.0018021	0.0478809
FBgn0034279	CG18635	None	172.525	0.297026	0.274265	0.00299468	0.0678135
FBgn0052432	CG32432	None	180.686	0.293054	0.223804	0.00199394	0.0512233
FBgn0023172	RhoGEF2	Rho guanine nucleotide exchange factor 2	978.024	0.292237	0.192759	0.00117148	0.0348371
FBgn0029708	CG3556	None	230.228	0.290562	0.184596	0.00100088	0.031575
FBgn0260392	CG42518	None	391.67	0.289891	0.17777	0.000851791	0.0280345
FBgn0004395	unk	unkempt	188.302	0.289533	0.258352	0.0029915	0.0678135
FBgn0016794	dos	daughter of sevenless	248.175	0.287959	0.2496	0.00285499	0.0660909
FBgn0013812	Dhc93AB	Dynein heavy chain at 93AB	91.4533	0.287893	0.231576	0.00238131	0.0585096
FBgn0033139	Tsp42Er	Tetraspanin 42Er	425.887	0.287365	0.204051	0.00159596	0.0435223
FBgn0034638	CG10433	None	3884.4	0.286889	0.13349	0.000168512	0.00810427
FBgn0261444	CG3638	None	770.626	0.286354	0.203923	0.00161987	0.043981
FBgn0036306	CG10973	None	354.736	0.28589	0.254253	0.0030467	0.0684633
FBgn0036007	path	pathetic	3315.09	0.284943	0.16306	0.000609972	0.0221951
FBgn0002868	MtnA	Metallothionein A	17638.5	0.284693	0.265635	0.00333161	0.0731656
FBgn0030006	CG17982	None	159.415	0.283605	0.22716	0.00240744	0.0589183
FBgn0015279	Pi3K92E	Phosphatidylinositol 3-kinase 92E	492.54	0.283584	0.178273	0.000976055	0.0310536
FBgn0027363	Stam	Signal transducing adaptor molecule	1046.14	0.28183	0.108074	3.42e-05	0.00244505
FBgn0265186	CG44251	None	454.245	0.280666	0.270622	0.00359043	0.077344
FBgn0034389	Mctp	Multiple C2 domain and transmembrane region protein	382.226	0.279361	0.197865	0.00163478	0.0442018
FBgn0051712	CG31712	None	590.196	0.278661	0.106557	3.34e-05	0.0024245
FBgn0028645	beat-Ib	beaten path Ib	46.266	0.276946	0.251426	0.0033657	0.0736267
FBgn0029503	CHORD	CHORD	346.183	0.276026	0.228556	0.00274905	0.064117
FBgn0030808	RhoGAP15B	Rho GTPase activating protein at 15B	350.784	0.27526	0.238651	0.00309373	0.0690414
FBgn0083962	CG34126	None	529.58	0.274701	0.21866	0.00247866	0.0599516
FBgn0033224	Nop17l	Nop17 like	1262.03	0.272236	0.109402	5.37e-05	0.00345035
FBgn0027532	CG7139	None	554.756	0.270132	0.159225	0.000748235	0.0255058
FBgn0035293	CG5687	None	677.211	0.265568	0.12672	0.00021365	0.0097949
FBgn0266019	rudhira	rudhira	832.946	0.264993	0.200792	0.00222888	0.0560993
FBgn0039466	CG5521	None	163.712	0.2635	0.252972	0.00408409	0.0852161
FBgn0259110	mmd	mind-meld	222.185	0.262251	0.196233	0.00216502	0.0550483
FBgn0259150	OtopLc	Otopetrin-like c	71.1001	0.261913	0.253429	0.00418446	0.0861041
FBgn0030679	CG8206	None	2442.99	0.261511	0.143624	0.000528941	0.0204458
FBgn0005586	Rab3	Rab3	405.035	0.261308	0.146152	0.000586701	0.021666
FBgn0033652	ths	thisbe	93.1446	0.260728	0.242376	0.00394574	0.0828405
FBgn0028703	Nhe3	Na[+]/H[+] hydrogen exchanger 3	862.76	0.258978	0.123	0.000213361	0.0097949
FBgn0037726	CG9492	None	80.2908	0.258783	0.251791	0.0043247	0.088258
FBgn0051216	Naam	Nicotinamide amidase	265.139	0.255903	0.225407	0.00363549	0.0779973
FBgn0036735	Edc3	Enhancer of decapping 3	181.501	0.253743	0.208165	0.00305127	0.0684633
FBgn0000565	MsrA	Methionine sulfoxide reductase A	2309.18	0.252921	0.314787	0.00490057	0.0948466
FBgn0041180	Tep4	Thioester-containing protein 4	3427.76	0.252819	0.145783	0.000723488	0.0247984
FBgn0002938	ninaC	neither inactivation nor afterpotential C	2892.31	0.252248	0.155885	0.00103032	0.0319605
FBgn0035146	CG13893	None	318.948	0.251809	0.179541	0.00191721	0.0495598
FBgn0030961	CG7058	None	39.2932	0.247719	0.337553	0.00470603	0.0927317
FBgn0002723	Met	Methoprene-tolerant	107.965	0.24764	0.219994	0.00392259	0.0828405
FBgn0004387	Klp98A	Kinesin-like protein at 98A	423.257	0.243807	0.161256	0.0014771	0.0412789
FBgn0259224	CG42324	None	304.741	0.243188	0.19334	0.00295927	0.0674975
FBgn0265635	lncRNA:CR44442	long non-coding RNA:CR44442	14.0062	0.242224	0.371754	0.00425031	NA
FBgn0037612	CG8112	None	551.099	0.241578	0.263863	0.00570508	0.105078
FBgn0014037	Su(Tpl)	Su(Tpl)	1335.18	0.240784	0.135278	0.000679573	0.0237798
FBgn0001104	Galphai	G protein alpha i subunit	503.966	0.240622	0.16342	0.00168689	0.045305
FBgn0032782	Rab9	Rab9	427.851	0.239518	0.151169	0.00123141	0.0359513
FBgn0037188	CG7369	None	149.426	0.239413	0.211572	0.0041001	0.0852161
FBgn0027598	cindr	CIN85 and CD2AP related	1089.66	0.239375	0.0989492	8.56e-05	0.00484709
FBgn0038282	dpr9	defective proboscis extension response 9	55.2083	0.239139	0.258138	0.00579317	0.105453
FBgn0024321	NK7.1	NK7.1	234.189	0.238516	0.172855	0.00221115	0.0558777
FBgn0262109	lncRNA:CR42862	long non-coding RNA:CR42862	14762.1	0.237685	0.215875	0.00443476	0.0897659
FBgn0032435	Oatp33Eb	Organic anion transporting polypeptide 33Eb	557.322	0.237127	0.214718	0.00442151	0.0896439
FBgn0030506	DNAlig4	DNA ligase 4	173.636	0.236506	0.176623	0.00250148	0.0602688
FBgn0031414	eys	eyes shut	209.55	0.234808	0.210039	0.00436705	0.0889759
FBgn0050424	CG30424	None	191.593	0.234626	0.196311	0.00365799	0.0779973
FBgn0051100	CG31100	None	215.836	0.23414	0.14202	0.00106083	0.0325006
FBgn0039883	RhoGAP100F	Rho GTPase activating protein at 100F	130.509	0.234091	0.203607	0.00408721	0.0852161
FBgn0261854	aPKC	atypical protein kinase C	367.918	0.231624	0.202606	0.00422315	0.0863277
FBgn0085236	CG34207	None	10.4863	0.230563	0.514152	0.00296897	NA
FBgn0264785	Hph	HIF prolyl hydroxylase	901.483	0.230521	0.109652	0.000271296	0.0119795
FBgn0037065	CG12974	None	1020.45	0.229545	0.184687	0.0033704	0.0736267
FBgn0034691	Synj	Synaptojanin	588.169	0.229114	0.120666	0.000521811	0.0202444
FBgn0014031	Spat	Serine pyruvate aminotransferase	1291.72	0.22824	0.173399	0.00281631	0.0653174
FBgn0033987	ckn	caskin	360.464	0.224485	0.110934	0.00037326	0.015438
FBgn0039528	dsd	distracted	456.158	0.221249	0.191564	0.00444483	0.0898232
FBgn0034976	CG4049	None	151.081	0.220852	0.199266	0.00496082	0.0955805
FBgn0030869	Socs16D	Suppressor of Cytokine Signaling at 16D	633.308	0.219638	0.14778	0.00190664	0.049552
FBgn0050440	CG30440	None	59.9946	0.218057	0.245367	0.0073992	0.124741
FBgn0259099	DCX-EMAP	Doublecortin-domain-containing echinoderm-microtubule-associated protein	77.7879	0.217678	0.204154	0.00557576	0.103569
FBgn0261797	Dhc64C	Dynein heavy chain 64C	858.756	0.217291	0.155424	0.00247462	0.0599516
FBgn0046114	Gclm	Glutamate-cysteine ligase modifier subunit	2743.97	0.216968	0.2192	0.00650587	0.114833
FBgn0004456	mew	multiple edematous wings	317.123	0.216593	0.189177	0.00472328	0.0927317
FBgn0010342	Map60	Microtubule-associated protein 60	122.862	0.216443	0.215362	0.00635979	0.113403
FBgn0031257	CG4133	None	83.9266	0.216363	0.201433	0.00554392	0.103132
FBgn0053143	CG33143	None	139.743	0.215759	0.187105	0.0046652	0.0923219
FBgn0036980	RhoBTB	Rho-related BTB domain containing	701.956	0.213286	0.148757	0.00233322	0.0580173
FBgn0262732	mbf1	multiprotein bridging factor 1	2645.15	0.212955	0.197639	0.0056643	0.104856
FBgn0004390	RasGAP1	Ras GTPase activating protein 1	171.559	0.212402	0.218149	0.00697153	0.119976
FBgn0037975	CG3397	None	499.544	0.211964	0.284959	0.00786551	0.129324
FBgn0037130	Syn1	Syntrophin-like 1	110.08	0.211378	0.17315	0.0041139	0.0853599
FBgn0005427	ewg	erect wing	293.734	0.208361	0.123187	0.00121654	0.0357697
FBgn0014133	bif	bifocal	849.722	0.207983	0.138233	0.00203756	0.0520206
FBgn0039338	XNP	XNP	684.209	0.207143	0.10708	0.000620818	0.0223928
FBgn0036372	Abp1	Actin binding protein 1	372.453	0.207058	0.154379	0.00316069	0.0700319
FBgn0263354	CG42784	None	285.306	0.206538	0.159168	0.00354995	0.0766783
FBgn0039945	CG17159	None	213.834	0.205589	0.211482	0.00744732	0.125042
FBgn0020653	Trxr-1	Thioredoxin reductase-1	8528.23	0.205132	0.200052	0.00676423	0.118124
FBgn0086677	jeb	jelly belly	114.356	0.204153	0.218265	0.00802545	0.130303
FBgn0029091	Chs2	Chitin synthase 2	399.426	0.203908	0.204821	0.00724991	0.122892
FBgn0027529	tapas	tapas	979.423	0.203051	0.150988	0.0032619	0.0718892
FBgn0001149	GstD1	Glutathione S transferase D1	16458.4	0.203005	0.222327	0.00838883	0.134135
FBgn0250817	lncRNA:CR40465	long non-coding RNA:CR40465	13.3626	0.20223	0.402605	0.00495064	NA
FBgn0036240	CG6928	None	257.345	0.201851	0.198054	0.00706014	0.120831
FBgn0027569	cert	ceramide transfer protein	725.595	0.201189	0.118362	0.00131018	0.0377185
FBgn0034527	CG9945	None	325.745	0.201121	0.1088	0.000871935	0.0286216
FBgn0263456	nwk	nervous wreck	515.283	0.200587	0.159921	0.00419304	0.0861378
FBgn0027073	Ugt49B1	UDP-glycosyltransferase family 49 member B1	1839.94	0.200269	0.147872	0.00328038	0.0721683
FBgn0030512	Nadsyn	NAD synthetase	202.88	0.200002	0.159358	0.00421022	0.0862375
FBgn0011286	RyR	Ryanodine receptor	1251.12	0.199716	0.187368	0.00654013	0.114943
FBgn0035904	GstO3	Glutathione S transferase O3	2601.04	0.199552	0.201266	0.00761411	0.126792
FBgn0037525	CG17816	None	197.931	0.198052	0.198295	0.00761862	0.126792
FBgn0036818	CG14074	None	31.4246	0.196742	0.246907	0.00994739	0.148528
FBgn0028740	CG6362	None	12.7963	0.196719	0.350376	0.00639129	NA
FBgn0041092	tai	taiman	372.589	0.1951	0.162931	0.00508433	0.0973554
FBgn0038731	CG11659	None	221.29	0.194742	0.265195	0.00998855	0.148964
FBgn0261671	tweek	tweek	578.964	0.194318	0.203729	0.00858596	0.13554
FBgn0015949	hrg	hiiragi	559.461	0.193174	0.105274	0.00103714	0.0320119
FBgn0262976	lawc	leg arista wing complex	291.879	0.192911	0.126905	0.00236097	0.0584729
FBgn0022764	Sin3A	Sin3A	795.008	0.192863	0.17283	0.00627112	0.112121
FBgn0010263	Rbp9	RNA-binding protein 9	1995.53	0.192726	0.104171	0.00100438	0.031575
FBgn0051547	NKCC	sodium potassium chloride cotransporter	1359.07	0.192329	0.114259	0.0015679	0.0428512
FBgn0262579	Sarm	Sterile alpha and Armadillo motif	7036.31	0.192086	0.103069	0.000980304	0.0310918
FBgn0264843	lncRNA:CR44051	long non-coding RNA:CR44051	83.0762	0.191633	0.200712	0.00880972	0.137671
FBgn0000228	Bsg25D	Blastoderm-specific gene 25D	301.125	0.190151	0.141626	0.00380143	0.0807673
FBgn0264503	CG43902	None	51.7737	0.190102	0.236803	0.010795	0.157396
FBgn0053144	CG33144	None	1193.64	0.188308	0.10012	0.00100856	0.0316015
FBgn0260388	CG42514	None	535.753	0.188094	0.124902	0.00262275	0.0621313
FBgn0033980	Cyp6a20	Cyp6a20	956.67	0.187559	0.19064	0.00871352	0.136857
FBgn0040729	CG15126	None	175.271	0.187251	0.170786	0.00694384	0.119666
FBgn0039590	CG10011	None	169.804	0.186944	0.20285	0.00978912	0.147382
FBgn0039536	unc80	uncoordinated 80	494.717	0.186873	0.177399	0.00763916	0.126792
FBgn0031116	CG1695	None	113.131	0.186268	0.202399	0.00988137	0.148077
FBgn0265959	rdgC	retinal degeneration C	217.6	0.185846	0.17559	0.00764348	0.126792
FBgn0010772	Xe7	Xe7	963.631	0.185684	0.0698814	0.000122762	0.00634678
FBgn0037027	HIPP1	HP1 and insulator partner protein 1	443.338	0.185171	0.100154	0.00116773	0.0348371
FBgn0030055	Rubicon	Rubicon	252.33	0.184893	0.143646	0.00463483	0.0918674
FBgn0035504	Teh4	tipE homolog 4	55.0959	0.184716	0.204845	0.010347	0.152659
FBgn0038397	CG10185	None	98.4431	0.184457	0.219568	0.0112387	0.160842
FBgn0034247	CG6484	None	8848.29	0.184434	0.21517	0.0110305	0.159332
FBgn0031294	IA-2	IA-2 protein tyrosine phosphatase	2424.89	0.184342	0.137295	0.00409964	0.0852161
FBgn0265140	Meltrin	Meltrin	361.86	0.183952	0.155415	0.00594338	0.107665
FBgn0261985	Ptpmeg	Protein tyrosine phosphatase Meg	1031.36	0.183849	0.105445	0.00156396	0.0428379
FBgn0260487	CG42534	None	23.4784	0.183842	0.258646	0.011494	0.163182
FBgn0261260	mgl	Megalin	882.767	0.183746	0.159279	0.00637026	0.113403
FBgn0030932	Ggt-1	gamma-glutamyl transpeptidase	1212.75	0.183428	0.084838	0.000536212	0.0205349
FBgn0039527	CG5639	None	229.473	0.183388	0.146358	0.0051122	0.0976485
FBgn0259817	SteXh:CG42398	SteXh:CG42398	7.08024	0.182923	0.448809	0.00471691	NA
FBgn0266446	CG45076	None	2492.16	0.182654	0.0708483	0.000171178	0.00816914
FBgn0259143	CG42258	None	1006.01	0.182438	0.0857526	0.000603138	0.022011
FBgn0260657	CG42540	None	265.551	0.181607	0.162316	0.00704703	0.120773
FBgn0036040	CG6749	None	49.3908	0.181537	0.215677	0.0116143	0.16361
FBgn0020299	stumps	stumps	375.257	0.180689	0.135523	0.00440762	0.0896439
FBgn0017581	Lk6	Lk6 kinase	9470.03	0.180585	0.154798	0.00642855	0.114114
FBgn0033636	tou	toutatis	387.619	0.180327	0.145891	0.0055261	0.102955
FBgn0014073	Tie	Tie-like receptor tyrosine kinase	321.681	0.179919	0.142065	0.00518784	0.0982759
FBgn0028516	ZnT35C	Zinc transporter 35C	648.967	0.179028	0.135301	0.00461841	0.0916884
FBgn0027583	CG7601	None	295.796	0.178996	0.115573	0.00274126	0.0640557
FBgn0086686	l(3)L1231	lethal (3) L1231	398.055	0.178984	0.145536	0.00570291	0.105078
FBgn0030600	hiw	highwire	435.843	0.178687	0.202842	0.0114222	0.163129
FBgn0033484	CG2269	None	674.595	0.178531	0.13755	0.00492494	0.0950368
FBgn0267302	asRNA:CR45738	antisense RNA:CR45738	15.2327	0.178022	0.317088	0.00874435	NA
FBgn0243512	puc	puckered	611.705	0.177944	0.167971	0.00833624	0.133466
FBgn0034215	Mtap	Methylthioadenosine phosphorylase	608.363	0.177285	0.149992	0.00647904	0.114682
FBgn0038966	pinta	prolonged depolarization afterpotential (PDA) is not apparent	338.808	0.177231	0.1171	0.00306994	0.0687578
FBgn0265191	Gyg	Glycogenin	1849.06	0.177168	0.0748936	0.000370239	0.0154159
FBgn0034186	CG8950	None	75.5741	0.176471	0.218526	0.0127717	0.173763
FBgn0263352	Unr	Upstream of N-ras	580.736	0.17628	0.175578	0.00949144	0.144309
FBgn0032836	CG10680	None	2346.01	0.1756	0.155585	0.00742275	0.124968
FBgn0264077	Cnx14D	Calnexin 14D	106.566	0.175438	0.181711	0.0103054	0.152473
FBgn0010105	comm	commissureless	132.49	0.175436	0.162794	0.0082733	0.132629
FBgn0037936	CG6908	None	2220.12	0.175402	0.25387	0.012845	0.174187
FBgn0052204	CG32204	None	36.3374	0.175396	0.230904	0.0132835	0.175904
FBgn0052150	meru	meru	23.6922	0.174927	0.275236	0.011651	0.163721
FBgn0039637	Ctl2	Choline transporter-like 2	1492.29	0.174283	0.164083	0.00866008	0.136363
FBgn0032235	CG5096	None	986.177	0.174229	0.116996	0.00342196	0.0744906
FBgn0036741	anchor	anchor	644.317	0.174184	0.138972	0.00578358	0.105453
FBgn0044452	Atg2	Autophagy-related 2	911.518	0.174033	0.172543	0.00965845	0.146327
FBgn0005612	Sox14	Sox box protein 14	449.911	0.173476	0.147688	0.00692158	0.119666
FBgn0261553	CG42671	None	665.092	0.173454	0.158906	0.00824001	0.132267
FBgn0031770	CG13995	None	82.39	0.172828	0.176027	0.0103099	0.152473
FBgn0040323	GNBP1	Gram-negative bacteria binding protein 1	209.564	0.172482	0.160075	0.00858448	0.13554
FBgn0010395	Itgbn	Integrin betanu subunit	201.501	0.172255	0.200905	0.0127356	0.173653
FBgn0031791	AANATL2	Arylalkylamine N-acetyltransferase-like 2	42.7871	0.171992	0.241158	0.0138404	0.180013
FBgn0037336	CG2519	None	387.234	0.171985	0.153442	0.00790431	0.129324
FBgn0038593	Vps39	Vacuolar protein sorting 39	181.012	0.171558	0.120692	0.00417094	0.0859684
FBgn0051106	CG31106	None	312.333	0.171512	0.195655	0.0125102	0.17171
FBgn0032124	CG17855	None	128.044	0.171458	0.17678	0.010714	0.156584
FBgn0260442	rhea	rhea	1786.12	0.171142	0.150001	0.00766701	0.127012
FBgn0051092	LpR2	Lipophorin receptor 2	2288.97	0.170738	0.203219	0.0132642	0.175836
FBgn0035625	Blimp-1	Blimp-1	311.024	0.170002	0.165824	0.00982554	0.147419
FBgn0034184	CG9646	None	734.875	0.169655	0.117025	0.00405621	0.0848726
FBgn0003076	Pgm1	Phosphoglucose mutase 1	6556.77	0.169618	0.128521	0.00537208	0.100842
FBgn0010434	cora	coracle	2100.41	0.16942	0.126112	0.00512365	0.0976485
FBgn0031571	bark	bark beetle	255.663	0.169226	0.18223	0.0118395	0.165247
FBgn0035851	MED24	Mediator complex subunit 24	223.877	0.168909	0.123203	0.00487168	0.094535
FBgn0263289	scrib	scribble	1887.9	0.16879	0.14012	0.0069407	0.119666
FBgn0037659	Kdm2	Lysine (K)-specific demethylase 2	446.554	0.168479	0.157245	0.00914941	0.141377
FBgn0260635	Diap1	Death-associated inhibitor of apoptosis 1	3370.59	0.168456	0.101322	0.0026057	0.0620566
FBgn0266717	Bruce	BIR repeat containing ubiquitin-conjugating enzyme	1722.81	0.168414	0.15894	0.00937435	0.143957
FBgn0003416	sl	small wing	46.5981	0.168318	0.235828	0.0146535	0.186092
FBgn0031450	Hrs	Hepatocyte growth factor regulated tyrosine kinase substrate	803.801	0.168247	0.116039	0.00416146	0.0859159
FBgn0033958	jef	jet fuel	212.152	0.167848	0.218517	0.0146978	0.186092
FBgn0033802	CG17724	None	422.353	0.166892	0.117099	0.00449882	0.0901798
FBgn0052568	CG32568	None	141.157	0.16681	0.202441	0.0142074	0.182708
FBgn0038451	CG14893	None	25.8525	0.166806	0.26754	0.0131354	0.175548
FBgn0264907	CG44098	None	251.055	0.166372	0.138382	0.00723086	0.122892
FBgn0035171	CG12502	None	85.6734	0.165769	0.179119	0.0124224	0.171263
FBgn0262714	Sap130	Sin3A-associated protein 130	437.589	0.165597	0.102627	0.0030896	0.0690414
FBgn0052062	Rbfox1	RNA-binding Fox protein 1	531.741	0.165412	0.125264	0.00575403	0.105453
FBgn0052772	CG32772	None	263.763	0.165018	0.133241	0.00685681	0.118992
FBgn0036814	CG14073	None	329.178	0.164846	0.21055	0.0151675	0.190484
FBgn0286723	hll	heimdall	78.4613	0.164426	0.377494	0.00707847	0.120977
FBgn0264087	Slob	Slowpoke binding protein	732.842	0.164351	0.108765	0.00394496	0.0828405
FBgn0267435	chp	chaoptin	1929.83	0.164188	0.133832	0.00711546	0.121442
FBgn0005672	spi	spitz	759.552	0.164112	0.101166	0.00313568	0.0697267
FBgn0037094	CG7611	None	997.539	0.163491	0.098651	0.00295248	0.0674665
FBgn0004595	pros	prospero	455.384	0.163193	0.179107	0.0131424	0.175548
FBgn0041188	Atx2	Ataxin-2	1306.31	0.162957	0.073928	0.000876689	0.0287017
FBgn0286516	aqz	aaquetzalli	1909.68	0.162901	0.101996	0.00339802	0.0740996
FBgn0036419	CG13482	None	946.652	0.162443	0.244394	0.0154512	0.192247
FBgn0030347	CG15739	None	646.81	0.16238	0.133952	0.00754283	0.126134
FBgn0039596	CG10000	None	81.8378	0.16217	0.234169	0.0159669	0.194874
FBgn0015221	Fer2LCH	Ferritin 2 light chain homologue	15080.2	0.162038	0.107404	0.00416138	0.0859159
FBgn0262975	cnc	cap-n-collar	1737.86	0.161641	0.0843512	0.00176961	0.0472199
FBgn0013277	Hsp70Ba	Heat-shock-protein-70Ba	85.8752	0.161606	0.587101	0.0016168	0.043981
FBgn0034667	comr	cookie monster	22.6953	0.161328	0.257565	0.0146862	0.186092
FBgn0019940	Rh6	Rhodopsin 6	755.519	0.16125	0.157008	0.0109873	0.159078
FBgn0036398	upSET	upSET	482.694	0.16121	0.163126	0.0118035	0.164931
FBgn0053468	CG33468	None	70.7137	0.161147	0.26791	0.0137955	0.179616
FBgn0027594	drpr	draper	1310.86	0.160797	0.157299	0.0111549	0.160383
FBgn0034501	CG13868	None	6564.6	0.160593	0.15518	0.0109271	0.158666
FBgn0263199	Galk	Galactokinase	3137.1	0.160345	0.160333	0.0116903	0.16396
FBgn0000317	ck	crinkled	269.902	0.159868	0.169101	0.0129601	0.174634
FBgn0014340	mof	males absent on the first	147.064	0.159771	0.136008	0.00846912	0.135054
FBgn0028983	Spn55B	Serpin 55B	559.394	0.159567	0.197528	0.0159127	0.194874
FBgn0033897	Rcd1	Reduction in Cnn dots 1	707.902	0.159472	0.085944	0.0021467	0.0546945
FBgn0263929	jvl	javelin-like	594.43	0.158772	0.101913	0.00404659	0.0848144
FBgn0265082	Cdep	Chondrocyte-derived ezrin-like domain containing protein	889.071	0.158012	0.116825	0.00617701	0.111105
FBgn0052447	CG32447	None	19.675	0.157631	0.256584	0.0153247	0.191682
FBgn0038641	ChT	Choline transporter	137.275	0.157049	0.181367	0.015273	0.191229
FBgn0053971	Ir62a	Ionotropic receptor 62a	13.6908	0.157029	0.412117	0.0063501	NA
FBgn0024291	Sirt1	Sirtuin 1	538.497	0.156711	0.104211	0.00472255	0.0927317
FBgn0038926	CG13409	None	87.3982	0.156613	0.161659	0.0130138	0.174946
FBgn0266918	CG32486	None	1573.94	0.156509	0.0775611	0.00165119	0.0444425
FBgn0036333	MICAL-like	MICAL-like	453.068	0.156491	0.106937	0.00513544	0.0976485
FBgn0265578	CG44405	None	33.7779	0.155805	0.276254	0.0136136	0.17856
FBgn0039911	CG1909	None	256.419	0.155141	0.106017	0.00529116	0.0996248
FBgn0046302	CG10650	None	1616.29	0.154987	0.113441	0.00639103	0.11361
FBgn0028894	GMF	Glia maturation factor	179.834	0.154781	0.130418	0.00899583	0.139617
FBgn0050372	Asap	ArfGAP with SH3 domain, ankyrin repeat and PH domain	556.946	0.154314	0.148708	0.0119141	0.165915
FBgn0035227	Iml1	Increased minichromosome loss 1	1345.04	0.154005	0.126177	0.00856529	0.13554
FBgn0000611	exd	extradenticle	520.223	0.153688	0.132928	0.00970166	0.146803
FBgn0264308	CG43778	None	105.779	0.153469	0.179817	0.0163233	0.196293
FBgn0286785	scb	scab	859.07	0.153344	0.196837	0.0178551	0.208025
FBgn0264748	CG44006	None	65.4045	0.151901	0.207194	0.018817	0.21342
FBgn0266410	CG45050	None	4375.51	0.151713	0.140172	0.0114605	0.163182
FBgn0025574	Pli	Pellino	267.007	0.151441	0.15803	0.0142693	0.183285
FBgn0260933	rempA	reduced mechanoreceptor potential A	95.1295	0.151314	0.215907	0.0190989	0.215045
FBgn0259714	DIP-epsilon	Dpr-interacting protein epsilon	96.1848	0.150956	0.208185	0.0191482	0.215342
FBgn0032717	CG10600	None	1072.85	0.15082	0.146359	0.0127357	0.173653
FBgn0284235	CG46319	None	1322.14	0.150748	0.165355	0.0155471	0.192715
FBgn0264904	asRNA:CR44095	antisense RNA:CR44095	27.3568	0.150594	0.231006	0.0187812	0.21342
FBgn0030183	CG15309	None	286.521	0.15043	0.115506	0.00789833	0.129324
FBgn0038693	unc79	uncoordinated 79	495.427	0.149997	0.145777	0.0129365	0.174634
FBgn0024943	PIP82	PIP82	446.262	0.149877	0.0968731	0.00512076	0.0976485
FBgn0013276	Hsp70Ab	Heat-shock-protein-70Ab	2052.5	0.14974	0.517528	0.00301218	0.0679548
FBgn0003256	rl	rolled	494.18	0.149634	0.114429	0.00795291	0.129671
FBgn0011837	Tis11	Tis11 zinc finger protein	231.189	0.149602	0.195046	0.0190514	0.214734
FBgn0038325	Atg4b	Autophagy-related 4b	265.8	0.149507	0.100561	0.00577302	0.105453
FBgn0037379	CG10979	None	261.445	0.149155	0.117712	0.00863371	0.136121
FBgn0039544	CG12877	None	249.132	0.14904	0.124592	0.00981085	0.147382
FBgn0261041	stj	straightjacket	295.937	0.148746	0.176484	0.0177038	0.20704
FBgn0014184	Oda	Ornithine decarboxylase antizyme	16609.5	0.148567	0.0643094	0.00112427	0.033859
FBgn0283680	IP3K2	Inositol 1,4,5-triphosphate kinase 2	595.056	0.148208	0.123686	0.00993147	0.148528
FBgn0011274	Dif	Dorsal-related immunity factor	782.015	0.148167	0.0926658	0.00486753	0.094535
FBgn0085313	CG34284	None	215.423	0.148113	0.135581	0.0119599	0.165994
FBgn0001233	Hsp83	Heat shock protein 83	29869	0.147741	0.205627	0.0201757	0.221218
FBgn0067102	GlcT	Glucosylceramide synthase	325.05	0.147548	0.175301	0.018041	0.208722
FBgn0035720	CG10077	None	6004.79	0.147485	0.0782657	0.00289455	0.0667576
FBgn0033376	CG8777	None	148.852	0.147407	0.149389	0.0144734	0.184645
FBgn0261015	Pif1A	PFTAIRE-interacting factor 1A	2822.53	0.147171	0.24901	0.0178425	0.208025
FBgn0262622	lncRNA:CR43146	long non-coding RNA:CR43146	250.081	0.147024	0.148391	0.0144642	0.184645
FBgn0287478	Camta	Calmodulin-binding transcription activator	264.185	0.146832	0.157971	0.0160184	0.195043
FBgn0035145	MED14	Mediator complex subunit 14	423.76	0.146801	0.164439	0.0169583	0.20155
FBgn0036663	CG9674	None	4303.56	0.146663	0.160587	0.0164698	0.197337
FBgn0032935	Atg18b	Autophagy-related 18b	360.438	0.146472	0.142572	0.0137338	0.179037
FBgn0085450	Snoo	Sno oncogene	166.049	0.146369	0.196006	0.0203121	0.221282
FBgn0011288	Snap25	Synaptosomal-associated protein 25kDa	295.645	0.146317	0.14926	0.0148823	0.187726
FBgn0038197	foxo	forkhead box, sub-group O	500.003	0.145971	0.107604	0.00790148	0.129324
FBgn0260632	dl	dorsal	684.52	0.145556	0.102716	0.00718595	0.122477
FBgn0038881	CG16791	None	589.619	0.145358	0.0968267	0.00623905	0.11187
FBgn0263395	hppy	happyhour	563.134	0.145251	0.105906	0.00782882	0.129004
FBgn0035187	Trh	Tryptophan hydroxylase	44.3085	0.14524	0.198594	0.0208666	0.224028
FBgn0029911	CG14435	None	345.98	0.145217	0.123749	0.010977	0.159078
FBgn0029814	CG15765	None	311.391	0.145072	0.137186	0.0133742	0.176625
FBgn0030412	Tomosyn	Tomosyn	971.568	0.14502	0.102134	0.00724394	0.122892
FBgn0263072	CG43347	None	289.869	0.144896	0.120371	0.0104956	0.153936
FBgn0011766	E2f1	E2F transcription factor 1	629.507	0.144884	0.0996269	0.00685027	0.118992
FBgn0003862	trx	trithorax	332.552	0.144498	0.168007	0.0184028	0.210842
FBgn0261285	Ppcs	Phosphopantothenoylcysteine synthetase	333.047	0.144466	0.0983639	0.00675263	0.118124
FBgn0051664	CG31664	None	55.5866	0.144405	0.201597	0.0212878	0.22551
FBgn0243486	rdo	reduced ocelli	78.0155	0.144097	0.17632	0.0195882	0.218178
FBgn0262114	RanBPM	Ran-binding protein M	1336.84	0.143831	0.0857063	0.00476242	0.0933525
FBgn0267428	DIP-lambda	Dpr-interacting protein lambda	17.2825	0.142945	0.25535	0.0177603	0.207505
FBgn0286921	CR46421	None	18.4191	0.142919	0.535983	0.00225597	0.0565498
FBgn0259935	CG42458	None	71.329	0.142757	0.161789	0.0183071	0.210676
FBgn0051004	mesh	mesh	3157.94	0.142513	0.197789	0.0219034	0.2283
FBgn0032139	CG13116	None	122.015	0.141882	0.212745	0.0222069	0.23021
FBgn0030276	Dlic	Dynein light intermediate chain	889.92	0.141802	0.108806	0.009502	0.144309
FBgn0038381	EndoU	Endoribonuclease U-specific	192.097	0.141775	0.138431	0.0149536	0.188369
FBgn0041723	rho-5	rhomboid-5	111.276	0.14177	0.157042	0.0180461	0.208722
FBgn0028400	Syt4	Synaptotagmin 4	571.84	0.141279	0.0918365	0.00652462	0.114833
FBgn0035688	fmt	fiery mountain	463.111	0.140385	0.145649	0.0168307	0.200611
FBgn0037521	CG2993	None	180.437	0.140231	0.18098	0.0217841	0.22769
FBgn0263197	Patronin	Patronin	773.959	0.140193	0.103095	0.00900171	0.139617
FBgn0023458	Rbcn-3A	Rabconnectin-3A	903.676	0.139854	0.13517	0.0152187	0.190906
FBgn0026086	Adar	Adenosine deaminase acting on RNA	425.755	0.139752	0.100005	0.00856514	0.13554
FBgn0004227	nonA	no on or off transient A	449.866	0.139641	0.0935409	0.00735806	0.124464
FBgn0033592	CG13215	None	89.7006	0.13917	0.243727	0.0200544	0.220703
FBgn0032156	CG13124	None	2947.64	0.138941	0.0647038	0.00228263	0.0569877
FBgn0250788	beta-Spec	beta Spectrin	3197.52	0.138913	0.103167	0.00948799	0.144309
FBgn0052551	CG32551	None	42.283	0.138812	0.222841	0.0226313	0.232362
FBgn0266489	CG45088	None	642.365	0.138715	0.152798	0.0188153	0.21342
FBgn0262127	kibra	kibra	272.193	0.138538	0.148631	0.0182118	0.210035
FBgn0004647	N	Notch	88.483	0.138491	0.176053	0.0221106	0.229773
FBgn0052677	X11Lbeta	X11Lbeta	140.591	0.138374	0.168615	0.0212948	0.22551
FBgn0264490	Eip93F	Ecdysone-induced protein 93F	437.217	0.13797	0.126758	0.0145012	0.184645
FBgn0053230	CG33230	None	183.908	0.137926	0.134038	0.0159022	0.194874
FBgn0262562	CG43102	None	375.5	0.137819	0.131337	0.0154453	0.192247
FBgn0035824	CG8281	None	174.632	0.137773	0.134635	0.0160866	0.195043
FBgn0038475	Keap1	Keap1	267.442	0.137744	0.141775	0.0174065	0.205109
FBgn0085442	NKAIN	Na,K-ATPase Interacting	1322.62	0.137679	0.100425	0.00941314	0.144195
FBgn0051217	modSP	modular serine protease	875.428	0.137415	0.120155	0.0134683	0.177404
FBgn0029831	CG5966	None	1179.22	0.137318	0.223691	0.0230107	0.2348
FBgn0015037	Cyp4p1	Cytochrome P450-4p1	1393.53	0.137262	0.155948	0.0200394	0.220703
FBgn0036844	Mkp3	Mitogen-activated protein kinase phosphatase 3	298.554	0.137257	0.155878	0.0200308	0.220703
FBgn0034452	Oseg6	Outer segment 6	35.4493	0.137215	0.210179	0.0239917	0.239108
FBgn0264272	mwh	multiple wing hairs	175.155	0.137102	0.153927	0.0197993	0.219741
FBgn0020257	Ppa	Partner of paired	166.03	0.136926	0.137807	0.0170869	0.202151
FBgn0026369	Sara	Smad anchor for receptor activation	560.984	0.136782	0.113788	0.0124821	0.171705
FBgn0263111	cac	cacophony	233.61	0.136747	0.142606	0.0180496	0.208722
FBgn0051342	CG31342	None	337.099	0.136713	0.108785	0.0114991	0.163182
FBgn0085408	Shrm	Shroom	680.798	0.136675	0.0986243	0.00943702	0.14427
FBgn0263080	CG43348	None	316.521	0.13664	0.211748	0.0241378	0.239794
FBgn0050115	GEFmeso	Guanine nucleotide exchange factor in mesoderm	520.104	0.136399	0.155714	0.0204438	0.222041
FBgn0051221	CG31221	None	158.457	0.136394	0.192103	0.0243203	0.240069
FBgn0043362	bchs	blue cheese	299.476	0.136277	0.176848	0.0232825	0.236408
FBgn0053519	Unc-89	Unc-89	2186.72	0.136135	0.10626	0.0112304	0.160842
FBgn0042086	Tsp42Eb	Tetraspanin 42Eb	1385.17	0.13558	0.188451	0.0245314	0.24129
FBgn0053202	dpr11	defective proboscis extension response 11	92.8663	0.13538	0.165645	0.0224282	0.231138
FBgn0036783	CheA75a	Chemosensory protein A 75a	199.37	0.13493	0.193602	0.0250537	0.243817
FBgn0052600	dpr8	defective proboscis extension response 8	54.1938	0.134796	0.210134	0.0249241	0.243312
FBgn0035756	unc-13-4A	unc-13-4A	86.3111	0.13477	0.163707	0.022488	0.231369
FBgn0259736	CG42390	None	2075.46	0.134296	0.110595	0.0129616	0.174634
FBgn0037466	CG1965	None	277.879	0.134248	0.105722	0.0119533	0.165994
FBgn0036813	Atg3	Autophagy-related 3	570.27	0.134151	0.0750698	0.00533769	0.100349
FBgn0011785	BRWD3	BRWD3	516.246	0.134149	0.115436	0.0140454	0.181726
FBgn0052647	CG32647	None	546.952	0.133669	0.128205	0.0168994	0.201043
FBgn0028888	CG4168	None	37.1643	0.133528	0.224599	0.0240726	0.239721
FBgn0265512	mlt	mulet	2466.27	0.133517	0.0897116	0.00879269	0.137578
FBgn0050389	CG30389	None	682.632	0.133484	0.0997049	0.0110033	0.159125
FBgn0265451	asRNA:CR44351	antisense RNA:CR44351	15.8292	0.133426	0.324431	0.0116779	NA
FBgn0028863	CG4587	None	46.7668	0.133392	0.236895	0.0223491	0.231122
FBgn0034379	CG15073	None	105.927	0.132735	0.137486	0.0192191	0.215501
FBgn0050394	CG30394	None	241.915	0.132264	0.10886	0.0135769	0.178515
FBgn0038680	Cyp12a5	Cyp12a5	482.021	0.131854	0.0947625	0.0106387	0.15585
FBgn0038143	CG9813	None	1566.73	0.131615	0.0751972	0.00617791	0.111105
FBgn0051438	CheB93b	Chemosensory protein B 93b	24.7665	0.131559	0.280845	0.0159158	0.194874
FBgn0035876	Pex2	Peroxin 2	146.784	0.131295	0.113187	0.0150168	0.188782
FBgn0264324	spg	sponge	293.105	0.131194	0.147885	0.0220042	0.228867
FBgn0039054	Cow	Carrier of Wingless	540.06	0.131073	0.115161	0.0155635	0.192726
FBgn0034570	CG10543	None	415.158	0.130984	0.11012	0.014509	0.184645
FBgn0033985	CG10257	None	44.5089	0.130887	0.175413	0.0260115	0.248843
FBgn0015222	Fer1HCH	Ferritin 1 heavy chain homologue	21249	0.130791	0.0971997	0.0116944	0.16396
FBgn0015791	Rab14	Rab14	1146.37	0.130696	0.0606521	0.00303382	0.0683189
FBgn0000244	by	blistery	1210.06	0.130595	0.0901045	0.0101325	0.150568
FBgn0027518	Wdr24	WD repeat domain 24	114.894	0.130449	0.133721	0.0197856	0.219741
FBgn0032506	CG9395	None	70.6722	0.130347	0.157639	0.0241047	0.239729
FBgn0041604	dlp	dally-like	190.305	0.130253	0.112289	0.0153791	0.191975
FBgn0028717	Lnk	Lnk	443.823	0.130116	0.10523	0.0138713	0.180226
FBgn0000557	eEF1alpha2	eukaryotic translation elongation factor 1 alpha 2	3148.55	0.13011	0.0718375	0.00587387	0.10671
FBgn0035107	mri	mrityu	453.196	0.130085	0.0822371	0.00846297	0.135054
FBgn0259708	CG42362	None	342.071	0.129961	0.183079	0.0271192	0.253174
FBgn0005632	faf	fat facets	924.118	0.129941	0.141792	0.0216451	0.226835
FBgn0027546	CG4766	None	52.4295	0.129759	0.167493	0.0258079	0.247852
FBgn0000567	Eip74EF	Ecdysone-induced protein 74EF	166.019	0.129678	0.164273	0.0254486	0.245473
FBgn0260429	CG42524	None	15.7837	0.129651	0.250927	0.0207245	NA
FBgn0038975	Nrx-1	Neurexin 1	472.309	0.129598	0.120473	0.017533	0.206208
FBgn0266417	ringer	ringmaker	415.252	0.129567	0.0953504	0.0118641	0.165405
FBgn0037315	Cerk	Ceramide kinase	999.628	0.129423	0.0620194	0.00364353	0.0779973
FBgn0264328	asRNA:CR43787	antisense RNA:CR43787	99.182	0.129401	0.233759	0.0238569	0.238761
FBgn0051300	CG31300	None	837.72	0.129333	0.161397	0.0252649	0.24505
FBgn0000533	ea	easter	166.472	0.129326	0.140729	0.0218176	0.22769
FBgn0030747	CG4301	None	421.702	0.129293	0.158995	0.024943	0.243312
FBgn0264562	Hr4	Hormone receptor 4	21.6433	0.129224	0.224338	0.0254479	0.245473
FBgn0033205	CG2064	None	1530.8	0.129082	0.168737	0.026359	0.250815
FBgn0030809	Ubr1	Ubr1 ubiquitin ligase	1100.91	0.128768	0.0910838	0.0112351	0.160842
FBgn0264515	lncRNA:CR43914	long non-coding RNA:CR43914	26.2727	0.12869	0.219733	0.0262853	0.250305
FBgn0039209	REPTOR	Repressed by TOR	353.156	0.128619	0.133759	0.0208902	0.224028
FBgn0023508	Ocrl	Oculocerebrorenal syndrome of Lowe	515.186	0.128505	0.0733905	0.00685118	0.118992
FBgn0261986	RASSF8	Ras association domain family member 8	184.248	0.128315	0.128571	0.0200141	0.220703
FBgn0031458	aph-1	anterior pharynx defective 1	211.861	0.128239	0.0988271	0.0133807	0.176625
FBgn0037015	cmpy	crimpy	59.9888	0.128235	0.157729	0.0254078	0.245473
FBgn0038818	Nep4	Neprilysin 4	901.405	0.128218	0.0855384	0.0101233	0.150568
FBgn0027654	jdp	jdp	532.621	0.127977	0.0843736	0.0099409	0.148528
FBgn0040208	Kat60	Katanin 60	443.203	0.127744	0.101085	0.0141911	0.182708
FBgn0086693	iav	inactive	17.7939	0.127291	0.23394	0.0243671	0.240266
FBgn0013771	Cyp6a9	Cytochrome P450-6a9	670.822	0.127176	0.126712	0.0203306	0.221282
FBgn0025643	CG3588	None	157.477	0.12717	0.132458	0.0215338	0.226233
FBgn0011762	DNApol-alpha50	DNA polymerase alpha 50kD subunit	20.1679	0.127169	0.249841	0.021381	0.225565
FBgn0051935	CG31935	None	408.659	0.127104	0.0905582	0.0119543	0.165994
FBgn0035715	Ist1	None	1008.71	0.126995	0.144074	0.0239083	0.239044
FBgn0004380	Klp64D	Kinesin-like protein at 64D	332.445	0.126987	0.0953972	0.0132283	0.175548
FBgn0039970	CG17508	None	2001.64	0.1269	0.0757934	0.00815603	0.13126
FBgn0034402	CG15084	None	63.0047	0.126765	0.151303	0.0253279	0.245106
FBgn0030114	CG17754	None	502.247	0.126638	0.0750647	0.00806868	0.1307
FBgn0031318	CG4887	None	548.155	0.126608	0.0836805	0.0104267	0.153465
FBgn0261794	kcc	kazachoc	1195.12	0.126584	0.0874323	0.0114248	0.163129
FBgn0033438	Mmp2	Matrix metalloproteinase 2	205.384	0.126484	0.124502	0.0202961	0.221282
FBgn0264357	SNF4Agamma	SNF4/AMP-activated protein kinase gamma subunit	2105.31	0.126424	0.0771568	0.008745	0.137178
FBgn0250789	alpha-Spec	alpha Spectrin	3073.97	0.125888	0.0867417	0.0116104	0.16361
FBgn0265784	CrebB	Cyclic-AMP response element binding protein B	583.84	0.125787	0.10381	0.0159838	0.194874
FBgn0259685	crb	crumbs	438.327	0.125661	0.14303	0.0245967	0.241452
FBgn0021750	SerRS-m	Seryl-tRNA synthetase, mitochondrial	177.289	0.125615	0.117395	0.0192781	0.215887
FBgn0035696	Best2	Bestrophin 2	587.506	0.125589	0.107898	0.0170866	0.202151
FBgn0260499	qvr	quiver	745.426	0.125314	0.126279	0.021444	0.225872
FBgn0034219	mthl4	methuselah-like 4	115.476	0.125247	0.127309	0.0217102	0.227325
FBgn0040505	Alk	Anaplastic lymphoma kinase	244.189	0.125104	0.124179	0.0211267	0.225062
FBgn0051211	CG31211	None	887.611	0.125056	0.0702598	0.00736347	0.124464
FBgn0052594	be	ben	328.246	0.125013	0.10995	0.0179373	0.208602
FBgn0003028	ovo	ovo	54.0298	0.125003	0.228434	0.0260314	0.248843
FBgn0085427	CG34398	None	682.999	0.124926	0.102063	0.0160837	0.195043
FBgn0037935	CG6834	None	243.859	0.124895	0.134658	0.0234832	0.237505
FBgn0027601	pdgy	pudgy	1969.06	0.124653	0.082814	0.0112037	0.160842
FBgn0286781	cass	cassowary	1084.21	0.124605	0.0614609	0.00486411	0.094535
FBgn0037601	Cyp313b1	Cyp313b1	77.4725	0.124536	0.150525	0.0266923	0.252245
FBgn0265988	mv	mauve	562.263	0.124426	0.175954	0.0299326	0.267197
FBgn0027951	MTA1-like	Metastasis associated 1-like	499.852	0.124337	0.115074	0.0195817	0.218178
FBgn0265276	l(3)neo38	lethal (3) neo38	217.045	0.124163	0.126966	0.0223709	0.231122
FBgn0023528	CG2924	None	349.989	0.124118	0.0916606	0.0139165	0.180269
FBgn0000108	Appl	beta amyloid protein precursor-like	547.53	0.124112	0.136424	0.0243791	0.240266
FBgn0000212	brm	brahma	518.664	0.124104	0.117228	0.0202355	0.221218
FBgn0034758	CG13510	None	1736.95	0.124098	0.15681	0.0279908	0.258223
FBgn0086675	fne	found in neurons	337.879	0.123954	0.179705	0.030464	0.269275
FBgn0015754	Lis-1	Lissencephaly-1	1005.56	0.123931	0.0902792	0.013659	0.178934
FBgn0035170	dpr20	defective proboscis extension response 20	93.5513	0.123734	0.133098	0.023967	0.239108
FBgn0013733	shot	short stop	2931.05	0.123692	0.132033	0.0237754	0.238761
FBgn0032479	CG16974	None	1461.32	0.123572	0.0995201	0.0162987	0.196293
FBgn0033250	CG14762	None	1017.7	0.123494	0.140817	0.0256747	0.246764
FBgn0000411	D	Dichaete	100.406	0.123472	0.136764	0.0248977	0.243312
FBgn0001994	crp	cropped	593.931	0.12329	0.099058	0.0163617	0.196341
FBgn0032339	Wdr59	WD repeat domain 59	438.579	0.123125	0.113992	0.020148	0.221218
FBgn0085205	CG34176	None	419.125	0.12307	0.133626	0.0245469	0.24129
FBgn0035879	GAPcenA	GTPase activating protein and centrosome-associated	512.427	0.122669	0.0979373	0.0164766	0.197337
FBgn0029754	CG15930	None	23.2456	0.122619	0.208398	0.0301832	0.267638
FBgn0038957	CG7059	None	1070.84	0.122584	0.094167	0.0155369	0.192715
FBgn0015772	Nak	Numb-associated kinase	692.014	0.122439	0.125651	0.023298	0.236408
FBgn0026438	Eaat2	Excitatory amino acid transporter 2	798.195	0.122362	0.0905333	0.0146929	0.186092
FBgn0261885	osa	osa	741.672	0.122284	0.112288	0.0203281	0.221282
FBgn0259171	Pde9	Phosphodiesterase 9	221.262	0.12208	0.130269	0.0245608	0.24129
FBgn0267390	dop	drop out	1432.69	0.12197	0.152507	0.0288394	0.26218
FBgn0023531	CG32809	None	299.905	0.121844	0.164904	0.0306391	0.269624
FBgn0035896	CG6983	None	296.956	0.121632	0.113185	0.0210078	0.224711
FBgn0025455	CycT	Cyclin T	1325.38	0.121574	0.0882004	0.0145437	0.184896
FBgn0013342	nSyb	neuronal Synaptobrevin	2039.36	0.121545	0.0822593	0.0128253	0.174187
FBgn0032170	CG4658	None	1036.42	0.121394	0.0832162	0.0132053	0.175548
FBgn0267704	lncRNA:flam	flamenco	33.8253	0.121343	0.206263	0.0310378	0.272167
FBgn0001323	knrl	knirps-like	82.3687	0.121295	0.134759	0.0260816	0.24913
FBgn0053508	ppk13	pickpocket 13	11.8537	0.121223	0.253423	0.021801	NA
FBgn0286070	cnk	connector enhancer of ksr	290.636	0.12122	0.145003	0.0281175	0.258838
FBgn0037442	gzl	godzilla E3 ubiquitin protein ligase	1131.81	0.12112	0.0886833	0.0149766	0.188468
FBgn0034491	Hsl	Hormone-sensitive lipase	656.684	0.121028	0.100361	0.0182258	0.210035
FBgn0034049	bdg	bedraggled	544.513	0.120995	0.101138	0.0184516	0.211207
FBgn0032388	CG6686	None	647.323	0.120946	0.073641	0.0104511	0.153465
FBgn0037074	CG7324	None	1344.45	0.120744	0.108561	0.0205213	0.222041
FBgn0033212	LRR	Leucine-rich repeat	679.365	0.120662	0.102124	0.0189449	0.214088
FBgn0030735	CG3632	None	437.768	0.120595	0.0997669	0.0183763	0.210733
FBgn0026199	myo	myoglianin	465.636	0.120563	0.104602	0.0196549	0.218725
FBgn0036030	Prps	Phosphoribosyl pyrophosphate synthetase	3317.41	0.120527	0.112088	0.0215512	0.226233
FBgn0033413	prel	preli-like	1000.98	0.120452	0.0653413	0.00781244	0.128905
FBgn0267539	CR45879	None	14.8834	0.120404	0.233952	0.0261499	NA
FBgn0031637	mxt	mextli	1555.5	0.120388	0.0539978	0.00376733	0.0801801
FBgn0037354	CG12171	None	2013.79	0.120325	0.138835	0.0276374	0.255687
FBgn0262636	dati	datilografo	153.282	0.120224	0.120223	0.0237146	0.238761
FBgn0033677	CG8321	None	349.537	0.119661	0.124533	0.0251343	0.244218
FBgn0024329	Mekk1	Mekk1	618.765	0.119422	0.145049	0.0295086	0.264937
FBgn0035948	CG5644	None	57.3966	0.119308	0.187683	0.0335371	0.283273
FBgn0037724	Fst	Frost	1193.51	0.119245	0.232447	0.0268015	0.252303
FBgn0026197	lncRNA:noe	long non-coding RNA:noe	1392.29	0.11922	0.163589	0.0324108	0.278693
FBgn0038016	MBD-R2	MBD-R2	691.438	0.118857	0.0809488	0.0141462	0.18246
FBgn0000667	Actn	alpha actinin	2428.67	0.118792	0.071915	0.0111031	0.160008
FBgn0024944	Oamb	Octopamine receptor in mushroom bodies	100.78	0.11874	0.127318	0.0264847	0.251625
FBgn0038730	CG6300	None	116.361	0.118698	0.198621	0.0332443	0.281951
FBgn0263113	Cc2d2a	Coiled-coil and C2 domain containing 2A	98.672	0.118481	0.143881	0.0300469	0.267638
FBgn0035953	CG5087	None	380.544	0.118433	0.0975651	0.0193782	0.216812
FBgn0266579	tau	tau	936.582	0.118307	0.0791147	0.0139183	0.180269
FBgn0262567	CG43107	None	51.0335	0.118183	0.169918	0.0337922	0.283615
FBgn0264494	CG17646	None	1650.05	0.118129	0.100053	0.0202898	0.221282
FBgn0011259	Sema1a	Semaphorin 1a	118.933	0.11809	0.127025	0.0269463	0.25253
FBgn0052017	CG32017	None	116.952	0.118059	0.194267	0.0339881	0.284339
FBgn0261570	raskol	raskol	494.516	0.117954	0.099275	0.0202157	0.221218
FBgn0039249	CG11168	None	430.04	0.117839	0.0790263	0.0142096	0.182708
FBgn0039920	CG11360	None	96.8733	0.117741	0.172784	0.0343179	0.285296
FBgn0053531	Ddr	Discoidin domain receptor	21.8521	0.117695	0.23065	0.0276541	0.255687
FBgn0053260	Tsen34	tRNA splicing endonuclease subunit 34	24.7195	0.117682	0.209528	0.0322477	0.277483
FBgn0264695	Mhc	Myosin heavy chain	15231.6	0.117669	0.0978442	0.020046	0.220703
FBgn0030555	Fbxl4	F box and leucine-rich-repeat gene 4	314.832	0.117568	0.100032	0.020725	0.223378
FBgn0003464	sol	small optic lobes	711.042	0.117542	0.0993812	0.0205685	0.222118
FBgn0034728	rad50	rad50	225.533	0.117533	0.136391	0.0293883	0.26443
FBgn0260749	Utx	Utx histone demethylase	274.752	0.117505	0.107226	0.0226781	0.232362
FBgn0265500	lncRNA:CR44369	long non-coding RNA:CR44369	12.2175	0.117227	0.243822	0.0246445	NA
FBgn0263219	Dscam4	Down syndrome cell adhesion molecule 4	175.307	0.117057	0.172266	0.0347977	0.286966
FBgn0261262	CG42613	None	820.045	0.117039	0.117432	0.0256021	0.24635
FBgn0020620	RN-tre	Related to the N terminus of tre oncogene	547.313	0.116829	0.0825667	0.016117	0.195043
FBgn0000289	cg	combgap	912.361	0.1167	0.0804206	0.0154969	0.192478
FBgn0261788	Ank2	Ankyrin 2	1308.79	0.116627	0.073185	0.0129624	0.174634
FBgn0050147	Hil	Hillarin	189.015	0.116553	0.11303	0.0249349	0.243312
FBgn0266411	sima	similar	861.54	0.116353	0.0874356	0.0180384	0.208722
FBgn0028875	nAChRalpha5	nicotinic Acetylcholine Receptor alpha5	65.2786	0.116321	0.16424	0.0347332	0.286777
FBgn0029870	Marf	Mitochondrial assembly regulatory factor	3030	0.116303	0.0695423	0.0117592	0.164682
FBgn0029720	CG3009	None	166.924	0.116252	0.107726	0.0238443	0.238761
FBgn0085412	kmr	kramer	195.154	0.116075	0.159713	0.0344399	0.285458
FBgn0034628	Acox57D-p	acyl-Coenzyme A oxidase at 57D proximal	830.907	0.116057	0.130047	0.0293196	0.264004
FBgn0033639	CG9003	None	493.856	0.115963	0.101157	0.0223429	0.231122
FBgn0014396	tim	timeless	2374.32	0.115803	0.120641	0.0274195	0.254466
FBgn0035113	pyx	pyrexia	158.412	0.11579	0.133885	0.030362	0.268711
FBgn0035137	CG1233	None	386.09	0.115487	0.129406	0.0296787	0.266079
FBgn0051708	DIP-zeta	Dpr-interacting protein zeta	34.9775	0.115426	0.187417	0.036078	0.291931
FBgn0000247	ca	claret	570.219	0.115401	0.101818	0.023001	0.2348
FBgn0038733	CG11407	None	552.665	0.115367	0.160195	0.0350813	0.287757
FBgn0031052	Elys	None	728.207	0.115262	0.116076	0.0268	0.252303
FBgn0010316	dap	dacapo	131.95	0.11518	0.138916	0.031903	0.27536
FBgn0038809	CG16953	None	1509.51	0.114871	0.0653161	0.0108957	0.158493
FBgn0083991	CG34155	None	49.0661	0.114783	0.165735	0.0361171	0.291931
FBgn0051961	TBCC	Tubulin-binding cofactor C	175.109	0.114672	0.12096	0.028495	0.260358
FBgn0036680	Cpr73D	Cuticular protein 73D	190.793	0.11459	0.135373	0.0317291	0.274926
FBgn0033820	CG4716	None	10776.2	0.114571	0.136201	0.0319123	0.27536
FBgn0263110	CG43367	None	417.785	0.114363	0.13864	0.0325788	0.279556
FBgn0015519	nAChRalpha3	nicotinic Acetylcholine Receptor alpha3	29.7807	0.11409	0.199945	0.0356499	0.290681
FBgn0266487	CG45086	None	73.674	0.114	0.213525	0.0330545	0.281496
FBgn0030927	CG15046	None	84.561	0.113804	0.143853	0.0340464	0.284339
FBgn0259211	grh	grainy head	208.204	0.113648	0.132578	0.0320144	0.276049
FBgn0034180	Ehbp1	Eps15 homology domain containing protein-binding protein 1	993.271	0.113482	0.0904578	0.0213869	0.225565
FBgn0031893	MICU1	Mitochondrial calcium uptake 1	569.669	0.113471	0.0666443	0.0124424	0.171348
FBgn0040752	Prosap	Prosap	390.211	0.113458	0.129578	0.0315536	0.274433
FBgn0000464	Lar	Leukocyte-antigen-related-like	320.887	0.113368	0.12863	0.0314315	0.274263
FBgn0037556	CG9636	None	361.803	0.113366	0.104642	0.02558	0.24635
FBgn0036302	sowah	sosondowah	431.771	0.113147	0.106307	0.0262285	0.250068
FBgn0036809	CG12477	None	54.7268	0.113057	0.155934	0.036561	0.293814
FBgn0052506	tbc	trabuco	177.211	0.112929	0.11903	0.0296468	0.265985
FBgn0039026	CG7029	None	1098.51	0.112915	0.119847	0.0298544	0.266886
FBgn0026620	tacc	transforming acidic coiled-coil protein	1297.59	0.112769	0.0761528	0.0170451	0.202151
FBgn0267001	Ten-a	Tenascin accessory	206.131	0.112604	0.152691	0.0365397	0.293814
FBgn0001297	kay	kayak	2044.44	0.11258	0.0943041	0.0233808	0.237018
FBgn0052311	zormin	zormin	2116.56	0.11257	0.115373	0.0290987	0.263299
FBgn0034381	List	Lithium-inducible SLC6 transporter	257.204	0.11252	0.143035	0.0350877	0.287757
FBgn0039223	CG5805	None	476.513	0.112434	0.0859776	0.0208899	0.224028
FBgn0034978	CG3257	None	251.866	0.112403	0.0952315	0.0238217	0.238761
FBgn0250786	Chd1	Chromodomain-helicase-DNA-binding protein 1	790.258	0.112396	0.0835779	0.0201077	0.220989
FBgn0011648	Mad	Mothers against dpp	413.402	0.112262	0.0802859	0.019054	0.214734
FBgn0051793	CG31793	None	622.097	0.112085	0.113333	0.0290567	0.263279
FBgn0000357	Cp18	Chorion protein 18	14.2547	0.112075	0.231854	0.0289272	NA
FBgn0024985	Rilpl	Rab interacting lysosomal protein like	986.883	0.11197	0.108426	0.0279077	0.257648
FBgn0082582	tmod	tropomodulin	1602.8	0.111785	0.0688596	0.0147444	0.186492
FBgn0016756	Usp47	Ubiquitin specific protease 47	3397.47	0.111779	0.104435	0.0270287	0.253111
FBgn0031869	CG18304	None	494.164	0.11172	0.107966	0.0280303	0.258395
FBgn0033889	CG6701	None	1217.26	0.111615	0.132009	0.033829	0.283615
FBgn0020385	pug	pugilist	4298.07	0.111613	0.131114	0.0336435	0.283311
FBgn0037705	mura	murashka	390.368	0.111509	0.132922	0.0341216	0.284339
FBgn0003861	trp	transient receptor potential	2963.21	0.111225	0.0949874	0.0248789	0.243312
FBgn0038865	cDIP	Common Dpr-interacting protein	601.007	0.111144	0.132219	0.0343356	0.285296
FBgn0003209	raw	raw	729.987	0.111116	0.126797	0.0332008	0.281776
FBgn0051016	CG31016	None	64.7516	0.111067	0.158683	0.0386871	0.300959
FBgn0250851	CG33981	None	1211.3	0.111066	0.124433	0.0327205	0.280384
FBgn0019968	Khc-73	Kinesin heavy chain 73	757.876	0.111008	0.138943	0.0357981	0.290989
FBgn0004242	Syt1	Synaptotagmin 1	901.063	0.110934	0.107791	0.028762	0.262026
FBgn0037536	CG2698	None	1163.98	0.110893	0.069281	0.0156772	0.193555
FBgn0051619	nolo	no long nerve cord	238.852	0.110889	0.144407	0.0368851	0.294837
FBgn0034012	Hr51	Hormone receptor 51	28.7089	0.110804	0.182993	0.039619	0.30453
FBgn0033273	Gasz	Gasz	123.429	0.110776	0.111379	0.0298548	0.266886
FBgn0036463	Reck	Reversion-inducing-cysteine-rich protein with kazal motifs	53.971	0.110706	0.159055	0.0390591	0.301584
FBgn0263198	Acn	Acinus	838.722	0.110665	0.0598002	0.0109332	0.158666
FBgn0039862	kek6	kekkon 6	87.9365	0.110626	0.173556	0.0399744	0.30548
FBgn0038181	CG9297	None	5316.78	0.110474	0.0812213	0.0210558	0.225031
FBgn0034605	Ugt49C1	UDP-glycosyltransferase family 49 member C1	438.63	0.110362	0.113175	0.0307324	0.270062
FBgn0262614	pyd	polychaetoid	1362.86	0.110357	0.0990329	0.026931	0.25253
FBgn0004638	drk	downstream of receptor kinase	600.985	0.110142	0.0971526	0.0266028	0.251975
FBgn0003380	Sh	Shaker	483.843	0.11013	0.124265	0.0336289	0.283311
FBgn0031866	Nlg2	Neuroligin 2	136.51	0.109964	0.128458	0.034729	0.286777
FBgn0266213	lncRNA:CR44908	long non-coding RNA:CR44908	47.0919	0.109805	0.165427	0.0404048	0.307131
FBgn0261461	RhoGAP18B	Rho GTPase activating protein at 18B	631.962	0.10974	0.101056	0.0281409	0.258838
FBgn0032516	Ing5	Inhibitor of growth family member 5	270.874	0.109687	0.0933919	0.0259379	0.248593
FBgn0051445	CG31445	None	739.79	0.109658	0.101165	0.0282571	0.259422
FBgn0262730	dtn	detonator	234.58	0.109637	0.148974	0.0388348	0.300959
FBgn0026259	eIF5B	eukaryotic translation initiation factor 5B	1493.46	0.109604	0.0791624	0.021121	0.225062
FBgn0004828	His3.3B	Histone H3.3B	3472.89	0.10958	0.0623594	0.0131733	0.175548
FBgn0265726	Nna1	Nna1 carboxypeptidase	2004.84	0.10957	0.131791	0.0358397	0.291033
FBgn0260934	par-1	par-1	2295.45	0.109177	0.10798	0.0306224	0.269624
FBgn0266975	lncRNA:CR45426	long non-coding RNA:CR45426	15.6968	0.109073	0.225149	0.0317542	NA
FBgn0028704	Nckx30C	Nckx30C	542.494	0.109021	0.101539	0.0290318	0.263279
FBgn0034400	CG15099	None	843.435	0.10899	0.123916	0.0347378	0.286777
FBgn0024352	Stip1	Stress induced phosphoprotein 1	1923.67	0.108803	0.145895	0.0392109	0.302379
FBgn0029154	Menl-1	Malic enzyme like-1	591.086	0.108687	0.201079	0.0385249	0.300959
FBgn0033194	Vps13	Vacuolar protein sorting 13	853.763	0.108628	0.131546	0.0367755	0.294394
FBgn0034485	CG11099	None	243.9	0.1086	0.0828092	0.0235246	0.237505
FBgn0022153	l(2)k05819	lethal (2) k05819	464.283	0.108484	0.132734	0.0371701	0.296215
FBgn0261565	Lmpt	Limpet	2769.26	0.10835	0.0592533	0.0122945	0.169877
FBgn0027934	alpha-Est4aPsi	alpha-Est4aPsi	22.1666	0.108312	0.201139	0.0387282	0.300959
FBgn0260027	CG42495	None	37.442	0.108292	0.181687	0.0416673	0.30995
FBgn0016081	fry	furry	1062.71	0.10826	0.13567	0.0379881	0.299843
FBgn0039213	atl	atlastin	2515.72	0.108209	0.0546049	0.0094546	0.14427
FBgn0036806	Cyp12c1	Cyp12c1	999.289	0.108147	0.144612	0.0396861	0.30453
FBgn0003292	rt	rotated abdomen	26.111	0.107963	0.204023	0.0382402	0.300117
FBgn0051102	CG31102	None	361.194	0.10777	0.077606	0.0223669	0.231122
FBgn0265296	Dscam2	Down syndrome cell adhesion molecule 2	181.145	0.107636	0.156717	0.0417934	0.310196
FBgn0036196	CG11658	None	575.341	0.107607	0.101498	0.0305596	0.269307
FBgn0037485	CG14606	None	146.254	0.107535	0.129394	0.037506	0.297745
FBgn0036022	CG8329	None	926.922	0.107461	0.120265	0.0355537	0.290421
FBgn0267761	asRNA:CR46092	antisense RNA:CR46092	6.7652	0.107418	0.339043	0.0128275	NA
FBgn0010415	Sdc	Syndecan	1297.98	0.107406	0.0933619	0.0283775	0.259667
FBgn0000017	Abl	Abl tyrosine kinase	882.297	0.107358	0.104981	0.0318027	0.274988
FBgn0039408	CG14551	None	25.4667	0.107288	0.211337	0.0365873	0.293835
FBgn0043458	CG12084	None	544.584	0.10713	0.0740721	0.0215036	0.226233
FBgn0020304	drongo	drongo	1482.2	0.106975	0.0994487	0.0306862	0.269847
FBgn0025743	mbt	mushroom bodies tiny	326.659	0.10684	0.0716569	0.0206641	0.222956
FBgn0031453	Bacc	Bacchus	3856.67	0.106802	0.0665959	0.0180391	0.208722
FBgn0039355	CG4730	None	58.7359	0.106721	0.154308	0.0424811	0.313567
FBgn0087005	rtp	retinophilin	951.86	0.106669	0.0790545	0.0241577	0.239795
FBgn0004167	kst	karst	2239.51	0.106564	0.114931	0.0352823	0.288775
FBgn0014000	Hf	Helical Factor	667.914	0.106446	0.0898861	0.028356	0.259661
FBgn0001965	Sos	Son of sevenless	458.835	0.106395	0.0892999	0.0282211	0.259383
FBgn0003447	sn	singed	237.869	0.10617	0.0910943	0.0290693	0.263279
FBgn0083960	CG34124	None	198.127	0.106138	0.172705	0.0439363	0.318994
FBgn0032719	CG17321	None	127.696	0.106089	0.117052	0.0363466	0.293051
FBgn0034717	CG5819	None	649.659	0.106084	0.143022	0.0416479	0.30995
FBgn0033087	Hsepi	Heparan sulfate C5-epimerase	340.344	0.10603	0.132125	0.039746	0.304801
FBgn0063492	GstE8	Glutathione S transferase E8	337.929	0.10596	0.116722	0.0364179	0.293424
FBgn0011230	poe	purity of essence	3241.06	0.105859	0.104647	0.0334365	0.282644
FBgn0001180	hb	hunchback	59.2125	0.105809	0.171157	0.0442666	0.320455
FBgn0033564	Pex6	Peroxin 6	339.992	0.105769	0.0811219	0.0260087	0.248843
FBgn0037327	PEK	pancreatic eIF-2alpha kinase	706.689	0.105184	0.149667	0.0435876	0.317205
FBgn0027866	CG9776	None	1006.64	0.105067	0.0750699	0.024259	0.239795
FBgn0033973	HPS1	Hermansky-Pudlak Syndrome 1	137.381	0.104947	0.104114	0.0343816	0.285296
FBgn0030505	NFAT	NFAT nuclear factor	473.666	0.104913	0.114454	0.0371039	0.295877
FBgn0030486	Set2	SET domain containing 2	584.216	0.104849	0.125168	0.039668	0.30453
FBgn0032689	CG10413	None	661.461	0.104839	0.0956928	0.0320956	0.276557
FBgn0036934	sNPF-R	short neuropeptide F receptor	54.0215	0.104811	0.173614	0.0451424	0.324359
FBgn0039818	CG11318	None	90.3899	0.104769	0.173006	0.0452047	0.324381
FBgn0003520	stau	staufen	502.235	0.104669	0.10189	0.0341047	0.284339
FBgn0032476	CG5439	None	245.429	0.104529	0.0925411	0.031503	0.274433
FBgn0030894	Mvb12	Multivesicular body subunit 12	494.511	0.104437	0.08017	0.027219	0.253174
FBgn0035802	Pura	Puratrophin-1-like	612.428	0.104359	0.0748857	0.0250126	0.243755
FBgn0040283	SMC1	Structural maintenance of chromosomes 1	293.09	0.104325	0.0840365	0.0288545	0.26218
FBgn0266672	Sec8	Secretory 8	725.366	0.104152	0.104804	0.0355461	0.290421
FBgn0262738	norpA	no receptor potential A	907.707	0.104062	0.120176	0.0395002	0.304044
FBgn0031065	CG14234	None	120.207	0.10404	0.130337	0.0417171	0.309956
FBgn0022787	Hel89B	Helicase 89B	715.128	0.103977	0.111718	0.0375674	0.297953
FBgn0022960	vimar	visceral mesodermal armadillo-repeats	147.683	0.103913	0.116651	0.0388569	0.300959
FBgn0086370	sra	sarah	1447.74	0.10383	0.0774244	0.0268099	0.252303
FBgn0265045	Strn-Mlck	Stretchin-Mlck	3643.34	0.103719	0.0827092	0.029114	0.263299
FBgn0033352	PAN2	Poly(A)-binding protein-dependent poly(A) ribonuclease 2	596.456	0.103507	0.110012	0.0377236	0.298326
FBgn0023169	AMPKalpha	AMP-activated protein kinase alpha subunit	1920.37	0.10337	0.0513246	0.0104399	0.153465
FBgn0265102	Oseg1	Outer segment 1	181.629	0.103269	0.121765	0.0408418	0.308197
FBgn0027491	Cdk5alpha	Cdk5 activator-like protein	312.379	0.103201	0.0880367	0.0317042	0.274926
FBgn0027556	CG4928	None	1732.23	0.103149	0.129166	0.0425688	0.314027
FBgn0033638	CG9005	None	556.104	0.103148	0.114676	0.0393394	0.302994
FBgn0001308	Khc	Kinesin heavy chain	1174.55	0.103138	0.0679617	0.0228303	0.233536
FBgn0011283	Obp28a	Odorant-binding protein 28a	61.9322	0.103129	0.186472	0.0452534	0.324381
FBgn0001087	g	garnet	293.27	0.102945	0.0912602	0.0331081	0.281712
FBgn0053349	ppk25	pickpocket 25	6.41652	0.102923	0.290285	0.0188361	NA
FBgn0266588	lncRNA:CR45113	long non-coding RNA:CR45113	219.255	0.102872	0.163409	0.0471692	0.332921
FBgn0028579	phtf	phtf	1371.9	0.102831	0.0735172	0.0262402	0.250068
FBgn0002917	na	narrow abdomen	224.005	0.102754	0.13186	0.0435869	0.317205
FBgn0266407	lncRNA:CR45047	long non-coding RNA:CR45047	5.95313	0.102745	0.279604	0.0204799	NA
FBgn0265739	lncRNA:CR44546	long non-coding RNA:CR44546	82.7022	0.102686	0.245555	0.0275872	0.255449
FBgn0034313	CG5726	None	304.105	0.102675	0.0983598	0.0356296	0.290681
FBgn0028331	l(1)G0289	lethal (1) G0289	1749.88	0.102637	0.135807	0.0444585	0.321657
FBgn0028481	CG4341	None	187.602	0.102609	0.107819	0.0383101	0.30045
FBgn0035253	Srrm234	Serine-arginine repetitive matrix 2/3/4	1531.1	0.102608	0.0629875	0.0202333	0.221218
FBgn0035499	Chd64	Chd64	2675.75	0.102529	0.0746636	0.0271919	0.253174
FBgn0264953	Piezo	Piezo	153.699	0.102316	0.159715	0.0476479	0.333533
FBgn0030018	slpr	slipper	239.197	0.102296	0.120939	0.0418914	0.310507
FBgn0085342	CG34313	None	71.5617	0.102291	0.172757	0.047608	0.333533
FBgn0041182	Tep2	Thioester-containing protein 2	1651.42	0.102272	0.112891	0.0400319	0.305483
FBgn0028370	kek3	kekkon 3	58.2679	0.102243	0.156535	0.0475519	0.333533
FBgn0038082	Ugt37A2	UDP-glycosyltransferase family 37 member A2	232.182	0.102225	0.183548	0.0464919	0.329641
FBgn0053556	form3	formin 3	1062.56	0.102218	0.120926	0.0419891	0.31086
FBgn0035793	CG7546	None	1266.21	0.102169	0.0711667	0.0258622	0.248181
FBgn0085376	CG34347	None	65.0461	0.102112	0.168413	0.0479701	0.334095
FBgn0031995	CG8475	None	1929.06	0.102027	0.0829785	0.0314293	0.274263
FBgn0032387	CG16965	None	246.681	0.10198	0.120309	0.0421593	0.311933
FBgn0023518	trr	trithorax-related	257.099	0.101861	0.147497	0.047152	0.332921
FBgn0015024	CkIalpha	Casein kinase Ialpha	1939.47	0.101858	0.0639596	0.021794	0.22769
FBgn0051866	Ada1-2	transcriptional Adaptor 1-2	96.4871	0.101758	0.153245	0.0478615	0.334024
FBgn0033226	puml	pummelig	3129.37	0.101737	0.0979907	0.0367736	0.294394
FBgn0052703	Erk7	Extracellularly regulated kinase 7	1056.23	0.101633	0.104981	0.0388558	0.300959
FBgn0286511	Pld	Phospholipase D	337.049	0.101565	0.100015	0.0375878	0.297953
FBgn0027621	Pfrx	6-phosphofructo-2-kinase	2582.89	0.10156	0.0822513	0.0317853	0.274988
FBgn0051638	CG31638	None	180.941	0.101538	0.0969553	0.0367432	0.294394
FBgn0266124	ghi	ghiberti	282.898	0.101466	0.0812716	0.0315259	0.274433
FBgn0024807	DIP1	DISCO Interacting Protein 1	2362.52	0.101355	0.0632688	0.0219137	0.2283
FBgn0035432	ZnT63C	Zinc transporter 63C	978.063	0.101252	0.0812968	0.0318321	0.275051
FBgn0016696	Pitslre	Pitslre	1504.18	0.101204	0.0772318	0.0301689	0.267638
FBgn0287582	sov	small ovary	319.661	0.101156	0.11463	0.0419323	0.310624
FBgn0035903	CG6765	None	63.245	0.101118	0.143852	0.0476003	0.333533
FBgn0037918	CG6791	None	294.629	0.101054	0.102587	0.0389997	0.30135
FBgn0032797	Hasp	Hig-anchoring scaffold protein	1514.01	0.100818	0.0740631	0.0291929	0.263541
FBgn0286868	lncRNA:SMRG	Scutellar Macrochaetes Regulatory Gene	144.515	0.100727	0.154056	0.0491458	0.338215
FBgn0033504	CAP	CAP	2876.39	0.100688	0.0722341	0.0284214	0.259877
FBgn0086906	sls	sallimus	5248.87	0.100659	0.0991159	0.0385841	0.300959
FBgn0004369	Ptp99A	Protein tyrosine phosphatase 99A	429.782	0.100568	0.117381	0.0433726	0.316887
FBgn0031589	Naprt	Nicotinate phosphoribosyltransferase	928.276	0.100521	0.0712758	0.0281276	0.258838
FBgn0037697	GstZ2	Glutathione S transferase Z2	421.075	0.100465	0.106982	0.0409805	0.308232
FBgn0260935	Vps15	Vacuolar protein sorting 15	325.339	0.100307	0.114517	0.0430626	0.315553
FBgn0013334	Sap47	Synapse-associated protein 47kD	1166.51	0.100048	0.0923014	0.0374255	0.297486
FBgn0029810	CG12239	None	799.289	0.0999296	0.065515	0.0253442	0.245106
FBgn0051158	Efa6	Exchange factor for Arf 6	589.951	0.0997343	0.0926634	0.0379942	0.299843
FBgn0035193	CG9192	None	29.5393	0.0997142	0.206591	0.0418816	0.310507
FBgn0086358	Tab2	TAK1-associated binding protein 2	690.033	0.0995807	0.075271	0.0315616	0.274433
FBgn0035983	CG4080	None	538.768	0.0995491	0.0716322	0.029706	0.266131
FBgn0050020	CG30020	None	280.814	0.0995332	0.117306	0.044787	0.323279
FBgn0085314	CR34285	None	56.645	0.0995037	0.151766	0.0504661	0.343491
FBgn0053267	CG33267	None	14.8397	0.0993563	0.220701	0.0366742	NA
FBgn0038651	Epg5	ectopic P-granules autophagy protein 5	435.532	0.0993272	0.102545	0.0414339	0.309832
FBgn0033739	Dyb	Dystrobrevin	396.036	0.0992769	0.107684	0.0428453	0.314497
FBgn0003638	su(w[a])	suppressor of white-apricot	2304.95	0.0991982	0.0630431	0.0245177	0.24129
FBgn0261046	Dscam3	Down syndrome cell adhesion molecule 3	86.2755	0.0991396	0.15723	0.0512326	0.345818
FBgn0051716	Cnot4	CCR4-NOT transcription complex subunit 4	1332.52	0.0991278	0.0675007	0.027807	0.256909
FBgn0036376	Liprin-beta	Liprin-beta	671.914	0.0990642	0.0710997	0.0301139	0.267638
FBgn0005616	msl-2	male-specific lethal 2	281.49	0.0989237	0.09831	0.0408613	0.308197
FBgn0039302	Nup358	Nucleoporin 358kD	1106.6	0.0988788	0.108865	0.0437186	0.317786
FBgn0031681	Pgant5	Polypeptide N-Acetylgalactosaminyltransferase 5	340.386	0.0988541	0.0831259	0.0360416	0.291931
FBgn0260965	CG42588	None	159.996	0.0987689	0.133493	0.0490945	0.338049
FBgn0028862	dao	down and out	67.0933	0.0987638	0.141811	0.0503639	0.343491
FBgn0040344	Lztr1	Leucine zipper like transcription regulator 1	301.386	0.0986096	0.0899944	0.0388258	0.300959
FBgn0031536	Cog3	Component of oligomeric golgi complex 3	273.533	0.0985008	0.0965977	0.0410064	0.308232
FBgn0027503	CG11970	None	305.451	0.0984587	0.0965601	0.0410593	0.308232
FBgn0029895	CG14441	None	237.329	0.0984485	0.125057	0.0479772	0.334095
FBgn0262483	Rbp	RIM-binding protein	284.533	0.098421	0.121244	0.0472316	0.332983
FBgn0000416	Sap-r	Saposin-related	9621.36	0.0983139	0.0693301	0.0301765	0.267638
FBgn0036544	sff	sugar-free frosting	90.8538	0.0982444	0.137529	0.0504629	0.343491
FBgn0027111	miple1	midkine and pleiotrophin 1	491.712	0.0982107	0.0751599	0.0335773	0.283311
FBgn0000038	nAChRbeta1	nicotinic Acetylcholine Receptor beta1	578.824	0.0982096	0.0799251	0.0357537	0.290956
FBgn0016694	Pdp1	PAR-domain protein 1	2127.12	0.0982029	0.081345	0.036348	0.293051
FBgn0030716	CG9170	None	287.311	0.0981594	0.0892448	0.0392737	0.302676
FBgn0025639	Hmt4-20	Histone methyltransferase 4-20	586.069	0.0981432	0.0857747	0.0381143	0.299913
FBgn0001991	Ca-alpha1D	Ca[2+]-channel protein alpha[[1]] subunit D	515.568	0.0981192	0.106307	0.0442006	0.320409
FBgn0026059	Mhcl	Myosin heavy chain-like	875.37	0.098074	0.0709694	0.0315312	0.274433
FBgn0265434	zip	zipper	1861.05	0.0980673	0.0991965	0.0423993	0.313336
FBgn0010389	htl	heartless	153.219	0.0980648	0.113107	0.0459367	0.326825
FBgn0030701	CG16952	None	395.161	0.0979528	0.0703857	0.0313725	0.274263
FBgn0266557	kis	kismet	1047.03	0.0979099	0.101367	0.0432307	0.316278
FBgn0032363	Dlg5	Discs large 5	363.158	0.0978874	0.12466	0.0487027	0.337759
FBgn0039254	Nmnat	Nicotinamide mononucleotide adenylyltransferase	313.293	0.0978867	0.0852565	0.0383311	0.30045
FBgn0000206	boss	bride of sevenless	261.567	0.0978367	0.0872109	0.0390961	0.301682
FBgn0052082	IRSp53	Insulin receptor substrate 53 kDa	407.466	0.0977897	0.0910852	0.0404417	0.307131
FBgn0031110	Obp19b	Odorant-binding protein 19b	287.281	0.0977269	0.161577	0.0530009	0.352619
FBgn0260243	E(var)3-9	Enhancer of variegation 3-9	145.726	0.097725	0.106911	0.0449473	0.323496
FBgn0021764	sdk	sidekick	157.404	0.0977067	0.14651	0.0523208	0.349911
FBgn0003392	shi	shibire	1490.3	0.0976353	0.0724032	0.0330324	0.281496
FBgn0031857	LUBEL	Linear Ubiquitin E3 ligase	482.672	0.097607	0.11136	0.0462091	0.328198
FBgn0038659	EndoA	Endophilin A	1147.79	0.0975211	0.058259	0.0226649	0.232362
FBgn0004598	Fur2	Furin 2	551.773	0.0975043	0.0975545	0.04281	0.314497
FBgn0050055	lncRNA:CR30055	long non-coding RNA:CR30055	223.51	0.097428	0.0993119	0.0434168	0.316887
FBgn0034606	ASPP	Ankyrin-repeat, SH3-domain, and Proline-rich-region containing Protein	348.169	0.0973799	0.0896544	0.0406326	0.307477
FBgn0004858	elB	elbow B	294.799	0.0973793	0.0784806	0.0364492	0.293486
FBgn0029992	Upf2	Upf2	303.141	0.0971985	0.0869245	0.0400142	0.305483
FBgn0032381	Mal-B1	Maltase B1	1164.17	0.0971711	0.187483	0.0499437	0.341999
FBgn0022986	qkr58E-1	quaking related 58E-1	231.266	0.0970791	0.0912868	0.0416313	0.30995
FBgn0039900	Syt7	Synaptotagmin 7	143.163	0.0970039	0.125173	0.0500958	0.342473
FBgn0037090	Est-Q	Esterase Q	519.627	0.0969381	0.116836	0.0484701	0.336551
FBgn0031264	CG11835	None	204.327	0.0969332	0.10327	0.045243	0.324381
FBgn0004919	gol	goliath	474.422	0.0968498	0.0898801	0.0415572	0.30995
FBgn0004381	Klp68D	Kinesin-like protein at 68D	249.452	0.0968063	0.117215	0.048753	0.337759
FBgn0260003	Dys	Dystrophin	670.488	0.096765	0.089869	0.0416914	0.30995
FBgn0263776	CG43693	None	1274.13	0.0967354	0.0771691	0.0369073	0.294837
FBgn0039464	CG6330	None	868.11	0.0967108	0.132788	0.0518891	0.348868
FBgn0038890	CG7956	None	350.714	0.096574	0.111962	0.0479299	0.334095
FBgn0004623	Gbeta76C	G protein beta-subunit 76C	1352.06	0.0964456	0.0634888	0.0288635	0.26218
FBgn0031566	CG2818	None	397.331	0.096421	0.0935473	0.0433831	0.316887
FBgn0000547	ed	echinoid	199.607	0.0962137	0.130034	0.0521593	0.349449
FBgn0263490	mld	molting defective	273.299	0.0961624	0.123584	0.0510497	0.345737
FBgn0053094	Synd	Syndapin	1335.85	0.0961301	0.0536394	0.0197213	0.219267
FBgn0039738	Mgat2	Mannosyl (alpha-1,6-)-glycoprotein beta-1,2-N-acetylglucosaminyltransferase	573.967	0.0958843	0.0675199	0.0328259	0.281093
FBgn0263102	psq	pipsqueak	431.562	0.0958774	0.0957125	0.044903	0.323364
FBgn0061469	Ube3a	Ubiquitin protein ligase E3A	1058.66	0.0958616	0.0748184	0.0372337	0.296341
FBgn0026418	Hsc70Cb	Hsc70Cb	2908.68	0.0958522	0.111382	0.0489293	0.337849
FBgn0284408	trol	terribly reduced optic lobes	1115	0.0958471	0.10568	0.0475785	0.333533
FBgn0031424	VGlut	Vesicular glutamate transporter	150.73	0.0957866	0.146612	0.0549603	0.360053
FBgn0039932	fuss	fussel	34.4145	0.0957825	0.15963	0.0554424	0.361117
FBgn0029834	CG5937	None	117.892	0.0957131	0.151301	0.0553797	0.360922
FBgn0034951	CG3860	None	668.029	0.0956774	0.0582914	0.0252792	0.24505
FBgn0039120	Nup98-96	Nucleoporin 98-96kD	903.88	0.0956073	0.0936149	0.0447496	0.323211
FBgn0264460	asRNA:CR43868	antisense RNA:CR43868	18.2207	0.0955722	0.209831	0.0427092	0.314497
FBgn0032290	CG6443	None	237.55	0.0954371	0.0824567	0.0413373	0.309357
FBgn0001263	inaD	inactivation no afterpotential D	907.492	0.0953407	0.0813269	0.0410628	0.308232
FBgn0027585	CG8740	None	1615.35	0.0953233	0.0967092	0.0461051	0.327647
FBgn0259163	CG42268	None	669.596	0.0951649	0.0728854	0.0374102	0.297486
FBgn0037565	CG9626	None	367.905	0.0951648	0.139755	0.0551501	0.360159
FBgn0033371	CNT1	Concentrative nucleoside transporter 1	739.882	0.0951068	0.0856592	0.0430809	0.315553
FBgn0035235	CG7879	None	172.823	0.0951025	0.102439	0.0479885	0.334095
FBgn0051665	wry	weary	203.393	0.0950278	0.125585	0.0531774	0.353047
FBgn0029663	CG10804	None	58.3075	0.094976	0.172713	0.0553184	0.360878
FBgn0085433	CG34404	None	192.43	0.0949285	0.0999234	0.0476326	0.333533
FBgn0053098	CG33098	None	102.593	0.0949031	0.112836	0.0507839	0.344702
FBgn0250908	beat-VII	beaten path VII	61.6017	0.0947254	0.145156	0.0563501	0.362652
FBgn0040324	Ephrin	Ephrin	215.22	0.0947206	0.113297	0.0511832	0.345818
FBgn0037252	CG14650	None	526.564	0.0947064	0.0673002	0.0346724	0.286777
FBgn0000928	fs(1)Yb	female sterile (1) Yb	25.5193	0.0946564	0.175678	0.0551491	0.360159
FBgn0267429	lovit	loss of visual transmission	134.699	0.0946009	0.110746	0.0508107	0.344702
FBgn0052264	CG32264	None	1126.58	0.0945922	0.0781367	0.041043	0.308232
FBgn0011661	Moe	Moesin	3153.6	0.0945594	0.0707484	0.0372314	0.296341
FBgn0037445	CG9727	None	259.049	0.0945078	0.141096	0.0562768	0.362368
FBgn0035959	CG4911	None	511.553	0.0944965	0.0901483	0.0456175	0.325768
FBgn0003134	Pp1alpha-96A	Protein phosphatase 1alpha at 96A	1761.01	0.0943136	0.0724463	0.0386794	0.300959
FBgn0028474	CG4119	None	327.412	0.094302	0.0769046	0.0410044	0.308232
FBgn0040372	G9a	G9a	155.789	0.0942188	0.136669	0.0561839	0.362151
FBgn0053526	PNUTS	Phosphatase 1 nuclear targeting subunit	1842.61	0.0941076	0.0538743	0.022678	0.232362
FBgn0284231	CG46315	None	201.841	0.0938878	0.354853	0.0114996	0.163182
FBgn0262117	IntS3	Integrator 3	379.113	0.0937732	0.0919497	0.0474432	0.333533
FBgn0053470	CG33470	None	4290.7	0.0937246	0.139949	0.0573333	0.365531
FBgn0263968	nonC	no-on-and-no-off transient C	602.946	0.0936134	0.137417	0.0572111	0.365531
FBgn0019661	lncRNA:roX1	long non-coding RNA on the X 1	3398.54	0.0935424	0.0985101	0.0496589	0.340801
FBgn0052549	CG32549	None	3026.96	0.0933788	0.0588446	0.0294524	0.264816
FBgn0039663	CG2321	None	79.8236	0.0933348	0.132483	0.0569876	0.365014
FBgn0027509	TBCD	tubulin folding cofactor D	320.796	0.0932771	0.081843	0.0449958	0.323657
FBgn0036249	CG11560	None	89.45	0.0932513	0.118547	0.0547135	0.359579
FBgn0035290	dsb	debris buster	439.333	0.0931212	0.125393	0.056201	0.362151
FBgn0285955	cv-c	crossveinless c	618.7	0.0931173	0.0917054	0.0485615	0.336997
FBgn0261049	Vps45	Vacuolar protein sorting 45	147.103	0.0930965	0.104632	0.0519616	0.348868
FBgn0001404	egh	egghead	930.138	0.0930258	0.0803919	0.0448981	0.323364
FBgn0027493	AdSS	Adenylosuccinate Synthetase	3339.17	0.0929823	0.0925532	0.0490531	0.337952
FBgn0038476	kuk	kugelkern	471.769	0.0928929	0.0760353	0.0432242	0.316278
FBgn0032684	Ugt301D1	UDP-glycosyltransferase family 301 member D1	491.393	0.0928288	0.109713	0.0535908	0.355021
FBgn0034866	Or59c	Odorant receptor 59c	16.1426	0.0928263	0.212787	0.0427234	NA
FBgn0034308	Naus	Nausicaa	369.372	0.0928153	0.0821268	0.0459778	0.32693
FBgn0033538	CG11883	None	224.274	0.0928091	0.104143	0.0523548	0.349911
FBgn0260938	tay	tay bridge	472.821	0.0927676	0.102294	0.0519872	0.348868
FBgn0040513	kappaB-Ras	kappaB-Ras	160.881	0.092659	0.183858	0.0550726	0.360053
FBgn0260753	Pdfr	Pigment-dispersing factor receptor	227.319	0.0926209	0.0894876	0.0488256	0.337849
FBgn0265182	CG44247	None	397.242	0.0925388	0.111398	0.0544642	0.358777
FBgn0031233	Tbc1d15-17	TBC1 domain family member 15/17	370.18	0.0924576	0.0815973	0.0464633	0.329627
FBgn0029789	PGAP1	Post-GPI attachment to proteins 1	217.834	0.0924259	0.128798	0.0579111	0.367739
FBgn0000052	Pfas	Phosphoribosylformylglycinamidine synthase	3458.11	0.092423	0.162336	0.059701	0.373938
FBgn0264449	CG43867	None	220.414	0.0923708	0.103217	0.0529227	0.352619
FBgn0015277	Pi3K59F	Phosphatidylinositol 3-kinase 59F	379.029	0.0922976	0.100059	0.0522936	0.349911
FBgn0039631	Sirt7	Sirtuin 7	99.8793	0.0922865	0.1164	0.0559368	0.361893
FBgn0037553	CG18249	None	218.736	0.0922517	0.124073	0.0574252	0.365531
FBgn0030087	CG7766	None	3481.67	0.0921932	0.0950473	0.0512036	0.345818
FBgn0030230	Rph	Rabphilin	303.514	0.0921343	0.167342	0.0595088	0.373487
FBgn0287209	Gfat1	Glutamine:fructose-6-phosphate aminotransferase 1	697.402	0.092063	0.0747587	0.0442086	0.320409
FBgn0032223	GATAd	GATAd	237.217	0.0920322	0.0883165	0.0495879	0.340635
FBgn0051151	wge	winged eye	523.678	0.0919994	0.121747	0.0574456	0.365531
FBgn0038542	TyrR	Tyramine receptor	86.4347	0.0919977	0.132295	0.0591328	0.372676
FBgn0032946	nrv3	nervana 3	984.923	0.0918923	0.0812818	0.0474478	0.333533
FBgn0031981	Megf8	Multiple EGF like domains 8	168.635	0.0918715	0.114149	0.056214	0.362151
FBgn0030223	CG2111	None	126.473	0.0918032	0.14114	0.0604485	0.375686
FBgn0000439	Dfd	Deformed	38.385	0.0917898	0.155242	0.0609614	0.377325
FBgn0001105	Gbeta13F	G protein beta-subunit 13F	1267.84	0.0917877	0.107036	0.0548552	0.359938
FBgn0030052	CG12065	None	885.681	0.0916823	0.0781987	0.0466005	0.330222
FBgn0031698	Ncoa6	Nuclear receptor coactivator 6	292.287	0.0916806	0.107151	0.0550758	0.360053
FBgn0036556	hzg	herzog	410.545	0.0916612	0.106834	0.055041	0.360053
FBgn0039507	mrt	martik	539.77	0.0913948	0.0681008	0.0414758	0.309832
FBgn0261617	nej	nejire	514.845	0.0913911	0.10075	0.0541446	0.357545
FBgn0035526	CG1316	None	877.048	0.0912734	0.0596778	0.0340781	0.284339
FBgn0053056	CG33056	None	666.656	0.0911778	0.0851103	0.0502421	0.343095
FBgn0038498	beat-IIa	beaten path IIa	110.766	0.0911661	0.113496	0.0573472	0.365531
FBgn0003429	slo	slowpoke	522.591	0.091141	0.0948829	0.0531637	0.353047
FBgn0027655	htt	huntingtin	660.26	0.0911367	0.129222	0.0601487	0.374662
FBgn0034617	Panx	Panoramix	104.736	0.0911217	0.105952	0.0558417	0.361819
FBgn0028343	Ankle2	Ankyrin repeat and LEM domain containing 2	488.426	0.0911195	0.111566	0.0570409	0.365014
FBgn0001316	klar	klarsicht	947.854	0.090977	0.0778072	0.0478638	0.334024
FBgn0011655	Med	Medea	425.839	0.090915	0.0775107	0.04786	0.334024
FBgn0037418	Osi11	Osiris 11	1.67368	0.0908177	0.390383	0.00696728	NA
FBgn0039858	CycG	Cyclin G	5134.61	0.090802	0.059538	0.034815	0.286966
FBgn0025692	Lfg	Lifeguard	479.85	0.090707	0.134414	0.0615643	0.379822
FBgn0036150	Ir68a	Ionotropic receptor 68a	17.515	0.0907061	0.201082	0.0494429	0.339882
FBgn0260000	CG17570	None	14.1068	0.0906239	0.215219	0.0426121	NA
FBgn0026375	RhoGAPp190	Rho GTPase activating protein p190	607.362	0.0905452	0.0937597	0.054039	0.357227
FBgn0034611	MFS16	Major Facilitator Superfamily Transporter 16	437.326	0.0904938	0.0894945	0.0529739	0.352619
FBgn0262870	axo	axotactin	528.447	0.0903684	0.0954588	0.0548256	0.359935
FBgn0029006	Smurf	SMAD specific E3 ubiquitin protein ligase	886.871	0.0903588	0.0892571	0.053179	0.353047
FBgn0026755	Ugt37B1	UDP-glycosyltransferase family 37 member B1	119.156	0.0902416	0.175258	0.0601791	0.374662
FBgn0033924	CG8613	None	771.488	0.0902174	0.0667232	0.0428606	0.314497
FBgn0038296	CG6752	None	930.449	0.0901895	0.109385	0.0583239	0.369204
FBgn0011739	wts	warts	476.274	0.0901033	0.0801926	0.0506861	0.344421
FBgn0033659	Damm	Death associated molecule related to Mch2 caspase	481.577	0.090069	0.146058	0.0635362	0.38494
FBgn0004168	5-HT1A	5-hydroxytryptamine (serotonin) receptor 1A	46.9845	0.0899864	0.154097	0.0636722	0.385391
FBgn0027616	Ythdc1	YTH domain containing 1	930.52	0.0899503	0.0633358	0.0404647	0.307131
FBgn0270928	VAChT	Vesicular acetylcholine transporter	212.265	0.0898222	0.0933404	0.0553833	0.360922
FBgn0267698	Pak	p21-activated kinase	534.769	0.0898102	0.0920255	0.0550636	0.360053
FBgn0035270	CG13933	None	461.768	0.0897985	0.0848392	0.0529887	0.352619
FBgn0022359	Sodh-2	Sorbitol dehydrogenase-2	479.817	0.0897615	0.0984525	0.0567614	0.364239
FBgn0266377	Pde8	Phosphodiesterase 8	829.786	0.0897555	0.079398	0.0511118	0.345737
FBgn0000307	chif	chiffon	265.374	0.0897227	0.121487	0.0614507	0.379343
FBgn0034959	Xxylt	Xyloside xylosyltransferase	296.33	0.0896935	0.0790777	0.0511148	0.345737
FBgn0042693	wrd	well-rounded	1217.18	0.089592	0.0606916	0.0384951	0.300959
FBgn0027589	CG1688	None	66.6728	0.089538	0.125782	0.0624644	0.382876
FBgn0033448	hebe	hebe	1436.27	0.0895376	0.0771508	0.0506257	0.3442
FBgn0037142	CG14562	None	168.864	0.0894612	0.106704	0.0591726	0.372676
FBgn0030674	HUWE1	HECT, UBA and WWE domain containing E3 ubiquitin protein ligase 1	909.304	0.0894204	0.114907	0.0608596	0.377325
FBgn0016126	CaMKI	Calcium/calmodulin-dependent protein kinase I	1910.61	0.0892324	0.0810594	0.0528898	0.352619
FBgn0037993	dpr15	defective proboscis extension response 15	33.9574	0.0892266	0.168816	0.0629857	0.384109
FBgn0031171	CG1801	None	386.7	0.0891464	0.13029	0.0637917	0.385735
FBgn0033092	Rpp25	Ribonuclease P/MRP subunit p25	113.389	0.0891253	0.108397	0.0601756	0.374662
FBgn0263619	asRNA:ASTR	Antisense transcript of Rga	24.9952	0.0891185	0.207801	0.0470036	0.33232
FBgn0004580	Cbp53E	Calbindin 53E	581.313	0.0889502	0.0688614	0.0472295	0.332983
FBgn0028487	f-cup	flyers-cup	1877.26	0.088922	0.0646838	0.0439253	0.318994
FBgn0005664	Crys	Crystallin	382.531	0.0888349	0.148749	0.0655867	0.391874
FBgn0264915	asRNA:CR44106	antisense RNA:CR44106	29.2116	0.0887149	0.178288	0.0609903	0.377325
FBgn0013772	Cyp6a8	Cytochrome P450-6a8	1932.69	0.0887032	0.196185	0.0532327	0.353215
FBgn0039064	CG4467	None	214.591	0.0885946	0.128526	0.0645723	0.387997
FBgn0022987	qkr54B	quaking related 54B	196.633	0.0885895	0.101826	0.0598887	0.374485
FBgn0032961	CG1416	None	1662.12	0.0885778	0.130139	0.0648055	0.388645
FBgn0265575	yin	yin	313.514	0.0884423	0.0840666	0.0556703	0.361615
FBgn0030328	Amun	Amun	1141.21	0.088166	0.0723275	0.051254	0.345818
FBgn0000662	fl(2)d	female lethal d	467.277	0.088158	0.0738653	0.052126	0.349449
FBgn0263220	Hk	Hyperkinetic	367.347	0.0879231	0.0860203	0.0574305	0.365531
FBgn0260972	alc	alicorn	1675.9	0.0879099	0.0714503	0.0513284	0.345944
FBgn0261276	Opa1	Optic atrophy 1	1117.69	0.0878773	0.0543611	0.0338091	0.283615
FBgn0034590	Magi	Magi	159.234	0.0877646	0.0975386	0.0606817	0.376658
FBgn0082831	pps	protein partner of snf	604.014	0.0877476	0.0910837	0.0591993	0.372676
FBgn0010240	Lcch3	Ligand-gated chloride channel homolog 3	98.3999	0.0877453	0.11655	0.0643997	0.387735
FBgn0039009	CG13842	None	18.4298	0.0877275	0.177986	0.0622091	0.382557
FBgn0028708	Mst85C	Mst85C	140.112	0.0877153	0.0939522	0.0599696	0.374485
FBgn0085430	CG34401	None	299.408	0.0876338	0.0917813	0.0596241	0.373938
FBgn0037028	CG3618	None	341.65	0.0875273	0.0765752	0.0549265	0.360053
FBgn0259239	CG42337	None	130.194	0.0875187	0.11354	0.0643382	0.387735
FBgn0039670	CG7567	None	104.168	0.0874573	0.1561	0.0674665	0.396929
FBgn0025800	Smox	Smad on X	720.703	0.087268	0.0811453	0.0573599	0.365531
FBgn0004611	Plc21C	Phospholipase C at 21C	539.261	0.0872416	0.111431	0.0645309	0.387997
FBgn0053087	LRP1	LDL receptor protein 1	354.692	0.0871357	0.108558	0.0642299	0.387735
FBgn0031258	CG4297	None	210.94	0.0871178	0.116813	0.0656973	0.391874
FBgn0004401	Pep	Protein on ecdysone puffs	2160.15	0.0870415	0.0539406	0.0348531	0.286966
FBgn0037324	Orco	Odorant receptor co-receptor	45.7911	0.0869831	0.163586	0.0671369	0.395741
FBgn0031759	lid	little imaginal discs	569.002	0.0869582	0.0986873	0.0626713	0.383067
FBgn0011589	Elk	Eag-like K[+] channel	52.2792	0.0869523	0.146559	0.0687636	0.401316
FBgn0024987	ssx	sister-of-Sex-lethal	866.539	0.0869346	0.0698009	0.052597	0.351251
FBgn0039089	beat-IV	beaten path IV	80.683	0.0868939	0.132251	0.0681732	0.39863
FBgn0261393	alpha-Est5	alpha-Esterase-5	591.845	0.0868258	0.0842788	0.0594229	0.373137
FBgn0010309	pigeon	pigeon	226.16	0.0868237	0.0900171	0.061002	0.377325
FBgn0262508	CG43078	None	3182.86	0.0866297	0.0967668	0.0629895	0.384109
FBgn0086442	mib2	mind bomb 2	2396.54	0.08658	0.0763692	0.0571072	0.365251
FBgn0015295	Shark	SH2 ankyrin repeat kinase	200.171	0.0864387	0.0784963	0.0583501	0.369204
FBgn0039402	Vps2	Vacuolar protein sorting 2	563.239	0.0864331	0.0836553	0.0601607	0.374662
FBgn0035348	CG16758	None	7516.52	0.0862224	0.0873021	0.0616995	0.380312
FBgn0030396	CG2556	None	690.001	0.0860727	0.0892058	0.0625389	0.382876
FBgn0035360	CG1246	None	885.502	0.0860694	0.118413	0.0680845	0.398299
FBgn0264325	Atg6	Autophagy-related 6	219.232	0.0860572	0.0833237	0.0609613	0.377325
FBgn0005666	bt	bent	4097.68	0.0860517	0.0913079	0.0630922	0.38423
FBgn0038679	CG6040	None	329.358	0.0860097	0.0879101	0.062361	0.382807
FBgn0040207	kat80	katanin 80	199.12	0.0858788	0.112192	0.0675106	0.397001
FBgn0263143	vret	vreteno	40.7861	0.0858566	0.149029	0.0706108	0.406596
FBgn0037473	CG10068	None	244.171	0.0857821	0.081273	0.0609745	0.377325
FBgn0260795	NaPi-III	Na[+]-dependent inorganic phosphate cotransporter type III	604.902	0.0857792	0.0826454	0.0614271	0.379343
FBgn0037116	Als2	Amyotrophic lateral sclerosis 2	530.401	0.0856771	0.104546	0.0666286	0.395148
FBgn0036801	MYPT-75D	Myosin phosphatase targeting subunit 75D	305.75	0.0856756	0.0927375	0.0642934	0.387735
FBgn0265104	lncRNA:CR44206	long non-coding RNA:CR44206	11.0227	0.0855898	0.209747	0.0478712	NA
FBgn0265194	Trpm	Transient receptor potential cation channel, subfamily M	738.931	0.0855244	0.0973379	0.0656069	0.391874
FBgn0005536	Mbs	Myosin binding subunit	1186.15	0.0854644	0.0642954	0.0517675	0.348525
FBgn0010114	hig	hikaru genki	793.522	0.0854621	0.0693303	0.0559675	0.361893
FBgn0051774	fred	friend of echinoid	13.6832	0.0854103	0.199448	0.0537926	NA
FBgn0036958	CG17233	None	421.362	0.0853802	0.0811224	0.0619226	0.381308
FBgn0030437	hec	hector	11.3003	0.0853483	0.200146	0.0534338	NA
FBgn0259700	CG42354	None	943.198	0.0853419	0.0696181	0.0564788	0.363103
FBgn0031988	CG8668	None	500.984	0.085275	0.0952043	0.0657545	0.391874
FBgn0000152	Axs	Abnormal X segregation	161.066	0.0852602	0.10562	0.0677462	0.397632
FBgn0052774	Muc4B	Mucin 4B	77.7775	0.0851545	0.123111	0.0706169	0.406596
FBgn0003317	sax	saxophone	426.302	0.0851492	0.0940223	0.0658065	0.391996
FBgn0086779	step	steppke	448.087	0.0850491	0.0753671	0.0605062	0.375756
FBgn0035444	CG12012	None	533.672	0.0850422	0.082993	0.0633621	0.384403
FBgn0259678	sqa	spaghetti-squash activator	1128.85	0.0850082	0.05813	0.0456306	0.325768
FBgn0032343	CG6201	None	77.435	0.0849684	0.14338	0.0723493	0.411982
FBgn0265905	lncRNA:CR44694	long non-coding RNA:CR44694	3.4499	0.0849613	0.340872	0.0130078	NA
FBgn0034070	SP2353	SP2353	144.708	0.0848817	0.125619	0.0714745	0.40943
FBgn0264389	opm	opossum	181.519	0.0848415	0.0966638	0.0670635	0.39571
FBgn0029840	raptor	raptor	272.126	0.0848311	0.159202	0.0712446	0.409229
FBgn0034563	CG15649	None	69.6802	0.0847386	0.142848	0.0727818	0.413118
FBgn0034271	Vps50	Vacuolar protein sorting 50	169.85	0.0846812	0.108364	0.0695034	0.403556
FBgn0027512	CG10254	None	1770.59	0.0846225	0.104691	0.0690262	0.402291
FBgn0038837	KaiR1D	Kainate-type ionotropic glutamate receptor subunit 1D	74.7858	0.0846046	0.119265	0.0712866	0.409229
FBgn0032817	CG10631	None	327.621	0.084602	0.128964	0.0723864	0.412005
FBgn0005649	Rox8	Rox8	1192.49	0.0845812	0.0523475	0.0374553	0.297532
FBgn0265356	tn	thin	1894.58	0.084575	0.0736211	0.060895	0.377325
FBgn0035977	PGRP-LF	Peptidoglycan recognition protein LF	172.788	0.0845734	0.137498	0.0730032	0.413618
FBgn0030790	CG4768	None	220.653	0.0845718	0.107591	0.069624	0.40362
FBgn0015801	Reg-5	Rhythmically expressed gene 5	622.673	0.0845524	0.0903787	0.0664654	0.394595
FBgn0034975	enok	enoki mushroom	411.823	0.0845352	0.0885045	0.0660825	0.393074
FBgn0038108	CG7518	None	843.283	0.0845085	0.0867791	0.0657337	0.391874
FBgn0050021	metro	menage a trois	317.488	0.0844245	0.082948	0.0649164	0.389122
FBgn0262898	lncRNA:CR43253	long non-coding RNA:CR43253	29.4398	0.0844044	0.16213	0.071338	0.409229
FBgn0011573	Cdc37	Cdc37	943.423	0.0844022	0.070188	0.0593476	0.372891
FBgn0028538	Sec71	Secretory 71	1041.62	0.0843942	0.0920416	0.0672098	0.395983
FBgn0026427	Su(var)2-HP2	Su(var)2-HP2	343.219	0.0843248	0.0775933	0.0633594	0.384403
FBgn0039325	CG10560	None	724.887	0.0843209	0.124034	0.0724725	0.412206
FBgn0022984	qkr58E-3	quaking related 58E-3	344.91	0.0842639	0.075178	0.0624879	0.382876
FBgn0025864	Crag	Calmodulin-binding protein related to a Rab3 GDP/GTP exchange protein	894.423	0.0842031	0.10372	0.0698288	0.40365
FBgn0033191	CG1598	None	856.214	0.0841917	0.0710456	0.0604647	0.375686
FBgn0036454	CG17839	None	1523.8	0.084168	0.0904484	0.0674304	0.396905
FBgn0261530	nbs	nbs	242.786	0.0841017	0.0863512	0.0666558	0.395148
FBgn0030669	CG9240	None	266.885	0.0840558	0.0877135	0.0670997	0.39571
FBgn0039668	Trc8	TRC8 ring finger protein	2386.49	0.0840439	0.066533	0.0575682	0.366123
FBgn0031374	Wdr62	WD repeat domain 62	964.053	0.0838898	0.0968254	0.0693701	0.403194
FBgn0031649	hoe2	hoepel2	270.369	0.0838553	0.0769301	0.0643466	0.387735
FBgn0028341	Ptpmeg2	Protein tyrosine phosphatase Meg2	997.478	0.0838009	0.0724547	0.0623596	0.382807
FBgn0265991	Zasp52	Z band alternatively spliced PDZ-motif protein 52	7004.86	0.0837514	0.0611785	0.0528492	0.352555
FBgn0082585	sprt	sprite	333.936	0.0837075	0.076675	0.0646421	0.388109
FBgn0026255	clumsy	clumsy	220.994	0.0836663	0.10332	0.0710222	0.408432
FBgn0030358	CG10362	None	100.375	0.0836598	0.121484	0.0736049	0.414754
FBgn0036318	Wbp2	WW domain binding protein 2	2238	0.0836527	0.072166	0.0626054	0.382876
FBgn0262728	Pal2	Peptidyl-alpha-hydroxyglycine-alpha-amidating lyase 2	543.119	0.083619	0.069613	0.0611039	0.377767
FBgn0259994	OtopLa	Otopetrin-like a	506.623	0.0835975	0.0898808	0.0687436	0.401316
FBgn0016061	side	sidestep	120.021	0.0835933	0.109526	0.0721594	0.411572
FBgn0053346	CG33346	None	201.141	0.0835441	0.159845	0.0732133	0.413864
FBgn0019949	Cdk9	Cyclin-dependent kinase 9	155.256	0.0835195	0.0937171	0.0697049	0.40362
FBgn0016076	vri	vrille	1414.74	0.0835141	0.107324	0.0720113	0.411531
FBgn0032018	CG7806	None	359.164	0.0833963	0.108668	0.0724883	0.412206
FBgn0016977	spen	split ends	514.587	0.0833551	0.112627	0.0731532	0.413864
FBgn0266758	Esyt2	Extended synaptotagmin-like protein 2	1120.78	0.0832145	0.085269	0.0686905	0.401277
FBgn0033713	CG8841	None	186.269	0.0831883	0.0904687	0.0699101	0.40365
FBgn0029067	Dd	Dullard	270.3	0.0831431	0.0751247	0.0655251	0.391824
FBgn0004378	Klp61F	Kinesin-like protein at 61F	58.2023	0.0831327	0.146056	0.0757367	0.420466
FBgn0265202	lncRNA:CR44262	long non-coding RNA:CR44262	6.6805	0.0831264	0.253094	0.0310183	NA
FBgn0003205	Ras85D	Ras oncogene at 85D	642.626	0.0830832	0.0620919	0.0557645	0.361615
FBgn0267121	lncRNA:CR45561	long non-coding RNA:CR45561	6.61582	0.0830407	0.221993	0.0427762	NA
FBgn0000121	Arr2	Arrestin 2	19730.7	0.0830054	0.0576942	0.0501234	0.342473
FBgn0034649	PIG-M	Phosphatidylinositol glycan anchor biosynthesis class M	1163.13	0.0829943	0.0517454	0.0399823	0.30548
FBgn0039241	CG11089	None	3476.62	0.0829694	0.143575	0.0761642	0.421754
FBgn0013684	mt:ND5	mitochondrial NADH-ubiquinone oxidoreductase chain 5	1508.11	0.082938	0.17965	0.0670045	0.39571
FBgn0267439	asRNA:CR45789	antisense RNA:CR45789	3.07273	0.0829249	0.374719	0.00768135	NA
FBgn0052115	CG32115	None	78.8507	0.0828685	0.143201	0.0763746	0.421754
FBgn0027575	GABA-B-R2	metabotropic GABA-B receptor subtype 2	341.578	0.0827385	0.0916886	0.0713072	0.409229
FBgn0085324	CG34295	None	21.8706	0.0826733	0.18453	0.064703	0.388218
FBgn0044826	Pak3	Pak3	465.81	0.0826368	0.102154	0.0733214	0.414011
FBgn0085282	CG34253	None	67.5018	0.0826228	0.138984	0.0769317	0.421815
FBgn0087008	e(y)3	enhancer of yellow 3	468.167	0.0826206	0.104705	0.073745	0.414791
FBgn0030001	cyr	cypher	16.4236	0.0824642	0.174589	0.0699867	0.403905
FBgn0024222	IKKbeta	I-kappaB kinase beta	208.411	0.0823962	0.0957732	0.0729091	0.413462
FBgn0026056	Rlip	Ral interacting protein	225.22	0.0823942	0.0756931	0.0678904	0.39829
FBgn0035397	PAN3	Poly(A) specific ribonuclease subunit PAN3	1011.95	0.0822628	0.0891581	0.0720711	0.411531
FBgn0085407	Pvf3	PDGF- and VEGF-related factor 3	57.1143	0.0821618	0.163411	0.0745622	0.416742
FBgn0014010	Rab5	Rab5	2225.26	0.0821377	0.0509524	0.0404801	0.307131
FBgn0028494	CG6424	None	1892.21	0.0821267	0.0718161	0.0667497	0.395148
FBgn0000376	crm	cramped	170.343	0.0820977	0.100877	0.0744687	0.416742
FBgn0023095	caps	capricious	704.39	0.0820809	0.116186	0.0765579	0.421754
FBgn0028509	CenG1A	Centaurin gamma 1A	510.585	0.0820543	0.113906	0.0763488	0.421754
FBgn0030778	CG4678	None	155.102	0.0819956	0.101756	0.0748551	0.418191
FBgn0085399	CG34370	None	72.7213	0.0819926	0.133388	0.0781488	0.42548
FBgn0052333	CG32333	None	72.4281	0.0819876	0.136527	0.0782329	0.425751
FBgn0026181	Rok	Rho kinase	450.59	0.0819655	0.0988368	0.0744963	0.416742
FBgn0264393	CG43841	None	41.2516	0.0818829	0.182921	0.0664438	0.394595
FBgn0283503	Neurl4	Neuralized E3 ubiquitin protein ligase 4	542.781	0.0818734	0.109695	0.0762517	0.421754
FBgn0004516	Gad1	Glutamic acid decarboxylase 1	746.679	0.0818516	0.0757713	0.0694902	0.403556
FBgn0036341	Syx13	Syntaxin 13	368.448	0.0817685	0.0743649	0.0691163	0.402627
FBgn0039139	Mettl3	Methyltransferase like 3	196.069	0.0816735	0.0787511	0.0711138	0.408698
FBgn0052350	Vps11	Vacuolar protein sorting 11	75.4956	0.081664	0.147486	0.0784681	0.426844
FBgn0036287	CG10663	None	56.2813	0.0816336	0.138225	0.0789829	0.427875
FBgn0035228	CG12091	None	2881.56	0.0815705	0.0614636	0.0593478	0.372891
FBgn0035243	CG13926	None	170.525	0.0815203	0.128663	0.0789633	0.427875
FBgn0038072	CG6225	None	345.048	0.081513	0.0679002	0.0659582	0.392523
FBgn0004050	z	zeste	393.412	0.0814975	0.0707504	0.0679857	0.398299
FBgn0266903	lncRNA:CR45363	long non-coding RNA:CR45363	64.3519	0.0814876	0.12995	0.0791059	0.427875
FBgn0036714	CG7692	None	343.158	0.0814529	0.104631	0.0766222	0.421754
FBgn0030603	CG5541	None	834.446	0.0814461	0.072199	0.0689837	0.402232
FBgn0038206	twf	twinfilin	361.677	0.0814408	0.0639739	0.0626092	0.382876
FBgn0031885	Mnn1	Menin 1	314.101	0.0814074	0.0977286	0.0757718	0.420473
FBgn0016013	Faa	Fumarylacetoacetase	506.611	0.0813971	0.101458	0.0763311	0.421754
FBgn0015609	CadN	Cadherin-N	217.568	0.081265	0.0932299	0.0754635	0.419325
FBgn0030286	Gapvd1	GTPase activating protein and VPS9 domains 1	747.063	0.0812445	0.12873	0.0795856	0.429161
FBgn0037551	Arl8	ADP ribosylation factor-like 8	355.965	0.0811982	0.0781715	0.0723081	0.411982
FBgn0032130	brwl	brickwall	284.083	0.0811711	0.106246	0.0775433	0.423201
FBgn0039560	BOD1	Biorientation Defective 1	954.708	0.0810802	0.0578063	0.0556639	0.361615
FBgn0030266	CG11122	None	692.188	0.080976	0.0920328	0.076057	0.421678
FBgn0262010	CG42828	None	53.8626	0.0809586	0.178954	0.0697076	0.40362
FBgn0261988	Gprk2	G protein-coupled receptor kinase 2	361.405	0.0808961	0.100482	0.0774948	0.423201
FBgn0034300	CG5098	None	394.641	0.0808767	0.0930052	0.0764807	0.421754
FBgn0261931	CG42797	None	322.375	0.080854	0.0939289	0.0766826	0.421754
FBgn0037092	M6	M6	169.109	0.0808484	0.116869	0.0795627	0.429161
FBgn0000500	Dsk	Drosulfakinin	103.819	0.080845	0.111829	0.0790313	0.427875
FBgn0050268	CG30268	None	108.962	0.0808419	0.127794	0.0804484	0.430877
FBgn0030320	CG2247	None	242.488	0.0808172	0.0939519	0.076786	0.421762
FBgn0040236	c11.1	c11.1	698.571	0.0808168	0.14308	0.080523	0.430877
FBgn0021760	chb	chromosome bows	2534.72	0.0807664	0.098323	0.077545	0.423201
FBgn0038189	Art6	Arginine methyltransferase 6	31.3437	0.0807214	0.150959	0.0798702	0.430313
FBgn0026430	Grip84	Gamma-tubulin ring protein 84	269.585	0.0806897	0.0903834	0.0765816	0.421754
FBgn0053203	CG33203	None	209.281	0.0806432	0.0882791	0.0763555	0.421754
FBgn0035766	eco	Establishment of cohesion	353.751	0.0805939	0.0826358	0.0753524	0.418894
FBgn0086778	nAChRalpha7	nicotinic Acetylcholine Receptor alpha7	175.59	0.0805831	0.098769	0.0780929	0.425363
FBgn0035437	Strip	Striatin interacting protein	1572.33	0.0805793	0.0616501	0.0625733	0.382876
FBgn0002576	lz	lozenge	38.6752	0.0805307	0.143364	0.0810982	0.432033
FBgn0010215	alpha-Cat	alpha Catenin	626.338	0.0804656	0.0735179	0.0726534	0.412956
FBgn0002940	ninaE	neither inactivation nor afterpotential E	57108	0.0803478	0.0571521	0.0567729	0.364239
FBgn0036450	Tdrd3	Tudor domain containing 3	344.96	0.0803068	0.0786755	0.0751387	0.418676
FBgn0029948	CheA7a	Chemosensory protein A 7a	179.602	0.0801304	0.158804	0.079303	0.428755
FBgn0028421	Kap3	Kinesin associated protein 3	365.942	0.0800254	0.0928992	0.0788203	0.427636
FBgn0001291	Jra	Jun-related antigen	755.965	0.079984	0.0906736	0.0786152	0.427129
FBgn0032666	CG5758	None	1122.16	0.0799332	0.0757375	0.0752718	0.418676
FBgn0039709	Cad99C	Cadherin 99C	127.932	0.0798792	0.118572	0.0820847	0.434516
FBgn0025836	RhoGAP1A	Rho GTPase activating protein at 1A	559.168	0.0798712	0.111509	0.0814449	0.432791
FBgn0032172	CG5850	None	896.823	0.0798419	0.0603302	0.0631403	0.38423
FBgn0038564	CG7785	None	55.7592	0.0797657	0.134506	0.0830789	0.43629
FBgn0031468	CG2975	None	107.23	0.079737	0.105331	0.0811348	0.432033
FBgn0034261	HPS4	Hermansky-Pudlak Syndrome 4	238.366	0.0797321	0.118508	0.082443	0.434633
FBgn0015663	Ugt36A1	UDP-glycosyltransferase family 36 member A1	128.39	0.0797313	0.134052	0.083158	0.43629
FBgn0260450	CalpC	Calpain C	143.302	0.0797112	0.103241	0.0809697	0.43156
FBgn0005619	Hdc	Histidine decarboxylase	158.398	0.0796343	0.0927414	0.0799034	0.430313
FBgn0005614	trpl	transient receptor potential-like	3366.83	0.0795903	0.0895231	0.0795758	0.429161
FBgn0002543	robo2	roundabout 2	38.6054	0.0795304	0.209449	0.051431	0.346447
FBgn0263780	CG17684	None	65.4632	0.0794585	0.126919	0.0836403	0.436804
FBgn0022710	Ac13E	Adenylyl cyclase 13E	250.624	0.0794224	0.115069	0.082927	0.435815
FBgn0010488	NAT1	NAT1	3386.53	0.0793156	0.089313	0.0803471	0.430877
FBgn0032372	CG4988	None	687.323	0.0793079	0.102564	0.0819816	0.434247
FBgn0266448	CG45078	None	690.973	0.0792753	0.0850517	0.0797811	0.430028
FBgn0003082	phr	photorepair	267.987	0.0792648	0.127147	0.084113	0.437617
FBgn0027279	l(1)G0196	lethal (1) G0196	1338.3	0.0792062	0.0689631	0.0740333	0.415659
FBgn0003053	peb	pebbled	415.344	0.0791104	0.110454	0.0833106	0.436483
FBgn0000173	ben	bendless	878.287	0.0790143	0.0719763	0.0765134	0.421754
FBgn0034573	CG3295	None	601.152	0.0789957	0.0841252	0.0804631	0.430877
FBgn0034958	CG3907	None	763.634	0.0788882	0.0617014	0.0680427	0.398299
FBgn0026582	Hmg-2	High mobility group protein 2	81.3966	0.078832	0.132584	0.0852396	0.440002
FBgn0052177	Ndfip	Nedd4 family interacting protein	854.454	0.0787973	0.0635964	0.0706003	0.406596
FBgn0000276	CecA1	Cecropin A1	456.104	0.0787341	0.199194	0.0586568	0.370577
FBgn0267002	unc-104	uncoordinated-104	961.279	0.0786763	0.0998616	0.0834428	0.436676
FBgn0052296	Mrtf	Myocardin-related transcription factor	193.406	0.078648	0.112127	0.084677	0.438877
FBgn0040297	Nhe2	Na[+]/H[+] hydrogen exchanger 2	596.765	0.078647	0.0994541	0.0834836	0.436705
FBgn0025830	IntS8	Integrator 8	133.7	0.0786439	0.0906318	0.08251	0.434633
FBgn0025456	CREG	Cellular Repressor of E1A-stimulated Genes	488.377	0.0785887	0.101044	0.0838079	0.437111
FBgn0263773	fok	fledgling of Klp38B	1581.68	0.0785537	0.0781444	0.080477	0.430877
FBgn0030960	Atg101	Autophagy-related 101	309.839	0.078538	0.0811113	0.0812816	0.432294
FBgn0029878	Pat1	Protein interacting with APP tail-1	404.341	0.0785214	0.0748035	0.0794452	0.428963
FBgn0013272	Gp150	Gp150	6228.82	0.0783988	0.0690239	0.07678	0.421762
FBgn0031710	Vps52	Vacuolar protein sorting 52	408.502	0.0783673	0.0770745	0.0807604	0.431293
FBgn0030678	CG11679	None	175.134	0.078309	0.0919446	0.0836643	0.436804
FBgn0038735	MICU3	Mitochondrial calcium uptake 3	427.305	0.0782946	0.0663173	0.0750095	0.418676
FBgn0085451	htk	hat-trick	469.79	0.0782848	0.0805472	0.0819644	0.434247
FBgn0039091	CG10182	None	39.0245	0.0782785	0.201467	0.0574171	0.365531
FBgn0050456	CG30456	None	358.559	0.0782682	0.0763737	0.0808582	0.431293
FBgn0004875	enc	encore	957.703	0.078182	0.063297	0.0723487	0.411982
FBgn0032218	CG5381	None	1021.59	0.0781258	0.0658592	0.0751762	0.418676
FBgn0034181	CG8963	None	1188.85	0.0781162	0.0529932	0.0557187	0.361615
FBgn0029941	CG1677	None	1003.45	0.0781099	0.0607347	0.0693696	0.403194
FBgn0036319	Ent3	Equilibrative nucleoside transporter 3	110.35	0.0780982	0.114577	0.0863231	0.442415
FBgn0035636	Cralbp	Cellular retinaldehyde binding protein	27.819	0.0780796	0.188383	0.0668437	0.395516
FBgn0261793	Trf2	TATA box binding protein-related factor 2	566.456	0.0780324	0.0833917	0.0833421	0.436483
FBgn0032006	Pvr	PDGF- and VEGF-receptor related	781.553	0.0779529	0.118675	0.0869732	0.443007
FBgn0029882	CG3226	None	599.418	0.0779454	0.104918	0.0859659	0.442209
FBgn0037862	mAcon2	Mitochondrial aconitase 2	1057.46	0.077945	0.0751335	0.0814966	0.432881
FBgn0004618	gl	glass	99.8278	0.0779086	0.100704	0.0857024	0.441426
FBgn0027930	MP1	Melanization Protease 1	582.389	0.0778868	0.0776924	0.0825348	0.434633
FBgn0035995	CG3529	None	667.428	0.0778848	0.0730993	0.0808559	0.431293
FBgn0001977	CIAPIN1	Cytokine induced apoptosis inhibitor 1	945.453	0.0778553	0.0880882	0.0845893	0.438606
FBgn0038854	CG7044	None	287.296	0.0778317	0.109045	0.086621	0.442415
FBgn0036821	CG3961	None	1475.04	0.0778136	0.0916099	0.0851183	0.440002
FBgn0005386	ash1	absent, small, or homeotic discs 1	374.831	0.0777938	0.106146	0.0864922	0.442415
FBgn0029639	CG14419	None	76.8703	0.0777922	0.13977	0.0873631	0.443402
FBgn0052301	CG32301	None	92.6505	0.0777684	0.135109	0.087701	0.443493
FBgn0037555	Ada2b	transcriptional Adaptor 2b	328.1	0.0777442	0.0988543	0.0860133	0.442209
FBgn0029824	CG3726	None	259.525	0.0777	0.104309	0.0866047	0.442415
FBgn0034529	FAM21	Family with sequence similarity 21	107.104	0.0776727	0.121753	0.087856	0.443493
FBgn0259821	CG42402	None	73.733	0.0776563	0.138471	0.0877779	0.443493
FBgn0031990	PAPLA1	Phosphatidic Acid Phospholipase A1	1152.18	0.0776443	0.0769934	0.0831391	0.43629
FBgn0033821	CG10799	None	589.77	0.0776255	0.108061	0.0871135	0.443402
FBgn0066292	CheB42c	Chemosensory protein B 42c	135.552	0.0776199	0.141329	0.0876135	0.443493
FBgn0004575	Syn	Synapsin	553.506	0.0776047	0.126563	0.0881784	0.444046
FBgn0027558	Pgant3	Polypeptide N-Acetylgalactosaminyltransferase 3	445.845	0.0775988	0.146713	0.0869455	0.443007
FBgn0010355	Taf1	TBP-associated factor 1	559.148	0.0775199	0.094188	0.0862601	0.442415
FBgn0052791	DIP-alpha	Dpr-interacting protein alpha	17.9418	0.0774808	0.182171	0.0718206	0.410858
FBgn0036451	Helz	Helicase with zinc finger	884.292	0.0774798	0.0792445	0.0842993	0.437689
FBgn0004880	scrt	scratch	147.835	0.0774719	0.0956826	0.0865382	0.442415
FBgn0262527	nsl1	non-specific lethal 1	815.01	0.077418	0.0735542	0.0826631	0.434633
FBgn0259715	CG42369	None	3181.72	0.0774171	0.101437	0.0871806	0.443402
FBgn0011836	Taf2	TBP-associated factor 2	201.25	0.0774062	0.0816431	0.0850529	0.440002
FBgn0034572	CG9346	None	242.936	0.0773891	0.0765738	0.0838743	0.437271
FBgn0259213	side-II	sidestep II	74.6469	0.0773691	0.127287	0.0887831	0.446181
FBgn0045064	bwa	brain washing	439.438	0.0773115	0.0780063	0.0845519	0.438596
FBgn0015789	Rab10	Rab10	1483.49	0.0772416	0.0713707	0.0822276	0.434609
FBgn0036143	CG14142	None	45.0527	0.0772011	0.145379	0.0880337	0.443853
FBgn0028375	heix	heixuedian	231.059	0.0770944	0.0896033	0.0871372	0.443402
FBgn0029771	CG12730	None	261.787	0.0770803	0.08179	0.0861584	0.442415
FBgn0036505	CG7945	None	1152.08	0.077032	0.0629245	0.0759475	0.421259
FBgn0037855	CG6621	None	218.93	0.0770171	0.0805095	0.0861276	0.442415
FBgn0030246	CG1582	None	726.497	0.0770138	0.0882764	0.0872568	0.443402
FBgn0087012	5-HT2A	5-hydroxytryptamine (serotonin) receptor 2A	195.727	0.0769976	0.0949824	0.0879121	0.443493
FBgn0035236	CG12004	None	1134.15	0.0769333	0.0560402	0.0657131	0.391874
FBgn0051146	Nlg1	Neuroligin 1	226.346	0.0769162	0.108325	0.0891223	0.4468
FBgn0025641	DAAM	Dishevelled Associated Activator of Morphogenesis	435.67	0.0768362	0.0662161	0.0800609	0.430414
FBgn0265148	lncRNA:CR44217	long non-coding RNA:CR44217	40.6321	0.0768138	0.130938	0.090161	0.449465
FBgn0029903	pod1	pod1 coronin	351.469	0.0767821	0.0995662	0.0889069	0.446622
FBgn0083228	Frq2	Frequenin 2	281.003	0.076702	0.0972641	0.0889844	0.446652
FBgn0260049	flr	flare	769.256	0.0766815	0.078253	0.0867698	0.442527
FBgn0061356	CG18003	None	676.91	0.0766323	0.109383	0.0899951	0.44936
FBgn0036262	CG6910	None	9028.78	0.0765927	0.126828	0.0907658	0.451086
FBgn0037295	dpr16	defective proboscis extension response 16	82.4883	0.0765379	0.101987	0.0897988	0.449174
FBgn0027929	NimB1	Nimrod B1	109.39	0.0764224	0.157103	0.0867722	0.442527
FBgn0015351	CG14906	None	218.676	0.0764089	0.132748	0.0911178	0.451341
FBgn0262473	Tl	Toll	246.619	0.0763595	0.127956	0.0913651	0.451988
FBgn0083969	CG34133	None	762.794	0.0763083	0.0886656	0.0895648	0.448474
FBgn0051869	CG31869	None	168.962	0.0763074	0.108479	0.0908716	0.451086
FBgn0032233	dpr19	defective proboscis extension response 19	100.734	0.0762065	0.101388	0.0907514	0.451086
FBgn0028577	hfp	half pint	1592.39	0.0761393	0.0551576	0.0667229	0.395148
FBgn0039157	Myo95E	Myosin 95E	199.659	0.0761179	0.090078	0.0902975	0.449779
FBgn0000261	Cat	Catalase	17360.6	0.076089	0.0671128	0.0835718	0.436804
FBgn0037648	CG11975	None	366.272	0.0759988	0.0748188	0.0881794	0.444046
FBgn0085432	pan	pangolin	292.677	0.0759946	0.102778	0.0914685	0.451988
FBgn0034032	CG8195	None	172.879	0.0759941	0.0916492	0.0908101	0.451086
FBgn0035229	pns	pinstripe	799.623	0.0759938	0.0859282	0.0903485	0.449779
FBgn0267543	lncRNA:CR45883	long non-coding RNA:CR45883	31.2772	0.0759585	0.168184	0.0826671	0.434633
FBgn0004607	zfh2	Zn finger homeodomain 2	59.7118	0.0759155	0.135276	0.0922058	0.454309
FBgn0036859	CG14085	None	6.41359	0.0758411	0.225211	0.0446548	NA
FBgn0028394	CG17834	None	268.208	0.0758315	0.0746319	0.0887218	0.446053
FBgn0000287	salr	spalt-related	633.233	0.0758178	0.0929105	0.0914573	0.451988
FBgn0036317	CG10948	None	328.677	0.0758134	0.0754375	0.0890569	0.446652
FBgn0034110	Atg9	Autophagy-related 9	483.771	0.0757436	0.108334	0.092504	0.45457
FBgn0025355	SuUR	Suppressor of Under-Replication	101.153	0.0757079	0.118171	0.093	0.455022
FBgn0043070	MESK2	Misexpression suppressor of KSR 2	2251.44	0.0756247	0.0473726	0.0496073	0.340635
FBgn0024293	Spn43Ab	Serpin 43Ab	4465.57	0.0755324	0.0920339	0.0923284	0.454309
FBgn0037293	CG12007	None	421.954	0.0754761	0.0861685	0.0921176	0.454309
FBgn0266801	CG45263	None	586.068	0.0754607	0.0691225	0.0874082	0.443402
FBgn0002906	Blm	Bloom syndrome helicase	187.744	0.0754338	0.107326	0.0933731	0.455022
FBgn0036688	Fit2	Fermitin 2	102.137	0.0754092	0.108863	0.0935127	0.455022
FBgn0021872	Xbp1	X box binding protein-1	7534.84	0.0753867	0.0853995	0.0923557	0.454309
FBgn0038815	CG5466	None	196.348	0.0753422	0.0808105	0.0919704	0.453926
FBgn0030613	Rab3-GEF	Rab3 GDP-GTP exchange factor	239.158	0.0753154	0.107607	0.093738	0.455547
FBgn0051326	CG31326	None	1812.14	0.075309	0.0868864	0.0927432	0.454665
FBgn0263346	smash	smallish	1608.55	0.0752357	0.0886419	0.0931115	0.455022
FBgn0016754	sba	six-banded	307.59	0.0752313	0.0929715	0.0933598	0.455022
FBgn0016078	wun	wunen	448.033	0.0752054	0.0749077	0.0911193	0.451341
FBgn0028879	CG15270	None	108.964	0.0751912	0.125882	0.0944824	0.456759
FBgn0036186	CG6071	None	364.869	0.0751823	0.0891478	0.093322	0.455022
FBgn0013672	mt:ATPase6	mitochondrial ATPase subunit 6	6292.19	0.0751587	0.208075	0.0550052	0.360053
FBgn0039600	CG1646	None	799.974	0.0751317	0.0546498	0.0692503	0.403194
FBgn0261111	BHD	Birt-Hogg-Dube	127.717	0.0751246	0.0883816	0.0934705	0.455022
FBgn0001301	kel	kelch	269.254	0.0751101	0.115652	0.0946233	0.456859
FBgn0263006	SERCA	Sarco/endoplasmic reticulum Ca(2+)-ATPase	19558.6	0.0750787	0.0804164	0.0928514	0.454735
FBgn0267936	lncRNA:CR46216	long non-coding RNA:CR46216	25.5429	0.0750719	0.188267	0.0698868	0.40365
FBgn0035914	CG6282	None	138.946	0.0750565	0.1017	0.0942847	0.456523
FBgn0033062	Ars2	Arsenic resistance protein 2	711.756	0.0750537	0.0663375	0.0868539	0.442762
FBgn0032908	CG9270	None	62.0694	0.0750524	0.129914	0.094737	0.456859
FBgn0034854	Golgin245	Golgin-245	623.681	0.075004	0.077534	0.0925817	0.454592
FBgn0032467	CG9934	None	1306.18	0.0749995	0.0937754	0.0941537	0.456523
FBgn0030206	CG2889	None	187.907	0.0749737	0.0837225	0.0936341	0.455255
FBgn0019990	Gcn2	Gcn2	313.143	0.0749538	0.110286	0.0949167	0.457085
FBgn0261053	Cad86C	Cadherin 86C	94.5126	0.0749327	0.124478	0.0952064	0.458054
FBgn0262952	mt:ND4	mitochondrial NADH-ubiquinone oxidoreductase chain 4	1235.57	0.0749085	0.212381	0.0523683	0.349911
FBgn0016650	Lgr1	Leucine-rich repeat-containing G protein-coupled receptor 1	172.426	0.0748933	0.0897542	0.0943282	0.456523
FBgn0028476	Usp1	Ubiquitin specific protease 1	495.457	0.0748746	0.0957882	0.0946392	0.456859
FBgn0031739	CG14005	None	109.885	0.0748548	0.0979998	0.0947829	0.456859
FBgn0010226	GstS1	Glutathione S transferase S1	5728.59	0.0748292	0.0598724	0.0800072	0.430414
FBgn0026577	CG8677	None	476.69	0.0747534	0.082936	0.0943363	0.456523
FBgn0032883	Rhau	RHAU helicase	1023.72	0.0746707	0.0815119	0.0944735	0.456759
FBgn0037260	Mur82C	Mucin related 82C	122.223	0.0746639	0.112011	0.0958299	0.459984
FBgn0267252	Ggamma30A	G protein subunit gamma at 30A	3868.41	0.0746258	0.0616513	0.0833707	0.436483
FBgn0029881	pigs	pickled eggs	494.861	0.0746016	0.113131	0.0960429	0.460664
FBgn0250785	vari	varicose	617.066	0.0745867	0.0829258	0.0949314	0.457085
FBgn0264542	hwt	heavyweight	123.04	0.0745678	0.129443	0.0960542	0.460664
FBgn0031937	CG13795	None	290.683	0.0745349	0.11186	0.0962103	0.460918
FBgn0033192	Corin	Corin	96.7364	0.0745261	0.106279	0.0960831	0.460664
FBgn0034230	CG4853	None	339.54	0.074508	0.0828466	0.0952063	0.458054
FBgn0051694	CG31694	None	2513.7	0.0744971	0.0787451	0.0946988	0.456859
FBgn0013718	nuf	nuclear fallout	790.665	0.074495	0.0717023	0.0925629	0.454592
FBgn0053547	Rim	Rab3 interacting molecule	244.914	0.0744363	0.108292	0.0964152	0.461543
FBgn0035400	CG11537	None	1377.45	0.0744206	0.0483785	0.0561735	0.362151
FBgn0033337	CG8272	None	311.747	0.0744188	0.0755799	0.0942813	0.456523
FBgn0030897	Frq1	Frequenin 1	145.851	0.0744101	0.113399	0.0966165	0.462031
FBgn0035733	CG8641	None	27.7395	0.0742768	0.164628	0.0874981	0.443493
FBgn0058469	lncRNA:CR40469	long non-coding RNA:CR40469	29.2936	0.074272	0.321454	0.0156102	0.192999
FBgn0262617	Nuak1	Nuak1 ortholog	1111.67	0.0742633	0.0717714	0.0934986	0.455022
FBgn0261244	inaE	inactivation no afterpotential E	386.167	0.0741901	0.0744189	0.0948108	0.456859
FBgn0013773	Cyp6a22	Cyp6a22	321.496	0.0741852	0.112188	0.0972656	0.463646
FBgn0004435	Galphaq	G protein alpha q subunit	1193.84	0.07416	0.0557994	0.0752794	0.418676
FBgn0024187	syd	sunday driver	594.683	0.0739318	0.0855132	0.097472	0.464095
FBgn0037360	CG2182	None	787.444	0.0739055	0.058216	0.0808848	0.431293
FBgn0285925	Fas1	Fasciclin 1	2754.18	0.0738991	0.0795068	0.0970565	0.463315
FBgn0015765	p38a	p38a MAP kinase	379.931	0.0738766	0.0731221	0.0955825	0.459329
FBgn0026179	siz	schizo	825.125	0.073816	0.0685154	0.0934439	0.455022
FBgn0033266	Socs44A	Suppressor of Cytokine Signaling at 44A	289.604	0.073756	0.0866836	0.0981539	0.466716
FBgn0266707	lncRNA:CR45197	long non-coding RNA:CR45197	192.934	0.0737463	0.166383	0.0874439	0.443402
FBgn0039593	Sid	Stress induced DNase	104.065	0.0737096	0.154315	0.0933861	0.455022
FBgn0261238	Alh	Alhambra	472.187	0.0736986	0.0858164	0.0983264	0.466716
FBgn0264908	pHCl-1	pH-sensitive chloride channel 1	209.12	0.0736796	0.119121	0.0988164	0.466716
FBgn0034366	Atg7	Autophagy-related 7	131.206	0.0736606	0.0968977	0.0986651	0.466716
FBgn0032451	spict	spichthyin	446.707	0.0736448	0.0943806	0.0986921	0.466716
FBgn0000635	Fas2	Fasciclin 2	614.284	0.0735912	0.0882095	0.0987878	0.466716
FBgn0261641	CG42724	None	663.374	0.0735896	0.0749576	0.0973153	0.463705
FBgn0010473	tutl	turtle	389.058	0.0735836	0.0997217	0.0989499	0.466716
FBgn0051040	Cog7	Component of oligomeric golgi complex 7	241.432	0.073572	0.0824713	0.0985992	0.466716
FBgn0004244	Rdl	Resistant to dieldrin	234.102	0.0735395	0.103701	0.0991367	0.466716
FBgn0267443	lncRNA:CR45793	long non-coding RNA:CR45793	12.6703	0.0735	0.179482	0.0786374	NA
FBgn0025726	unc-13	unc-13	903.821	0.0734972	0.0855162	0.0990451	0.466716
FBgn0004860	ph-d	polyhomeotic distal	154.475	0.0734934	0.106888	0.0993195	0.466716
FBgn0035001	Slik	Sterile20-like kinase	1252.07	0.0734124	0.0870892	0.0994021	0.466716
FBgn0005683	pie	pineapple eye	56.6085	0.0734021	0.130419	0.0991739	0.466716
FBgn0261822	Bsg	Basigin	2942.67	0.073354	0.0904983	0.0996647	0.466716
FBgn0030013	GIIIspla2	Phospholipase A2 group III	451.017	0.0733512	0.140798	0.0979835	0.466352
FBgn0030774	sphe	spheroide	578.499	0.0733411	0.0966469	0.0997384	0.466716
FBgn0035589	CHMP2B	Charged multivesicular body protein 2b	320.308	0.0733263	0.0919893	0.0997719	0.466716
FBgn0032481	CG16972	None	3640.7	0.07332	0.105126	0.0998563	0.466716
FBgn0033984	Lap1	Lap1	201.589	0.0732927	0.105507	0.0999469	0.466716
FBgn0082598	akirin	akirin	1014.99	0.0732719	0.0625948	0.090065	0.449374
FBgn0036482	CG13457	None	429.996	0.0732549	0.0921295	0.100022	0.466716
FBgn0000120	Arr1	Arrestin 1	12308.8	0.0732294	0.0534606	0.0736896	0.414791
FBgn0011204	cue	cueball	991.486	0.073188	0.0932005	0.100258	0.466716
FBgn0031534	Snx1	Sorting nexin 1	693.262	0.0731389	0.0591044	0.0855123	0.440996
FBgn0263933	ebi	ebi	427.648	0.0731345	0.0662487	0.0944954	0.456759
FBgn0267603	lncRNA:CR45941	long non-coding RNA:CR45941	5.8125	0.0731247	0.224977	0.0461966	NA
FBgn0000352	cos	costa	99.9641	0.0729984	0.103148	0.100893	0.467752
FBgn0261823	Asx	Additional sex combs	367.923	0.072972	0.0980793	0.100989	0.467752
FBgn0260431	CG42526	None	32.4833	0.0729387	0.13488	0.0999889	0.466716
FBgn0262872	milt	milton	1492.2	0.072935	0.0705098	0.098231	0.466716
FBgn0015572	alpha-Est4	alpha-Esterase-4	50.6147	0.0728799	0.139364	0.0994626	0.466716
FBgn0035695	CG10226	None	276.384	0.0728661	0.107202	0.101324	0.468765
FBgn0038427	ema	endosomal maturation defective	637.793	0.072863	0.0660781	0.0954834	0.45903
FBgn0033757	muskelin	muskelin	159.239	0.0728433	0.108719	0.101395	0.468921
FBgn0019985	mGluR	metabotropic Glutamate Receptor	30.3649	0.0728221	0.153152	0.0957899	0.459969
FBgn0052767	CG32767	None	265.87	0.0727921	0.0928567	0.101647	0.469594
FBgn0029894	CG14440	None	198.652	0.0727724	0.0872336	0.101739	0.469594
FBgn0036892	Lon	Lon protease	1335.4	0.0727634	0.0640703	0.0939264	0.455784
FBgn0032242	CG5355	None	1232.58	0.072737	0.0476178	0.0596647	0.373938
FBgn0030981	CG14191	None	47.5117	0.0727295	0.159657	0.0930816	0.455022
FBgn0024734	PRL-1	PRL-1 phosphatase	1284.21	0.0727087	0.0725616	0.100077	0.466716
FBgn0264598	PsGEF	Protostome-specific GEF	272.824	0.0726884	0.116087	0.101831	0.469594
FBgn0001185	her	hermaphrodite	174.791	0.0726814	0.0868218	0.102073	0.469951
FBgn0267350	Pi4KIIIalpha	Phosphatidylinositol 4-kinase III alpha	1416.07	0.0726768	0.10526	0.101944	0.469705
FBgn0033872	CG6329	None	398.737	0.0726707	0.0982542	0.102014	0.469853
FBgn0038202	CG12402	None	70.6006	0.0726514	0.119274	0.101881	0.469594
FBgn0033265	coil	coilin	282.438	0.0725944	0.0732638	0.100799	0.467731
FBgn0263451	asRNA:CR43474	antisense RNA:CR43474	202.175	0.0725614	0.160859	0.0927923	0.454726
FBgn0003048	pcx	pecanex	263.193	0.072555	0.113051	0.102284	0.470514
FBgn0031975	Tg	Transglutaminase	328.415	0.0725415	0.0758444	0.101722	0.469594
FBgn0015838	Vang	Van Gogh	170.196	0.0724779	0.105853	0.102592	0.470944
FBgn0031971	Sirup	Starvation-upregulated protein	844.902	0.0724691	0.130416	0.101787	0.469594
FBgn0025388	CG12179	None	657.285	0.0724128	0.0993009	0.102883	0.472105
FBgn0039844	CG1607	None	419.471	0.072398	0.0891934	0.103109	0.472112
FBgn0038145	Droj2	DnaJ-like-2	8048.98	0.0723357	0.0732312	0.101858	0.469594
FBgn0250867	CG42238	None	129.59	0.072272	0.0957566	0.103436	0.472374
FBgn0261556	CG42674	None	391.954	0.0722264	0.077213	0.103255	0.472225
FBgn0260959	MCPH1	Microcephalin	2776.66	0.072181	0.066614	0.0988475	0.466716
FBgn0033313	Cirl	Calcium-independent receptor for alpha-latrotoxin	1282.64	0.0721692	0.103443	0.103647	0.472906
FBgn0003460	so	sine oculis	195.747	0.0721674	0.0856516	0.103999	0.47355
FBgn0004648	svr	silver	1062.4	0.0721218	0.0693076	0.100992	0.467752
FBgn0035850	Atg18a	Autophagy-related 18a	754.981	0.0720915	0.0837169	0.104277	0.474292
FBgn0020370	TppII	tripeptidyl-peptidase II	899.339	0.0720681	0.0773718	0.103922	0.473381
FBgn0026428	HDAC6	Histone deacetylase 6	3721.35	0.0720041	0.106345	0.104151	0.473891
FBgn0030245	CG1637	None	2602.37	0.0719653	0.0777536	0.104394	0.474427
FBgn0011225	jar	jaguar	2953.06	0.0718182	0.0718253	0.103525	0.472604
FBgn0278608	Dsp1	Dorsal switch protein 1	331.057	0.0717856	0.0801384	0.105351	0.476165
FBgn0033649	pyr	pyramus	183.614	0.0717725	0.0872641	0.105482	0.476165
FBgn0039003	wfs1	wolfram syndrome 1	403.717	0.07176	0.0748385	0.104717	0.475422
FBgn0262737	mub	mushroom-body expressed	1315.56	0.0717596	0.093277	0.10534	0.476165
FBgn0035807	CG7492	None	861.987	0.0717503	0.0593202	0.0917525	0.45303
FBgn0037760	FBXO11	F-box protein 11	365.164	0.0717289	0.0928821	0.105466	0.476165
FBgn0037743	CG8412	None	322.132	0.0717083	0.0781697	0.105495	0.476165
FBgn0003612	Su(var)2-10	Suppressor of variegation 2-10	687.34	0.0717001	0.064229	0.0986921	0.466716
FBgn0086346	ALiX	ALG-2 interacting protein X	2603.01	0.0716672	0.110492	0.105178	0.476165
FBgn0028950	CG15255	None	883.38	0.0716645	0.110061	0.105197	0.476165
FBgn0261954	east	enhanced adult sensory threshold	272.692	0.0716591	0.125664	0.104555	0.47486
FBgn0037809	CG12818	None	94.2536	0.0716339	0.107979	0.105348	0.476165
FBgn0031549	Spindly	Spindly	66.8601	0.0716248	0.128445	0.104417	0.474427
FBgn0004784	inaC	inactivation no afterpotential C	900.819	0.071553	0.0676775	0.102402	0.470594
FBgn0039140	Miro	Mitochondrial Rho	1717.96	0.0715347	0.0499534	0.0710345	0.408432
FBgn0002121	l(2)gl	lethal (2) giant larvae	540.604	0.0715179	0.101723	0.10591	0.477382
FBgn0013686	mt:lrRNA	mitochondrial large ribosomal RNA	208759	0.0713892	0.150038	0.100321	0.466736
FBgn0039152	Root	Rootletin	843.514	0.0713862	0.0966589	0.10656	0.47923
FBgn0261289	CheB98a	Chemosensory protein A 98a	9.44172	0.0713836	0.194705	0.0680408	NA
FBgn0039808	CG12071	None	152.08	0.0713088	0.082816	0.107349	0.480915
FBgn0032702	CG10376	None	293.343	0.0712889	0.0905824	0.107194	0.48086
FBgn0015477	Rme-8	Receptor mediated endocytosis 8	495.542	0.0712649	0.0974114	0.106964	0.480199
FBgn0030011	Gbeta5	Gbeta5	161.48	0.0712395	0.0853419	0.10759	0.481593
FBgn0038839	Ktl	Kctd12-like	197.578	0.0712031	0.0934657	0.107374	0.480915
FBgn0039531	CG5611	None	76.4129	0.0711937	0.119996	0.106349	0.47885
FBgn0267057	asRNA:CR45501	antisense RNA:CR45501	7.32968	0.0711213	0.244751	0.0382373	NA
FBgn0034707	MED16	Mediator complex subunit 16	72.202	0.0710478	0.120376	0.106786	0.479727
FBgn0005198	gig	gigas	403.15	0.0709491	0.105855	0.10773	0.481805
FBgn0029851	CG14445	None	101.616	0.070904	0.118429	0.107353	0.480915
FBgn0015714	Cyp6a17	Cytochrome P450-6a17	860.087	0.0708984	0.0850304	0.108948	0.484007
FBgn0038194	Cyp6d5	Cyp6d5	5373.07	0.0708979	0.0947756	0.108433	0.483073
FBgn0050122	CG30122	None	1154.52	0.0708648	0.0601963	0.0971115	0.463315
FBgn0260745	mfas	midline fasciclin	8421.69	0.0707864	0.0680479	0.106075	0.477914
FBgn0267868	lncRNA:CR46156	long non-coding RNA:CR46156	20.8266	0.07073	0.160228	0.0968894	0.46292
FBgn0261698	SLO2	slowpoke 2	183.137	0.0706231	0.102911	0.108996	0.484027
FBgn0030257	SmydA-4	SET and MYND domain containing, arthropod-specific, member 4	82.7655	0.0706172	0.108862	0.108744	0.483445
FBgn0028546	ics	icarus	360.204	0.0706149	0.0787564	0.110097	0.486076
FBgn0003041	pbl	pebble	169.259	0.0705839	0.0927268	0.109735	0.485418
FBgn0039308	CG11889	None	568.438	0.0705723	0.113998	0.10866	0.483246
FBgn0035317	Oseg2	Outer segment 2	17.8244	0.0705628	0.176287	0.0852841	0.440002
FBgn0085227	CG34198	None	355.85	0.0705313	0.101066	0.109418	0.484656
FBgn0028369	kirre	kin of irre	90.3635	0.0704288	0.125828	0.108289	0.483073
FBgn0031573	CG3407	None	71.32	0.0704107	0.115442	0.10912	0.484078
FBgn0039581	Moca-cyp	Moca-cyp	849.165	0.0703536	0.0636166	0.1041	0.473835
FBgn0036846	MESR6	Misexpression suppressor of ras 6	183.214	0.0703479	0.0941618	0.110529	0.48739
FBgn0050067	Obp50a	Odorant-binding protein 50a	4.17737	0.0703383	0.249587	0.0366628	NA
FBgn0033529	CG17765	None	829.281	0.070311	0.0608094	0.100591	0.467432
FBgn0034742	CG4294	None	298.179	0.0702909	0.116644	0.109446	0.484656
FBgn0015795	Rab7	Rab7	2565.77	0.0702515	0.0684992	0.108801	0.483525
FBgn0038279	Sdr	Secreted decoy of InR	142.67	0.0702426	0.100992	0.110463	0.48739
FBgn0038525	CG14329	None	14.0202	0.0702384	0.19191	0.0715503	NA
FBgn0033850	CG13331	None	4.76231	0.0701934	0.250411	0.0364031	NA
FBgn0026076	UBL3	Ubiquitin like 3	421.377	0.0700728	0.0776546	0.11235	0.490236
FBgn0265882	lncRNA:CR44671	long non-coding RNA:CR44671	13.062	0.0700721	0.178229	0.0842639	NA
FBgn0024980	Syx4	Syntaxin 4	208.59	0.0700216	0.0907393	0.112051	0.490076
FBgn0259923	2024-09-04	Septin 4	261.236	0.070011	0.0741939	0.112149	0.490076
FBgn0286813	SRPK	SR Protein Kinase	1006.77	0.0699277	0.0575139	0.0966288	0.462031
FBgn0034498	CG16868	None	136.009	0.0698445	0.0912535	0.112701	0.490837
FBgn0004852	Ac76E	Adenylyl cyclase 76E	491.875	0.0698136	0.0991562	0.112161	0.490076
FBgn0032341	Reps	RALBP1 associated Eps domain containing	214.144	0.0698011	0.102329	0.111979	0.490076
FBgn0031683	CG4230	None	831.976	0.069731	0.058242	0.0989503	0.466716
FBgn0042630	Sox21b	Sox21b	54.6284	0.0696493	0.125017	0.110826	0.487777
FBgn0032087	CG9568	None	751.533	0.0696086	0.112559	0.111999	0.490076
FBgn0029688	lva	lava lamp	1194.41	0.0695641	0.0855483	0.114336	0.494321
FBgn0039873	Smvt	Sodium-dependent multivitamin transporter	894.403	0.0695043	0.103102	0.113007	0.491701
FBgn0263995	cpo	couch potato	641.585	0.06948	0.0937522	0.113894	0.493993
FBgn0260867	CG42577	None	6.82435	0.0694401	0.202533	0.0631921	NA
FBgn0015589	Apc	APC-like	511.016	0.0693897	0.117746	0.112366	0.490236
FBgn0261862	whd	withered	2072.5	0.0693773	0.091809	0.114491	0.49481
FBgn0039055	Rassf	Ras association family member	290.941	0.0693325	0.0959772	0.114252	0.494294
FBgn0027579	mino	minotaur	2480.6	0.0693243	0.0820912	0.115594	0.496246
FBgn0086687	Desat1	Desaturase 1	19631.9	0.069309	0.0781428	0.115731	0.496366
FBgn0267910	lncRNA:CR34335	long non-coding RNA:CR34335	2292.4	0.0693018	0.161791	0.0988724	0.466716
FBgn0035574	RhoGEF64C	Rho guanine nucleotide exchange factor at 64C	154.827	0.0691952	0.113882	0.113331	0.492718
FBgn0020269	mspo	M-spondin	193.016	0.0691945	0.0766959	0.116169	0.496873
FBgn0026401	Nipped-B	Nipped-B	680.773	0.0691883	0.0840186	0.116039	0.496788
FBgn0037007	CG5059	None	1878.78	0.0691801	0.0978377	0.114659	0.495367
FBgn0038058	CG5608	None	153.169	0.0691728	0.102846	0.114245	0.494294
FBgn0025454	Cyp6g1	Cyp6g1	7133.89	0.0691635	0.0874474	0.115813	0.496549
FBgn0266137	Dop1R2	Dopamine 1-like receptor 2	34.539	0.0691111	0.142053	0.109031	0.484027
FBgn0262816	CG43187	None	31.821	0.0690819	0.154601	0.103775	0.47305
FBgn0035060	Eps-15	Epidermal growth factor receptor pathway substrate clone 15	1496.33	0.0690502	0.0652157	0.111944	0.490076
FBgn0259749	mmy	mummy	1131.69	0.0690101	0.0630917	0.109866	0.485649
FBgn0030673	CG15601	None	77.4411	0.0689662	0.104776	0.114848	0.495782
FBgn0250910	Octbeta3R	Octopamine beta3 receptor	58.9564	0.0689566	0.13735	0.110803	0.487777
FBgn0016930	Dyrk2	Dual-specificity tyrosine phosphorylation-regulated kinase 2	344.579	0.0689532	0.0864638	0.116793	0.49834
FBgn0051760	CG31760	None	97.0006	0.0689359	0.104346	0.114996	0.495782
FBgn0031413	CG9967	None	90.0866	0.0689086	0.116009	0.114148	0.494294
FBgn0023524	CG3078	None	114.01	0.0688994	0.100886	0.115439	0.496103
FBgn0020251	sfl	sulfateless	189.547	0.0688918	0.105739	0.115042	0.495782
FBgn0266084	Fhos	Formin homology 2 domain containing	3439.78	0.0688897	0.101439	0.115424	0.496103
FBgn0030484	GstT4	Glutathione S transferase T4	2223.45	0.0688012	0.105035	0.115434	0.496103
FBgn0037279	CG1129	None	538.6	0.0688006	0.07659	0.117952	0.499708
FBgn0037917	wkd	whacked	701.904	0.0687805	0.071078	0.116951	0.498656
FBgn0266101	CG44838	None	424.13	0.0686895	0.074505	0.118246	0.500062
FBgn0004118	nAChRbeta2	nicotinic Acetylcholine Receptor beta2	78.0953	0.0686734	0.102818	0.116109	0.496788
FBgn0266809	asRNA:CR45271	antisense RNA:CR45271	48.5715	0.0686379	0.164429	0.0983188	0.466716
FBgn0031675	CG9121	None	106.795	0.0685532	0.0929617	0.117655	0.499409
FBgn0037817	Cyp12e1	Cyp12e1	245.996	0.068548	0.0875615	0.118366	0.500062
FBgn0033742	Nepl10	Neprilysin-like 10	105.872	0.0685458	0.125453	0.114338	0.494321
FBgn0027568	Cand1	Cullin-associated and neddylation-dissociated 1	1075.53	0.0685079	0.0754037	0.119206	0.501378
FBgn0037950	HisCl1	Histamine-gated chloride channel subunit 1	56.0994	0.0684845	0.112707	0.115921	0.496788
FBgn0034223	Tes	Testin	95.9631	0.0684776	0.0975538	0.117405	0.499409
FBgn0083949	side-III	sidestep III	92.6109	0.0684301	0.107657	0.116569	0.497651
FBgn0035577	CG13708	None	25.8945	0.0684184	0.153949	0.105734	0.476901
FBgn0264391	lncRNA:CR43839	long non-coding RNA:CR43839	39.4955	0.0684141	0.157388	0.103705	0.472906
FBgn0266317	asRNA:CR44982	antisense RNA:CR44982	12.08	0.0684003	0.198286	0.0676043	NA
FBgn0036713	Mip	Myoinhibiting peptide precursor	96.8376	0.068386	0.100292	0.117457	0.499409
FBgn0004656	fs(1)h	female sterile (1) homeotic	637.871	0.0683706	0.0894729	0.118859	0.50112
FBgn0033876	Syngr	Synaptogyrin	328.283	0.0683286	0.0684359	0.117901	0.499708
FBgn0029893	CG14442	None	517.022	0.0683162	0.0708661	0.119106	0.501378
FBgn0037755	CG12945	None	340.755	0.0683151	0.0872124	0.119396	0.501454
FBgn0036498	CG13455	None	409.711	0.0683113	0.0896266	0.119085	0.501378
FBgn0026597	Axn	Axin	348.754	0.0682475	0.0769269	0.120517	0.502479
FBgn0283657	Tlk	Tousled-like kinase	252.93	0.0682238	0.108099	0.117286	0.499357
FBgn0010452	trn	tartan	82.1551	0.0682001	0.106292	0.117548	0.499409
FBgn0033988	pcs	parcas	475.79	0.0681399	0.0912978	0.119565	0.501711
FBgn0035111	Dis3l2	Dis3 like 3'-5' exoribonuclease 2	533.153	0.0681295	0.0812783	0.120902	0.5029
FBgn0038763	PIG-L	Phosphatidylinositol glycan anchor biosynthesis class L	493.72	0.0681211	0.0693741	0.119423	0.501454
FBgn0261934	dikar	dikar	765.021	0.0680803	0.120562	0.116529	0.497651
FBgn0001084	fy	fuzzy	44.285	0.0679609	0.130291	0.115438	0.496103
FBgn0040322	GNBP2	Gram-negative bacteria binding protein 2	374.17	0.0679054	0.0783137	0.122107	0.505877
FBgn0029123	SoxN	SoxNeuro	127.734	0.0678965	0.0877505	0.121107	0.503288
FBgn0038877	CG3308	None	2564.73	0.0678932	0.0607629	0.112228	0.490076
FBgn0022768	Pp2C1	Protein phosphatase 2C	957.496	0.067886	0.0766782	0.122202	0.505934
FBgn0028496	CG30116	None	281.06	0.0678597	0.098787	0.119687	0.502054
FBgn0052113	Vps13D	Vacuolar protein sorting 13D	251.367	0.0678402	0.094816	0.120297	0.502479
FBgn0028664	VhaM9.7-c	Vacuolar H[+] ATPase M9.7 subunit c	258.816	0.0677806	0.0720184	0.122084	0.505877
FBgn0030432	CG4404	None	580.227	0.0677522	0.0973978	0.120296	0.502479
FBgn0086655	jing	jing	134.556	0.0677142	0.102744	0.119774	0.50225
FBgn0036043	Ae2	Anion exchanger 2	685.902	0.0677088	0.0976131	0.120441	0.502479
FBgn0015520	nonA-l	nonA-like	235.659	0.0676321	0.0792158	0.123335	0.507744
FBgn0038772	mdlc	midlife crisis	76.3079	0.0676005	0.116739	0.118657	0.500951
FBgn0034542	Fem-1	Fem-1	782.538	0.0674787	0.0862699	0.123151	0.507331
FBgn0026378	Rep	Rab escort protein	187.006	0.0674358	0.103937	0.12071	0.502495
FBgn0051368	CG31368	None	158.363	0.0673232	0.099802	0.121685	0.504972
FBgn0016976	stnA	stoned A	434.262	0.0673112	0.104558	0.121117	0.503288
FBgn0259108	futsch	futsch	637.427	0.0672832	0.108772	0.120724	0.502495
FBgn0052533	CG32533	None	157.592	0.06725	0.100838	0.121835	0.505428
FBgn0020372	TM4SF	Transmembrane 4 superfamily	449.516	0.0672221	0.0783947	0.125312	0.51252
FBgn0027335	Rip11	Rab11 interacting protein	1410.64	0.0670903	0.061969	0.118106	0.499844
FBgn0028956	mthl3	methuselah-like 3	81.4128	0.0670848	0.119552	0.120137	0.502479
FBgn0027561	CG18659	None	1484.58	0.067025	0.0694169	0.124945	0.511826
FBgn0020647	KrT95D	Krueppel target at 95D	1874.29	0.0670169	0.0663041	0.123088	0.507331
FBgn0038488	m-cup	mann-cup	1822.83	0.067005	0.0632199	0.120142	0.502479
FBgn0051352	Unc-115a	Uncoordinated 115a	1905.38	0.0669891	0.0610463	0.117313	0.499357
FBgn0037676	CG8861	None	55.8489	0.066956	0.145336	0.113904	0.493993
FBgn0045495	Gr28b	Gustatory receptor 28b	6.97345	0.0669077	0.199997	0.0674418	NA
FBgn0032005	Snx6	Sorting nexin 6	1022.96	0.0668806	0.0580348	0.112638	0.490742
FBgn0033486	dmpd	dampened	438.946	0.0668749	0.0637618	0.121444	0.504308
FBgn0037934	CG6830	None	394.2	0.06676	0.10512	0.123194	0.507331
FBgn0036202	CG6024	None	86.7254	0.066735	0.105858	0.123193	0.507331
FBgn0032338	CG16854	None	147.427	0.0667033	0.101896	0.12387	0.50927
FBgn0031474	CG2991	None	839.449	0.0667002	0.0678022	0.125773	0.513182
FBgn0036351	CG14107	None	7.77047	0.0666848	0.188872	0.0781174	NA
FBgn0085336	CG34307	None	36.7372	0.0666664	0.126853	0.120406	0.502479
FBgn0002914	Myb	Myb oncogene-like	692.577	0.0666406	0.0772746	0.128172	0.518096
FBgn0004431	LysX	Lysozyme X	147.285	0.0665383	0.213876	0.0569734	0.365014
FBgn0025394	inc	insomniac	462.675	0.0665174	0.0732538	0.128634	0.518096
FBgn0034950	Pask	PAS kinase	82.5279	0.0664865	0.117877	0.122531	0.50662
FBgn0003870	ttk	tramtrack	580.059	0.0664817	0.0618151	0.121105	0.503288
FBgn0028504	CG12182	None	64.0569	0.0664062	0.127443	0.121181	0.503386
FBgn0031399	mio	missing oocyte	381.719	0.0663519	0.0870671	0.128037	0.518096
FBgn0028518	CG18480	None	339.557	0.066336	0.0946215	0.126599	0.515367
FBgn0033108	CG15236	None	110.495	0.0662939	0.1096	0.124402	0.510613
FBgn0261397	didum	dilute class unconventional myosin	1499.72	0.0662761	0.0998116	0.125933	0.513329
FBgn0028550	Atf3	Activating transcription factor 3	379.184	0.0662673	0.0861513	0.12861	0.518096
FBgn0040923	CG11368	None	391.246	0.0662219	0.0951325	0.12699	0.516225
FBgn0263019	lncRNA:CR43314	long non-coding RNA::CR43314	14.2883	0.0661866	0.237699	0.0435697	NA
FBgn0035308	CG15822	None	104.691	0.0661311	0.098533	0.126753	0.515627
FBgn0029504	CHES-1-like	Checkpoint suppressor 1-like	367.726	0.0660839	0.0954712	0.127515	0.517737
FBgn0036310	CG10969	None	479.429	0.0659895	0.0665282	0.128686	0.518096
FBgn0028953	CG14478	None	713.419	0.0659718	0.0622829	0.124482	0.510706
FBgn0037781	Fancl	Fancl	126.061	0.0659659	0.0940288	0.128307	0.518096
FBgn0260634	eIF4G2	eukaryotic translation initiation factor 4G2	2805.12	0.0659408	0.111598	0.125484	0.512849
FBgn0284257	Ttd14	TRPL translocation defect 14	2737.24	0.0659331	0.056284	0.113888	0.493993
FBgn0028292	ric8a	ric8a	161.391	0.0659298	0.086114	0.130171	0.521367
FBgn0028484	Ack	Activated Cdc42 kinase	961.329	0.0658726	0.0709953	0.131502	0.523983
FBgn0283494	Adk2	Adenylate kinase 2	1160.38	0.0658605	0.0704566	0.131405	0.523983
FBgn0030089	AP-1gamma	Adaptor Protein complex 1, gamma subunit	792.406	0.0658554	0.0736217	0.132065	0.525067
FBgn0010894	sinu	sinuous	245.427	0.0658534	0.0842952	0.130922	0.52318
FBgn0085440	Lgr4	Leucine-rich repeat-containing G protein-coupled receptor 4	29.8711	0.0658386	0.144314	0.117622	0.499409
FBgn0034731	CG10384	None	83.9116	0.0658249	0.105942	0.126787	0.515627
FBgn0264307	orb2	orb2	3368.35	0.0657954	0.0803383	0.131967	0.525067
FBgn0036126	Irbp18	Inverted repeat binding protein 18 kDa	202.633	0.0657716	0.0951875	0.128915	0.5185
FBgn0033244	CG8726	None	479.643	0.0657567	0.0719211	0.132333	0.525606
FBgn0031530	Pgant2	Polypeptide N-Acetylgalactosaminyltransferase 2	141.7	0.0657166	0.112564	0.126208	0.514112
FBgn0051108	TTLL5	Tubulin tyrosine ligase-like 5	713.345	0.0656929	0.0791438	0.132657	0.525702
FBgn0036828	CG6841	None	241.22	0.0656851	0.0809274	0.132404	0.525702
FBgn0026257	cav	caravaggio	172.55	0.0656726	0.0833525	0.131981	0.525067
FBgn0266671	Sec6	Secretory 6	160.952	0.0656429	0.0816832	0.132466	0.525702
FBgn0034435	fest	wurstfest	4072.4	0.0656292	0.0735462	0.133232	0.525985
FBgn0035056	spz6	spatzle 6	6.79443	0.0655974	0.204564	0.0647232	NA
FBgn0034725	CG6044	None	284.193	0.0655599	0.0779428	0.133477	0.525985
FBgn0060296	pain	painless	356.802	0.0655356	0.0787969	0.133489	0.525985
FBgn0038889	Fancm	Fanconi anemia group M helicase	280.945	0.0654757	0.0953142	0.130174	0.521367
FBgn0053329	Sp212	Serine-peptidase 212	184.592	0.0654663	0.0886158	0.131736	0.524576
FBgn0010453	Wnt4	Wnt oncogene analog 4	38.9568	0.0654641	0.127869	0.124366	0.510613
FBgn0262848	CR43212	None	127.701	0.0654095	0.125918	0.125	0.511841
FBgn0052056	scramb1	scramblase 1	534.968	0.0654035	0.0724022	0.134282	0.526962
FBgn0267511	28SrRNA-Psi:CR45851	28S ribosomal RNA pseudogene:CR45851	1310.37	0.0653938	0.189745	0.0786651	0.427129
FBgn0260874	Ir76a	Ionotropic receptor 76a	27.9567	0.0653865	0.141613	0.120201	0.502479
FBgn0035631	Txl	Thioredoxin-like	1047.81	0.0653807	0.0630847	0.128731	0.518096
FBgn0051122	CG31122	None	234.604	0.0653765	0.0829905	0.133484	0.525985
FBgn0040079	pkaap	pkaap	278.151	0.0653733	0.0699364	0.133831	0.526163
FBgn0000246	c(3)G	crossover suppressor on 3 of Gowen	52.2779	0.0653175	0.123081	0.125924	0.513329
FBgn0266365	lncRNA:CR45013	long non-coding RNA:CR45013	411.018	0.0653095	0.0807431	0.134284	0.526962
FBgn0029706	CG3626	None	509.171	0.0652805	0.0827288	0.134008	0.526368
FBgn0259176	bun	bunched	2126.06	0.0652596	0.0810207	0.134476	0.527473
FBgn0033491	CG18011	None	60.6264	0.0651912	0.130002	0.124791	0.511363
FBgn0283651	CG46301	None	27.076	0.0651809	0.144779	0.119366	0.501454
FBgn0010622	DCTN3-p24	Dynactin 3, p24 subunit	178.774	0.0650784	0.0856235	0.134289	0.526962
FBgn0040211	hgo	homogentisate 1,2-dioxygenase	805.363	0.0649947	0.100262	0.131232	0.523913
FBgn0010329	Tbh	Tyramine beta hydroxylase	80.686	0.0649669	0.111436	0.129332	0.519506
FBgn0034071	CG8405	None	980.201	0.0648407	0.0774139	0.137213	0.532708
FBgn0052645	CG32645	None	50.1949	0.0648216	0.12092	0.128194	0.518096
FBgn0265081	asRNA:CR44192	antisense RNA:CR44192	33.6984	0.0647995	0.160909	0.10941	0.484656
FBgn0033356	CG8229	None	586.204	0.0647966	0.0718462	0.137445	0.533109
FBgn0030680	CG8944	None	126.802	0.0647039	0.102154	0.132095	0.525067
FBgn0013678	mt:Cyt-b	mitochondrial Cytochrome b	12449.6	0.0646985	0.165583	0.105324	0.476165
FBgn0034903	sona	sol narae	92.2591	0.0646862	0.114026	0.129998	0.521367
FBgn0037239	Sfxn1-3	Sideroflexin 1/3	2087.4	0.0646817	0.052522	0.110627	0.487623
FBgn0053543	CG33543	None	114.784	0.0646779	0.0970827	0.133287	0.525985
FBgn0029980	CG10778	None	199.344	0.0646446	0.0926491	0.134504	0.527473
FBgn0031643	CG3008	None	664.271	0.0646312	0.0770525	0.138349	0.535033
FBgn0032665	CG15152	None	205.766	0.0645803	0.0884276	0.135919	0.530341
FBgn0037539	CG10435	None	339.38	0.0645721	0.0771447	0.138646	0.535758
FBgn0032048	Dh31	Diuretic hormone 31	144.494	0.0645575	0.0940242	0.134555	0.527506
FBgn0028539	Eato	Engulfment ABC Transporter in the ovary	769.772	0.0644697	0.103048	0.132914	0.525985
FBgn0027607	CG8230	None	1012.35	0.0644345	0.0645979	0.13568	0.529909
FBgn0053696	CNMaR	CNMamide Receptor	25.1322	0.0644282	0.142005	0.123032	0.507331
FBgn0262656	Myc	Myc	189.841	0.0643909	0.126765	0.128488	0.518096
FBgn0011236	ken	ken and barbie	278.776	0.0643786	0.0693049	0.139065	0.536374
FBgn0260012	pds5	precocious dissociation of sisters 5	258.37	0.0643543	0.0916542	0.136102	0.53035
FBgn0260943	Rbp6	RNA-binding protein 6	654.825	0.064317	0.0823813	0.138862	0.535936
FBgn0038211	CG9649	None	755.223	0.0642984	0.104918	0.133267	0.525985
FBgn0036493	CG7255	None	206.661	0.0642809	0.101881	0.133967	0.526368
FBgn0286979	CG46439	None	2154.95	0.0642213	0.0858509	0.138372	0.535033
FBgn0035160	hng3	hinge3	161.843	0.0641908	0.10629	0.13345	0.525985
FBgn0037622	CG8202	None	133.207	0.0641834	0.0941912	0.136217	0.53035
FBgn0259933	CG42456	None	465.398	0.0641737	0.0983486	0.135228	0.529141
FBgn0034553	CG9993	None	121.715	0.0641383	0.11207	0.132555	0.525702
FBgn0037702	CG8176	None	841.984	0.0641101	0.0685018	0.140244	0.538745
FBgn0003301	rut	rutabaga	439.39	0.0640982	0.0964487	0.136027	0.53035
FBgn0053513	Nmdar2	NMDA receptor 2	69.7141	0.0640533	0.132246	0.128131	0.518096
FBgn0037973	CG18547	None	1552.99	0.0640447	0.0934435	0.137054	0.532424
FBgn0259175	ome	omega	467.186	0.0640054	0.0988402	0.13586	0.530277
FBgn0015269	Nf1	Neurofibromin 1	388.886	0.0639894	0.101224	0.13538	0.529402
FBgn0002643	mam	mastermind	320.586	0.0639833	0.0862706	0.139417	0.5371
FBgn0013676	mt:CoIII	mitochondrial Cytochrome c oxidase subunit III	31484.2	0.0638162	0.118657	0.132534	0.525702
FBgn0024909	Taf7	TBP-associated factor 7	196.3	0.0638038	0.0753075	0.142959	0.543062
FBgn0037229	CG9766	None	103.133	0.0637809	0.0879426	0.139901	0.538096
FBgn0013674	mt:CoI	mitochondrial Cytochrome c oxidase subunit I	55943.4	0.0637391	0.133844	0.128695	0.518096
FBgn0036896	wnd	wallenda	229.948	0.0637355	0.100852	0.136583	0.531096
FBgn0259242	CG42340	None	38.6442	0.0637309	0.130356	0.129887	0.521227
FBgn0022959	yps	ypsilon schachtel	3949.92	0.0637194	0.0532488	0.118148	0.499844
FBgn0038638	CG7702	None	233.787	0.0637052	0.0758818	0.143435	0.543062
FBgn0030222	CG9806	None	65.5666	0.0636936	0.127827	0.130773	0.522755
FBgn0086784	stmA	stambha A	1226	0.0636754	0.0615605	0.136486	0.530884
FBgn0035981	CG4452	None	641.536	0.0635407	0.0723959	0.144456	0.543479
FBgn0003984	vn	vein	77.2351	0.0635218	0.1068	0.136188	0.53035
FBgn0038168	omd	oocyte maintenance defects	487.815	0.0635113	0.0813405	0.143276	0.543062
FBgn0038063	Octbeta2R	Octopamine beta2 receptor	165.076	0.0634653	0.103692	0.137118	0.532508
FBgn0026309	aft	adrift	178.232	0.0634392	0.0782091	0.144467	0.543479
FBgn0039335	Vps33B	Vacuolar protein sorting 33B	217.353	0.0634034	0.0862252	0.142308	0.542477
FBgn0030508	CG15760	None	64.1648	0.0633483	0.114571	0.135281	0.529182
FBgn0010482	l(2)01289	lethal (2) 01289	1092.82	0.0633437	0.0832425	0.14357	0.543087
FBgn0067783	DPCoAC	Dephosphocoenzyme A carrier	1272.5	0.0633211	0.111078	0.136133	0.53035
FBgn0031099	CG17065	None	465.959	0.0632406	0.0781589	0.14555	0.544326
FBgn0038129	TBC1D5	TBC1 domain family member 5	362.784	0.0631661	0.0979085	0.139896	0.538096
FBgn0051810	CG31810	None	374.38	0.0631549	0.120323	0.134776	0.527969
FBgn0010825	Gug	Grunge	431.946	0.0631415	0.0974041	0.140146	0.538537
FBgn0038083	Ugt37A3	UDP-glycosyltransferase family 37 member A3	123.96	0.0631355	0.161995	0.11225	0.490076
FBgn0028552	gammaSnap1	gamma Soluble NSF attachment protein 1	354.716	0.0631208	0.072916	0.146857	0.544815
FBgn0028500	Rich	RIC1 homolog	677.001	0.0631191	0.0836178	0.144609	0.543563
FBgn0034631	TAF1C-like	TATA box-binding protein-associated factor RNA polymerase I subunit C-like	136.772	0.0631126	0.093432	0.141433	0.541434
FBgn0031910	CG15818	None	262.98	0.0631095	0.162092	0.112215	0.490076
FBgn0036348	CG17687	None	102.669	0.0630894	0.108257	0.137728	0.533207
FBgn0034716	Oatp58Dc	Organic anion transporting polypeptide 58Dc	973.721	0.0630226	0.0749838	0.147311	0.544815
FBgn0033524	Cyp49a1	Cyp49a1	202.728	0.0630137	0.0879929	0.143671	0.543087
FBgn0263601	mib1	mind bomb 1	629.195	0.0629518	0.0896788	0.143411	0.543062
FBgn0035410	CG14964	None	415.26	0.0629115	0.0970108	0.141325	0.541389
FBgn0036571	Strump	Strumpellin	151.026	0.062908	0.0954557	0.141794	0.541612
FBgn0038595	CG7142	None	61.9754	0.0629033	0.129154	0.13332	0.525985
FBgn0038037	Cyp9f2	Cyp9f2	3244.52	0.0629018	0.0691493	0.147485	0.544815
FBgn0017550	Rga	Regena	807.193	0.0628846	0.0639464	0.144128	0.543321
FBgn0040268	Top3alpha	Topoisomerase 3alpha	206.659	0.0628807	0.0958045	0.14182	0.541612
FBgn0031907	CG5171	None	838.308	0.0628589	0.0774288	0.147803	0.545652
FBgn0036942	CG7328	None	77.28	0.0628027	0.112266	0.138059	0.534185
FBgn0041605	cpx	complexin	1769.78	0.0627975	0.0777309	0.148071	0.545929
FBgn0025833	CG8910	None	86.3827	0.0627891	0.12005	0.136306	0.53035
FBgn0264386	Ca-alpha1T	Ca[2+]-channel protein alpha[[1]] subunit T	330.389	0.0627533	0.101182	0.140913	0.540477
FBgn0003963	ush	u-shaped	144.694	0.0627174	0.0802955	0.1478	0.545652
FBgn0266741	asRNA:CR45214	antisense RNA:CR45214	64.6963	0.0626884	0.136244	0.13146	0.523983
FBgn0261574	kug	kugelei	318.371	0.0626808	0.114489	0.138067	0.534185
FBgn0263998	Ack-like	Activated Cdc42 kinase-like	306.046	0.0626583	0.0810266	0.147887	0.5458
FBgn0030293	CG1737	None	347.072	0.062641	0.0730115	0.149606	0.548069
FBgn0052654	Sec16	Secretory 16	497.045	0.0626397	0.0903092	0.144741	0.543732
FBgn0036367	CG10116	None	399.936	0.0626155	0.0879872	0.145674	0.544326
FBgn0037541	CG2747	None	666.513	0.0625965	0.0940705	0.143706	0.543087
FBgn0031006	rictor	rapamycin-insensitive companion of Tor	348.084	0.0625904	0.0986025	0.142368	0.542477
FBgn0064766	CG7600	None	571.197	0.0625841	0.0663811	0.147999	0.545929
FBgn0037989	ATP8B	ATPase 8B	314.776	0.0625417	0.0966858	0.143158	0.543062
FBgn0033132	Tsp42Ej	Tetraspanin 42Ej	797.129	0.0624998	0.0614638	0.143414	0.543062
FBgn0031220	CG4822	None	659.46	0.0624719	0.0883965	0.146254	0.544518
FBgn0259878	Fs	Follistatin	69.0673	0.0624717	0.124912	0.136271	0.53035
FBgn0265778	PDZ-GEF	PDZ domain-containing guanine nucleotide exchange factor	517.704	0.0624514	0.0955427	0.143938	0.543087
FBgn0037363	Atg17	Autophagy-related 17	554.773	0.062316	0.106438	0.141544	0.54156
FBgn0039232	sosie	sosie	97.5327	0.0623138	0.116245	0.139188	0.536517
FBgn0004512	Mdr49	Multi drug resistance 49	1266.47	0.0623035	0.0770322	0.150991	0.550867
FBgn0264726	lncRNA:CR43994	long non-coding RNA:CR43994	159.22	0.0622883	0.118535	0.138726	0.535819
FBgn0035026	Fcp1	TFIIF-interacting CTD phosphatase	185.537	0.0622783	0.0804298	0.150142	0.549123
FBgn0033712	mIF3	mitochondrial translation initiation factor 3	148.966	0.0622616	0.0912083	0.146306	0.544518
FBgn0032391	escl	escl	57.2335	0.0621887	0.117398	0.139426	0.5371
FBgn0028540	CG9008	None	1008.07	0.0621757	0.0690973	0.151792	0.552094
FBgn0033159	Dscam1	Down syndrome cell adhesion molecule 1	301.762	0.0621405	0.0907316	0.147081	0.544815
FBgn0260222	CG42496	None	591.935	0.0621019	0.0729309	0.152747	0.554339
FBgn0038769	Regnase-1	Regnase 1	69.0753	0.062088	0.111546	0.141294	0.541389
FBgn0026206	mei-P26	meiotic P26	577.303	0.0620611	0.088827	0.148185	0.545929
FBgn0003345	sd	scalloped	436.78	0.0620345	0.0882177	0.148551	0.546304
FBgn0038247	Cad88C	Cadherin 88C	5.3807	0.0620328	0.217085	0.0581479	NA
FBgn0030174	CG15312	None	83.4613	0.0620259	0.122472	0.138748	0.535819
FBgn0032023	CG14274	None	52.1286	0.0620181	0.105367	0.143157	0.543062
FBgn0260005	wtrw	water witch	548.68	0.0619663	0.0844152	0.150373	0.549259
FBgn0000535	eag	ether a go-go	100.589	0.0619468	0.119247	0.139956	0.538139
FBgn0035581	Dnah3	dynein, axonemal, heavy chain 3	646.864	0.0619365	0.111637	0.141931	0.541703
FBgn0002932	neur	neuralized	187.285	0.0619219	0.109571	0.142512	0.542666
FBgn0031299	CG4629	None	260.87	0.061916	0.0994035	0.1453	0.544326
FBgn0000037	mAChR-A	muscarinic Acetylcholine Receptor, A-type	130.32	0.0618591	0.0989169	0.145718	0.544326
FBgn0033928	Arc2	Arc2	414.942	0.0618528	0.109449	0.142848	0.542967
FBgn0259178	5PtaseI	5PtaseI	192.448	0.0618428	0.082679	0.151707	0.552094
FBgn0029157	ssh	slingshot	1898.25	0.0617996	0.0606363	0.146509	0.544815
FBgn0036620	CG4842	None	115.047	0.0617985	0.0952586	0.14719	0.544815
FBgn0003716	tkv	thickveins	547.883	0.0617934	0.07383	0.154502	0.558748
FBgn0042641	frc	fringe connection	521.493	0.0617366	0.0841561	0.151704	0.552094
FBgn0266589	lncRNA:CR45114	long non-coding RNA:CR45114	20.1081	0.0617331	0.156761	0.120764	0.502495
FBgn0266841	lncRNA:CR45303	long non-coding RNA:CR45303	35.7133	0.0617028	0.127578	0.138456	0.53519
FBgn0029826	CG6041	None	289.643	0.0616794	0.094534	0.148024	0.545929
FBgn0030243	CG2186	None	280.194	0.0616615	0.0835943	0.152332	0.553156
FBgn0053196	dpy	dumpy	450.274	0.0616447	0.105095	0.144933	0.544287
FBgn0051635	CG31635	None	791.326	0.0616306	0.0760574	0.155073	0.558988
FBgn0020309	crol	crooked legs	960.615	0.061598	0.0764795	0.155159	0.558988
FBgn0025633	CG13366	None	340.567	0.0615687	0.0752668	0.155604	0.559308
FBgn0262945	lncRNA:CR43264	long non-coding RNA:CR43264	208.353	0.061567	0.114702	0.142757	0.542967
FBgn0262734	eIF4H1	eukaryotic translation initiation factor 4H1	912.078	0.0615489	0.0999828	0.146866	0.544815
FBgn0045073	Stim	Stromal interaction molecule	1171.4	0.0615264	0.0566972	0.14048	0.539318
FBgn0028371	jbug	jitterbug	1560.34	0.0614694	0.0782721	0.15538	0.558988
FBgn0033998	row	relative of woc	350.093	0.0614149	0.0728512	0.156834	0.560947
FBgn0264750	CG44008	None	1545.28	0.0614042	0.0720427	0.156919	0.560947
FBgn0012344	Dh44	Diuretic hormone 44	126.309	0.0613554	0.106715	0.145815	0.544459
FBgn0036363	CG10140	None	11.6209	0.0613403	0.200837	0.0719613	NA
FBgn0035462	IntS10	Integrator 10	66.3393	0.0612839	0.114097	0.14415	0.543321
FBgn0022893	Df31	Decondensation factor 31	767.233	0.0612389	0.0932027	0.150709	0.549999
FBgn0000140	asp	abnormal spindle	165.284	0.0611939	0.114455	0.144448	0.543479
FBgn0033981	Cyp6a21	Cyp6a21	349.81	0.0611839	0.105932	0.146824	0.544815
FBgn0050357	CG30357	None	147.392	0.0611022	0.087962	0.15352	0.556332
FBgn0085421	Epac	Exchange protein directly activated by cAMP	342.525	0.0610739	0.101953	0.148521	0.546304
FBgn0035498	Fit1	Fermitin 1	1370.25	0.0609975	0.0649418	0.156785	0.560947
FBgn0030121	Cfp1	CXXC finger protein 1	179.059	0.0608767	0.0838435	0.156527	0.560676
FBgn0010905	Spn	Spinophilin	358.819	0.0608403	0.0880178	0.15489	0.558988
FBgn0031057	Ubqn	Ubiquilin	2389.04	0.0608373	0.0647046	0.157611	0.561802
FBgn0037299	Vps37B	Vacuolar protein sorting 37B	367.432	0.0608117	0.0832799	0.157135	0.561394
FBgn0032850	Kua	Kua	212.67	0.0608031	0.0828001	0.157393	0.561673
FBgn0000575	emc	extra macrochaetae	734.02	0.0608017	0.0622669	0.155224	0.558988
FBgn0263116	5-HT1B	5-hydroxytryptamine (serotonin) receptor 1B	41.0629	0.0607475	0.124465	0.143371	0.543062
FBgn0283741	prage	prage	1152.28	0.060729	0.0685917	0.160574	0.566505
FBgn0001078	ftz-f1	ftz transcription factor 1	164.253	0.060711	0.108892	0.148164	0.545929
FBgn0261836	Msp300	Muscle-specific protein 300 kDa	3904.19	0.0606402	0.0803081	0.159387	0.564887
FBgn0051365	CG31365	None	148.457	0.0606326	0.0890573	0.155546	0.559308
FBgn0043884	mask	multiple ankyrin repeats single KH domain	1567.57	0.0605828	0.0864718	0.156967	0.560958
FBgn0267430	Pzl	Piezo-like	21.9538	0.0605111	0.169061	0.110077	0.486076
FBgn0002945	nkd	naked cuticle	137.29	0.0604896	0.0973998	0.152917	0.554795
FBgn0037153	olf413	olf413	123.851	0.0604843	0.0926466	0.154799	0.558988
FBgn0035246	CG13928	None	699.378	0.0604784	0.0628178	0.158012	0.562421
FBgn0265597	rad	radish	57.0894	0.0604393	0.126421	0.143955	0.543087
FBgn0003969	vap	vacuolar peduncle	281.619	0.0604366	0.085245	0.158334	0.562762
FBgn0052686	CG32686	None	706	0.0604064	0.0862072	0.158055	0.562421
FBgn0004889	tws	twins	879.56	0.060396	0.0686698	0.16272	0.570026
FBgn0267126	lncRNA:CR45566	long non-coding RNA:CR45566	6.59843	0.0603849	0.18217	0.0936658	NA
FBgn0050151	CG30151	None	192.553	0.0603735	0.0891455	0.156894	0.560947
FBgn0265416	Neto	Neuropilin and tolloid-like	44.8926	0.0603465	0.126602	0.144271	0.543422
FBgn0061197	salto	salto	6765.73	0.0603347	0.0715392	0.163516	0.571364
FBgn0053497	Sdic2	Sperm-specific dynein intermediate chain 2	285.55	0.0603189	0.10879	0.150013	0.549123
FBgn0000318	cl	clot	1832.79	0.0602928	0.068361	0.163285	0.570875
FBgn0259212	cno	canoe	425.226	0.0602585	0.0950763	0.15498	0.558988
FBgn0038816	Lrrk	Leucine-rich repeat kinase	145.843	0.0602172	0.114031	0.148922	0.546695
FBgn0052579	CG32579	None	98.9555	0.060216	0.116013	0.148331	0.546141
FBgn0024179	wit	wishful thinking	223.754	0.0601631	0.0916642	0.156901	0.560947
FBgn0030892	CG7206	None	419.549	0.0601458	0.0611222	0.157943	0.562421
FBgn0001612	Grip91	Gamma-tubulin ring protein 91	105.75	0.060094	0.0995622	0.15411	0.557654
FBgn0259985	Mppe	Metallophosphoesterase	351.315	0.0600845	0.0767712	0.164042	0.571573
FBgn0035331	MsR1	Myosuppressin receptor 1	64.8839	0.0599824	0.127865	0.145286	0.544326
FBgn0001075	ft	fat	42.9162	0.0599643	0.12241	0.147384	0.544815
FBgn0030918	CG15056	None	44.2156	0.0598992	0.120691	0.148251	0.546007
FBgn0010414	SerT	Serotonin transporter	77.7135	0.0598896	0.109334	0.151862	0.552094
FBgn0050158	CG30158	None	62.5777	0.0598859	0.123289	0.147414	0.544815
FBgn0035023	ITP	Ion transport peptide	333.651	0.0598423	0.0864196	0.161082	0.567199
FBgn0085377	CG34348	None	169.169	0.059836	0.0833234	0.162641	0.570012
FBgn0036111	Aps	Aps	1381.04	0.0598286	0.0601497	0.15852	0.563102
FBgn0035523	Ctl1	Choline transporter-like 1	480.525	0.0598212	0.0782608	0.165067	0.573231
FBgn0052681	CG32681	None	122.585	0.059754	0.116303	0.15032	0.549226
FBgn0003977	vir	virilizer	247.71	0.0597339	0.096243	0.157216	0.561394
FBgn0010406	RNaseX25	Ribonuclease X25	480.174	0.0596819	0.067309	0.166859	0.575658
FBgn0003250	Rh4	Rhodopsin 4	1686.96	0.0596521	0.0678191	0.167266	0.57619
FBgn0039350	jigr1	jing interacting gene regulatory 1	290.867	0.05962	0.0830186	0.16404	0.571573
FBgn0036365	cmb	combover	1761.02	0.0595856	0.0654581	0.166425	0.575233
FBgn0023081	gek	genghis khan	349.698	0.0595545	0.0887273	0.161552	0.567858
FBgn0036629	GluRS-m	Glutamyl-tRNA synthetase, mitochondrial	30.3379	0.0595498	0.137193	0.142533	0.542666
FBgn0036843	Sfxn2	Sideroflexin 2	182.216	0.0595372	0.0839561	0.164046	0.571573
FBgn0032774	CG17549	None	2547.14	0.0594789	0.0644561	0.166342	0.575233
FBgn0085491	CG34462	None	21.9665	0.0594691	0.139175	0.14166	0.541612
FBgn0028480	CG17841	None	3010.6	0.0594627	0.090729	0.16109	0.567199
FBgn0261850	Xpd	Xeroderma pigmentosum D	145.563	0.0594164	0.0816554	0.165916	0.574411
FBgn0263492	asRNA:CR43481	antisense RNA:CR43481	41.162	0.0594106	0.135609	0.143956	0.543087
FBgn0051989	Cap-D3	Chromosome associated protein D3	103.541	0.0593981	0.0979488	0.158263	0.562762
FBgn0038388	CG4287	None	776.612	0.0593922	0.05665	0.154317	0.55824
FBgn0267815	asRNA:CR46140	antisense RNA:CR46140	55.7029	0.0593833	0.160847	0.122616	0.5068
FBgn0032856	CG16798	None	11.139	0.0593683	0.167171	0.114874	NA
FBgn0035392	CG1271	None	170.548	0.0593164	0.0903359	0.162079	0.568745
FBgn0036257	RhoGAP68F	Rho GTPase activating protein at 68F	837.536	0.0592849	0.0866957	0.164083	0.571573
FBgn0004367	mei-41	meiotic 41	46.0419	0.0592472	0.130421	0.147221	0.544815
FBgn0266308	lncRNA:CR44973	long non-coding RNA:CR44973	7.30229	0.0592426	0.188353	0.0876827	NA
FBgn0052179	Krn	Keren	263.855	0.0592355	0.069319	0.17043	0.581593
FBgn0032202	REPTOR-BP	REPTOR-binding partner	416.648	0.0592183	0.0880803	0.163749	0.571573
FBgn0037972	CG10005	None	21.3564	0.0592129	0.176371	0.103028	0.472112
FBgn0025680	cry	cryptochrome	1717.04	0.0591521	0.0738824	0.170727	0.581892
FBgn0287187	mRpS5	mitochondrial ribosomal protein S5	1063.99	0.0591402	0.0761442	0.170095	0.580941
FBgn0034709	Swim	Secreted Wg-interacting molecule	960.079	0.0591249	0.100209	0.158774	0.563683
FBgn0266976	lncRNA:CR45427	long non-coding RNA:CR45427	4.09086	0.0591027	0.236401	0.0478976	NA
FBgn0039831	CG12054	None	488.633	0.0591003	0.0708759	0.171455	0.582695
FBgn0031977	baf	barrier to autointegration factor	673.363	0.0590959	0.0996109	0.159159	0.564726
FBgn0031668	CG31917	None	434.577	0.0590893	0.0692836	0.171394	0.58265
FBgn0030536	CG11068	None	741.979	0.0590361	0.0686828	0.171625	0.582952
FBgn0030582	CG14411	None	579.101	0.0589988	0.0634513	0.168642	0.578841
FBgn0036389	ssp2	short spindle 2	390.175	0.0589261	0.0798229	0.169785	0.580941
FBgn0285917	sbb	scribbler	461.647	0.0589212	0.0844678	0.167358	0.576226
FBgn0039876	CG2126	None	117.287	0.0588918	0.0920545	0.163575	0.571408
FBgn0032221	Schip1	Schwannomin interacting protein 1	116.816	0.0588727	0.090065	0.164672	0.572499
FBgn0050295	Ipk1	Ipk1	138.249	0.0588375	0.0892873	0.165268	0.573288
FBgn0267821	da	daughterless	658.932	0.0588198	0.0601723	0.165447	0.573425
FBgn0000147	aurA	aurora A	270.093	0.0588197	0.0857412	0.167259	0.57619
FBgn0011754	PhKgamma	Phosphorylase kinase gamma	1888.27	0.0588082	0.0521724	0.145224	0.544326
FBgn0026175	SkpC	SKP1-related C	44.5267	0.0587904	0.124194	0.151839	0.552094
FBgn0261990	CG42808	None	821.387	0.0587756	0.0757145	0.172563	0.584322
FBgn0261998	CG42816	None	196.206	0.058771	0.102626	0.159651	0.565119
FBgn0037120	CG11247	None	399.356	0.0587512	0.0631102	0.169984	0.580941
FBgn0085436	Not1	Not1	2609.95	0.0587473	0.0943693	0.163259	0.570875
FBgn0259228	C3G	C3G guanyl-nucleotide exchange factor	373.991	0.0587409	0.0945697	0.1632	0.570875
FBgn0261873	sdt	stardust	684.612	0.0586342	0.0875077	0.167369	0.576226
FBgn0266572	ebo	ellipsoid body open	335.048	0.0586284	0.0816893	0.170617	0.581892
FBgn0015372	RabX1	RabX1	358.775	0.0586261	0.0674498	0.174009	0.584603
FBgn0037976	Tk	Tachykinin	197.848	0.0586201	0.0749066	0.173848	0.584603
FBgn0028982	Spt6	Spt6	801.815	0.0585947	0.0660047	0.173511	0.584603
FBgn0028398	Taf10	TBP-associated factor 10	239.702	0.0585777	0.0753855	0.173952	0.584603
FBgn0034249	RhoGAP54D	Rho GTPase activating protein at 54D	81.4707	0.0585557	0.114989	0.156308	0.560377
FBgn0031457	Snx21	Sorting nexin 21	233.847	0.0583952	0.0798199	0.173058	0.584322
FBgn0270925	CG4836	None	25724.3	0.0583252	0.0755293	0.175529	0.585631
FBgn0259151	CG42266	None	426.768	0.0583067	0.073886	0.176213	0.586495
FBgn0050342	Prp38	pre-mRNA processing factor 38	145.452	0.05827	0.0850115	0.170896	0.58207
FBgn0032210	CYLD	Cylindromatosis	993.962	0.0582336	0.0594229	0.168243	0.577629
FBgn0035298	SCOT	Succinyl-CoA:3-ketoacid CoA transferase	983.915	0.0581265	0.0754461	0.176854	0.587242
FBgn0030806	CG13001	None	59.6846	0.058125	0.105038	0.162027	0.568721
FBgn0003255	rk	rickets	13.3418	0.0581114	0.1575	0.129958	NA
FBgn0026189	promL	prominin-like	1228.77	0.0580865	0.0823158	0.173567	0.584603
FBgn0260971	CG42594	None	25.4494	0.0580578	0.136222	0.148967	0.546695
FBgn0037689	CG8135	None	627.994	0.0580476	0.0543801	0.157519	0.561799
FBgn0035902	CG6683	None	32.2432	0.0580204	0.12548	0.154715	0.558917
FBgn0032032	CG17294	None	126.181	0.0580086	0.0983094	0.165438	0.573425
FBgn0025697	santa-maria	scavenger receptor acting in neural tissue and majority of rhodopsin is absent	445.215	0.0580055	0.0752179	0.177735	0.588288
FBgn0030847	CG12991	None	497.658	0.0579951	0.0709491	0.178844	0.589324
FBgn0031969	pes	peste	432.037	0.0579805	0.0823091	0.174222	0.584603
FBgn0010909	msn	misshapen	871.553	0.0579761	0.0970421	0.166195	0.575055
FBgn0030882	Gss1	Glutathione synthetase 1	3126.3	0.0579616	0.085116	0.172676	0.584322
FBgn0015278	Pi3K68D	Phosphatidylinositol 3-kinase 68D	713.94	0.0579546	0.070701	0.179133	0.589687
FBgn0004657	mys	myospheroid	1103.16	0.0579032	0.0881303	0.17126	0.58265
FBgn0033558	CG12344	None	85.3822	0.0578956	0.0988712	0.165793	0.574145
FBgn0031645	CG3036	None	1824.81	0.0578776	0.0961879	0.167138	0.576069
FBgn0031716	CG14015	None	64.9378	0.0578771	0.101966	0.16455	0.572234
FBgn0264709	lncRNA:CR43978	long non-coding RNA:CR43978	92.2428	0.0578009	0.102051	0.164916	0.572874
FBgn0036032	CG16711	None	827.421	0.0577776	0.078947	0.177421	0.587993
FBgn0031752	CG9044	None	506.508	0.0577586	0.0853344	0.173766	0.584603
FBgn0035533	Cip4	Cdc42-interacting protein 4	458.285	0.0577183	0.0758447	0.179362	0.589687
FBgn0051224	CG31224	None	623.795	0.0577082	0.0691143	0.180763	0.591641
FBgn0023097	bon	bonus	384.719	0.0577004	0.0724577	0.180632	0.591641
FBgn0267456	asRNA:CR45806	antisense RNA:CR45806	120.611	0.0576877	0.103639	0.16485	0.572874
FBgn0266174	pre-mod(mdg4)-L	None	44.8322	0.0576715	0.173811	0.109339	0.484656
FBgn0000709	fliI	flightless I	342.833	0.0576423	0.0882452	0.172725	0.584322
FBgn0039510	CG3339	None	37.4286	0.0576337	0.137154	0.150083	0.549123
FBgn0038478	cal1	chromosome alignment defect 1	230.323	0.0575871	0.0870135	0.173783	0.584603
FBgn0040571	CG17193	None	30.7176	0.057578	0.131895	0.153487	0.556332
FBgn0033395	Cyp4p2	Cyp4p2	1445.57	0.0574943	0.115863	0.161082	0.567199
FBgn0262984	CG43292	None	74.4372	0.0574815	0.102464	0.166432	0.575233
FBgn0039688	Kul	Kuzbanian-like	233.222	0.0574723	0.0948959	0.170029	0.580941
FBgn0039620	wat	waterproof	1240.87	0.0574184	0.0695655	0.182827	0.593108
FBgn0002566	lt	light	571.9	0.0574181	0.0775573	0.180497	0.591641
FBgn0030389	CG15927	None	4.89125	0.0573408	0.203585	0.0735658	NA
FBgn0266844	lncRNA:CR45306	long non-coding RNA:CR45306	3.13808	0.0572976	0.224533	0.0565652	NA
FBgn0263603	Zn72D	Zinc-finger protein at 72D	816.334	0.0572948	0.0619875	0.178986	0.589557
FBgn0261004	asl	asterless	228.9	0.0572803	0.0810914	0.179333	0.589687
[truncated: 15,328 more rows]

## Sheet: Male 0.25mM 4h vs 0mM 4h
Table S2. RNA-seq results comparing gene expression between OregonR Males exposed to sodium arsenite. Adult Males were exposed to 0 mM and 0.25 mM sodium arsenite for 1 hr, 2 hr, 4 hr, 8 hr, 24 hr, or 48 hr prior to collection.
Condition: Male; 0 mM vs 0.25 mM sodium arsenite; 4 hr exposure
	sym	desc	baseMean	log2FoldChange	lfcSE	pvalue	padj
FBgn0267498	18SrRNA:CR45838	18S ribosomal RNA:CR45838	576.765	32.6008	3.72801	8.22e-19	1.07e-15
FBgn0033204	CG2065	None	2005.83	3.9868	0.415332	9.12e-23	3.97e-19
FBgn0052865	lncRNA:alphagamma-element:CR32865	alphagamma-element:CR32865	177.468	3.3225	0.87124	8.93e-08	8.26e-06
FBgn0013772	Cyp6a8	Cytochrome P450-6a8	1932.69	3.30179	0.442019	4.22e-16	2.2e-13
FBgn0050489	Cyp12d1-p	Cyp12d1-p	3133.36	3.29243	0.405313	3.11e-18	3.04e-15
FBgn0286723	hll	heimdall	78.4613	2.84742	0.91399	4.66e-07	3.54e-05
FBgn0037974	CG12224	None	1068.2	2.61329	0.37686	2.65e-16	1.44e-13
FBgn0034480	CG16898	None	1777.98	2.38955	0.355497	1.04e-15	5.02e-13
FBgn0001224	Hsp23	Heat shock protein 23	2807.98	2.34476	0.51951	1.26e-09	1.85e-07
FBgn0037936	CG6908	None	2220.12	2.24311	0.354335	2.83e-14	9.24e-12
FBgn0001223	Hsp22	Heat shock protein 22	3234.34	2.24035	0.48693	1.06e-09	1.62e-07
FBgn0040256	Ugt35C1	UDP-glycosyltransferase family 35 member C1	535.178	2.23443	0.30918	4.46e-17	2.91e-14
FBgn0034140	Lst	Limostatin	1585.32	1.96402	0.219928	4.37e-22	1.42e-18
FBgn0000565	MsrA	Methionine sulfoxide reductase A	2309.18	1.9549	0.35418	3.93e-11	7.54e-09
FBgn0010041	GstD5	Glutathione S transferase D5	575.463	1.78987	0.692259	5.07e-06	0.00028364
FBgn0034756	Cyp6d2	Cyp6d2	721.809	1.76256	0.243727	3.9e-15	1.64e-12
FBgn0039309	CG11891	None	2072.45	1.7306	0.447946	3.18e-07	2.56e-05
FBgn0037975	CG3397	None	499.544	1.71728	0.33235	1.84e-09	2.65e-07
FBgn0002868	MtnA	Metallothionein A	17638.5	1.66274	0.230946	1.17e-14	4.11e-12
FBgn0085246	CG34217	None	32.2331	1.64935	0.801672	1.64e-05	0.000771401
FBgn0033592	CG13215	None	89.7006	1.64493	0.405843	2.7e-07	2.19e-05
FBgn0033205	CG2064	None	1530.8	1.54194	0.20986	9.08e-15	3.39e-12
FBgn0032587	CG5953	None	393.032	1.5143	0.369723	4.17e-07	3.2e-05
FBgn0263241	Mocs1	Molybdenum cofactor synthesis 1	727.825	1.51094	0.173248	1.67e-19	2.72e-16
FBgn0014469	Cyp4e2	Cytochrome P450-4e2	3266.25	1.45107	0.14494	1.18e-24	1.53e-20
FBgn0036110	Cpr67Fb	Cuticular protein 67Fb	302.607	1.44924	0.252746	4.61e-10	7.42e-08
FBgn0003231	ref(2)P	refractory to sigma P	13549.2	1.4478	0.204617	1.02e-13	2.78e-11
FBgn0036992	Hpd	4-hydroxyphenylpyruvate dioxygenase	4426.92	1.44105	0.147603	1.46e-23	9.49e-20
FBgn0040319	Gclc	Glutamate-cysteine ligase catalytic subunit	2293.85	1.43507	0.169411	2.08e-18	2.46e-15
FBgn0037354	CG12171	None	2013.79	1.4184	0.170135	6.88e-18	5.76e-15
FBgn0029766	CG15784	None	8707.2	1.40106	0.213995	4.26e-12	9.59e-10
FBgn0035904	GstO3	Glutathione S transferase O3	2601.04	1.38814	0.190111	2.51e-14	8.41e-12
FBgn0002641	mal	maroon-like	606.402	1.37309	0.218591	2.43e-11	4.8e-09
FBgn0063497	GstE3	Glutathione S transferase E3	2506.41	1.35167	0.283529	5.88e-08	5.73e-06
FBgn0032400	CG6770	None	8731.32	1.34085	0.145262	3.34e-21	7.25e-18
FBgn0263081	CG43349	None	1185.86	1.3173	0.182223	5.01e-14	1.45e-11
FBgn0032613	Nepl9	Neprilysin-like 9	171.805	1.316	0.244718	3.9e-09	5.25e-07
FBgn0010040	GstD4	Glutathione S transferase D4	57.8319	1.31181	0.713862	5.23e-05	0.00197373
FBgn0031971	Sirup	Starvation-upregulated protein	844.902	1.28246	0.236688	3.23e-09	4.43e-07
FBgn0031535	CG12795	None	1027.59	1.28042	0.318941	8.98e-07	6.3e-05
FBgn0036806	Cyp12c1	Cyp12c1	999.289	1.27417	0.195177	5.95e-12	1.32e-09
FBgn0033945	CG12868	None	488.623	1.27082	0.159739	2.2e-16	1.25e-13
FBgn0063493	GstE7	Glutathione S transferase E7	1044.92	1.24918	0.220645	9.18e-10	1.44e-07
FBgn0000473	Cyp6a2	Cytochrome P450-6a2	4375.4	1.24489	0.236182	6.53e-09	8.27e-07
FBgn0053301	CG33301	None	390.816	1.24091	0.271294	1.32e-07	1.17e-05
FBgn0039310	CG11878	None	2516.05	1.22515	0.163741	8.36e-15	3.21e-12
FBgn0267408	AOX1	Aldehyde oxidase 1	14515.4	1.22284	0.203502	1.33e-10	2.4e-08
FBgn0035476	CG12766	None	546.369	1.21813	0.255236	5.85e-08	5.73e-06
FBgn0033820	CG4716	None	10776.2	1.20715	0.174515	4.5e-13	1.09e-10
FBgn0034063	CG8389	None	332.985	1.2034	0.171814	2.47e-13	6.46e-11
FBgn0259708	CG42362	None	342.071	1.1875	0.242905	3.43e-08	3.7e-06
FBgn0005664	Crys	Crystallin	382.531	1.1616	0.261208	1.95e-07	1.66e-05
FBgn0036449	bmm	brummer	1490.55	1.16116	0.139301	9.53e-18	6.9e-15
FBgn0031432	Cyp309a1	Cyp309a1	1149.64	1.14966	0.160897	8.29e-14	2.3e-11
FBgn0001149	GstD1	Glutathione S transferase D1	16458.4	1.1481	0.227487	1.56e-08	1.81e-06
FBgn0001230	Hsp68	Heat shock protein 68	2789.05	1.1129	0.550149	7.82e-05	0.0027057
FBgn0014031	Spat	Serine pyruvate aminotransferase	1291.72	1.1119	0.149728	9.75e-15	3.53e-12
FBgn0030332	CG9360	None	651.463	1.0857	0.414072	3.06e-05	0.0012918
FBgn0033928	Arc2	Arc2	414.942	1.07354	0.206673	5.98e-09	7.81e-07
FBgn0040723	CG5011	None	841.536	1.06453	0.147683	3.66e-14	1.14e-11
FBgn0034605	Ugt49C1	UDP-glycosyltransferase family 49 member C1	438.63	1.06302	0.145882	2.08e-14	7.14e-12
FBgn0027073	Ugt49B1	UDP-glycosyltransferase family 49 member B1	1839.94	1.06268	0.132109	6.85e-17	4.06e-14
FBgn0015037	Cyp4p1	Cytochrome P450-4p1	1393.53	1.0606	0.186285	4.43e-10	7.22e-08
FBgn0030679	CG8206	None	2442.99	1.0538	0.114005	2.2e-21	5.74e-18
FBgn0261113	Xrp1	Xrp1	13668	1.05097	0.121142	3.41e-19	4.94e-16
FBgn0020653	Trxr-1	Thioredoxin reductase-1	8528.23	1.04308	0.195582	2.61e-09	3.63e-07
FBgn0259711	CG42365	None	365.299	1.03455	0.218788	4.23e-08	4.31e-06
FBgn0039316	CG11893	None	877.359	1.03172	0.66663	0.000166571	0.00475548
FBgn0054040	CG34040	None	966.089	1.03038	0.285217	2.63e-06	0.000162926
FBgn0034628	Acox57D-p	acyl-Coenzyme A oxidase at 57D proximal	830.907	1.02399	0.167658	3.46e-11	6.74e-09
FBgn0030928	CG15044	None	66.0135	1.00022	0.302067	6.16e-06	0.000331929
FBgn0051778	CG31778	None	254.479	0.99459	0.231803	2.21e-07	1.83e-05
FBgn0019890	Smg5	Smg5 nonsense mediated mRNA decay factor	1877.18	0.987895	0.199172	1.18e-08	1.42e-06
FBgn0030189	CG2909	None	229.878	0.980758	0.209158	3.91e-08	4.15e-06
FBgn0038194	Cyp6d5	Cyp6d5	5373.07	0.976673	0.157309	1.35e-11	2.87e-09
FBgn0000053	Gart	GART trifunctional enzyme	3101.8	0.956718	0.259971	1.84e-06	0.000117296
FBgn0034335	GstE1	Glutathione S transferase E1	1302.37	0.954193	0.205891	4.36e-08	4.41e-06
FBgn0036772	CG5290	None	360.383	0.952885	0.361687	3.38e-05	0.00140489
FBgn0030261	CG15203	None	262.433	0.948685	0.200994	2.88e-08	3.19e-06
FBgn0010038	GstD2	Glutathione S transferase D2	1429.34	0.944531	0.762743	0.000258842	0.00658305
FBgn0267073	lncRNA:CR45517	long non-coding RNA:CR45517	86.7704	0.942331	0.236271	5.89e-07	4.34e-05
FBgn0051955	CG31955	None	100.839	0.938283	0.334063	2.26e-05	0.00103611
FBgn0051809	CG31809	None	188.946	0.926732	0.293511	8.92e-06	0.000458175
FBgn0015222	Fer1HCH	Ferritin 1 heavy chain homologue	21249	0.923619	0.11168	3.26e-18	3.04e-15
FBgn0261560	Thor	Thor	4974.83	0.913982	0.429186	0.000101573	0.0033297
FBgn0036007	path	pathetic	3315.09	0.911439	0.130444	4.8e-14	1.42e-11
FBgn0031643	CG3008	None	664.271	0.904208	0.122218	2.36e-15	1.06e-12
FBgn0032456	MRP	Multidrug-Resistance like Protein 1	2813.31	0.899484	0.160678	2.48e-10	4.32e-08
FBgn0263080	CG43348	None	316.521	0.898618	0.388091	7.13e-05	0.0025429
FBgn0017558	Pdk	Pyruvate dehydrogenase kinase	2207.58	0.894986	0.160456	2.68e-10	4.61e-08
FBgn0033065	Cyp6w1	Cyp6w1	6061.06	0.893931	0.502772	0.000195782	0.00537761
FBgn0038083	Ugt37A3	UDP-glycosyltransferase family 37 member A3	123.96	0.890342	0.518088	0.000216175	0.00576777
FBgn0010053	Jheh1	Juvenile hormone epoxide hydrolase 1	2040.5	0.888302	0.199363	6.92e-08	6.64e-06
FBgn0029831	CG5966	None	1179.22	0.878557	0.431397	0.000128697	0.00389584
FBgn0003741	tra	transformer	218.23	0.875315	0.278491	8.91e-06	0.000458175
FBgn0053346	CG33346	None	201.141	0.874991	0.385033	8.03e-05	0.0027655
FBgn0262732	mbf1	multiprotein bridging factor 1	2645.15	0.869066	0.199913	1.02e-07	9.33e-06
FBgn0036290	CG10638	None	892.551	0.865091	0.163283	9.86e-10	1.53e-07
FBgn0051777	CG31777	None	143.743	0.854805	0.251838	3.94e-06	0.000230603
FBgn0051092	LpR2	Lipophorin receptor 2	2288.97	0.84575	0.263019	6.96e-06	0.000368971
FBgn0260388	CG42514	None	535.753	0.8411	0.12259	5.71e-14	1.62e-11
FBgn0013278	Hsp70Bb	Heat-shock-protein-70Bb	2206.02	0.83851	0.74925	0.000393285	0.00929562
FBgn0051694	CG31694	None	2513.7	0.833385	0.120369	3.44e-14	1.09e-11
FBgn0023214	edl	ETS-domain lacking	124.752	0.829853	0.266007	9.26e-06	0.000473814
FBgn0028424	JhI-26	Juvenile hormone-inducible protein 26	743.591	0.828764	0.11408	2.86e-15	1.24e-12
FBgn0015221	Fer2LCH	Ferritin 2 light chain homologue	15080.2	0.821174	0.11102	1e-15	5.02e-13
FBgn0029820	CG16721	None	1940.31	0.808383	0.122498	2.54e-13	6.5e-11
FBgn0035734	CG14823	None	499.673	0.806938	0.168085	9.17e-09	1.12e-06
FBgn0085195	CG34166	None	4450.59	0.805962	0.222446	1.62e-06	0.000106848
FBgn0054054	CG34054	None	107.075	0.800473	0.319966	5.11e-05	0.0019369
FBgn0039260	Smg6	Smg6	1373.37	0.788566	0.142287	1.58e-10	2.82e-08
FBgn0032401	Plzf	Promyelocytic leukemia zinc finger	61.797	0.746145	0.353449	0.000136349	0.00408015
FBgn0037007	CG5059	None	1878.78	0.745516	0.181711	2.08e-07	1.75e-05
FBgn0038349	AOX3	Aldehyde oxidase 3	2354.9	0.745047	0.104975	5.08e-15	2.07e-12
FBgn0262962	CG43273	None	35.1097	0.738534	0.380145	0.000198399	0.00541528
FBgn0015351	CG14906	None	218.676	0.732527	0.295222	5.79e-05	0.00214163
FBgn0034247	CG6484	None	8848.29	0.731653	0.281566	4.28e-05	0.00169782
FBgn0036147	Plod	procollagen lysyl hydroxylase	368.285	0.725633	0.293465	5.98e-05	0.00220488
FBgn0036461	Zip71B	Zinc/iron regulated transporter-related protein 71B	341.303	0.708342	0.177886	3.49e-07	2.76e-05
FBgn0032202	REPTOR-BP	REPTOR-binding partner	416.648	0.706608	0.174838	2.7e-07	2.19e-05
FBgn0264748	CG44006	None	65.4045	0.703995	0.320871	0.000121779	0.00374728
FBgn0038455	CG14907	None	418.874	0.699595	0.214089	5.82e-06	0.000317593
FBgn0030520	Pdcd4	Programmed cell death 4	1085.3	0.699499	0.1706	2.09e-07	1.75e-05
FBgn0052195	CG32195	None	376.584	0.694251	0.189341	1.32e-06	8.8e-05
FBgn0033226	puml	pummelig	3129.37	0.687076	0.140762	4.74e-09	6.31e-07
FBgn0039593	Sid	Stress induced DNase	104.065	0.674861	0.431128	0.000480434	0.0108869
FBgn0038475	Keap1	Keap1	267.442	0.665022	0.183861	1.71e-06	0.000111617
FBgn0001225	Hsp26	Heat shock protein 26	3368.58	0.664124	0.49806	0.000722953	0.0152135
FBgn0011774	Irbp	Inverted repeat-binding protein	181.524	0.661137	0.196814	4.57e-06	0.000262565
FBgn0034638	CG10433	None	3884.4	0.657878	0.111189	1.36e-11	2.87e-09
FBgn0051300	CG31300	None	837.72	0.657219	0.239604	3.32e-05	0.00138368
FBgn0038074	Gnmt	Glycine N-methyltransferase	4527.4	0.656831	0.283427	0.000100761	0.00331139
FBgn0266975	lncRNA:CR45426	long non-coding RNA:CR45426	15.6968	0.656495	0.5969	0.000913176	0.0184145
FBgn0037973	CG18547	None	1552.99	0.655291	0.177424	1.3e-06	8.7e-05
FBgn0032836	CG10680	None	2346.01	0.653532	0.168791	6.26e-07	4.59e-05
FBgn0035160	hng3	hinge3	161.843	0.649274	0.233496	3.05e-05	0.00129144
FBgn0016715	Reg-2	Rhythmically expressed gene 2	739.382	0.647898	0.144559	3.96e-08	4.17e-06
FBgn0037151	CG7130	None	255.775	0.632172	0.412237	0.000572377	0.0125933
FBgn0042105	CG18748	None	227.095	0.622134	0.202432	1.38e-05	0.000660404
FBgn0028516	ZnT35C	Zinc transporter 35C	648.967	0.621755	0.139833	5.35e-08	5.28e-06
FBgn0031428	CG9886	None	428.128	0.620565	0.16529	1.17e-06	7.89e-05
FBgn0010531	Ccs	Copper chaperone for superoxide dismutase	250.706	0.620141	0.200875	1.33e-05	0.000639261
FBgn0036240	CG6928	None	257.345	0.615761	0.221366	3.4e-05	0.00140489
FBgn0034294	Muc55B	Mucin 55B	67.2999	0.614206	0.404319	0.000619197	0.0135548
FBgn0265185	CG44250	None	2210.67	0.613543	0.234191	5.34e-05	0.00199726
FBgn0050083	CG30083	None	42.2657	0.612609	0.427606	0.000726409	0.0152616
FBgn0264839	asRNA:CR44047	antisense RNA:CR44047	10.2382	0.611299	0.625005	0.00111776	0.0211968
FBgn0033787	CG13321	None	3769.63	0.609301	0.267217	0.000126474	0.00386442
FBgn0000052	Pfas	Phosphoribosylformylglycinamidine synthase	3458.11	0.608412	0.358485	0.000447393	0.010313
FBgn0035929	CG13311	None	108.385	0.590889	0.387487	0.000657441	0.0142014
FBgn0037697	GstZ2	Glutathione S transferase Z2	421.075	0.589564	0.163054	2.43e-06	0.000151084
FBgn0032935	Atg18b	Autophagy-related 18b	360.438	0.588803	0.176318	6.71e-06	0.000357453
FBgn0016013	Faa	Fumarylacetoacetase	506.611	0.585056	0.171994	5.52e-06	0.000304363
FBgn0020416	Idgf1	Imaginal disc growth factor 1	1059.64	0.584956	0.275927	0.000198373	0.00541528
FBgn0085320	CG34291	None	114.224	0.582265	0.469982	0.00109284	0.0208454
FBgn0028978	trbl	tribbles	732.702	0.576078	0.29154	0.000279677	0.00707161
FBgn0035824	CG8281	None	174.632	0.574468	0.173933	8.32e-06	0.00043581
FBgn0036030	Prps	Phosphoribosyl pyrophosphate synthetase	3317.41	0.571793	0.145734	8.06e-07	5.71e-05
FBgn0040153	l(1)G0469	lethal (1) G0469	229.344	0.571228	0.266182	0.000197249	0.00540654
FBgn0250869	CG42240	None	1470.39	0.5706	0.240173	0.000117075	0.00365427
FBgn0038516	P5cr-2	Pyrroline-5-carboxylate reductase-like 2	445.909	0.566177	0.193919	2.9e-05	0.00124225
FBgn0034405	Jheh2	Juvenile hormone epoxide hydrolase 2	2882.16	0.56537	0.143012	7.5e-07	5.38e-05
FBgn0033677	CG8321	None	349.537	0.565107	0.173351	1.02e-05	0.000514537
FBgn0051810	CG31810	None	374.38	0.563299	0.283781	0.000287751	0.00720593
FBgn0051549	CG31549	None	684.634	0.556059	0.129563	1.85e-07	1.59e-05
FBgn0029503	CHORD	CHORD	346.183	0.555884	0.224784	9.94e-05	0.00329224
FBgn0020385	pug	pugilist	4298.07	0.55399	0.194482	3.81e-05	0.00153531
FBgn0035877	CG7083	None	410.769	0.549892	0.183592	2.58e-05	0.00113577
FBgn0263451	asRNA:CR43474	antisense RNA:CR43474	202.175	0.548331	0.453877	0.00129435	0.0239917
FBgn0037345	Rev7	DNA polymerase zeta Rev7 subunit	120.999	0.544406	0.240334	0.000170099	0.00481406
FBgn0263199	Galk	Galactokinase	3137.1	0.534821	0.189854	4.68e-05	0.00181993
FBgn0283499	InR	Insulin-like receptor	238.149	0.534471	0.329147	0.000661212	0.0142592
FBgn0025454	Cyp6g1	Cyp6g1	7133.89	0.530786	0.148003	4.32e-06	0.000250348
FBgn0033659	Damm	Death associated molecule related to Mch2 caspase	481.577	0.527078	0.301466	0.00053601	0.011934
FBgn0015714	Cyp6a17	Cytochrome P450-6a17	860.087	0.526422	0.143048	3.18e-06	0.000191348
FBgn0039970	CG17508	None	2001.64	0.522064	0.0893939	7.53e-11	1.38e-08
FBgn0027657	glob1	globin 1	1998.54	0.521027	0.168364	2.37e-05	0.00107612
FBgn0050000	GstT1	Glutathione S transferase T1	553.066	0.515909	0.0922795	3.57e-10	5.98e-08
FBgn0085205	CG34176	None	419.125	0.515606	0.186712	6.15e-05	0.00224302
FBgn0005278	Sam-S	S-adenosylmethionine Synthetase	3614.99	0.513221	0.129228	1.17e-06	7.88e-05
FBgn0031068	Alr	Augmenter of liver regeneration	803.532	0.51225	0.203066	0.000112817	0.00358132
FBgn0001208	Hn	Henna	2533.12	0.51171	0.149016	8.78e-06	0.000454775
FBgn0028396	TotA	Turandot A	1489.35	0.507879	0.610999	0.00177997	0.0301209
FBgn0086370	sra	sarah	1447.74	0.507102	0.100627	8.43e-09	1.04e-06
FBgn0033153	Gadd45	Growth arrest and DNA damage-inducible 45	457.381	0.505761	0.31547	0.000771368	0.0160001
FBgn0039137	CG13604	None	230.034	0.503214	0.186965	7.99e-05	0.0027592
FBgn0264391	lncRNA:CR43839	long non-coding RNA:CR43839	39.4955	0.502016	0.445792	0.0017425	0.0296021
FBgn0260747	Chchd2	Coiled-coil-helix-coiled-coil-helix domain containing 2	6182.16	0.501977	0.13471	3.43e-06	0.000204483
FBgn0028526	CG15293	None	4063.85	0.49381	0.150744	1.73e-05	0.000807945
FBgn0013771	Cyp6a9	Cytochrome P450-6a9	670.822	0.488796	0.1665	4.78e-05	0.00184565
FBgn0035137	CG1233	None	386.09	0.48626	0.1889	0.000119009	0.00369692
FBgn0032782	Rab9	Rab9	427.851	0.484029	0.129657	4.07e-06	0.000237203
FBgn0034389	Mctp	Multiple C2 domain and transmembrane region protein	382.226	0.481198	0.174987	8.15e-05	0.00279771
FBgn0038680	Cyp12a5	Cyp12a5	482.021	0.479401	0.114518	7.11e-07	5.18e-05
FBgn0003134	Pp1alpha-96A	Protein phosphatase 1alpha at 96A	1761.01	0.477259	0.0951151	1.43e-08	1.68e-06
FBgn0259834	out	outsiders	595.953	0.476858	0.109107	3.28e-07	2.63e-05
FBgn0031703	CG12512	None	362.813	0.476682	0.211219	0.000252726	0.00648164
FBgn0051370	CG31370	None	133.606	0.47252	0.195622	0.000186281	0.00514918
FBgn0020388	Gcn5	Gcn5 acetyltransferase	563.851	0.47158	0.16748	7.48e-05	0.00262391
FBgn0264552	CG43931	None	119.297	0.470416	0.205222	0.000244737	0.00633978
FBgn0061356	CG18003	None	676.91	0.467514	0.211257	0.00029298	0.00729485
FBgn0035438	PHGPx	PHGPx	4258.19	0.463125	0.0998884	1.16e-07	1.05e-05
FBgn0033926	Arc1	Activity-regulated cytoskeleton associated protein 1	24725.2	0.458772	0.211423	0.000337794	0.00820708
FBgn0031566	CG2818	None	397.331	0.457714	0.132337	1.39e-05	0.000663849
FBgn0032170	CG4658	None	1036.42	0.454189	0.100471	2.25e-07	1.85e-05
FBgn0031977	baf	barrier to autointegration factor	673.363	0.454188	0.209131	0.000346905	0.00836613
FBgn0037163	laza	lazaro	459.348	0.452853	0.200106	0.000292404	0.00729445
FBgn0035207	Herc4	HECT and RLD domain containing E3 ubiquitin ligase 4	1517.59	0.450447	0.0981097	1.7e-07	1.48e-05
FBgn0031263	Tspo	Translocator protein	2683.13	0.448199	0.245304	0.000685225	0.0146559
FBgn0036663	CG9674	None	4303.56	0.446953	0.207401	0.000376172	0.00897241
FBgn0262887	lncRNA:CR43242	long non-coding RNA:CR43242	62.6534	0.446895	0.285837	0.00109537	0.0208632
FBgn0028936	NimB5	Nimrod B5	177.119	0.446779	0.211112	0.000405555	0.00953384
FBgn0014396	tim	timeless	2374.32	0.44657	0.160563	0.000100053	0.00330479
FBgn0035270	CG13933	None	461.768	0.444005	0.123984	1.08e-05	0.00054027
FBgn0017581	Lk6	Lk6 kinase	9470.03	0.443762	0.159569	0.000102518	0.00333555
FBgn0001977	CIAPIN1	Cytokine induced apoptosis inhibitor 1	945.453	0.438833	0.137438	3.74e-05	0.00150982
FBgn0051217	modSP	modular serine protease	875.428	0.437562	0.142848	5.37e-05	0.00200355
FBgn0039209	REPTOR	Repressed by TOR	353.156	0.43704	0.17444	0.000199967	0.00544157
FBgn0266588	lncRNA:CR45113	long non-coding RNA:CR45113	219.255	0.436063	0.312279	0.00153391	0.0269353
FBgn0010173	RpA-70	Replication Protein A 70	895.764	0.435224	0.135588	3.69e-05	0.00150124
FBgn0038731	CG11659	None	221.29	0.434434	0.374142	0.00224057	0.035563
FBgn0039464	CG6330	None	868.11	0.431867	0.225078	0.00064382	0.0139534
FBgn0039509	bigmax	bigmax	351.758	0.430939	0.154972	0.000114428	0.00362365
FBgn0001994	crp	cropped	593.931	0.426907	0.120287	1.45e-05	0.000689881
FBgn0038790	MtnC	Metallothionein C	786.181	0.422787	0.53904	0.00302981	0.0439565
FBgn0033266	Socs44A	Suppressor of Cytokine Signaling at 44A	289.604	0.41852	0.143372	9.2e-05	0.00309335
FBgn0027621	Pfrx	6-phosphofructo-2-kinase	2582.89	0.416358	0.106789	4.89e-06	0.000277461
FBgn0019972	Drice	Death related ICE-like caspase	262.711	0.416169	0.180601	0.000352396	0.00848285
FBgn0029932	CG4607	None	1755.57	0.411054	0.144153	0.000115426	0.00363088
FBgn0024912	agt	O-6-alkylguanine-DNA alkyltransferase	164.935	0.410621	0.242404	0.00108728	0.0208454
FBgn0035300	CG1139	None	362.68	0.410147	0.258922	0.00130626	0.0241058
FBgn0029882	CG3226	None	599.418	0.409757	0.186089	0.000449277	0.0103199
FBgn0038730	CG6300	None	116.361	0.408291	0.362748	0.00268814	0.0402726
FBgn0003076	Pgm1	Phosphoglucose mutase 1	6556.77	0.405052	0.1292	6.05e-05	0.00221525
FBgn0001229	Hsp67Bc	Heat shock gene 67Bc	51.7552	0.404853	0.45473	0.00353944	0.0493894
FBgn0038344	obe	obelus	290.041	0.404509	0.2243	0.000943121	0.0187289
FBgn0033821	CG10799	None	589.77	0.403432	0.197797	0.000632357	0.0137966
FBgn0000318	cl	clot	1832.79	0.402727	0.09882	2.94e-06	0.000178267
FBgn0015522	olf186-M	olf186-M	269.119	0.40117	0.167286	0.000330027	0.00809373
FBgn0053558	mim	missing-in-metastasis	805.772	0.400826	0.10921	1.3e-05	0.000630512
FBgn0034501	CG13868	None	6564.6	0.400445	0.179443	0.000456264	0.0104253
FBgn0052647	CG32647	None	546.952	0.400397	0.158322	0.000255464	0.00652258
FBgn0028684	Rpt5	Regulatory particle triple-A ATPase 5	1372.31	0.399312	0.0964237	2.36e-06	0.000147317
FBgn0033783	CG17019	None	459.83	0.399061	0.142814	0.000146125	0.00428426
FBgn0261396	Rpn3	Regulatory particle non-ATPase 3	1486.22	0.398393	0.086908	3.54e-07	2.78e-05
FBgn0265512	mlt	mulet	2466.27	0.396553	0.100258	4.99e-06	0.000282117
FBgn0035232	CG12099	None	1650.16	0.39569	0.0703364	1.65e-09	2.39e-07
FBgn0250843	Prosalpha6	Proteasome alpha6 subunit	1303.92	0.394632	0.121227	4.84e-05	0.0018554
FBgn0035228	CG12091	None	2881.56	0.393507	0.0786458	4.95e-08	4.97e-06
FBgn0001228	CG4456	None	367.953	0.39253	0.141469	0.000161495	0.00468229
FBgn0032597	CG17904	None	448.287	0.392136	0.106109	1.31e-05	0.000633579
FBgn0027572	CG5009	None	1335.19	0.389708	0.103431	1.05e-05	0.000526917
FBgn0035189	CG9119	None	2239.95	0.388838	0.345066	0.00297841	0.0434182
FBgn0265306	lncRNA:CR44279	long non-coding RNA:CR44279	41.3479	0.388677	0.295801	0.00226995	0.0358114
FBgn0028689	Rpn6	Regulatory particle non-ATPase 6	3405.23	0.388614	0.0736806	1.28e-08	1.52e-06
FBgn0034184	CG9646	None	734.875	0.388294	0.115986	3.98e-05	0.00158214
FBgn0034542	Fem-1	Fem-1	782.538	0.387568	0.149372	0.000247893	0.00639182
FBgn0064126	CG33722	None	784.092	0.387258	0.0982215	5.81e-06	0.000317593
FBgn0037560	CR18228	None	255.049	0.385345	0.129386	0.000107298	0.00344806
FBgn0028695	Rpn1	Regulatory particle non-ATPase 1	2027.02	0.38439	0.0918451	2.36e-06	0.000147317
FBgn0037719	bocks	bocksbeutel	366.763	0.38347	0.146548	0.000244903	0.00633978
FBgn0031453	Bacc	Bacchus	3856.67	0.3828	0.0792854	1.36e-07	1.19e-05
FBgn0014184	Oda	Ornithine decarboxylase antizyme	16609.5	0.381873	0.0667167	1.12e-09	1.69e-07
FBgn0027493	AdSS	Adenylosuccinate Synthetase	3339.17	0.381501	0.133869	0.000149819	0.00438272
FBgn0036262	CG6910	None	9028.78	0.380958	0.255904	0.00182944	0.0307984
FBgn0035589	CHMP2B	Charged multivesicular body protein 2b	320.308	0.380139	0.162711	0.000439243	0.0101972
FBgn0000261	Cat	Catalase	17360.6	0.379639	0.0897365	2.07e-06	0.000131016
FBgn0034573	CG3295	None	601.152	0.378028	0.132206	0.000150975	0.00440664
FBgn0030645	Alg14	ALG14, UDP-N-acetylglucosaminyltransferase subunit	88.1599	0.377293	0.23251	0.00152515	0.0268176
FBgn0030263	CG2076	None	3133.81	0.376488	0.0933772	4.69e-06	0.000267003
FBgn0035632	Ppat-Dpck	Bifunctional Phosphopantetheine adenylyltransferase - Dephospho-CoA kinase	551.425	0.373855	0.129204	0.000144621	0.00425929
FBgn0030013	GIIIspla2	Phospholipase A2 group III	451.017	0.373633	0.312626	0.00295358	0.0431527
FBgn0034909	CG4797	None	1103.91	0.373494	0.271345	0.0022739	0.0358304
FBgn0034706	CG11275	None	377.093	0.371669	0.117088	7.42e-05	0.00260873
FBgn0040968	CG14933	None	1716.43	0.371061	0.338276	0.00343401	0.0483318
FBgn0052939	CG32939	None	24.8159	0.370274	3.15427	0.000760465	0.015799
FBgn0031145	Ntf-2	Nuclear transport factor-2	831.686	0.369073	0.156611	0.000461228	0.0105094
FBgn0041180	Tep4	Thioester-containing protein 4	3427.76	0.368694	0.120302	0.000100424	0.00330868
FBgn0051664	CG31664	None	55.5866	0.367238	0.305156	0.00303555	0.0439565
FBgn0030026	sni	sniffer	424.927	0.366741	0.109775	4.95e-05	0.00188958
FBgn0030680	CG8944	None	126.802	0.366691	0.212851	0.00140675	0.0254912
FBgn0035923	CG6511	None	217.564	0.366383	0.189914	0.00100811	0.0198384
FBgn0030701	CG16952	None	395.161	0.366014	0.0926526	7.08e-06	0.00037415
FBgn0051357	CG31357	None	314.695	0.364709	0.148392	0.000392793	0.00929562
FBgn0030521	CtsB1	Cathepsin B1	4821.3	0.364163	0.0731644	8.17e-08	7.67e-06
FBgn0029092	ced-6	ced-6	1810.64	0.36265	0.0955973	1.27e-05	0.000621947
FBgn0063492	GstE8	Glutathione S transferase E8	337.929	0.361746	0.173282	0.00079698	0.0164508
FBgn0030347	CG15739	None	646.81	0.361504	0.1446	0.000370621	0.00885621
FBgn0035876	Pex2	Peroxin 2	146.784	0.360248	0.139586	0.000318099	0.00784543
FBgn0038957	CG7059	None	1070.84	0.359886	0.115708	9.66e-05	0.00321246
FBgn0028398	Taf10	TBP-associated factor 10	239.702	0.359829	0.125577	0.000173133	0.00486199
FBgn0261547	Exn	Ephexin	825.262	0.359038	0.102725	3.4e-05	0.00140489
FBgn0032422	atilla	atilla	1114.37	0.358718	0.100183	2.63e-05	0.00115314
FBgn0030876	CG6762	None	265.098	0.35809	0.116317	0.000106058	0.00341665
FBgn0034716	Oatp58Dc	Organic anion transporting polypeptide 58Dc	973.721	0.358001	0.117604	0.000115491	0.00363088
FBgn0014000	Hf	Helical Factor	667.914	0.357913	0.117159	0.000112568	0.00358132
FBgn0035227	Iml1	Increased minichromosome loss 1	1345.04	0.357868	0.140383	0.00034559	0.00834983
FBgn0262000	CG42818	None	46.4158	0.357012	0.344888	0.00404468	0.0546283
FBgn0262976	lawc	leg arista wing complex	291.879	0.355733	0.125269	0.000189547	0.00522153
FBgn0036285	toe	twin of eyg	621.461	0.35567	0.214032	0.00167926	0.0287901
FBgn0015283	Rpn10	Regulatory particle non-ATPase 10	1989.68	0.354905	0.0881361	5.97e-06	0.000323073
FBgn0005612	Sox14	Sox box protein 14	449.911	0.354807	0.162539	0.000710408	0.0150466
FBgn0015794	Rab18	Rab18	606.401	0.354376	0.103626	4.41e-05	0.00174005
FBgn0001234	lncRNA:Hsromega	Heat shock RNA omega	2852.06	0.353738	0.265702	0.00276995	0.0411612
FBgn0035169	Dci	Dodecenoyl-CoA delta-isomerase	232.588	0.353462	0.152731	0.00056431	0.0124368
FBgn0052672	Atg8a	Autophagy-related 8a	5989.6	0.35309	0.0960132	2.04e-05	0.00094441
FBgn0051118	RabX4	RabX4	147.469	0.352163	0.148715	0.000515083	0.0115469
FBgn0004066	Prosalpha4	Proteasome alpha4 subunit	1267.98	0.351823	0.125443	0.000211335	0.00568161
FBgn0036196	CG11658	None	575.341	0.350789	0.14334	0.000446944	0.010313
FBgn0051975	CG31975	None	30.121	0.350638	0.429615	0.005127	0.0661568
FBgn0037750	Whamy	WHAMM and JMY related	444.065	0.350621	0.151802	0.000581752	0.012778
FBgn0038145	Droj2	DnaJ-like-2	8048.98	0.350525	0.106424	6.47e-05	0.00233959
FBgn0260635	Diap1	Death-associated inhibitor of apoptosis 1	3370.59	0.34912	0.099181	3.44e-05	0.00141671
FBgn0033101	CG9436	None	702.067	0.349087	0.125258	0.000224429	0.00593941
FBgn0015277	Pi3K59F	Phosphatidylinositol 3-kinase 59F	379.029	0.34854	0.161648	0.000782141	0.0161721
FBgn0260972	alc	alicorn	1675.9	0.348437	0.0960382	2.49e-05	0.00110365
FBgn0265977	lncRNA:CR44756	long non-coding RNA:CR44756	10.7426	0.34821	0.583508	0.00338519	0.047803
FBgn0266918	CG32486	None	1573.94	0.346387	0.0795343	1.76e-06	0.000113857
FBgn0015038	Cyp9b1	Cytochrome P450-9b1	153.268	0.346276	0.248799	0.0026809	0.0402726
FBgn0016076	vri	vrille	1414.74	0.346185	0.182	0.00123121	0.0230138
FBgn0028686	Rpt3	Regulatory particle triple-A ATPase 3	1301.03	0.345727	0.094695	2.37e-05	0.00107612
FBgn0028694	Rpn11	Regulatory particle non-ATPase 11	1485.28	0.345009	0.0769748	1.04e-06	7.2e-05
FBgn0052636	lncRNA:CR32636	long non-coding RNA:CR32636	18.1879	0.344352	0.414237	0.00532254	0.0678243
FBgn0030245	CG1637	None	2602.37	0.343441	0.120755	0.000206419	0.00559905
FBgn0027601	pdgy	pudgy	1969.06	0.342513	0.0956794	3.03e-05	0.00128974
FBgn0030230	Rph	Rabphilin	303.514	0.342377	0.323268	0.00430259	0.0578124
FBgn0028703	Nhe3	Na[+]/H[+] hydrogen exchanger 3	862.76	0.342002	0.0994675	4.63e-05	0.00181024
FBgn0285944	para	paralytic	294.385	0.341502	0.205145	0.0018616	0.0311389
FBgn0032216	Usp14	Ubiquitin specific protease 14	1148.74	0.341502	0.100466	5.2e-05	0.0019666
FBgn0002887	mus201	mutagen-sensitive 201	99.7458	0.341336	0.199082	0.00172611	0.0294771
FBgn0028687	Rpt1	Regulatory particle triple-A ATPase 1	1975.86	0.340587	0.0780368	1.79e-06	0.000114718
FBgn0050345	CG30345	None	428.186	0.339472	0.122169	0.00024572	0.00634834
FBgn0033609	Fbl6	F-box and leucine-rich repeat protein 6	247.651	0.339427	0.12871	0.000332327	0.00813483
FBgn0035529	Fdx2	Ferredoxin 2	512.354	0.338683	0.108253	0.000109064	0.00348765
FBgn0032178	Spn31A	Serpin 31A	94.868	0.338259	0.232418	0.00259905	0.0395219
FBgn0033980	Cyp6a20	Cyp6a20	956.67	0.338163	0.216	0.00221681	0.0352716
FBgn0031517	CG15406	None	1413.15	0.336692	0.182806	0.0014623	0.0260637
FBgn0035981	CG4452	None	641.536	0.336186	0.114834	0.000180154	0.00500099
FBgn0036306	CG10973	None	354.736	0.335726	0.248842	0.00307298	0.0444147
FBgn0261983	l(2)gd1	lethal (2) giant discs 1	372.629	0.335604	0.202092	0.00196052	0.0321342
FBgn0030262	Vago	Vago	275.261	0.335569	0.357231	0.0051658	0.0665333
FBgn0050022	CG30022	None	493.375	0.334987	0.148071	0.000715212	0.0150993
FBgn0032076	Argl	Argininosuccinate lyase	1486.95	0.332366	0.207075	0.00218646	0.0348311
FBgn0030929	CG15043	None	3602.35	0.332	0.387874	0.00569997	0.0715072
FBgn0053329	Sp212	Serine-peptidase 212	184.592	0.331985	0.166646	0.0011813	0.0222402
FBgn0028693	Rpn12	Regulatory particle non-ATPase 12	840.592	0.331757	0.121288	0.000285505	0.00717724
FBgn0039326	CG10562	None	567.164	0.331676	0.195848	0.00192208	0.0317915
FBgn0031115	CG11710	None	306.218	0.331545	0.10896	0.00014187	0.00420346
FBgn0027518	Wdr24	WD repeat domain 24	114.894	0.330644	0.185007	0.00167312	0.0287227
FBgn0028690	Rpn5	Regulatory particle non-ATPase 5	1626.51	0.330618	0.0896686	2.38e-05	0.00107612
FBgn0039711	CG7824	None	132.026	0.329744	0.260469	0.00359289	0.0497627
FBgn0033301	CG12780	None	1194.68	0.326882	0.235245	0.00310766	0.0447524
FBgn0029746	CG15465	None	168.928	0.326717	0.458642	0.00591547	0.0735039
FBgn0034312	CG10916	None	387.11	0.32669	0.211782	0.00250628	0.0383534
FBgn0051974	CG31974	None	1121.38	0.32637	0.115149	0.000238619	0.00624795
FBgn0037513	pyd3	pyd3	392.512	0.326122	0.114787	0.000235424	0.00620522
FBgn0015279	Pi3K92E	Phosphatidylinositol 3-kinase 92E	492.54	0.325642	0.157664	0.00109233	0.0208454
FBgn0026080	Tip60	Tat interactive protein 60kDa	219.339	0.325459	0.131211	0.000505068	0.0114028
FBgn0038651	Epg5	ectopic P-granules autophagy protein 5	435.532	0.325268	0.156507	0.00107098	0.0207009
FBgn0050269	CG30269	None	600.219	0.324879	0.193332	0.00206852	0.033401
FBgn0037363	Atg17	Autophagy-related 17	554.773	0.324411	0.221935	0.00286488	0.0420452
FBgn0034728	rad50	rad50	225.533	0.324023	0.202325	0.0023466	0.036754
FBgn0037563	CG11672	None	413.773	0.323259	0.158416	0.00116124	0.0219895
FBgn0040257	Ugt302E1	UDP-glycosyltransferase family 302 member E1	61.9972	0.322536	0.323635	0.00528985	0.0677298
FBgn0045761	CHKov1	CHK domain ov1	506.051	0.322319	0.153398	0.00105142	0.0203529
FBgn0052549	CG32549	None	3026.96	0.321611	0.0712122	1.11e-06	7.58e-05
FBgn0050026	CG30026	None	409.735	0.321133	0.204518	0.00251469	0.0384183
FBgn0038484	CG5246	None	106.848	0.321027	0.297294	0.00484671	0.0634253
FBgn0042175	CG18858	None	1008.36	0.320969	0.227418	0.0031574	0.0453145
FBgn0085346	Rpp14a	Ribonuclease P/MRP subunit p14 a	326.247	0.320937	0.179516	0.00180278	0.0304281
FBgn0000414	Dab	Disabled	487.261	0.320783	0.233445	0.00332724	0.0472845
FBgn0012036	Aldh	Aldehyde dehydrogenase	14680.1	0.320765	0.114266	0.000263214	0.00668123
FBgn0040513	kappaB-Ras	kappaB-Ras	160.881	0.320088	0.364211	0.00606882	0.07491
FBgn0031190	CG12576	None	1451	0.319557	0.138216	0.000729282	0.0152973
FBgn0031148	Cbs	Cystathionine beta-synthase	812.512	0.318621	0.125006	0.000461555	0.0105094
FBgn0033627	CG13204	None	110.481	0.318336	0.176183	0.00178405	0.0301509
FBgn0086656	shrb	shrub	1475.23	0.317987	0.102262	0.000132053	0.00397898
FBgn0027532	CG7139	None	554.756	0.316766	0.141393	0.000850588	0.017286
FBgn0029826	CG6041	None	289.643	0.316182	0.190847	0.0022972	0.0361103
FBgn0014009	Rab2	Rab2	1473.43	0.316181	0.0727023	2.36e-06	0.000147317
FBgn0263776	CG43693	None	1274.13	0.314541	0.104813	0.000175668	0.00490781
FBgn0053307	CG33307	None	387.493	0.314433	0.190915	0.00236414	0.0369843
FBgn0033639	CG9003	None	493.856	0.31358	0.137936	0.00081776	0.0167493
FBgn0051354	Hsp70Bbb	Hsp70Bbb	929.811	0.313342	0.574691	0.00385856	0.0525097
FBgn0051072	Lerp	lysosomal enzyme receptor protein	1002.15	0.312767	0.141844	0.000933842	0.0186582
FBgn0031695	Cyp4ac3	Cyp4ac3	285.914	0.312749	0.147349	0.00108524	0.0208454
FBgn0038056	CG5961	None	310.348	0.311626	0.120039	0.000438702	0.0101972
FBgn0083992	Mkp	MAP kinase-specific phosphatase	151.767	0.311312	0.373708	0.00668478	0.0806772
FBgn0050046	CG30046	None	209.498	0.311064	0.212226	0.00316753	0.0453145
FBgn0028692	Rpn2	Regulatory particle non-ATPase 2	2571.47	0.310438	0.0744622	5.05e-06	0.00028364
FBgn0000395	cv-2	crossveinless 2	308.295	0.310274	0.220745	0.00346487	0.0486805
FBgn0041337	Cyp309a2	Cyp309a2	779.827	0.31003	0.260504	0.00459413	0.0609761
FBgn0035715	Ist1	None	1008.71	0.309569	0.198587	0.00280413	0.0414331
FBgn0086346	ALiX	ALG-2 interacting protein X	2603.01	0.309404	0.211245	0.00321497	0.0458924
FBgn0266410	CG45050	None	4375.51	0.308728	0.166049	0.00176259	0.0298656
FBgn0029769	frma	fra mauro	619.247	0.30748	0.244995	0.00432045	0.0579927
FBgn0032358	Ppt2	Palmitoyl-protein Thioesterase 2	498.252	0.307335	0.137012	0.000903262	0.0182428
FBgn0035631	Txl	Thioredoxin-like	1047.81	0.306575	0.0854923	3.83e-05	0.00153635
FBgn0013773	Cyp6a22	Cyp6a22	321.496	0.305879	0.215971	0.00353802	0.0493894
FBgn0034110	Atg9	Autophagy-related 9	483.771	0.305415	0.202319	0.00311516	0.0448109
FBgn0037679	Aduk	Another Drosophila Unc-51-like kinase	164.14	0.305405	0.164409	0.00181238	0.0305505
FBgn0286516	aqz	aaquetzalli	1909.68	0.304822	0.106456	0.000256313	0.00653148
FBgn0004228	mex1	midgut expression 1	483.479	0.304814	0.172578	0.00211483	0.0338139
FBgn0013770	Cp1	Cysteine proteinase-1	10191.1	0.303717	0.181801	0.00248174	0.0381381
FBgn0034540	Lrt	Leucine-rich tendon-specific protein	80.2527	0.302877	0.198472	0.0031051	0.0447524
FBgn0264270	Sxl	Sex lethal	581.609	0.302847	0.146738	0.00129296	0.0239917
FBgn0010397	LamC	Lamin C	1163.33	0.302308	0.157224	0.0016612	0.0285555
FBgn0034989	CG3356	None	1182.84	0.301827	0.168754	0.00208684	0.0335309
FBgn0036805	Chmp1	Charged multivesicular body protein 1	1039.22	0.301706	0.14991	0.00142752	0.0257166
FBgn0037553	CG18249	None	218.736	0.30112	0.212309	0.00366813	0.0506435
FBgn0263662	lncRNA:CR43653	long non-coding RNA:CR43653	18.5883	0.300918	0.415948	0.00741641	0.0873303
FBgn0038533	CG7523	None	610.323	0.298744	0.152046	0.00158516	0.0275388
FBgn0036257	RhoGAP68F	Rho GTPase activating protein at 68F	837.536	0.298454	0.167513	0.00216535	0.0345371
FBgn0264272	mwh	multiple wing hairs	175.155	0.298316	0.20956	0.00372676	0.051236
FBgn0260401	MED9	Mediator complex subunit 9	346.999	0.298291	0.169199	0.00223525	0.0355217
FBgn0033781	CG13319	None	172.47	0.298074	0.178883	0.00261197	0.039626
FBgn0035325	CG13806	None	59.9641	0.297984	0.335135	0.0070364	0.0839158
FBgn0050443	Opbp	Optix-binding protein	154.233	0.296412	0.161358	0.00200628	0.032679
FBgn0086708	stv	starvin	2732.25	0.294463	0.23678	0.00487035	0.0634837
FBgn0034534	maf-S	maf-S	519.519	0.293723	0.132495	0.00103759	0.0202353
FBgn0266377	Pde8	Phosphodiesterase 8	829.786	0.293639	0.119035	0.000637343	0.013859
FBgn0029134	Prosbeta5	Proteasome beta5 subunit	1819.34	0.292795	0.0928034	0.000135808	0.0040733
FBgn0037299	Vps37B	Vacuolar protein sorting 37B	367.432	0.290797	0.155244	0.0019659	0.0321704
FBgn0038082	Ugt37A2	UDP-glycosyltransferase family 37 member A2	232.182	0.290398	0.31378	0.0071967	0.085437
FBgn0264776	CG44014	None	1230.16	0.290326	0.269656	0.00613564	0.0756633
FBgn0260770	CG42568	None	207.288	0.28972	0.202335	0.00395589	0.0535399
FBgn0035674	CG13295	None	190.475	0.289698	0.164074	0.00237487	0.0371077
FBgn0027579	mino	minotaur	2480.6	0.289284	0.141923	0.00148507	0.02629
FBgn0032200	CG5676	None	685.564	0.289081	0.118777	0.000699138	0.0148803
FBgn0003965	v	vermilion	631.177	0.289015	0.173752	0.00281688	0.0414806
FBgn0038966	pinta	prolonged depolarization afterpotential (PDA) is not apparent	338.808	0.288723	0.126381	0.000940243	0.0187002
FBgn0034398	CG15098	None	6055.59	0.288095	0.0983056	0.00023978	0.00625682
FBgn0037378	PSMG1	Proteasome assembly chaperone 1	750.938	0.286893	0.131905	0.00117175	0.0220923
FBgn0016078	wun	wunen	448.033	0.286579	0.120155	0.000781628	0.0161721
FBgn0283680	IP3K2	Inositol 1,4,5-triphosphate kinase 2	595.056	0.286248	0.150161	0.00191709	0.0317818
FBgn0011202	dia	diaphanous	671.539	0.28536	0.142192	0.00161323	0.0279519
FBgn0051547	NKCC	sodium potassium chloride cotransporter	1359.07	0.285358	0.114337	0.000629161	0.0137498
FBgn0033302	Cyp6a14	Cyp6a14	346.437	0.285343	0.144126	0.00169375	0.0290004
FBgn0029174	Fkbp59	FK506-binding protein 59kD	1587.65	0.284637	0.149284	0.00193721	0.0318804
FBgn0041627	Ku80	Ku80	212.687	0.284331	0.169145	0.0028396	0.041721
FBgn0031710	Vps52	Vacuolar protein sorting 52	408.502	0.282914	0.122462	0.000925054	0.0185956
FBgn0036844	Mkp3	Mitogen-activated protein kinase phosphatase 3	298.554	0.282436	0.203537	0.00446995	0.0597536
FBgn0035906	GstO2	Glutathione S transferase O2	1224.43	0.28243	0.163751	0.00268243	0.0402726
FBgn0022359	Sodh-2	Sorbitol dehydrogenase-2	479.817	0.281868	0.162522	0.00265135	0.0401022
FBgn0029870	Marf	Mitochondrial assembly regulatory factor	3030	0.281685	0.0841326	8.56e-05	0.00291723
FBgn0035829	HP4	Heterochromatin protein 4	145.61	0.281109	0.194732	0.00418106	0.0562375
FBgn0051326	CG31326	None	1812.14	0.280427	0.14838	0.00205346	0.0332401
FBgn0263864	Dark	Death-associated APAF1-related killer	197.859	0.279266	0.254247	0.00656128	0.079411
FBgn0011576	Cyp4d2	Cytochrome P450-4d2	743.391	0.279082	0.159807	0.00265258	0.0401022
FBgn0033352	PAN2	Poly(A)-binding protein-dependent poly(A) ribonuclease 2	596.456	0.278461	0.167867	0.00307791	0.044422
FBgn0264085	lncRNA:CR43754	long non-coding RNA:CR43754	125.602	0.278383	0.230128	0.00581517	0.0725476
FBgn0262114	RanBPM	Ran-binding protein M	1336.84	0.277055	0.098774	0.00033626	0.00820035
FBgn0033624	CG12384	None	1023.67	0.275528	0.0804952	7.1e-05	0.00254187
FBgn0046302	CG10650	None	1616.29	0.275473	0.129998	0.00139454	0.0253054
FBgn0010225	Gel	Gelsolin	5922.26	0.2748	0.117931	0.000929118	0.0185956
FBgn0262975	cnc	cap-n-collar	1737.86	0.274343	0.0884007	0.000166999	0.0047573
FBgn0050424	CG30424	None	191.593	0.271526	0.190748	0.00466191	0.0617503
FBgn0037555	Ada2b	transcriptional Adaptor 2b	328.1	0.271053	0.173268	0.00378837	0.0518101
FBgn0037094	CG7611	None	997.539	0.270672	0.108298	0.00067119	0.014403
FBgn0035488	CG11593	None	308.784	0.270194	0.128321	0.00147457	0.0261395
FBgn0040211	hgo	homogentisate 1,2-dioxygenase	805.363	0.269895	0.192462	0.00487063	0.0634837
FBgn0035444	CG12012	None	533.672	0.26932	0.133677	0.00175859	0.0298366
FBgn0051102	CG31102	None	361.194	0.269277	0.11019	0.000758059	0.015799
FBgn0023169	AMPKalpha	AMP-activated protein kinase alpha subunit	1920.37	0.268776	0.0600234	1.78e-06	0.000114498
FBgn0035959	CG4911	None	511.553	0.268668	0.139569	0.00208281	0.0335074
FBgn0267619	lncRNA:CR45957	long non-coding RNA:CR45957	19.7725	0.268522	0.38731	0.00972073	0.106846
FBgn0011230	poe	purity of essence	3241.06	0.266406	0.153525	0.00295932	0.0431882
FBgn0037747	Naa80	N(alpha)-acetyltransferase 80	471.366	0.266359	0.0932482	0.000311157	0.00768875
FBgn0031399	mio	missing oocyte	381.719	0.26603	0.163557	0.00356314	0.0495083
FBgn0034543	galla-1	galla-1	505.997	0.265053	0.118875	0.00119133	0.0223645
FBgn0035528	CG15012	None	683.787	0.26455	0.0792497	9.28e-05	0.0031092
FBgn0033886	Rpn13	Regulatory particle non-ATPase 13	2142.16	0.264473	0.0830736	0.000140241	0.00417746
FBgn0015282	Rpt2	Regulatory particle triple-A ATPase 2	1932.88	0.263949	0.103929	0.000634185	0.0138134
FBgn0039290	CG13654	None	150.514	0.26323	0.23409	0.00733375	0.0866698
FBgn0004395	unk	unkempt	188.302	0.263115	0.232942	0.00730021	0.08643
FBgn0010228	HmgZ	HMG protein Z	1662.13	0.262636	0.132344	0.00193457	0.0318804
FBgn0035557	CG11353	None	64.1669	0.262024	0.236196	0.00753825	0.0882869
FBgn0028691	Rpn9	Regulatory particle non-ATPase 9	1379.48	0.261772	0.0807042	0.000120558	0.00372125
FBgn0004509	Fur1	Furin 1	592.619	0.26154	0.14254	0.00256448	0.0390874
FBgn0045064	bwa	brain washing	439.438	0.260923	0.130086	0.00187665	0.0312703
FBgn0020304	drongo	drongo	1482.2	0.260816	0.145572	0.00278379	0.0412998
FBgn0036321	CG14120	None	472.688	0.25958	0.276495	0.00914524	0.101894
FBgn0022986	qkr58E-1	quaking related 58E-1	231.266	0.25929	0.142369	0.00266578	0.0402085
FBgn0013276	Hsp70Ab	Heat-shock-protein-70Ab	2052.5	0.258199	0.704104	0.00280863	0.0414528
FBgn0038020	GstD9	Glutathione S transferase D9	701.743	0.257959	0.151686	0.00333061	0.0472845
FBgn0032596	Prosbeta4	Proteasome beta4 subunit	1014.74	0.257881	0.110923	0.00101704	0.019984
FBgn0035132	mthl10	methuselah-like 10	449.004	0.257642	0.141387	0.00268855	0.0402726
FBgn0020910	RpL3	Ribosomal protein L3	25104.9	0.257269	0.0773033	9.68e-05	0.00321246
FBgn0029891	Pink1	PTEN-induced putative kinase 1	2880.12	0.256998	0.0602669	4.35e-06	0.000251077
FBgn0052068	Adi1	Acireductone dioxygenase 1	958.874	0.256683	0.121599	0.00156777	0.0273779
FBgn0038243	CG8066	None	418.196	0.256153	0.167925	0.00452556	0.0602515
FBgn0029507	Tsp42Ed	Tetraspanin 42Ed	1896.99	0.256083	0.174777	0.0049778	0.0647511
FBgn0038595	CG7142	None	61.9754	0.255164	0.275652	0.00962292	0.10595
FBgn0002787	Rpn8	Regulatory particle non-ATPase 8	1799.6	0.255016	0.0823745	0.000179406	0.00499086
FBgn0052177	Ndfip	Nedd4 family interacting protein	854.454	0.254884	0.0918655	0.000389134	0.00924779
FBgn0030932	Ggt-1	gamma-glutamyl transpeptidase	1212.75	0.254318	0.083972	0.000212642	0.00568512
FBgn0038037	Cyp9f2	Cyp9f2	3244.52	0.25324	0.112603	0.00121021	0.0226862
FBgn0043841	vir-1	virus-induced RNA 1	7445.32	0.25267	0.134586	0.00250229	0.0383534
FBgn0034484	CG11044	None	202.522	0.252132	0.18176	0.00578349	0.0723463
FBgn0266812	lncRNA:CR45274	long non-coding RNA:CR45274	20.9455	0.251741	0.333896	0.0112259	0.117831
FBgn0029093	cathD	cathepsin D	6381.41	0.250928	0.123223	0.00186493	0.0311423
FBgn0003256	rl	rolled	494.18	0.250239	0.135919	0.00271502	0.0405614
FBgn0040985	CG6115	None	2412.79	0.249952	0.130914	0.00239256	0.0373394
FBgn0051288	CG31288	None	1622.58	0.249819	0.344383	0.0115305	0.120075
FBgn0038172	Adgf-D	Adenosine deaminase-related growth factor D	715.581	0.249537	0.216359	0.00804902	0.0921998
FBgn0037877	CG6689	None	322.562	0.24952	0.141762	0.00316494	0.0453145
FBgn0039241	CG11089	None	3476.62	0.248829	0.249539	0.00954474	0.105178
FBgn0052573	CG32573	None	319.534	0.248629	0.326437	0.0115023	0.119961
FBgn0051704	CG31704	None	1223.3	0.248501	0.145552	0.00350436	0.04911
FBgn0035107	mri	mrityu	453.196	0.248478	0.107432	0.00108205	0.0208454
FBgn0028717	Lnk	Lnk	443.823	0.248288	0.139474	0.003074	0.0444147
FBgn0030157	CG1468	None	1734.94	0.247641	0.165963	0.00509778	0.0659175
FBgn0259991	CG42488	None	267.567	0.247187	0.240336	0.00940234	0.104048
FBgn0030266	CG11122	None	692.188	0.247071	0.15698	0.00446891	0.0597536
FBgn0029783	Sirt4	Sirtuin 4	284.729	0.246258	0.123054	0.00204305	0.0331127
FBgn0028688	Rpn7	Regulatory particle non-ATPase 7	1486.43	0.245523	0.0789351	0.000175232	0.00490611
FBgn0037612	CG8112	None	551.099	0.245384	0.257015	0.0102524	0.110093
FBgn0032897	CG9336	None	3372.98	0.245072	0.127765	0.0024139	0.0375825
FBgn0053111	CG33111	None	257.921	0.245069	0.165256	0.0052773	0.067702
FBgn0262146	MtnE	Metallothionein E	234.252	0.24506	0.493783	0.00702613	0.0838701
FBgn0027506	EDTP	Egg-derived tyrosine phosphatase	568.734	0.244055	0.16403	0.00527576	0.067702
FBgn0085455	CG34426	None	236.199	0.244039	0.187022	0.00697683	0.0834342
FBgn0030869	Socs16D	Suppressor of Cytokine Signaling at 16D	633.308	0.243535	0.144752	0.00378247	0.0517837
FBgn0038865	cDIP	Common Dpr-interacting protein	601.007	0.242546	0.190744	0.00740188	0.0872378
FBgn0037065	CG12974	None	1020.45	0.242325	0.176811	0.00643481	0.0782432
FBgn0033139	Tsp42Er	Tetraspanin 42Er	425.887	0.241951	0.181347	0.00681242	0.0817678
FBgn0086675	fne	found in neurons	337.879	0.241517	0.244921	0.0103347	0.110885
FBgn0033191	CG1598	None	856.214	0.241416	0.107972	0.00130133	0.0240488
FBgn0031359	Rim2	Replication in mitochondria 2	1410.31	0.241052	0.111152	0.0014958	0.0264441
FBgn0287454	Pa1	PTIP associated 1	155.319	0.240866	0.198176	0.00809286	0.0926207
FBgn0264357	SNF4Agamma	SNF4/AMP-activated protein kinase gamma subunit	2105.31	0.24086	0.0985733	0.0008418	0.0171877
FBgn0031233	Tbc1d15-17	TBC1 domain family member 15/17	370.18	0.24024	0.128391	0.00270845	0.0405242
FBgn0036643	Syx8	Syntaxin 8	215.801	0.240204	0.160153	0.00532322	0.0678243
FBgn0284257	Ttd14	TRPL translocation defect 14	2737.24	0.240191	0.0765357	0.000163633	0.00469212
FBgn0039308	CG11889	None	568.438	0.240066	0.207164	0.00874155	0.0989167
FBgn0036302	sowah	sosondowah	431.771	0.238732	0.152636	0.0048188	0.0632503
FBgn0003464	sol	small optic lobes	711.042	0.238592	0.139875	0.00373623	0.0512754
FBgn0000562	egl	egalitarian	809.356	0.238336	0.118224	0.00205741	0.0332627
FBgn0015795	Rab7	Rab7	2565.77	0.238131	0.10909	0.00146855	0.0261038
FBgn0034381	List	Lithium-inducible SLC6 transporter	257.204	0.237874	0.202663	0.0087654	0.0990149
FBgn0037817	Cyp12e1	Cyp12e1	245.996	0.237826	0.160841	0.00561334	0.070769
FBgn0037972	CG10005	None	21.3564	0.237757	0.412939	0.0113848	0.119116
FBgn0053526	PNUTS	Phosphatase 1 nuclear targeting subunit	1842.61	0.237464	0.067065	5.27e-05	0.0019823
FBgn0036571	Strump	Strumpellin	151.026	0.237352	0.184543	0.00759541	0.0887969
FBgn0037917	wkd	whacked	701.904	0.236205	0.120057	0.00228698	0.035993
FBgn0051793	CG31793	None	622.097	0.236163	0.161003	0.00579658	0.0724406
FBgn0030506	DNAlig4	DNA ligase 4	173.636	0.236161	0.166578	0.00628332	0.076975
FBgn0028708	Mst85C	Mst85C	140.112	0.234482	0.163275	0.00617726	0.0760896
FBgn0263764	lncRNA:CR43681	long non-coding RNA:CR43681	45.887	0.23446	0.26001	0.011906	0.123382
FBgn0030418	CG4004	None	91.3527	0.234372	0.175574	0.00725639	0.0860674
FBgn0052579	CG32579	None	98.9555	0.232997	0.231733	0.0110273	0.116214
FBgn0054043	CG34043	None	240.451	0.232546	0.211002	0.0100283	0.10831
FBgn0010278	Ssrp	Structure specific recognition protein	640.775	0.231746	0.164547	0.00660198	0.0797555
FBgn0264294	Cyt-b5	Cytochrome b5	6949.75	0.231361	0.0990509	0.00108735	0.0208454
FBgn0259224	CG42324	None	304.741	0.231139	0.177728	0.0078512	0.0909721
FBgn0025837	CG17636	None	131.508	0.23102	0.225011	0.0110171	0.116214
FBgn0023507	D2hgdh	D-2-hydroxyglutaric acid dehydrogenase	3671.09	0.230755	0.104558	0.001431	0.0257166
FBgn0038108	CG7518	None	843.283	0.230376	0.143512	0.00472661	0.0622281
FBgn0286075	DNAlig3	DNA ligase 3	296.289	0.22981	0.166166	0.00698449	0.0834493
FBgn0030301	HP5	Heterochromatin protein 5	103.527	0.229011	0.212736	0.0106775	0.113815
FBgn0034527	CG9945	None	325.745	0.228711	0.113762	0.00216249	0.0345337
FBgn0038211	CG9649	None	755.223	0.22814	0.196942	0.0097944	0.107107
FBgn0003209	raw	raw	729.987	0.227057	0.178791	0.00850688	0.0968492
FBgn0042206	GstD10	Glutathione S transferase D10	99.5386	0.226701	0.271917	0.0135209	0.133541
FBgn0035432	ZnT63C	Zinc transporter 63C	978.063	0.225589	0.121025	0.00294322	0.0430496
FBgn0052685	ZAP3	ZAP3	659.085	0.225481	0.127589	0.00356712	0.0495109
FBgn0051360	CG31360	None	180.518	0.224899	0.144778	0.00537989	0.0684127
FBgn0001125	Got2	Glutamate oxaloacetate transaminase 2	6447.52	0.224469	0.175534	0.00858648	0.0976071
FBgn0030087	CG7766	None	3481.67	0.224244	0.149831	0.00598972	0.0742145
FBgn0031298	Atg4a	Autophagy-related 4a	917.305	0.223537	0.121671	0.00313281	0.0450152
FBgn0266257	lncRNA:CR44952	long non-coding RNA:CR44952	3.72653	0.223415	0.547421	0.00549799	NA
FBgn0052179	Krn	Keren	263.855	0.22244	0.125481	0.00358038	0.049642
FBgn0040251	Ugt302K1	UDP-glycosyltransferase family 302 member K1	26.5782	0.222346	0.346077	0.0150141	0.142984
FBgn0041188	Atx2	Ataxin-2	1306.31	0.222191	0.0841785	0.000560288	0.01239
FBgn0030006	CG17982	None	159.415	0.221228	0.200007	0.0111549	0.117275
FBgn0027565	CG5498	None	458.566	0.221129	0.138946	0.00512606	0.0661568
FBgn0259192	CG42296	None	9.13982	0.221124	0.380059	0.0142277	NA
FBgn0026197	lncRNA:noe	long non-coding RNA:noe	1392.29	0.221022	0.218354	0.0123623	0.126008
FBgn0039165	CG6204	None	201.02	0.219751	0.148644	0.00637811	0.0776261
FBgn0034354	GstE11	Glutathione S transferase E11	162.248	0.219229	0.209262	0.0121463	0.124881
FBgn0286784	TER94	None	6259.7	0.21922	0.0614865	4.69e-05	0.00181993
FBgn0035251	Vta1	Vesicle trafficking 1	849.902	0.218769	0.131562	0.00452568	0.0602515
FBgn0261461	RhoGAP18B	Rho GTPase activating protein at 18B	631.962	0.217965	0.146688	0.0063649	0.0775376
FBgn0029689	CG6428	None	371.512	0.217908	0.177461	0.00980191	0.107107
FBgn0262108	lncRNA:CR42861	long non-coding RNA:CR42861	28.7772	0.217889	0.301764	0.015696	0.147116
FBgn0027581	CG6191	None	479.488	0.217775	0.197258	0.0115698	0.120165
FBgn0020270	mre11	meiotic recombination 11	175.744	0.217299	0.22672	0.0135059	0.133541
FBgn0266019	rudhira	rudhira	832.946	0.217239	0.17724	0.00989254	0.107727
FBgn0032343	CG6201	None	77.435	0.21684	0.238913	0.0141591	0.137758
FBgn0040729	CG15126	None	175.271	0.216607	0.182131	0.0104793	0.112161
FBgn0028494	CG6424	None	1892.21	0.21636	0.113673	0.00281684	0.0414806
FBgn0025739	pon	partner of numb	33.546	0.215996	0.273709	0.0154993	0.145692
FBgn0027525	LTV1	LTV1 ribosome biogenesis factor	1594.55	0.215114	0.113113	0.00283847	0.041721
FBgn0037074	CG7324	None	1344.45	0.21509	0.148744	0.00697638	0.0834342
FBgn0010772	Xe7	Xe7	963.631	0.214838	0.0748337	0.000320378	0.00787921
FBgn0013272	Gp150	Gp150	6228.82	0.21481	0.108846	0.00244676	0.0378682
FBgn0050010	CG30010	None	65.9709	0.214796	0.19801	0.0121904	0.125234
FBgn0010039	GstD3	Glutathione S transferase D3	543.94	0.214706	0.286561	0.0160392	0.149048
FBgn0037569	tex	tex	64.6949	0.214647	0.195326	0.012006	0.124024
FBgn0013983	imd	immune deficiency	315.826	0.21462	0.136842	0.00555971	0.0702768
FBgn0263832	Rcd5	Reduction in Cnn dots 5	644.453	0.214097	0.129403	0.00471034	0.0621393
FBgn0038465	Irc	Immune-regulated catalase	2866.4	0.213576	0.255205	0.0154294	0.145243
FBgn0267029	lncRNA:CR45473	long non-coding RNA:CR45473	54.4091	0.213466	0.258374	0.0155562	0.146121
FBgn0024329	Mekk1	Mekk1	618.765	0.21311	0.19194	0.0120214	0.124085
FBgn0266446	CG45076	None	2492.16	0.211178	0.0746776	0.000355154	0.00853351
FBgn0087035	AGO2	Argonaute 2	2612.27	0.211116	0.15697	0.0085884	0.0976071
FBgn0259749	mmy	mummy	1131.69	0.211083	0.100571	0.00189352	0.0315112
FBgn0033234	MFS12	Major Facilitator Superfamily Transporter 12	341.025	0.210919	0.31917	0.0170571	0.155626
FBgn0005672	spi	spitz	759.552	0.21061	0.118553	0.00373748	0.0512754
FBgn0265852	lncRNA:CR44641	long non-coding RNA:CR44641	9.75761	0.209683	0.362579	0.016309	0.150804
FBgn0035540	Syx17	Syntaxin 17	409.864	0.209575	0.146438	0.00743436	0.0874627
FBgn0032845	CG10747	None	260.716	0.209484	0.131215	0.00540829	0.0685733
FBgn0260744	Tango9	Transport and Golgi organization 9	1103.36	0.20934	0.114788	0.00340581	0.0479865
FBgn0024289	Sodh-1	Sorbitol dehydrogenase 1	6212.52	0.208743	0.265763	0.0167631	0.153695
FBgn0038301	CG6654	None	106.256	0.208733	0.161217	0.00952854	0.105088
FBgn0027561	CG18659	None	1484.58	0.208376	0.116804	0.0037118	0.0510842
FBgn0265053	asRNA:CR44168	antisense RNA:CR44168	4.9991	0.207986	0.638504	0.00399282	NA
FBgn0037727	Nepl12	Neprilysin-like 12	202.326	0.207964	0.223396	0.015274	0.14451
FBgn0015663	Ugt36A1	UDP-glycosyltransferase family 36 member A1	128.39	0.20747	0.218931	0.0151372	0.143737
FBgn0261808	cu	curled	1115.8	0.20719	0.134983	0.00618188	0.0760896
FBgn0086134	Prosalpha2	Proteasome alpha2 subunit	1936.44	0.206244	0.0916471	0.00137042	0.0250068
FBgn0266599	Hsc70-4	Heat shock protein cognate 4	50981.7	0.206235	0.187661	0.0130456	0.130526
FBgn0031468	CG2975	None	107.23	0.205905	0.182912	0.0126376	0.127995
FBgn0030638	CG11655	None	519.039	0.205391	0.171228	0.0114174	0.119265
FBgn0015336	CG15865	None	196.955	0.20513	0.190085	0.0135205	0.133541
FBgn0030432	CG4404	None	580.227	0.205102	0.175109	0.0119418	0.123654
FBgn0085423	GramD1B	GRAM domain containing 1B	567.676	0.205053	0.143887	0.00773927	0.0899949
FBgn0028381	Decay	Death executioner caspase related to Apopain/Yama	850.972	0.20474	0.178458	0.0124031	0.126325
FBgn0032001	CG8360	None	798.968	0.204128	0.0861229	0.00104848	0.0203262
FBgn0033871	CG13339	None	122.885	0.203905	0.169885	0.0115529	0.120104
FBgn0024293	Spn43Ab	Serpin 43Ab	4465.57	0.20352	0.156491	0.00981874	0.107201
FBgn0038809	CG16953	None	1509.51	0.203443	0.0900401	0.00134684	0.0246454
FBgn0010590	Prosbeta1	Proteasome beta1 subunit	1633.03	0.203343	0.0976131	0.00198921	0.0324416
FBgn0063494	GstE6	Glutathione S transferase E6	1720.05	0.202978	0.195919	0.0145415	0.13981
FBgn0034583	CG10527	None	2309.51	0.20295	0.142907	0.00791548	0.0915354
FBgn0052343	Atac3	Ada2a-containing complex component 3	118.601	0.202831	0.172582	0.0121157	0.124739
FBgn0085408	Shrm	Shroom	680.798	0.202683	0.129334	0.00593373	0.0736606
FBgn0027594	drpr	draper	1310.86	0.20256	0.173579	0.0122972	0.125645
FBgn0038837	KaiR1D	Kainate-type ionotropic glutamate receptor subunit 1D	74.7858	0.202521	0.200051	0.0149957	0.142914
FBgn0026428	HDAC6	Histone deacetylase 6	3721.35	0.202397	0.182718	0.0133907	0.13309
FBgn0262567	CG43107	None	51.0335	0.202212	0.21944	0.0163943	0.151354
FBgn0029912	CG4557	None	463.721	0.202198	0.121143	0.00482538	0.0632731
FBgn0035234	CG12003	None	8.11209	0.20151	0.40147	0.0144376	NA
FBgn0030738	CG9915	None	303.265	0.200976	0.121581	0.00501393	0.0651562
FBgn0027585	CG8740	None	1615.35	0.200163	0.14859	0.00924787	0.102774
FBgn0033124	Tsp42Ec	Tetraspanin 42Ec	515.833	0.199962	0.178582	0.013484	0.133479
FBgn0035791	CG8539	None	151.685	0.199872	0.18244	0.0139474	0.136563
FBgn0032772	CG17350	None	139.028	0.198035	0.178675	0.0139525	0.136563
FBgn0035397	PAN3	Poly(A) specific ribonuclease subunit PAN3	1011.95	0.197269	0.146804	0.00948828	0.104821
FBgn0044812	TotC	Turandot C	636.096	0.197202	0.428665	0.012123	0.124739
FBgn0262656	Myc	Myc	189.841	0.196972	0.223946	0.0179686	0.160024
FBgn0266489	CG45088	None	642.365	0.196574	0.181655	0.0146648	0.14049
FBgn0052023	CG32023	None	323.058	0.196064	0.158305	0.0115772	0.120165
FBgn0040259	Ugt302C1	UDP-glycosyltransferase family 302 member C1	1404.54	0.19528	0.178493	0.0146132	0.140293
FBgn0038769	Regnase-1	Regnase 1	69.0753	0.194585	0.208261	0.0176522	0.158723
FBgn0037850	CG14695	None	104.728	0.194577	0.235088	0.0191357	0.166859
FBgn0034961	CG3163	None	149.114	0.194575	0.160337	0.0122262	0.125294
FBgn0263289	scrib	scribble	1887.9	0.194366	0.152599	0.0110193	0.116214
FBgn0267339	p38c	p38c MAP kinase	91.4124	0.193799	0.225413	0.0189007	0.165835
FBgn0015278	Pi3K68D	Phosphatidylinositol 3-kinase 68D	713.94	0.193673	0.125489	0.00649998	0.0788152
FBgn0026319	Traf4	TNF-receptor-associated factor 4	120.47	0.192879	0.193147	0.0168672	0.154433
FBgn0010434	cora	coracle	2100.41	0.192807	0.139543	0.009071	0.101456
FBgn0013433	beat-Ia	beaten path Ia	33.9059	0.192213	0.249598	0.020315	0.174032
FBgn0011573	Cdc37	Cdc37	943.423	0.192062	0.111388	0.00445254	0.059643
FBgn0033155	Br140	Bromodomain-containing protein, 140kD	314.629	0.190417	0.14553	0.010617	0.113448
FBgn0027363	Stam	Signal transducing adaptor molecule	1046.14	0.190213	0.104399	0.0036176	0.0499988
FBgn0024352	Stip1	Stress induced phosphoprotein 1	1923.67	0.190048	0.194395	0.0177934	0.159334
FBgn0041184	Socs36E	Suppressor of cytokine signaling at 36E	672.357	0.18998	0.236638	0.0204888	0.175175
FBgn0032699	CG10383	None	2030.03	0.189788	0.250151	0.0210127	0.178369
FBgn0033836	CG18278	None	57.3626	0.189722	0.319147	0.0213187	0.180029
FBgn0029959	Rab39	Rab39	389.686	0.18962	0.130279	0.00795196	0.0915354
FBgn0263002	CR43310	None	22.9122	0.189583	0.359182	0.0192287	0.167251
FBgn0034215	Mtap	Methylthioadenosine phosphorylase	608.363	0.189418	0.156152	0.0127471	0.128493
FBgn0015791	Rab14	Rab14	1146.37	0.18921	0.0790601	0.000991316	0.0195669
FBgn0033716	Den1	Deneddylase 1	654.123	0.18901	0.0834969	0.00134183	0.0245883
FBgn0050055	lncRNA:CR30055	long non-coding RNA:CR30055	223.51	0.18853	0.150603	0.0119642	0.123788
FBgn0021750	SerRS-m	Seryl-tRNA synthetase, mitochondrial	177.289	0.188019	0.151858	0.0123154	0.125727
FBgn0051216	Naam	Nicotinamide amidase	265.139	0.18796	0.185743	0.0175005	0.158088
FBgn0037347	SecS	Sec synthetase	446.053	0.18777	0.104597	0.00385965	0.0525097
FBgn0039732	CG15525	None	90.7762	0.187101	0.175036	0.0163823	0.151354
[truncated: 16,645 more rows]

## Sheet: Male 0.25mM 8h vs 0mM 8h
Table S2. RNA-seq results comparing gene expression between OregonR Males exposed to sodium arsenite. Adult Males were exposed to 0 mM and 0.25 mM sodium arsenite for 1 hr, 2 hr, 4 hr, 8 hr, 24 hr, or 48 hr prior to collection.
[truncated: 17,327 more rows]

[truncated: 2 more sheets: Male 0.25mM 24h vs 0mM 24h, Male 0.25mM 48h vs 0mM 48h]
