# Supplementary material for: Conserved Molecular Responses to Arsenite Exposure in Drosophila melanogaster
Source: bioRxiv. 2026 Feb 10:2026.02.08.701855. Preprint. [Version 1] doi: 10.64898/2026.02.08.701855 (PMC12919075; doi:10.64898/2026.02.08.701855)
Supplement: Supplement 5 — Table S4. RNA-seq results comparing gene expression between Oregon-R females exposed to NaAsO2. Adult females were exposed to 0 mM and 0.25 mM NaAsO2 for 1, 2, 4, 8, 24 or 48 hours prior to collection. [file media-5.xlsx]

## Sheet: Female_0.25_1h vs 0mM 1h
Table S4. RNA-seq results comparing gene expression between Oregon-R females exposed to sodium arsenite. Adult females were exposed to 0 mM and 0.25 mM sodium arsenite for 1, 2, 4, 8, 24 or 48 hours prior to collection.
Condition: Female; 0 mM vs 0.25 mM sodium arsenite; 1 hr exposure
ensembl_gene_id	sym	desc	baseMean	log2FoldChange	lfcSE	pvalue	padj
FBgn0266181	lncRNA:CRG	CASK regulatory gene	131.011	21.8074	1.7278	1.05e-36	6.59e-33
FBgn0264817	pre-lola-G	pre-lola-G	18.8609	18.1305	2.15795	3.29e-17	1.37e-13
FBgn0000639	Fbp1	Fat body protein 1	8.82182	15.6671	3.68908	NA	NA
FBgn0017424	asRNA:CR11538	antisense RNA:CR11538	25.5337	5.28509	11.6767	4.42e-05	0.0115297
FBgn0036419	CG13482	None	1434.1	1.09274	0.284732	1.67e-06	0.000995895
FBgn0050031	CG30031	None	85.2569	1.05407	4.92701	0.000251584	0.0508118
FBgn0030928	CG15044	None	282.27	0.595595	0.492554	0.000163164	0.0358445
FBgn0035290	dsb	debris buster	175.274	0.499664	0.449654	0.000242936	0.0498697
FBgn0265512	mlt	mulet	1368.03	0.356859	0.149026	3.6e-05	0.00959701
FBgn0017558	Pdk	Pyruvate dehydrogenase kinase	1836.38	0.340436	0.136058	3.32e-05	0.00938538
FBgn0037720	CG8312	None	587.976	0.33614	0.10315	7.57e-06	0.00338353
FBgn0032400	CG6770	None	9193.74	0.287712	0.193044	0.00022294	0.0465276
FBgn0033677	CG8321	None	463.795	0.25625	0.148661	0.000203787	0.0432513
FBgn0032499	Uvrag	UV-resistance associated gene	407.821	0.249522	0.11878	0.000132693	0.0313507
FBgn0032401	Plzf	Promyelocytic leukemia zinc finger	80.7463	0.224982	0.310049	0.00108209	0.144742
FBgn0033716	Den1	Deneddylase 1	485.088	0.219629	0.142268	0.000356048	0.0665438
FBgn0034480	CG16898	None	1142.66	0.212559	0.404698	0.00136958	0.168059
FBgn0033539	Git	G protein-coupled receptor kinase interacting ArfGAP	400.008	0.208846	0.130409	0.000370698	0.0682629
FBgn0261562	CG42676	None	335.501	0.198526	0.139797	0.000507878	0.0847953
FBgn0266696	Svil	Supervillin	2581.43	0.192902	0.046158	4.58e-06	0.00249607
FBgn0000482	dor	deep orange	295.218	0.19153	0.140271	0.000580885	0.0929053
FBgn0027616	Ythdc1	YTH domain containing 1	1113.52	0.188117	0.0761258	0.000140744	0.0320435
FBgn0038053	CG18549	None	509.899	0.186	0.114739	0.000456546	0.0783133
FBgn0263832	Rcd5	Reduction in Cnn dots 5	1212.94	0.178828	0.139698	0.000731275	0.109012
FBgn0053193	sav	salvador	597.972	0.173246	0.133089	0.000760801	0.111496
FBgn0039507	mrt	martik	685.41	0.153554	0.121945	0.00099522	0.136947
FBgn0036298	nst	nesthocker	957.366	0.146853	0.103906	0.000868162	0.12261
FBgn0030314	CG11696	None	487.632	0.144774	0.142348	0.00142063	0.168059
FBgn0051106	CG31106	None	173.355	0.132862	0.271006	0.00296812	0.277133
FBgn0035877	CG7083	None	420.475	0.128064	0.162469	0.00210985	0.229735
FBgn0032117	FucTB	alpha1,3-fucosyltransferase B	75.7747	0.122934	0.224004	0.00291373	0.274476
FBgn0003997	hid	head involution defective	83.7056	0.119326	0.209091	0.0029153	0.274476
FBgn0033609	Fbl6	F-box and leucine-rich repeat protein 6	370.767	0.115281	0.142731	0.00253172	0.257644
FBgn0004228	mex1	midgut expression 1	529.25	0.0964111	0.16442	0.00388522	0.32219
FBgn0001994	crp	cropped	1488.78	0.0872015	0.114724	0.00422002	0.332347
FBgn0031238	CG3645	None	346.832	0.0856196	0.110479	0.00425802	0.332581
FBgn0263697	Uba3	Ubiquitin-like activating enzyme 3	512.472	0.0831736	0.136017	0.00493883	0.363788
FBgn0001565	Hlc	Helicase	1711.99	0.0817416	0.097709	0.0040492	0.329247
FBgn0027532	CG7139	None	830.765	0.081281	0.103148	0.0044507	0.341366
FBgn0034379	CG15073	None	130.73	0.0786083	0.148885	0.00557678	0.385815
FBgn0029824	CG3726	None	481.882	0.0783644	0.122624	0.00544896	0.38091
FBgn0039431	plum	plum	203.463	0.0759985	0.162437	0.00613604	0.409535
FBgn0036449	bmm	brummer	1308.8	0.0740669	0.131207	0.00610558	0.409535
FBgn0042179	Ugt305A1	UDP-glycosyltransferase family 305 member A1	109.487	0.0707528	0.170695	0.0072325	0.439638
FBgn0005612	Sox14	Sox box protein 14	475.158	0.0697501	0.134134	0.0068145	0.432185
FBgn0032204	CG4953	None	312.556	0.0690595	0.123351	0.00690335	0.432219
FBgn0038576	Arp5	Actin-related protein 5	275.836	0.0674503	0.114223	0.00714518	0.436449
FBgn0011202	dia	diaphanous	781.236	0.0672127	0.0972094	0.00642816	0.419236
FBgn0035850	Atg18a	Autophagy-related 18a	948.06	0.0662993	0.102747	0.00702289	0.435349
FBgn0039459	IntS12	Integrator 12	290.201	0.0656143	0.176977	0.00854784	0.479367
FBgn0051897	CG31897	None	19.7597	0.0651761	0.214082	0.00917797	0.491139
FBgn0052262	CG32262	None	107.234	0.0649078	0.129644	0.00771809	0.451964
FBgn0028647	CG11902	None	289.349	0.0573397	0.131117	0.00959169	0.50642
FBgn0010406	RNaseX25	Ribonuclease X25	657.567	0.0559056	0.092352	0.00910986	0.489587
FBgn0264357	SNF4Agamma	SNF4/AMP-activated protein kinase gamma subunit	2865.81	0.0556514	0.0816579	0.00751996	0.446279
FBgn0046301	CG7148	None	266.793	0.0553927	0.101356	0.00996718	0.511494
FBgn0033174	CG11125	None	247.62	0.0522536	0.121424	0.0111556	0.541435
FBgn0031460	CG15399	None	5.98943	0.0518115	0.241159	0.00374752	0.314943
FBgn0027598	cindr	CIN85 and CD2AP related	1350.66	0.0517585	0.0842099	0.00950474	0.504315
FBgn0011740	alpha-Man-IIa	alpha-Mannosidase class II a	471.954	0.0506505	0.102501	0.0117378	0.548436
FBgn0030671	CG8134	None	510.808	0.0506475	0.0943773	0.0113976	0.54439
FBgn0031682	CG5828	None	588.992	0.0502974	0.0929808	0.0114338	0.54439
FBgn0000221	brn	brainiac	116.546	0.0499708	0.118312	0.0120101	0.554948
FBgn0039209	REPTOR	Repressed by TOR	526.569	0.049709	0.104523	0.0121343	0.558623
FBgn0267448	asRNA:CR45798	antisense RNA:CR45798	13.8401	0.0496766	0.218221	0.00860146	0.479367
FBgn0030873	CG15814	None	907.583	0.0492777	0.0760147	0.00873366	0.479367
FBgn0039038	CG6688	None	25.0389	0.0492648	0.194122	0.013381	0.590698
FBgn0086558	Ubi-p5E	Ubiquitin-5E	8110.09	0.0480632	0.0827161	0.0109665	0.53433
FBgn0066114	GlcAT-I	Glucuronyltransferase I	334.586	0.0476069	0.0961835	0.0129146	0.583447
FBgn0038316	CG6276	None	542.209	0.0466106	0.0898404	0.0129531	0.583447
FBgn0040256	Ugt35C1	UDP-glycosyltransferase family 35 member C1	248.257	0.0461584	0.177715	0.0155026	0.624191
FBgn0024998	CG2685	None	491.167	0.0456234	0.0928097	0.0137644	0.598464
FBgn0032005	Snx6	Sorting nexin 6	1356.11	0.0448447	0.0725214	0.00995307	0.511494
FBgn0035540	Syx17	Syntaxin 17	418.481	0.0447357	0.0968059	0.0144159	0.610592
FBgn0051467	CG31467	None	19.9786	0.0447225	0.175646	0.0162255	0.624852
FBgn0050295	Ipk1	Ipk1	206.923	0.0444188	0.108143	0.0145794	0.610592
FBgn0260862	Vti1a	Vesicle transport through interaction with t-SNAREs 1a	275.953	0.0443659	0.107764	0.0146091	0.610592
FBgn0030991	CG7453	None	1144.35	0.0442433	0.0757219	0.0113418	0.544147
FBgn0260407	mRpS23	mitochondrial ribosomal protein S23	302.857	0.0441136	0.0957668	0.0147411	0.610592
FBgn0037363	Atg17	Autophagy-related 17	969.749	0.0434421	0.0886237	0.0147122	0.610592
FBgn0005664	Crys	Crystallin	341.288	0.0429554	0.14253	0.0166284	0.63044
FBgn0037684	Srr	Serine racemase	147.72	0.042617	0.138956	0.0166647	0.63044
FBgn0030434	Brms1	BRMS1 transcriptional repressor	779.012	0.0424543	0.0894139	0.0154405	0.623698
FBgn0040375	CG13760	None	218.964	0.0418259	0.0929821	0.0160632	0.624852
FBgn0283712	LIMK1	LIM domain kinase 1	490.804	0.0414922	0.086495	0.0158042	0.624356
FBgn0261862	whd	withered	2344.97	0.0412327	0.0886974	0.0162266	0.624852
FBgn0036906	CG14102	None	78.3117	0.0408795	0.12852	0.0173559	0.635322
FBgn0033206	DCTN4-p62	Dynactin 4, p62 subunit	495.535	0.0408229	0.0832187	0.015795	0.624356
FBgn0267468	asRNA:CR45818	antisense RNA:CR45818	128.615	0.0401084	0.130445	0.018075	0.638723
FBgn0034219	mthl4	methuselah-like 4	89.8753	0.0401053	0.117658	0.0174393	0.635322
FBgn0067783	DPCoAC	Dephosphocoenzyme A carrier	779.225	0.0398266	0.0908485	0.0173852	0.635322
FBgn0039091	CG10182	None	137.2	0.0380893	0.176136	0.0182558	0.638723
FBgn0036476	sstn	stepping stone	194.369	0.0380477	0.0977973	0.0187783	0.648258
FBgn0005672	spi	spitz	760.583	0.0379115	0.0873562	0.0187368	0.648258
FBgn0259482	Mob3	MOB kinase activator 3	322.982	0.0378182	0.0892482	0.0189151	0.648918
FBgn0260632	dl	dorsal	1217.96	0.0373341	0.0794624	0.0180795	0.638723
FBgn0033266	Socs44A	Suppressor of Cytokine Signaling at 44A	520.839	0.0371781	0.0772063	0.0176056	0.635322
FBgn0030206	CG2889	None	175.879	0.0370292	0.0891254	0.0195911	0.659463
FBgn0000256	capu	cappuccino	764.843	0.0366973	0.0777423	0.0182692	0.638723
FBgn0046776	CR14033	None	376.299	0.0358778	0.123608	0.021597	0.694467
FBgn0014340	mof	males absent on the first	311.533	0.0355599	0.0959919	0.0209304	0.683666
FBgn0038058	CG5608	None	292.587	0.0349538	0.0846725	0.0213647	0.690281
FBgn0051935	CG31935	None	321.454	0.0349426	0.0770513	0.0200344	0.670778
FBgn0037312	CG11999	None	473.988	0.0347989	0.0763588	0.0199952	0.670778
FBgn0037234	CG9795	None	609.187	0.0345141	0.0853718	0.0218758	0.69702
FBgn0037518	CG2641	None	129.602	0.0343774	0.1002	0.0220987	0.698788
FBgn0030581	CG14408	None	519.951	0.0336984	0.073727	0.0204558	0.677638
FBgn0036155	CG6163	None	158.2	0.0332526	0.0890069	0.0233299	0.724055
FBgn0032321	YL-1	YL-1	338.227	0.0331621	0.0762845	0.0220588	0.698788
FBgn0026563	CG1979	None	25.6872	0.0330122	0.173635	0.017475	0.635322
FBgn0034110	Atg9	Autophagy-related 9	469.068	0.0328969	0.0907513	0.0237257	0.728168
FBgn0039809	CG15547	None	32.8946	0.0325352	0.139027	0.0266747	0.755397
FBgn0010309	pigeon	pigeon	198.35	0.0322462	0.0899663	0.0244939	0.738815
FBgn0267278	asRNA:CR45714	antisense RNA:CR45714	46.1236	0.0319285	0.119311	0.0262313	0.753367
FBgn0040467	Dlip1	Dorsal interacting protein 1	79.1105	0.0316522	0.108068	0.0257183	0.743753
FBgn0038207	CG14356	None	30.7768	0.0314982	0.14904	0.027275	0.755397
FBgn0033692	wash	washout	511.987	0.0314321	0.0785745	0.0249914	0.743346
FBgn0052040	CG32040	None	9.915	0.0312134	0.164653	0.0216293	0.694467
FBgn0002791	mr	morula	354.187	0.0311607	0.0799069	0.0255659	0.743346
FBgn0033712	mIF3	mitochondrial translation initiation factor 3	239.525	0.0311043	0.0804	0.0256992	0.743753
FBgn0027609	morgue	modifier of rpr and grim, ubiquitously expressed	371.977	0.0307276	0.0756708	0.0254376	0.743346
FBgn0031398	daed	daedalus	354.602	0.030687	0.0848196	0.0264973	0.75351
FBgn0261983	l(2)gd1	lethal (2) giant discs 1	521.81	0.0306556	0.0792388	0.0262209	0.753367
FBgn0015278	Pi3K68D	Phosphatidylinositol 3-kinase 68D	798.63	0.0306386	0.0747944	0.0253344	0.743346
FBgn0042105	CG18748	None	228.694	0.0305745	0.119888	0.0283915	0.758034
FBgn0038484	CG5246	None	115.327	0.0301601	0.133547	0.0299811	0.770889
FBgn0052202	CG32202	None	166.375	0.0301598	0.0920874	0.0272412	0.755397
FBgn0037917	wkd	whacked	697.019	0.0299519	0.0669094	0.0227732	0.716498
FBgn0038548	CG17806	None	153.332	0.0298156	0.089652	0.0277397	0.757995
FBgn0039544	CG12877	None	873.949	0.0295912	0.0702433	0.0253527	0.743346
FBgn0037620	ranshi	ranshi	115.469	0.0292401	0.0945989	0.0286886	0.762911
FBgn0052537	CG32537	None	265.758	0.0290913	0.0837207	0.0288425	0.762911
FBgn0031639	mRpS2	mitochondrial ribosomal protein S2	347.319	0.0285922	0.070478	0.0273822	0.755397
FBgn0264785	Hph	HIF prolyl hydroxylase	1526.59	0.0283064	0.0708689	0.0281305	0.758034
FBgn0266199	asRNA:CR44894	antisense RNA:CR44894	30.8171	0.0277275	0.137821	0.0334593	0.799575
FBgn0033994	CG7544	None	174.168	0.0276813	0.0949259	0.031431	0.787787
FBgn0046247	CG5938	None	663.682	0.0276073	0.0667639	0.0273875	0.755397
FBgn0035703	CG8270	None	186.469	0.0275103	0.0759631	0.0311329	0.782824
FBgn0037911	CG10898	None	231.429	0.0273861	0.0733399	0.0308637	0.779183
FBgn0030735	CG3632	None	585.164	0.0273636	0.0669819	0.0280772	0.758034
FBgn0031344	CG7420	None	230.042	0.0272859	0.0684388	0.0291217	0.76449
FBgn0015522	olf186-M	olf186-M	1081.73	0.0272436	0.076639	0.0317379	0.79097
FBgn0030892	CG7206	None	538.134	0.0271652	0.0653151	0.0273878	0.755397
FBgn0025608	Faf2	Fas-associated factor 2	1639.63	0.0269797	0.0613165	0.024503	0.738815
FBgn0030100	CG12106	None	196.866	0.0266733	0.0842228	0.0331044	0.799114
FBgn0039489	CG5880	None	133.369	0.0265113	0.0863357	0.0334483	0.799575
FBgn0037750	Whamy	WHAMM and JMY related	487.195	0.0264492	0.0855194	0.0335637	0.800267
FBgn0032101	CG9586	None	577.954	0.0264111	0.0649565	0.0289397	0.762911
FBgn0028415	Met75Cb	Met75Cb	1.81819	0.0263614	0.746361	0.0206971	0.683666
FBgn0029092	ced-6	ced-6	3638.15	0.0262905	0.0623135	0.0270582	0.755397
FBgn0034894	sigmar	salivary glands marred	780.038	0.0260565	0.0709308	0.0330915	0.799114
FBgn0027553	NELF-B	NELF-B	272.809	0.0258112	0.0796872	0.0348302	0.810676
FBgn0030753	rngo	rings lost	1439.25	0.0252505	0.058143	0.0255856	0.743346
FBgn0031450	Hrs	Hepatocyte growth factor regulated tyrosine kinase substrate	1065.92	0.0251967	0.0674331	0.0337439	0.800267
FBgn0035140	BORCS6	BLOC-1 related complex subunit 6	89.7568	0.0251443	0.0838809	0.0363728	0.825649
FBgn0037619	CG8159	None	116.193	0.0250123	0.0899334	0.0369246	0.828173
FBgn0000357	Cp18	Chorion protein 18	1707.2	0.0250099	0.278253	0.00314686	0.283489
FBgn0029895	CG14441	None	171.041	0.0247546	0.0725671	0.0367076	0.828173
FBgn0015582	dare	defective in the avoidance of repellents	294.508	0.0245109	0.0679748	0.0359219	0.824157
FBgn0052179	Krn	Keren	271.661	0.0243835	0.0703997	0.0371827	0.828173
FBgn0011648	Mad	Mothers against dpp	1025.82	0.0242513	0.0699398	0.0374102	0.82908
FBgn0028717	Lnk	Lnk	535.576	0.0241983	0.0617876	0.0324362	0.796403
FBgn0030655	CG9213	None	331.879	0.0241977	0.0717117	0.0380019	0.837227
FBgn0030507	CG11164	None	364.862	0.0241607	0.0851971	0.0388395	0.840192
FBgn0034160	CG5550	None	277.599	0.0241598	0.129835	0.0409514	0.843409
FBgn0027055	CSN3	COP9 signalosome subunit 3	733.26	0.0241515	0.0625509	0.0332913	0.799575
FBgn0034976	CG4049	None	421.634	0.024111	0.0808516	0.0388403	0.840192
FBgn0036987	CG5274	None	186.385	0.0240704	0.0731061	0.0385696	0.840192
FBgn0002914	Myb	Myb oncogene-like	937.836	0.0240424	0.0737845	0.038723	0.840192
FBgn0026479	Drp1	Dynamin related protein 1	1726.37	0.0240424	0.0539735	0.0239345	0.732781
FBgn0032656	CG5674	None	336.424	0.023985	0.0659054	0.0363607	0.825649
FBgn0033122	CG17002	None	535.915	0.0239049	0.0699393	0.038386	0.840192
FBgn0027795	CG14785	None	38.6606	0.0237986	0.108614	0.0425223	0.853309
FBgn0050159	CG30159	None	720.752	0.0237513	0.0608164	0.0329046	0.799114
FBgn0035791	CG8539	None	207.55	0.0234532	0.096282	0.0418888	0.851512
FBgn0051159	mRRF2	mitochondrial ribosome recycling factor 2	143.203	0.0233126	0.0729879	0.0406468	0.843409
FBgn0038692	Gdn1	Gdown1	306.398	0.0232834	0.0737212	0.0408002	0.843409
FBgn0036309	Hip1	Huntingtin interacting protein 1	385.353	0.0232334	0.0674	0.0394984	0.843409
FBgn0030528	CG11095	None	170.525	0.0231007	0.0677345	0.040061	0.843409
FBgn0050443	Opbp	Optix-binding protein	343.823	0.0229326	0.06429	0.0387357	0.840192
FBgn0034573	CG3295	None	690.294	0.0228861	0.0608725	0.0359359	0.824157
FBgn0039581	Moca-cyp	Moca-cyp	1519.7	0.022461	0.0589561	0.0353889	0.818691
FBgn0030141	Gga	Golgi-localized, gamma-adaptin ear containing, ARF binding protein	798.56	0.0224037	0.0644655	0.0407293	0.843409
FBgn0031774	CG9147	None	145.524	0.0223865	0.0693231	0.0428731	0.858971
FBgn0033199	CG17985	None	240.576	0.0223857	0.0650794	0.0411758	0.845893
FBgn0016038	Vsp37A	Vacuolar protein sorting 37A	607.009	0.0222579	0.0559389	0.0322701	0.793882
FBgn0038651	Epg5	ectopic P-granules autophagy protein 5	511.334	0.0222447	0.0645768	0.0413799	0.845893
FBgn0001225	Hsp26	Heat shock protein 26	6902.99	0.022168	0.0964216	0.0462382	0.873288
FBgn0266671	Sec6	Secretory 6	227.035	0.0221533	0.0719821	0.0440691	0.866226
FBgn0284421	Psn	Presenilin	806.649	0.0220916	0.0561009	0.0331209	0.799114
FBgn0051683	CG31683	None	1054.79	0.0220831	0.0861001	0.0451471	0.871526
FBgn0026620	tacc	transforming acidic coiled-coil protein	1416.97	0.0220527	0.0583012	0.0361701	0.825649
FBgn0036964	FRG1	FSHD region gene 1	183.458	0.021996	0.064662	0.0423531	0.853309
FBgn0030654	CG15643	None	77.9822	0.0218278	0.0773311	0.0454333	0.871526
FBgn0286511	Pld	Phospholipase D	608.692	0.0218217	0.0607042	0.039827	0.843409
FBgn0034634	CG10494	None	167.801	0.0217698	0.0727509	0.0454022	0.871526
FBgn0028836	CSN7	COP9 signalosome subunit 7	667.19	0.0217226	0.0554394	0.0336232	0.800267
FBgn0037535	PIG-H	Phosphatidylinositol glycan anchor biosynthesis class H	182.639	0.0216998	0.0718877	0.0455652	0.871526
FBgn0033971	CG10209	None	371.147	0.021647	0.0704645	0.0455793	0.871526
FBgn0027053	CSN5	COP9 signalosome subunit 5	685.639	0.0216412	0.0571562	0.0363505	0.825649
FBgn0033763	CG8646	None	28.6426	0.0216119	0.113499	0.0501978	0.883393
FBgn0039854	CG1635	None	383.831	0.0215995	0.0573679	0.0368055	0.828173
FBgn0035763	mrva	minerva	1727.91	0.0215796	0.0573765	0.0368993	0.828173
FBgn0034945	CG10904	None	199.784	0.021552	0.0707583	0.0459496	0.872461
FBgn0051988	CG31988	None	2.91772	0.0212658	0.566331	0.0168913	0.63487
FBgn0029913	Cht11	Chitinase 11	107.619	0.0211279	0.0729411	0.0476515	0.880867
FBgn0038583	CG7183	None	242.513	0.0210877	0.0763617	0.047976	0.882167
FBgn0085342	CG34313	None	69.9101	0.0209868	0.102138	0.0518075	0.886417
FBgn0259192	CG42296	None	6.87216	0.0209265	0.14138	0.0283317	0.758034
FBgn0086785	Vps36	Vacuolar protein sorting 36	272.596	0.0208853	0.0606352	0.0437352	0.866149
FBgn0264389	opm	opossum	619.39	0.0208777	0.0585073	0.0414097	0.845893
FBgn0034817	Art7	Arginine methyltransferase 7	512.633	0.0207072	0.0705261	0.049013	0.883393
FBgn0052177	Ndfip	Nedd4 family interacting protein	858.16	0.0207028	0.0530523	0.0341783	0.805973
FBgn0036196	CG11658	None	372.945	0.0205882	0.0818148	0.0502985	0.883393
FBgn0035690	CG10274	None	242.103	0.0205877	0.0631712	0.0471225	0.878902
FBgn0267530	asRNA:CR45870	antisense RNA:CR45870	5.21759	0.0205666	0.172288	0.00738796	0.442641
FBgn0015801	Reg-5	Rhythmically expressed gene 5	569.656	0.0205476	0.0638233	0.0476943	0.880867
FBgn0025634	CG13367	None	453.701	0.0203108	0.0604647	0.0462113	0.873288
FBgn0002775	msl-3	male-specific lethal 3	498.556	0.0203058	0.0688511	0.0503772	0.883393
FBgn0033096	Zip42C.1	Zinc/iron regulated transporter-related protein 42C.1	11.7886	0.0202623	0.124263	0.0503867	0.883393
FBgn0265767	zyd	zydeco	665.102	0.0201925	0.0690065	0.0508646	0.883393
FBgn0034800	CG3788	None	165.893	0.0201821	0.0720368	0.0512186	0.885044
FBgn0028950	CG15255	None	1280.77	0.0201616	0.0820094	0.0521104	0.886417
FBgn0000533	ea	easter	417.711	0.020086	0.0627756	0.0491266	0.883393
FBgn0263027	CG43322	None	76.3229	0.0200079	0.0765757	0.0522421	0.886417
FBgn0033224	Nop17l	Nop17 like	1234.21	0.0200018	0.0553961	0.0412748	0.845893
FBgn0030484	GstT4	Glutathione S transferase T4	1044.94	0.0199731	0.0727171	0.0521287	0.886417
FBgn0031224	CG11454	None	315.151	0.0199227	0.0671699	0.0516668	0.886417
FBgn0000520	dwg	deformed wings	317.442	0.0197139	0.0652001	0.0520317	0.886417
FBgn0050156	CG30156	None	12.0617	0.0196804	0.118315	0.0554832	0.901087
FBgn0051989	Cap-D3	Chromosome associated protein D3	182.128	0.0196032	0.0674556	0.0531319	0.891115
FBgn0023517	Pgam5	Phosphoglycerate mutase 5	592.986	0.0194968	0.0629198	0.0520182	0.886417
FBgn0034063	CG8389	None	322.013	0.01943	0.0653198	0.0533865	0.891115
FBgn0031740	CG7239	None	384.878	0.0193992	0.0573565	0.0472965	0.880009
FBgn0034878	pita	pita	980.135	0.0193982	0.0612555	0.0514007	0.885336
FBgn0030501	BthD	BthD selenoprotein	507.945	0.0193893	0.0681234	0.0542122	0.891115
FBgn0051211	CG31211	None	757.886	0.0193803	0.0541519	0.0424967	0.853309
FBgn0031971	Sirup	Starvation-upregulated protein	691.696	0.0193685	0.0852746	0.0562829	0.903556
FBgn0046258	CG12880	None	69.9787	0.0193581	0.0906401	0.0573653	0.910428
FBgn0034585	Rbpn-5	Rabaptin-5	599.298	0.0192414	0.0588518	0.0499809	0.883393
FBgn0029820	CG16721	None	1155.91	0.0191772	0.0721387	0.0556025	0.901087
FBgn0052831	CG33695	None	381.014	0.0190636	0.0583766	0.0504239	0.883393
FBgn0030694	CG15602	None	262.151	0.0190479	0.0631882	0.0543976	0.891218
FBgn0035697	CG10163	None	38.2538	0.018999	0.223522	0.00541792	0.38091
FBgn0033050	Pngl	PNGase-like	912.583	0.0189528	0.0530859	0.0429906	0.859948
FBgn0038806	CG5412	None	278.762	0.0188605	0.0600038	0.0532273	0.891115
FBgn0262169	magu	magu	774.804	0.0188076	0.0551804	0.0474601	0.880438
FBgn0033351	AIMP1	aaRS-interacting multifunctional protein 1	700.856	0.0187393	0.0515992	0.0413829	0.845893
FBgn0035388	CG2162	None	1158.88	0.0185998	0.058387	0.0530977	0.891115
FBgn0030093	Bap111	Brahma associated protein 111kD	2134.76	0.0185711	0.0639233	0.0571793	0.909454
FBgn0001206	Hmr	Hybrid male rescue	469.083	0.018561	0.0665485	0.0579412	0.910757
FBgn0261064	Rbsn-5	Rabenosyn-5	433.41	0.0185585	0.059095	0.0540881	0.891115
FBgn0035088	CG3776	None	601.413	0.0185381	0.0523339	0.0440009	0.866226
FBgn0035374	mRpS35	mitochondrial ribosomal protein S35	502.51	0.0185283	0.0552633	0.049277	0.883393
FBgn0029912	CG4557	None	508.364	0.0184882	0.0530605	0.0456882	0.872115
FBgn0030806	CG13001	None	176.723	0.0182601	0.0709606	0.0600583	0.924703
FBgn0035636	Cralbp	Cellular retinaldehyde binding protein	23.8402	0.0182208	0.119196	0.057954	0.910757
FBgn0028992	sds22	sds22	518.883	0.0182135	0.0536319	0.0484631	0.883393
FBgn0042185	MCU	Mitochondrial calcium uniporter	462.924	0.0180429	0.0655068	0.0604762	0.924703
FBgn0031628	CG3294	None	57.8295	0.0179973	0.0872878	0.0642878	0.935399
FBgn0260756	CG42554	None	164.263	0.0179141	0.0665566	0.0613908	0.924703
FBgn0035586	Fitm	Fat storage inducing transmembrane protein	700.506	0.017875	0.0525704	0.0486669	0.883393
FBgn0041706	CG3253	None	11.5635	0.0178542	0.111012	0.0654049	0.937663
FBgn0010417	Taf6	TBP-associated factor 6	712.571	0.0178364	0.0552517	0.0537048	0.891115
FBgn0038476	kuk	kugelkern	2162.83	0.0177965	0.0660331	0.0619585	0.925493
FBgn0003751	trk	trunk	44.4067	0.0177869	0.0833327	0.0646976	0.935399
FBgn0010041	GstD5	Glutathione S transferase D5	310.717	0.0177588	0.116334	0.0617711	0.924703
FBgn0052176	CG32176	None	503.845	0.0177334	0.0622008	0.0611709	0.924703
FBgn0030894	Mvb12	Multivesicular body subunit 12	791.525	0.0177177	0.0605405	0.0603396	0.924703
FBgn0027949	msb1l	msb1l	741.351	0.0176734	0.0692646	0.0631171	0.932019
FBgn0032809	CG13078	None	17.8965	0.0175956	0.122726	0.0527879	0.89085
FBgn0036105	Blos4	Biogenesis of lysosome-related organelles complex 1, subunit 4	105.738	0.0175813	0.0649773	0.0629829	0.931824
FBgn0053468	CG33468	None	55.6117	0.0175593	0.106701	0.0684429	0.942748
FBgn0014269	prod	proliferation disrupter	642.056	0.0175574	0.0606638	0.0614181	0.924703
FBgn0036545	GXIVsPLA2	GXIVsPLA2	311.318	0.0175229	0.0558837	0.0567995	0.906042
FBgn0031762	CG9098	None	94.9486	0.0175148	0.0654893	0.0634834	0.932799
FBgn0263378	asRNA:CR43430	antisense RNA:CR43430	442.544	0.0174671	0.0809878	0.0662068	0.937663
FBgn0039025	Usp12-46	Ubiquitin-specific protease 12/46	424.477	0.0174647	0.0514559	0.0491972	0.883393
FBgn0264494	CG17646	None	988.132	0.0174564	0.0651764	0.0637658	0.932799
FBgn0051040	Cog7	Component of oligomeric golgi complex 7	232.462	0.0174019	0.0587533	0.0609732	0.924703
FBgn0031090	Rab35	Rab35	1344.97	0.0173589	0.0562923	0.0585135	0.913599
FBgn0030893	RhoGAP16F	Rho GTPase activating protein at 16F	203.797	0.0172502	0.068188	0.0654946	0.937663
FBgn0034265	Snx16	Sorting nexin 16	325.85	0.0172172	0.0594318	0.0627694	0.930175
FBgn0262114	RanBPM	Ran-binding protein M	2284.37	0.0171862	0.0526739	0.0537203	0.891115
FBgn0019972	Drice	Death related ICE-like caspase	646.471	0.0171621	0.0583187	0.0621981	0.926094
FBgn0039966	Rab21	Rab21	284.412	0.0171513	0.0610055	0.0642152	0.935399
FBgn0030877	Arp8	Actin-related protein 8	440.95	0.0171395	0.0562662	0.0600414	0.924703
FBgn0028978	trbl	tribbles	885.321	0.0170625	0.0659834	0.0663294	0.937663
FBgn0038738	CG4572	None	1609.65	0.0169412	0.0503369	0.0505261	0.883393
FBgn0261560	Thor	Thor	3699.12	0.0169299	0.0804788	0.0696954	0.946557
FBgn0040778	CG17977	None	66.5461	0.0169181	0.078855	0.0694026	0.946557
FBgn0010421	TfIIFbeta	Transcription factor TFIIFbeta	503.459	0.0168603	0.0602727	0.0657511	0.937663
FBgn0033696	Cyp6g2	Cyp6g2	40.8113	0.016853	0.0932716	0.0732159	0.949739
FBgn0037885	CG17721	None	146.935	0.0168514	0.0670067	0.0678416	0.94024
FBgn0030316	CG11695	None	258.698	0.0168057	0.0624835	0.0671311	0.937996
FBgn0036804	Sgf11	SAGA associated factor 11kDa	193.595	0.0168031	0.0609211	0.0664945	0.937663
FBgn0029905	Nf-YC	Nuclear factor Y-box C	857.576	0.0167792	0.0633643	0.0675821	0.940102
FBgn0032078	C1GalTA	Core 1 Galactosyltransferase A	569.409	0.01672	0.0609396	0.0670736	0.937996
FBgn0036843	Sfxn2	Sideroflexin 2	269.165	0.0166942	0.0576703	0.0649138	0.935399
FBgn0030053	CG12081	None	485.817	0.0166757	0.0537264	0.0596252	0.924703
FBgn0032858	CG10949	None	152.397	0.0166627	0.0641792	0.0685655	0.942748
FBgn0039329	CG10669	None	139.682	0.0166505	0.0639456	0.0685923	0.942748
FBgn0039696	Rnb	R and B	328.02	0.016623	0.0612271	0.0678787	0.94024
FBgn0037657	hyx	hyrax	808.399	0.0166052	0.0501359	0.0526585	0.889864
FBgn0085810	CR41597	None	278.829	0.0165754	0.0817826	0.0725777	0.949739
FBgn0035951	CG5068	None	391.066	0.0165204	0.0520105	0.0575501	0.910757
FBgn0034925	CG5339	None	529.363	0.0164822	0.0600348	0.0682692	0.942748
FBgn0086757	cbs	centrosomin's beautiful sister	334.402	0.0164245	0.0566703	0.0659	0.937663
FBgn0033777	CG17574	None	1427.96	0.0163989	0.0541899	0.0626517	0.929531
FBgn0033092	Rpp25	Ribonuclease P/MRP subunit p25	291.544	0.0163964	0.0564739	0.0658935	0.937663
FBgn0034140	Lst	Limostatin	950.524	0.0163921	0.0809587	0.0737479	0.949739
FBgn0052706	CG32706	None	7.62012	0.0163897	0.120824	0.0538983	0.891115
FBgn0265351	nac	neuronally altered carbohydrate	105.137	0.0161856	0.0624289	0.071427	0.949704
FBgn0033302	Cyp6a14	Cyp6a14	294.885	0.0161414	0.0649323	0.0723538	0.949739
FBgn0003401	shu	shutdown	369.388	0.0161359	0.0613061	0.0713999	0.949704
FBgn0053527	SIFa	SIFamide	6.30369	0.0161244	0.116947	0.06201	0.925493
FBgn0262108	lncRNA:CR42861	long non-coding RNA:CR42861	60.7197	0.0161156	0.0884624	0.0778778	0.963934
FBgn0031606	CG15439	None	544.208	0.0160922	0.0576242	0.069474	0.946557
FBgn0037646	CAHbeta	Carbonic anhydrase beta	222.445	0.0160865	0.0628682	0.0722787	0.949739
FBgn0039613	Nepl20	Neprilysin-like 20	19.4516	0.016044	0.101181	0.0788675	0.963934
FBgn0030323	Vlet	Valette	248.793	0.015888	0.0630886	0.0738164	0.949739
FBgn0003969	vap	vacuolar peduncle	527.605	0.0158627	0.053371	0.0658184	0.937663
FBgn0264745	CR44003	None	18.3353	0.0158596	0.10383	0.078968	0.963934
FBgn0031191	Cp110	Centriolar coiled coil protein 110kDa	369.269	0.0158512	0.0585925	0.0721544	0.949739
FBgn0043796	CG12219	None	457.562	0.0158325	0.0556943	0.0695702	0.946557
FBgn0005427	ewg	erect wing	502.095	0.0155747	0.0532301	0.0681775	0.942748
FBgn0028424	JhI-26	Juvenile hormone-inducible protein 26	459.91	0.0155482	0.0733118	0.0785675	0.963934
FBgn0045862	btz	barentsz	1614.27	0.0155117	0.051821	0.0660472	0.937663
FBgn0040153	l(1)G0469	lethal (1) G0469	309.246	0.0154946	0.0602964	0.0759713	0.959318
FBgn0031574	TTLL4B	Tubulin tyrosine ligase-like 4B	53.4852	0.0154936	0.078698	0.0804837	0.963934
FBgn0039705	Atg16	Autophagy-related 16	513.423	0.0154784	0.0506305	0.063713	0.932799
FBgn0037660	beag	beag	388.687	0.0154438	0.05534	0.0725411	0.949739
FBgn0259878	Fs	Follistatin	160.186	0.0154244	0.0757476	0.0802559	0.963934
FBgn0033382	Hydr1	alpha/beta hydrolase 1	799.937	0.0154169	0.0539999	0.0709201	0.948149
FBgn0028497	CG3530	None	693.96	0.015414	0.0442287	0.0462574	0.873288
FBgn0052640	CG32640	None	250.113	0.0154085	0.0697192	0.0789309	0.963934
FBgn0000454	Dip-B	Dipeptidase B	4574.47	0.0153941	0.0512405	0.0659236	0.937663
FBgn0011659	Mlh1	Mlh1	314.58	0.0153629	0.0621318	0.0776985	0.963934
FBgn0000927	fs(1)Ya	female sterile (1) Young arrest	2184.24	0.0153302	0.0620411	0.0779415	0.963934
FBgn0023172	RhoGEF2	Rho guanine nucleotide exchange factor 2	1625.05	0.0153137	0.0455037	0.0510393	0.883975
FBgn0034084	CG8435	None	329.599	0.0153069	0.0573041	0.0757564	0.959172
FBgn0264838	asRNA:CR44046	antisense RNA:CR44046	6.34095	0.0152195	0.11743	0.0584091	0.913599
FBgn0052772	CG32772	None	615.45	0.0152112	0.0591133	0.0777873	0.963934
FBgn0039449	CG6425	None	218.187	0.0152022	0.0704995	0.080869	0.963934
FBgn0051635	CG31635	None	730.921	0.0151615	0.0531604	0.0719849	0.949739
FBgn0264998	lncRNA:CR44149	long non-coding RNA:CR44149	1.49198	0.0151386	0.148583	0.013175	0.589207
FBgn0031157	CG1503	None	120.594	0.0151258	0.0738477	0.0823945	0.967865
FBgn0000625	eyg	eyegone	19.127	0.0151102	0.0968459	0.0867922	0.974396
FBgn0030551	CG11674	None	1266.11	0.015053	0.0580844	0.078577	0.963934
FBgn0031395	CG10874	None	551.794	0.0150226	0.0551129	0.0761724	0.959588
FBgn0051053	nenya	nenya	42.6615	0.0149808	0.0792458	0.0853512	0.974396
FBgn0263981	asRNA:CR43730	antisense RNA:CR43730	14.4952	0.0149471	0.119993	0.0489295	0.883393
FBgn0032251	Nse4	Non-SMC element 4	182.94	0.0148751	0.0635191	0.0822297	0.966836
FBgn0002891	DNApol-zeta	DNA polymerase zeta catalytic subunit	247.859	0.0148347	0.0575646	0.0802256	0.963934
FBgn0013773	Cyp6a22	Cyp6a22	661.178	0.0148287	0.0524545	0.0740768	0.9504
FBgn0022027	Vps25	Vacuolar protein sorting 25	310.914	0.0148214	0.0567979	0.0797744	0.963934
FBgn0030460	Coq5	Coenzyme Q5	289.7	0.0148145	0.05041	0.0699042	0.946726
FBgn0034021	CG8180	None	2916.23	0.0148084	0.0621599	0.0824804	0.967966
FBgn0001202	hook	hook	519.28	0.014796	0.0453779	0.0555792	0.901087
FBgn0027363	Stam	Signal transducing adaptor molecule	1098.96	0.0147953	0.0506875	0.0707595	0.948149
FBgn0029831	CG5966	None	1291.79	0.014789	0.0965497	0.0895077	0.978648
FBgn0011305	Rsf1	Repressor splicing factor 1	395.874	0.0147104	0.0488438	0.0670065	0.937996
FBgn0284249	Adf1	Adh transcription factor 1	656.144	0.0146941	0.0528245	0.0761364	0.959588
FBgn0031174	CG1486	None	754.627	0.0146828	0.0446861	0.0544467	0.891218
FBgn0031399	mio	missing oocyte	442.476	0.0145529	0.0493809	0.0701822	0.947006
FBgn0032343	CG6201	None	147.67	0.0145248	0.0598813	0.0843529	0.974396
FBgn0030699	CG8578	None	469.228	0.0145236	0.0479401	0.0664919	0.937663
FBgn0032730	CG10431	None	65.3046	0.0145158	0.0672628	0.086423	0.974396
FBgn0036052	CG10809	None	388.777	0.0145129	0.053479	0.0790954	0.963934
FBgn0011289	TfIIA-L	Transcription factor IIA L	1400.76	0.0145122	0.0473955	0.0649845	0.935399
FBgn0003964	usp	ultraspiracle	1205.7	0.0144977	0.0506257	0.0738612	0.949739
FBgn0265717	lncRNA:CR44524	long non-coding RNA:CR44524	6.73961	0.014458	0.108593	0.0791724	0.963934
FBgn0030665	CG15646	None	23.4451	0.0144478	0.0978435	0.0918371	0.980492
FBgn0032154	mtDNA-helicase	mitochondrial DNA helicase	356.885	0.0144395	0.055161	0.0820088	0.966729
FBgn0035941	CG13313	None	38.2075	0.0143685	0.0935167	0.0938802	0.983716
FBgn0035702	CG10147	None	62.3207	0.014344	0.0670404	0.0880574	0.977087
FBgn0033177	CG11141	None	455.537	0.0143439	0.0525367	0.0794064	0.963934
FBgn0028932	CG16890	None	200.49	0.014334	0.057794	0.085202	0.974396
FBgn0033917	SmydA-1	SET and MYND domain containing, arthropod-specific, member 1	665.796	0.0143237	0.04716	0.0663888	0.937663
FBgn0085245	CG34216	None	34.8762	0.0142633	0.0854952	0.0944656	0.983716
FBgn0029874	CG3342	None	218.859	0.0142379	0.0532762	0.0817603	0.966729
FBgn0034758	CG13510	None	2048.34	0.0142007	0.0608963	0.0878731	0.976394
FBgn0038769	Regnase-1	Regnase 1	193.819	0.0141964	0.0582597	0.0868448	0.974396
FBgn0034788	CG13532	None	26.8342	0.0141952	0.101805	0.0906093	0.980492
FBgn0037901	Exd2	Exonuclease 3'-5' domain-containing 2	520.65	0.0141755	0.0485255	0.0721985	0.949739
FBgn0264702	asRNA:CR43971	antisense RNA:CR43971	27.8718	0.0141683	0.0874917	0.0958538	0.983716
FBgn0034132	S-Lap8	Sperm-Leucylaminopeptidase 8	3.41818	0.0141423	0.517867	NA	NA
FBgn0038619	CG7685	None	119.236	0.0141237	0.0606787	0.0885784	0.978648
FBgn0266276	asRNA:CR44961	antisense RNA:CR44961	3.53759	0.0140837	0.161427	0.0117333	0.548436
FBgn0262620	lncRNA:CR43144	long non-coding RNA:CR43144	42.3954	0.0140163	0.0807408	0.0958867	0.983716
FBgn0030465	CG15743	None	358.416	0.013947	0.0571761	0.0888245	0.978648
FBgn0027569	cert	ceramide transfer protein	713.731	0.0139206	0.0475233	0.0723351	0.949739
FBgn0085450	Snoo	Sno oncogene	142.415	0.0138999	0.0633215	0.0916679	0.980492
FBgn0267585	lncRNA:dntRL	downstream non-coding target of Rpd3 and Loco	50.2473	0.0138872	0.0738393	0.0949885	0.983716
FBgn0052221	CG32221	None	162.548	0.0138267	0.0593067	0.0911728	0.980492
FBgn0034876	wmd	wing morphogenesis defect	1081.46	0.0137773	0.0479289	0.075367	0.95745
FBgn0038235	CG8461	None	152.626	0.013777	0.0570135	0.0905654	0.980492
FBgn0031030	Tao	Tao	2709.34	0.0137759	0.0546224	0.0886308	0.978648
FBgn0038766	CG4854	None	98.7253	0.0137416	0.0639576	0.0935506	0.983716
FBgn0039944	CG17162	None	253.928	0.0137159	0.0923129	0.100547	0.98579
FBgn0011708	Syx5	Syntaxin 5	1277.1	0.0136919	0.0422167	0.0562284	0.903556
FBgn0014857	His3.3A	Histone H3.3A	1586.41	0.0136759	0.0477055	0.0759977	0.959318
FBgn0039767	CG2218	None	1080.74	0.0136561	0.0492069	0.0804892	0.963934
FBgn0036207	CG10907	None	196.523	0.0136364	0.0540118	0.0895778	0.978648
FBgn0036733	U4-U6-60K	U4-U6 small nuclear riboprotein factor 60K	535.901	0.0136255	0.0563906	0.0918477	0.980492
FBgn0015829	TfIIEbeta	Transcription factor IIEbeta	248.103	0.0136138	0.0515552	0.0862235	0.974396
FBgn0037974	CG12224	None	460.279	0.0135943	0.0921663	0.101847	0.98579
FBgn0024227	aurB	aurora B	278.019	0.0135787	0.0626297	0.094983	0.983716
FBgn0083985	CG34149	None	75.0885	0.0135293	0.0647452	0.0961581	0.983716
FBgn0038012	CG10013	None	15.2425	0.0134809	0.0967747	0.100584	0.98579
FBgn0038168	omd	oocyte maintenance defects	800.167	0.0134652	0.0467377	0.0757114	0.959172
FBgn0034999	Fatp3	Fatty acid transport protein 3	709.403	0.013455	0.0499361	0.0849007	0.974396
FBgn0038092	beat-Vb	beaten path Vb	14.2946	0.0134516	0.089005	0.103892	0.98579
FBgn0039596	CG10000	None	87.2351	0.0134493	0.0834944	0.103354	0.98579
FBgn0035146	CG13893	None	207.351	0.0134392	0.0624601	0.0965216	0.983716
FBgn0039773	CG2224	None	339.757	0.0134323	0.0483964	0.081245	0.965559
FBgn0038598	CG7131	None	10.8063	0.0134302	0.106572	0.0847728	0.974396
FBgn0036516	CG7656	None	822.846	0.0134243	0.0447934	0.0693967	0.946557
FBgn0031374	Wdr62	WD repeat domain 62	1051.34	0.0134181	0.0455313	0.0721814	0.949739
FBgn0030871	CG8142	None	341.127	0.0134125	0.0532202	0.0913122	0.980492
FBgn0262111	f	forked	10.4599	0.0133887	0.105392	0.0878012	0.976394
FBgn0031768	IPIP	Inositol phosphatase interacting protein	406.864	0.0133797	0.0455001	0.0725867	0.949739
FBgn0033347	CG8248	None	25.1444	0.0133557	0.0845842	0.104726	0.98579
FBgn0033232	CG12159	None	329.807	0.0133419	0.0494349	0.0852084	0.974396
FBgn0036783	CheA75a	Chemosensory protein A 75a	90.9068	0.0133179	0.0818526	0.10458	0.98579
FBgn0032223	GATAd	GATAd	582.06	0.0132738	0.05719	0.0964236	0.983716
FBgn0038582	CG7988	None	85.5391	0.0132588	0.0626623	0.0987024	0.98579
FBgn0031454	HemK2	HemK methyltransferase 2	185.092	0.0132535	0.0543763	0.0945857	0.983716
FBgn0267652	pre-mod(mdg4)-N	None	20.5724	0.0132487	0.244106	0.0112424	0.543544
FBgn0265977	lncRNA:CR44756	long non-coding RNA:CR44756	12.075	0.0132438	0.0974535	0.101944	0.98579
FBgn0032935	Atg18b	Autophagy-related 18b	269.42	0.013231	0.0651283	0.0998043	0.98579
FBgn0037472	CG10098	None	331.684	0.0132129	0.0471847	0.0806327	0.963934
FBgn0264564	asRNA:CR43936	antisense RNA:CR43936	2.99935	0.0131493	0.136803	0.0183119	0.638723
FBgn0031422	PIG-Wa	Phosphatidylinositol glycan anchor biosynthesis class W a	61.984	0.0131463	0.0662723	0.101223	0.98579
FBgn0028708	Mst85C	Mst85C	409.342	0.0131076	0.0505158	0.0908249	0.980492
FBgn0039532	Mtl	Mig-2-like	972.059	0.0130839	0.0530293	0.0952347	0.983716
FBgn0034948	PPP1R15	Protein phosphatase 1 regulatory subunit 15	1111.62	0.0130834	0.0440286	0.0710998	0.948149
FBgn0033739	Dyb	Dystrobrevin	547.224	0.0130272	0.0456458	0.0780524	0.963934
FBgn0027561	CG18659	None	1361	0.0129913	0.0447931	0.0753927	0.95745
FBgn0030391	Rab40	Rab40	546.409	0.0129379	0.0480773	0.0872823	0.974971
FBgn0030457	CG12096	None	418.645	0.0129035	0.0468929	0.0841706	0.974396
FBgn0052066	CG32066	None	801.562	0.0128617	0.0472343	0.0858857	0.974396
FBgn0036257	RhoGAP68F	Rho GTPase activating protein at 68F	1075.43	0.0128525	0.045675	0.0807372	0.963934
FBgn0035401	Alg2	ALG2, alpha-1,3/1,6-mannosyltransferase	342.708	0.0127205	0.0458712	0.0834515	0.974396
FBgn0025469	slv	saliva	173.903	0.012707	0.0493729	0.0940515	0.983716
FBgn0028577	hfp	half pint	1723.36	0.0126663	0.0404755	0.0618093	0.924703
FBgn0039860	CG1792	None	224.785	0.0126654	0.0538514	0.101724	0.98579
FBgn0039427	CG5447	None	461.819	0.012658	0.0479256	0.0910469	0.980492
FBgn0037780	ohgt	ohgata	455.637	0.012652	0.0424221	0.070636	0.948149
FBgn0035983	CG4080	None	740.55	0.0126469	0.0464922	0.0867515	0.974396
FBgn0011640	lark	lark	1869.52	0.0126413	0.0425714	0.0714439	0.949704
FBgn0039565	CG4884	None	548.963	0.012633	0.0515435	0.0993142	0.98579
FBgn0033659	Damm	Death associated molecule related to Mch2 caspase	721.027	0.0126205	0.0616243	0.106467	0.98579
FBgn0029861	CG3815	None	781.082	0.0126088	0.0505264	0.0979241	0.98579
FBgn0030078	CG10970	None	8.44915	0.0125769	0.105596	0.0870732	0.974396
FBgn0046225	CG17230	None	260.46	0.0125295	0.053471	0.103231	0.98579
FBgn0004101	bs	blistered	445.078	0.0125209	0.0514082	0.100728	0.98579
FBgn0029603	CG14053	None	38.2708	0.0125094	0.0728979	0.112435	0.989398
FBgn0036927	Gabat	gamma-aminobutyric acid transaminase	2111.65	0.0124337	0.0488542	0.0969853	0.983716
FBgn0266428	asRNA:CR43463	antisense RNA:CR43463	183.109	0.0124194	0.0677201	0.111582	0.988129
FBgn0039356	CG5039	None	61.9424	0.0124157	0.0642789	0.110277	0.988129
FBgn0051961	TBCC	Tubulin-binding cofactor C	340.371	0.0123969	0.0519778	0.103378	0.98579
FBgn0035107	mri	mrityu	749.211	0.0123854	0.0450981	0.085917	0.974396
FBgn0039818	CG11318	None	122.862	0.0123528	0.0624743	0.110497	0.988129
FBgn0047199	CG31517	None	243.05	0.0123507	0.0536985	0.106002	0.98579
FBgn0014395	tilB	touch insensitive larva B	45.1531	0.0123492	0.0634175	0.110903	0.988129
FBgn0260856	Membrin	Membrin	207.798	0.012337	0.0472721	0.0942067	0.983716
FBgn0020930	Dgkepsilon	Diacyl glycerol kinase epsilon	520.71	0.0122741	0.0511212	0.103969	0.98579
FBgn0030174	CG15312	None	368.442	0.0122723	0.0573252	0.109557	0.988129
FBgn0005695	gcl	germ cell-less	1226.59	0.0122578	0.0535219	0.107187	0.98579
FBgn0035027	CG3511	None	476.208	0.0122333	0.052386	0.106334	0.98579
FBgn0033273	Gasz	Gasz	477.686	0.0122296	0.0524762	0.106496	0.98579
FBgn0004380	Klp64D	Kinesin-like protein at 64D	312.659	0.012158	0.0441298	0.0858615	0.974396
FBgn0039310	CG11878	None	1197.86	0.0121447	0.0633237	0.113874	0.991606
FBgn0036277	CG10418	None	177.639	0.01212	0.0509076	0.106019	0.98579
FBgn0036402	CG6650	None	482.339	0.0121087	0.0449531	0.0900206	0.980207
FBgn0033449	CG1663	None	198.483	0.0121029	0.0592875	0.112896	0.989753
FBgn0260940	lsn	larsen	223.655	0.0120875	0.0500321	0.105022	0.98579
FBgn0034735	CG4610	None	366.102	0.0120749	0.0440235	0.0868495	0.974396
FBgn0036922	CG14182	None	63.3538	0.0120648	0.0594849	0.113544	0.99011
FBgn0035625	Blimp-1	Blimp-1	175.448	0.0120584	0.0581258	0.113056	0.989753
FBgn0039301	Nup37	Nucleoporin 37kD	265.155	0.0120574	0.0550377	0.111385	0.988129
FBgn0035936	Tsp66E	Tetraspanin 66E	685.942	0.0120349	0.0502356	0.106242	0.98579
FBgn0053301	CG33301	None	198.889	0.0120344	0.0759643	0.120979	0.993692
FBgn0032195	CG4908	None	199.359	0.0120322	0.0469919	0.098467	0.98579
FBgn0037200	CG11109	None	233.489	0.0119846	0.0661311	0.117506	0.993692
FBgn0033813	fsd	fates-shifted	143.683	0.0119728	0.0524785	0.110434	0.988129
FBgn0040496	CG17104	None	11.8073	0.0118955	0.0962536	0.114409	0.992021
FBgn0266635	asRNA:CR45142	antisense RNA:CR45142	12.8843	0.0118774	0.100979	0.102398	0.98579
FBgn0036767	CG16775	None	462.581	0.0118743	0.0827844	0.125141	0.996577
FBgn0266180	lncRNA:CR44886	long non-coding RNA:CR44886	2.46559	0.0118625	0.116635	0.0391196	0.843409
FBgn0030666	CG12708	None	281.994	0.0118621	0.0710029	0.121687	0.993692
FBgn0032587	CG5953	None	697.87	0.0118578	0.052101	0.111825	0.988129
FBgn0035346	CG1146	None	688.762	0.0118487	0.0488909	0.106651	0.98579
FBgn0005642	wdn	wings down	946.448	0.0118447	0.0484588	0.105721	0.98579
FBgn0033427	Smyd4-1	SET and MYND domain containing, class 4, member 1	164.633	0.0118435	0.0505331	0.109878	0.988129
FBgn0002638	Rcc1	Regulator of chromosome condensation 1	3389.22	0.0118119	0.0430142	0.0871165	0.974396
FBgn0039110	RanBP3	Ran binding protein 3	1203.15	0.0118086	0.0486655	0.106832	0.98579
FBgn0031775	CG9150	None	3.12026	0.0117757	0.105953	0.082139	0.966729
FBgn0034938	CG3803	None	209.872	0.0117198	0.0472074	0.104629	0.98579
FBgn0015602	BEAF-32	Boundary element-associated factor of 32kD	667.091	0.0116811	0.0435505	0.0919325	0.980561
FBgn0029789	PGAP1	Post-GPI attachment to proteins 1	340.888	0.0116663	0.0468932	0.104678	0.98579
FBgn0034363	CG5327	None	2.57527	0.0116576	0.156257	0.0159056	0.624356
FBgn0030411	CG2540	None	181.503	0.0116152	0.0478084	0.108171	0.988129
FBgn0001324	kto	kohtalo	649.719	0.0115979	0.0453151	0.100667	0.98579
FBgn0034567	CG15651	None	18.3387	0.0115928	0.0851601	0.129263	0.996577
FBgn0036691	beg	bad egg	311.24	0.0115813	0.0455203	0.101731	0.98579
FBgn0022935	D19A	D19A	581.869	0.011559	0.0466342	0.10588	0.98579
FBgn0031378	CG15362	None	143.076	0.0115477	0.0519058	0.116718	0.993692
FBgn0083977	CG34141	None	32.8197	0.0115241	0.0835032	0.130687	0.996577
FBgn0036248	ssp	sunspot	436.018	0.0115232	0.0473591	0.108665	0.988129
FBgn0053337	CG33337	None	13.2283	0.011523	0.105974	0.0801738	0.963934
FBgn0041004	CG17715	None	702.869	0.0115218	0.0485547	0.111666	0.988129
FBgn0052343	Atac3	Ada2a-containing complex component 3	291.076	0.011484	0.049818	0.114848	0.992021
FBgn0086695	hd	humpty dumpty	521.49	0.0114775	0.0543016	0.120085	0.993692
FBgn0033636	tou	toutatis	992.273	0.0114736	0.0479778	0.111198	0.988129
FBgn0045073	Stim	Stromal interaction molecule	1463.47	0.0114494	0.0393334	0.0752781	0.95745
FBgn0051388	CG31388	None	114.104	0.0114385	0.0493671	0.114847	0.992021
FBgn0037183	CG14451	None	2.54107	0.0114241	0.121622	0.0299596	0.770889
FBgn0266786	lncRNA:CR45251	long non-coding RNA:CR45251	3.81667	0.0114211	0.103355	0.0923131	0.982017
FBgn0026015	Top3beta	Topoisomerase 3beta	1120.76	0.0114193	0.0366973	0.0615982	0.924703
FBgn0034707	MED16	Mediator complex subunit 16	181.095	0.0113986	0.0494733	0.115768	0.993692
FBgn0050409	CR30409	None	17.0368	0.0113931	0.0800836	0.132895	0.996577
FBgn0266429	AstA-R1	Allatostatin A receptor 1	5.25603	0.0113865	0.105655	0.080692	0.963934
FBgn0033627	CG13204	None	107.869	0.0113774	0.0553416	0.122474	0.993944
FBgn0026411	Lim1	LIM homeobox 1	35.0425	0.0113755	0.0729402	0.131016	0.996577
FBgn0039876	CG2126	None	243.048	0.011361	0.0486387	0.114806	0.992021
FBgn0030217	CG2124	None	83.3354	0.0113353	0.058838	0.125026	0.996577
FBgn0034451	TBCB	tubulin-binding cofactor B	517.245	0.0113103	0.0504779	0.11902	0.993692
FBgn0000617	e(y)1	enhancer of yellow 1	306.938	0.01129	0.0468583	0.111702	0.988129
FBgn0086895	pea	peanuts	516.137	0.0112728	0.0477021	0.114308	0.992021
FBgn0036970	Spn77Bc	Serpin 77Bc	9.78478	0.0112545	0.0940597	0.124131	0.995941
FBgn0011290	Taf12	TBP-associated factor 12	694.762	0.0112522	0.04503	0.106395	0.98579
FBgn0026080	Tip60	Tat interactive protein 60kDa	431.972	0.0112407	0.0463699	0.111212	0.988129
FBgn0040206	krz	kurtz	929.928	0.0112235	0.0463017	0.111344	0.988129
FBgn0027932	Akap200	A kinase anchor protein 200	5340.83	0.0112224	0.0433807	0.100212	0.98579
FBgn0051638	CG31638	None	276.884	0.0111962	0.0498052	0.120071	0.993692
FBgn0037554	DNApol-iota	DNA polymerase iota	388.249	0.0111959	0.0493162	0.119233	0.993692
FBgn0035390	scramb2	scramblase 2	636.44	0.0111465	0.0414866	0.0926179	0.982017
FBgn0020018	Ppox	Protoporphyrinogen oxidase	289.316	0.0111443	0.0437741	0.103563	0.98579
FBgn0263076	Klp54D	Kinesin-like protein at 54D	7.54227	0.01114	0.0934873	0.126388	0.996577
FBgn0024194	rasp	rasp	407.322	0.0111175	0.0435862	0.103309	0.98579
FBgn0035981	CG4452	None	911.936	0.0110872	0.0420687	0.0968173	0.983716
FBgn0030522	CG11103	None	128.046	0.0110831	0.0506008	0.123381	0.995185
FBgn0032124	CG17855	None	156.203	0.0110825	0.0557385	0.127912	0.996577
FBgn0032882	Ns4	Nucleostemin 4	472.234	0.0110795	0.0438627	0.105306	0.98579
FBgn0014931	CG2678	None	248.883	0.0110646	0.0494505	0.12197	0.993692
FBgn0038303	SIDL	Shal Interactor of Di-Leucine Motif	312.727	0.0110624	0.0430586	0.102103	0.98579
FBgn0003023	otu	ovarian tumor	2771.55	0.011037	0.0544226	0.127914	0.996577
FBgn0029835	CG5921	None	259.832	0.0110321	0.0619956	0.13203	0.996577
FBgn0032234	gny	garnysstan	128.746	0.0109839	0.0532105	0.127994	0.996577
FBgn0038128	Ravus	Ravus	178.369	0.0109805	0.0493124	0.12336	0.995185
FBgn0038325	Atg4b	Autophagy-related 4b	421.055	0.0109766	0.0455176	0.113852	0.991606
FBgn0029853	CG3781	None	190.649	0.0109727	0.0473092	0.119266	0.993692
FBgn0001276	ix	intersex	171.56	0.0109533	0.0521694	0.127639	0.996577
FBgn0062449	CG13197	None	496.488	0.0109523	0.0469739	0.118805	0.993692
FBgn0038166	CG9588	None	408.822	0.0109447	0.0403396	0.0906959	0.980492
FBgn0032863	Cdc23	Cell division cycle 23	459.974	0.0109301	0.0487167	0.123265	0.995185
FBgn0026060	Mipp2	Multiple inositol polyphosphate phosphatase 2	589.658	0.0109283	0.0487816	0.123425	0.995185
FBgn0033784	SCCRO3	Squamous cell carcinoma-related oncogene 3	473.169	0.0109208	0.0477221	0.121331	0.993692
FBgn0028546	ics	icarus	616.69	0.0109004	0.0410185	0.095368	0.983716
FBgn0266000	CG44774	None	1339.33	0.0108807	0.0568846	0.132306	0.996577
FBgn0001134	Grd	Glycine receptor	6.49699	0.0108757	0.0985774	0.112227	0.988958
FBgn0031309	Tfb4	Transcription factor B4	214.232	0.0108662	0.0501389	0.126907	0.996577
FBgn0261085	Syt12	Synaptotagmin 12	14.9998	0.0108433	0.0829118	0.142429	0.996577
FBgn0034946	CG3065	None	633.951	0.0108303	0.045728	0.11768	0.993692
FBgn0053156	CG33156	None	946.78	0.010822	0.0503377	0.128056	0.996577
FBgn0051072	Lerp	lysosomal enzyme receptor protein	984.507	0.0108134	0.046802	0.121243	0.993692
FBgn0029778	RhoGAP5A	Rho GTPase activating protein at 5A	395.975	0.0108121	0.0431011	0.107774	0.98579
FBgn0014417	CG13397	None	615.481	0.0108081	0.0457518	0.118237	0.993692
FBgn0037297	CG1116	None	318.808	0.0108074	0.0444197	0.113488	0.99011
FBgn0027592	MED15	Mediator complex subunit 15	661.46	0.0107753	0.045389	0.117747	0.993692
FBgn0030364	Lsm12a	LSM12 homolog a	1298.04	0.0107268	0.0417581	0.103154	0.98579
FBgn0031003	CG7889	None	398.424	0.0107264	0.0429668	0.109094	0.988129
FBgn0032420	CG6583	None	180.88	0.0107256	0.0559974	0.134804	0.996577
FBgn0033697	Cyp6t3	Cyp6t3	15.3397	0.0107096	0.0797471	0.145492	0.996577
FBgn0031638	CG11927	None	354.088	0.0107025	0.0449824	0.117937	0.993692
FBgn0024945	NitFhit	Nitrilase and fragile histidine triad fusion protein	444.564	0.0106968	0.040945	0.0995045	0.98579
FBgn0040723	CG5011	None	937.638	0.0106894	0.049148	0.128926	0.996577
FBgn0032446	IFT43	Intraflagellar transport 43	73.8392	0.0106834	0.057543	0.136503	0.996577
FBgn0051365	CG31365	None	643.767	0.0106699	0.0489293	0.128954	0.996577
FBgn0085212	CG34183	None	107.185	0.0106236	0.0523587	0.134246	0.996577
FBgn0263768	lncRNA:CR43685	long non-coding RNA:CR43685	270.882	0.0106107	0.0466045	0.125083	0.996577
FBgn0036671	CG9951	None	465.312	0.010602	0.04394	0.116217	0.993692
FBgn0261458	capt	capulet	2970.38	0.0105957	0.0399302	0.0960708	0.983716
FBgn0038273	CG14860	None	66.8055	0.0105928	0.0612806	0.140342	0.996577
FBgn0265252	asRNA:CR44266	antisense RNA:CR44266	3.20818	0.01058	0.106715	0.0671923	0.937996
FBgn0027581	CG6191	None	848.251	0.0105788	0.0464162	0.12527	0.996577
FBgn0037435	CG18048	None	196.831	0.0105755	0.0444681	0.118922	0.993692
FBgn0029939	CG9650	None	64.1343	0.0105689	0.0583517	0.139254	0.996577
FBgn0086358	Tab2	TAK1-associated binding protein 2	1269.9	0.0105636	0.0426719	0.111492	0.988129
FBgn0037900	CG5276	None	321.483	0.0105536	0.047108	0.127637	0.996577
FBgn0015618	Cdk8	Cyclin-dependent kinase 8	153.493	0.0105454	0.0533832	0.136678	0.996577
FBgn0032485	CG9426	None	641.116	0.0105267	0.0449126	0.121688	0.993692
FBgn0260749	Utx	Utx histone demethylase	640.28	0.0105223	0.0470551	0.128197	0.996577
FBgn0033787	CG13321	None	4583.9	0.0104827	0.0545996	0.138826	0.996577
FBgn0024956	Mat1	Menage a trois 1	381.093	0.0104796	0.0464345	0.127541	0.996577
FBgn0037163	laza	lazaro	331.152	0.0104769	0.0551201	0.139283	0.996577
FBgn0037741	CG16908	None	212.503	0.0104744	0.04531	0.124262	0.996087
FBgn0043458	CG12084	None	665.903	0.0104333	0.0427584	0.115018	0.992021
FBgn0038206	twf	twinfilin	548.23	0.0104275	0.0435718	0.118797	0.993692
FBgn0028397	Tob	Transducer of ERBB2	234.928	0.0104184	0.0458765	0.127343	0.996577
FBgn0034858	eIF2Bdelta	eukaryotic translation initiation factor 2B subunit delta	804.983	0.0104134	0.0412086	0.107637	0.98579
FBgn0267527	asRNA:CR45867	antisense RNA:CR45867	2.37873	0.0103938	0.128176	0.026231	0.753367
FBgn0042101	CG18744	None	58.5463	0.0103927	0.0691037	0.148952	0.996577
FBgn0050357	CG30357	None	7.85674	0.0103701	0.0948021	0.128398	0.996577
FBgn0038551	Odj	Oddjob	600.448	0.010349	0.0479375	0.134019	0.996577
FBgn0037841	CG4565	None	16.1684	0.0103176	0.0751699	0.153109	0.996577
FBgn0028541	TM9SF4	Transmembrane 9 superfamily protein member 4	891.563	0.0102959	0.0359613	0.0778459	0.963934
FBgn0028931	CG16863	None	59.1202	0.0102764	0.052845	0.1419	0.996577
FBgn0260991	Incenp	Inner centromere protein	1887.93	0.0102741	0.0497862	0.138752	0.996577
FBgn0030183	CG15309	None	373.586	0.0102687	0.0431696	0.12094	0.993692
FBgn0031258	CG4297	None	91.9579	0.0102667	0.0554502	0.143943	0.996577
FBgn0264554	asRNA:CR43933	antisense RNA:CR43933	51.1352	0.0102587	0.0757178	0.154531	0.996577
FBgn0032074	Tsp29Fa	Tetraspanin 29Fa	1120.41	0.0102119	0.0458568	0.13214	0.996577
FBgn0067628	CG33331	None	125.325	0.0102095	0.0490108	0.139059	0.996577
FBgn0035866	Arl5	ADP-ribosylation factor-like 5	672.408	0.0101814	0.0451042	0.130555	0.996577
FBgn0264857	lncRNA:iab8	long non-coding RNA:iab8	6.53701	0.0101789	0.0853386	0.152562	0.996577
FBgn0013548	l(2)dtl	lethal-(2)-denticleless	785.833	0.0101716	0.0510995	0.142592	0.996577
FBgn0031048	CG12237	None	922.383	0.0101601	0.0415932	0.116057	0.993692
FBgn0035164	CG13901	None	195.47	0.0101551	0.044442	0.128911	0.996577
FBgn0263745	CR43670	None	124.23	0.0101513	0.0528611	0.144655	0.996577
FBgn0030055	Rubicon	Rubicon	242.39	0.0101466	0.0446796	0.12997	0.996577
FBgn0039291	CG13663	None	181.197	0.0101463	0.0454185	0.132415	0.996577
FBgn0261278	grp	grapes	2508.58	0.0101268	0.0473919	0.137996	0.996577
FBgn0035435	PIG-C	Phosphatidylinositol glycan anchor biosynthesis class C	101.245	0.010095	0.0517509	0.144953	0.996577
FBgn0031877	Hmgcl	3-Hydroxymethyl-3-methylglutaryl-CoA lyase	135.626	0.0100924	0.0525651	0.145729	0.996577
FBgn0034314	nopo	no poles	401.879	0.010063	0.0513949	0.145336	0.996577
FBgn0052654	Sec16	Secretory 16	1141.15	0.0100553	0.0414825	0.118206	0.993692
FBgn0039538	CG12883	None	274.815	0.0100517	0.0463129	0.137261	0.996577
FBgn0263046	CG43341	None	19.7099	0.0100379	0.0860271	0.15409	0.996577
FBgn0032789	CG13083	None	378.318	0.0100348	0.112273	0.0442037	0.866226
FBgn0033897	Rcd1	Reduction in Cnn dots 1	1268.25	0.0100261	0.0410544	0.116658	0.993692
FBgn0039354	Lgr3	Leucine-rich repeat-containing G protein-coupled receptor 3	6.43914	0.0100184	0.0895225	0.147655	0.996577
FBgn0053339	CG33339	None	1.09412	0.00998929	0.116835	0.0364625	0.825649
FBgn0036353	CG10171	None	248.158	0.00997822	0.0423498	0.124642	0.996577
FBgn0004841	TkR86C	Tachykinin-like receptor at 86C	5.92914	0.00997499	0.0981582	0.112751	0.989753
FBgn0021738	Crg-1	Circadianly Regulated Gene	12.6356	0.00997259	0.0830079	0.158764	0.996577
FBgn0035998	CG3437	None	222.404	0.00996795	0.0491399	0.144832	0.996577
FBgn0031267	Ipk2	Ipk2	575.072	0.00995598	0.0423303	0.125142	0.996577
FBgn0263241	Mocs1	Molybdenum cofactor synthesis 1	601.634	0.00993753	0.0579065	0.152886	0.996577
FBgn0037105	S1P	S1P	116.928	0.00991852	0.0519819	0.149214	0.996577
FBgn0035849	ERR	estrogen-related receptor	396.563	0.00991473	0.0397475	0.111995	0.988129
FBgn0050486	CG30486	None	8.79137	0.00989028	0.0930477	0.137804	0.996577
FBgn0086445	l(2)37Cd	lethal (2) 37Cd	223.168	0.00988433	0.0458223	0.14012	0.996577
FBgn0030808	RhoGAP15B	Rho GTPase activating protein at 15B	608.984	0.0098842	0.0423726	0.127277	0.996577
FBgn0033303	Cyp6a15Psi	Cyp6a15Psi	4.96673	0.00986028	0.0982026	0.111953	0.988129
FBgn0036059	nudE	nudE	1217	0.00985468	0.0400826	0.115682	0.993692
FBgn0022986	qkr58E-1	quaking related 58E-1	420.006	0.00984284	0.041965	0.126419	0.996577
FBgn0032997	CG17486	None	597.431	0.00983331	0.0441937	0.136277	0.996577
FBgn0020277	lush	lush	8.10602	0.00982139	0.090972	0.145803	0.996577
FBgn0004811	fs(2)ltoPP43	female sterile (2) ltoPP43	556.43	0.00980309	0.0469805	0.144999	0.996577
FBgn0265185	CG44250	None	2819.01	0.00979265	0.0518321	0.152065	0.996577
FBgn0037338	Snm1	Snm1	364.367	0.00978145	0.0503252	0.150815	0.996577
FBgn0262937	Rabex-5	Rabaptin-5-associated exchange factor for Rab5	359.742	0.00977099	0.0397728	0.116117	0.993692
FBgn0032476	CG5439	None	390.428	0.00976605	0.0407261	0.121929	0.993692
FBgn0028408	Drep2	DNA fragmentation factor-related protein 2	1645.71	0.00976591	0.0507238	0.151629	0.996577
FBgn0030891	Ada3	transcriptional Adaptor 3	367.92	0.00975888	0.0396304	0.115571	0.993692
FBgn0032017	CG7810	None	126.742	0.00975814	0.049865	0.15084	0.996577
FBgn0033827	CG17047	None	3.43248	0.00975685	0.101344	0.0907023	0.980492
FBgn0030437	hec	hector	3.95478	0.00974551	0.0989706	0.106393	0.98579
FBgn0267081	asRNA:CR45525	antisense RNA:CR45525	3.68159	0.00972985	0.101022	0.0925737	0.982017
FBgn0035106	rno	rhinoceros	684.024	0.00972478	0.0441842	0.139149	0.996577
FBgn0002989	okr	okra	263.17	0.0097175	0.0492417	0.151036	0.996577
FBgn0034742	CG4294	None	348.403	0.00971124	0.0422923	0.131667	0.996577
FBgn0031492	CG3542	None	586.672	0.00971118	0.0398368	0.118204	0.993692
FBgn0013279	Hsp70Bc	Heat-shock-protein-70Bc	592.95	0.00970693	0.0940722	0.134263	0.996577
FBgn0266203	lncRNA:CR44898	long non-coding RNA:CR44898	29.475	0.00970521	0.0758429	0.167399	0.996577
FBgn0000274	Pka-C2	Protein kinase, cAMP-dependent, catalytic subunit 2	23.4168	0.00970417	0.0707891	0.166149	0.996577
FBgn0021750	SerRS-m	Seryl-tRNA synthetase, mitochondrial	306.919	0.0096788	0.0422701	0.132475	0.996577
FBgn0034249	RhoGAP54D	Rho GTPase activating protein at 54D	301.698	0.00966322	0.0498613	0.153181	0.996577
FBgn0037623	CG9801	None	295.201	0.00966284	0.0410344	0.126593	0.996577
FBgn0036366	JMJD7	Jumonji domain containing 7	216.179	0.00966181	0.049804	0.153146	0.996577
FBgn0036570	IntS9	Integrator 9	256.193	0.00966095	0.0444937	0.14195	0.996577
FBgn0267698	Pak	p21-activated kinase	1030.67	0.00965371	0.0398942	0.120206	0.993692
FBgn0028919	CG16865	None	245.04	0.00965287	0.0460204	0.146628	0.996577
FBgn0030486	Set2	SET domain containing 2	1258.46	0.009647	0.0366932	0.0986115	0.98579
FBgn0085249	CG34220	None	14521.8	0.00964034	0.0618552	0.162676	0.996577
FBgn0052590	CG32590	None	81.0527	0.00963182	0.0517903	0.155964	0.996577
FBgn0031452	Cwc25	Cwc25	548.451	0.00962925	0.0469192	0.14932	0.996577
FBgn0042125	CG18787	None	273.545	0.0096116	0.0477157	0.151325	0.996577
FBgn0030326	CG2444	None	4.20885	0.0096086	0.0949869	0.129829	0.996577
FBgn0031018	narya	narya	7.27088	0.00960611	0.0881345	0.156691	0.996577
FBgn0265464	Traf6	TNF-receptor-associated factor 6	294.11	0.00960023	0.042408	0.135355	0.996577
FBgn0010113	hdc	headcase	991.493	0.00958482	0.0542065	0.15906	0.996577
FBgn0261845	pre-mod(mdg4)-U	None	47.8845	0.00956203	0.109155	0.0512424	0.885044
FBgn0040022	Set1	SET domain containing 1	503.475	0.00956188	0.0417367	0.133221	0.996577
FBgn0035993	Nf-YA	Nuclear factor Y-box A	425.584	0.00953867	0.0473058	0.152468	0.996577
FBgn0032703	CG10343	None	352.31	0.00953857	0.0413405	0.131858	0.996577
FBgn0032814	CG10366	None	360.65	0.00951161	0.0408909	0.130217	0.996577
FBgn0033921	tej	tejas	375.585	0.00951156	0.043116	0.140992	0.996577
FBgn0259985	Mppe	Metallophosphoesterase	372.691	0.0095072	0.0434122	0.142308	0.996577
FBgn0029948	CheA7a	Chemosensory protein A 7a	82.1258	0.00950475	0.0689176	0.170469	0.996577
FBgn0261020	wol	wollknaeuel	468.058	0.0094939	0.0389797	0.119053	0.993692
FBgn0033945	CG12868	None	376.513	0.00947915	0.0594247	0.16529	0.996577
FBgn0010313	corto	corto	1571.22	0.00947324	0.0457526	0.150776	0.996577
FBgn0265633	lncRNA:CR44440	long non-coding RNA:CR44440	2.46651	0.00943414	0.099171	0.10239	0.98579
FBgn0035916	GAPsec	GTPase activating protein, SECIS-dependent read-through	334.488	0.00942822	0.0412865	0.134855	0.996577
FBgn0032399	CG6785	None	46.2233	0.0094264	0.0688934	0.172562	0.996577
FBgn0033353	CG13749	None	12.0893	0.00942465	0.0934763	0.13809	0.996577
FBgn0030431	CG4407	None	456.502	0.00942292	0.0390641	0.121748	0.993692
FBgn0036565	CG5235	None	290.809	0.0094144	0.0524474	0.16208	0.996577
FBgn0036819	Dysb	Dysbindin	115.959	0.00940563	0.0480854	0.157363	0.996577
FBgn0031296	CG4415	None	4.29939	0.00940265	0.0985881	0.106212	0.98579
FBgn0031820	Daxx	Daxx-like protein	792.312	0.00939359	0.0462046	0.154063	0.996577
FBgn0032788	CG13084	None	303.842	0.00938367	0.114228	0.0409066	0.843409
FBgn0039687	Naa40	N(alpha)-acetyltransferase 40	158.178	0.00937415	0.0530672	0.16364	0.996577
FBgn0026404	Dronc	Death regulator Nedd2-like caspase	449.652	0.00936414	0.0468892	0.156343	0.996577
FBgn0028372	isopeptidase-T-3	isopeptidase-T-3	153.033	0.00936057	0.0461445	0.154838	0.996577
FBgn0267665	lncRNA:CR46003	long non-coding RNA:CR46003	2.87131	0.00935254	0.107239	0.056656	0.906042
FBgn0002941	slou	slouch	11.7622	0.00934798	0.0829161	0.171547	0.996577
FBgn0033846	mip120	Myb-interacting protein 120	690.802	0.00934644	0.0433672	0.146798	0.996577
FBgn0029892	CG3184	None	110.136	0.0093375	0.0503548	0.162146	0.996577
FBgn0003450	snk	snake	81.5737	0.00933636	0.0537187	0.165145	0.996577
FBgn0032945	CG8665	None	567.597	0.00931686	0.0727264	0.176972	0.996577
FBgn0030943	Nup35	Nucleoporin 35kDa	550.466	0.00929682	0.0484829	0.160907	0.996577
FBgn0015614	CanB2	Calcineurin B2	1415.63	0.00929379	0.0361792	0.104772	0.98579
FBgn0036815	HipHop	HP1-HOAP-interacting protein	743.371	0.00927191	0.0476192	0.160231	0.996577
FBgn0033802	CG17724	None	675.247	0.0092674	0.0403066	0.134338	0.996577
FBgn0034008	CG8152	None	149.36	0.00926674	0.0506947	0.164403	0.996577
FBgn0022699	D19B	D19B	327.544	0.00926141	0.0410908	0.138926	0.996577
FBgn0036856	CG9666	None	541.912	0.00926086	0.0392081	0.127715	0.996577
FBgn0039075	CG4393	None	100.444	0.00925792	0.0594751	0.171314	0.996577
FBgn0027513	ana2	anastral spindle 2	584.429	0.00925671	0.0513392	0.165302	0.996577
FBgn0031141	CG1304	None	18.3735	0.00924798	0.0744861	0.179052	0.996577
FBgn0011754	PhKgamma	Phosphorylase kinase gamma	1445.88	0.00924684	0.0371974	0.113962	0.991685
FBgn0263662	lncRNA:CR43653	long non-coding RNA:CR43653	10.6065	0.00924562	0.0792969	0.177618	0.996577
FBgn0033337	CG8272	None	194.445	0.00923548	0.0421218	0.14487	0.996577
FBgn0026257	cav	caravaggio	414.765	0.00922584	0.0492925	0.163942	0.996577
FBgn0036826	arx	asterix	201.676	0.00921852	0.0465195	0.15965	0.996577
FBgn0267450	asRNA:CR45800	antisense RNA:CR45800	59.7528	0.00921571	0.0744368	0.17992	0.996577
FBgn0037235	CG1103	None	530.9	0.0092105	0.0438696	0.152668	0.996577
FBgn0035674	CG13295	None	220.88	0.0091974	0.0422829	0.146781	0.996577
FBgn0051122	CG31122	None	548.595	0.00918674	0.0431658	0.150804	0.996577
FBgn0052817	CG32817	None	14.5231	0.00918304	0.0875217	0.164516	0.996577
FBgn0036020	CG8336	None	419.305	0.00917967	0.0394641	0.13196	0.996577
FBgn0037445	CG9727	None	409.687	0.0091581	0.0410354	0.141887	0.996577
FBgn0032702	CG10376	None	494.306	0.00912407	0.03891	0.130125	0.996577
FBgn0039379	CG5886	None	585.23	0.00911961	0.0435248	0.154201	0.996577
FBgn0030759	CG13014	None	158.957	0.00911632	0.0442622	0.156793	0.996577
FBgn0010774	Ref1	RNA and export factor binding protein 1	2958.2	0.00911046	0.0397337	0.135903	0.996577
FBgn0036646	CR18217	None	230.845	0.00910906	0.0434068	0.154094	0.996577
FBgn0044047	Ilp6	Insulin-like peptide 6	291.846	0.00910716	0.0644496	0.17897	0.996577
FBgn0264984	lncRNA:CR44135	long non-coding RNA:CR44135	5.25635	0.00910364	0.0919176	0.147397	0.996577
FBgn0034253	CG10936	None	101.17	0.00906892	0.0498416	0.168977	0.996577
FBgn0039188	Golgin84	Golgin-84	366.483	0.00904259	0.0369357	0.118455	0.993692
FBgn0032231	CG5056	None	321.657	0.00903987	0.0431716	0.155364	0.996577
FBgn0036948	CG7298	None	777.938	0.00902432	0.0692987	0.184097	0.996577
FBgn0031875	CG3430	None	609.87	0.00902079	0.0480209	0.167987	0.996577
FBgn0267028	lncRNA:CR45472	long non-coding RNA:CR45472	1.50918	0.00901146	0.106438	0.0584534	0.913599
FBgn0010316	dap	dacapo	583.006	0.00899639	0.0470093	0.167027	0.996577
FBgn0031213	galectin	galectin	1018.11	0.0089906	0.0362856	0.115031	0.992021
FBgn0052642	CG32642	None	186.475	0.00899017	0.117293	0.0382293	0.838366
FBgn0263143	vret	vreteno	255.031	0.00898782	0.0462471	0.165794	0.996577
FBgn0051251	CG31251	None	122.203	0.00895755	0.0512454	0.173612	0.996577
FBgn0036099	CG11811	None	934.175	0.00894353	0.0405479	0.146238	0.996577
FBgn0030929	CG15043	None	4987.36	0.00894057	0.053348	0.175915	0.996577
FBgn0036324	CG12520	None	47.8696	0.00893594	0.0557532	0.177892	0.996577
FBgn0032032	CG17294	None	120.998	0.00893388	0.0492692	0.172206	0.996577
FBgn0037877	CG6689	None	368.008	0.0089278	0.0394085	0.139942	0.996577
FBgn0027791	O-fut2	O-fucosyltransferase 2	295.61	0.00892321	0.041474	0.151771	0.996577
FBgn0023000	mth	methuselah	218.824	0.00892248	0.0408013	0.148335	0.996577
FBgn0030717	Slc25A46a	Solute carrier family 25 member 46a	376.979	0.00891304	0.0383732	0.133476	0.996577
FBgn0033443	CG1698	None	563.05	0.00889344	0.0667407	0.186739	0.996577
FBgn0028379	fan	farinelli	1.56391	0.008893	0.110354	0.0483034	0.883
FBgn0034118	Nup62	Nucleoporin 62kD	844.51	0.00888555	0.0398402	0.144075	0.996577
FBgn0029172	Fad2	Fad2	6138.86	0.00887669	0.0628107	0.184759	0.996577
FBgn0000810	fs(1)K10	female sterile (1) K10	661.269	0.0088728	0.0392631	0.14089	0.996577
FBgn0015793	Rab19	Rab19	279.432	0.00886951	0.0416338	0.154328	0.996577
FBgn0267715	asRNA:CR46048	antisense RNA:CR46048	13.266	0.00885972	0.102691	0.0738144	0.949739
FBgn0033183	CG1620	None	1476.85	0.00885805	0.0367824	0.123414	0.995185
FBgn0033519	CG11825	None	167.015	0.00885212	0.0680779	0.188703	0.996577
FBgn0267765	asRNA:CR46096	antisense RNA:CR46096	4.15791	0.00884689	0.181538	0.0240229	0.733668
FBgn0030813	CG4949	None	420.514	0.00884623	0.0467154	0.170992	0.996577
FBgn0036988	CG5262	None	235.792	0.00884263	0.043674	0.163411	0.996577
FBgn0032169	CG4709	None	249.733	0.00883626	0.0424797	0.159178	0.996577
FBgn0039664	CG2006	None	120.259	0.00881697	0.0454996	0.169355	0.996577
FBgn0032647	CG15143	None	2.66543	0.00880584	0.10053	0.0863421	0.974396
FBgn0265574	Cdc5	Cell division cycle 5	722.439	0.00880305	0.0378365	0.13341	0.996577
FBgn0034729	CG10344	None	238.51	0.00880085	0.0454076	0.169643	0.996577
FBgn0030057	Ppt1	Palmitoyl-protein thioesterase 1	193.983	0.00876411	0.0435112	0.165412	0.996577
FBgn0261804	CG42750	None	23.6226	0.00876042	0.0667431	0.190852	0.996577
FBgn0017551	Rca1	Regulator of cyclin A1	768.865	0.00874583	0.0504799	0.179168	0.996577
FBgn0039840	pHCl-2	pH-sensitive chloride channel 2	145.414	0.00874195	0.059248	0.186376	0.996577
FBgn0050051	Tmem18	Transmembrane protein 18	95.9011	0.00873862	0.0473287	0.17537	0.996577
FBgn0025743	mbt	mushroom bodies tiny	1077.91	0.00873496	0.0408968	0.155242	0.996577
FBgn0035102	CG7049	None	86.871	0.00872908	0.0574202	0.185414	0.996577
FBgn0032374	CG14931	None	545.379	0.00872875	0.0482228	0.177021	0.996577
FBgn0030468	CG1622	None	1104.33	0.00872511	0.0417098	0.159566	0.996577
FBgn0030990	CG7556	None	1234.8	0.00872461	0.0419873	0.16083	0.996577
FBgn0039634	alpha-Man-Ib	alpha-Mannosidase class I b	710.95	0.00872369	0.0374684	0.133455	0.996577
FBgn0029733	CG6927	None	1198.34	0.0087233	0.0484937	0.177558	0.996577
FBgn0026602	Ady43A	Ady43A	321.817	0.008723	0.0488148	0.177984	0.996577
FBgn0027950	MBD-like	Methyl-CpG binding domain protein-like	383.232	0.00871653	0.0420033	0.161175	0.996577
FBgn0035282	CNMa	CNMamide	8.54375	0.00871179	0.0794547	0.19086	0.996577
FBgn0086251	del	deadlock	961.64	0.00869881	0.0447183	0.171167	0.996577
FBgn0025720	Ate1	Arginyltransferase 1	745.101	0.00869108	0.0354001	0.117765	0.993692
FBgn0011725	twin	twin	2057.32	0.00866961	0.0454077	0.173818	0.996577
FBgn0285892	tea	telomere ends associated	213.298	0.00866057	0.0402172	0.154159	0.996577
FBgn0036005	pall	pallbearer	354.697	0.00863935	0.0420102	0.163857	0.996577
FBgn0031739	CG14005	None	415.827	0.00862771	0.0455614	0.17552	0.996577
FBgn0086683	Spf45	Spf45	737.258	0.00862709	0.0382438	0.142688	0.996577
FBgn0032390	dgt2	dim gamma-tubulin 2	272.237	0.00861618	0.0438959	0.171545	0.996577
FBgn0035640	mad2	mad2	446.589	0.00861519	0.0517642	0.184444	0.996577
FBgn0260475	CG30059	None	256.371	0.00859783	0.0457655	0.176934	0.996577
FBgn0028945	CG7631	None	51.5444	0.00854959	0.069528	0.198817	0.996577
FBgn0032042	CG13398	None	271.627	0.00854908	0.0400215	0.157067	0.996577
FBgn0037342	CG2931	None	344.661	0.00854576	0.0406219	0.160512	0.996577
FBgn0086698	frtz	fritz	297.949	0.00854259	0.0388853	0.15024	0.996577
FBgn0036372	Abp1	Actin binding protein 1	1241.42	0.00851977	0.0385472	0.1488	0.996577
FBgn0038149	GILT1	Gamma-interferon-inducible lysosomal thiol reductase 1	2638.02	0.00850593	0.0412452	0.165095	0.996577
FBgn0036980	RhoBTB	Rho-related BTB domain containing	1181.24	0.008503	0.0369506	0.137509	0.996577
FBgn0002973	numb	numb	625.071	0.00849715	0.0383168	0.148041	0.996577
FBgn0019949	Cdk9	Cyclin-dependent kinase 9	251.095	0.0084776	0.038298	0.148648	0.996577
FBgn0025742	mtm	myotubularin	599.793	0.00847643	0.0326653	0.100597	0.98579
FBgn0028473	Non1	Novel nucleolar protein 1	8786.97	0.00845891	0.039433	0.156893	0.996577
FBgn0001180	hb	hunchback	532.462	0.00845022	0.0532344	0.191033	0.996577
FBgn0039488	CG6066	None	335.076	0.00844853	0.0449313	0.180009	0.996577
FBgn0086681	Mst36Fa	Male-specific transcript 36Fa	4.60773	0.00844667	0.0946037	0.128913	0.996577
FBgn0000615	exu	exuperantia	3164.88	0.00844192	0.0477393	0.185496	0.996577
FBgn0010314	Cks30A	Cyclin-dependent kinase subunit 30A	540.111	0.00843657	0.0517803	0.190206	0.996577
FBgn0261239	Hr39	Hormone receptor-like in 39	339.737	0.00843572	0.0461483	0.183057	0.996577
FBgn0260027	CG42495	None	37.9995	0.0084304	0.0578012	0.195372	0.996577
FBgn0264676	lncRNA:CR43961	long non-coding RNA:CR43961	23.3733	0.0084291	0.0719913	0.203136	0.996577
FBgn0002962	nos	nanos	1663.72	0.00842621	0.0532527	0.19184	0.996577
FBgn0036301	CG4069	None	523.165	0.0084159	0.0404344	0.164289	0.996577
FBgn0266569	CG42259	None	193.57	0.00839241	0.0459214	0.184077	0.996577
FBgn0029800	lin-52	lin-52	361.39	0.00836482	0.0422826	0.174706	0.996577
FBgn0259201	CG42305	None	680.597	0.0083639	0.0563126	0.196434	0.996577
FBgn0032681	CG10283	None	220.744	0.00834575	0.0427404	0.177111	0.996577
FBgn0030603	CG5541	None	1396.35	0.00834079	0.0305033	0.085075	0.974396
FBgn0036766	CG5506	None	3045.69	0.00832121	0.0529784	0.19512	0.996577
FBgn0036330	CG11263	None	101.918	0.00831462	0.0513206	0.193845	0.996577
FBgn0030966	shop	shopper	513.937	0.0083005	0.0346211	0.125067	0.996577
FBgn0031597	CG17612	None	182.287	0.00828758	0.0458119	0.187459	0.996577
FBgn0037468	CG1943	None	4236.23	0.00828279	0.0418342	0.175909	0.996577
FBgn0015570	alpha-Est2	alpha-Esterase-2	218.03	0.00826888	0.0479536	0.191624	0.996577
FBgn0035518	CG15011	None	298.771	0.00826723	0.0397768	0.166291	0.996577
FBgn0004170	sc	scute	3.10293	0.00826632	0.0976904	0.101758	0.98579
FBgn0024251	bbx	bobby sox	993.431	0.00826267	0.0356164	0.135558	0.996577
FBgn0036690	Ilp8	Insulin-like peptide 8	404.247	0.00825965	0.0532891	0.197491	0.996577
FBgn0052484	Sk2	Sphingosine kinase 2	618.755	0.00825793	0.0372987	0.149789	0.996577
FBgn0050390	Sgf29	SAGA-associated factor 29kDa	141.322	0.00825704	0.043871	0.183921	0.996577
FBgn0036931	CG14183	None	8.79002	0.00825274	0.085029	0.18816	0.996577
FBgn0034324	CG18538	None	3.34297	0.00824876	0.093581	0.136127	0.996577
FBgn0032613	Nepl9	Neprilysin-like 9	63.5794	0.00824349	0.0572879	0.20137	0.996577
FBgn0036058	CG6707	None	1407.13	0.00824154	0.0328201	0.110183	0.988129
FBgn0038461	EMC2B	ER membrane protein complex subunit 2B	520.221	0.00823509	0.0379904	0.155907	0.996577
FBgn0250903	lmgA	lemming A	644.769	0.00822434	0.040999	0.174391	0.996577
FBgn0028926	NC2beta	Negative Cofactor 2beta	122.498	0.00822247	0.0429689	0.182393	0.996577
FBgn0031664	CG8892	None	473.372	0.00821781	0.0405627	0.17249	0.996577
FBgn0265184	CG44249	None	19.5146	0.00821587	0.0686013	0.209716	0.996577
FBgn0035965	Use1	Unconventional SNARE in the ER 1	307.573	0.00821498	0.0434103	0.184084	0.996577
FBgn0035425	CG17746	None	1236.89	0.00820195	0.0384903	0.16076	0.996577
FBgn0033740	dgt5	dim gamma-tubulin 5	246.211	0.00818961	0.0499414	0.19675	0.996577
FBgn0033207	CG12826	None	24.7585	0.00818373	0.0758316	0.209546	0.996577
FBgn0030432	CG4404	None	786.478	0.00817921	0.0384976	0.161727	0.996577
FBgn0034650	NC2alpha	Negative Cofactor 2alpha	512.655	0.00816888	0.0416827	0.179569	0.996577
FBgn0035025	uri	unconventional prefoldin RPB5 interactor	557.474	0.00816882	0.0422862	0.181968	0.996577
FBgn0035587	Gdap1	Gdap1	76.961	0.00814735	0.0579164	0.205289	0.996577
FBgn0010830	l(3)04053	lethal (3) 04053	701.926	0.00814464	0.0366049	0.148821	0.996577
FBgn0264437	lncRNA:CR43855	long non-coding RNA:CR43855	1.22886	0.00813801	0.113505	0.045985	0.872461
FBgn0038321	CG6218	None	331.203	0.00813372	0.0400978	0.173341	0.996577
FBgn0020620	RN-tre	Related to the N terminus of tre oncogene	796.052	0.00811993	0.0348327	0.134157	0.996577
FBgn0035471	Sc2	Sc2	1972.3	0.00811667	0.0364306	0.148522	0.996577
FBgn0034628	Acox57D-p	acyl-Coenzyme A oxidase at 57D proximal	940.395	0.00811274	0.0435086	0.188151	0.996577
FBgn0015402	ksr	kinase suppressor of ras	567.509	0.00810906	0.0352235	0.138216	0.996577
FBgn0036813	Atg3	Autophagy-related 3	706.5	0.00810633	0.0341275	0.128014	0.996577
FBgn0010269	Dsor1	Downstream of raf1	893.156	0.0081039	0.0396852	0.17223	0.996577
FBgn0038617	Wdr37	WD repeat domain 37	379.854	0.00809709	0.0354479	0.140751	0.996577
FBgn0286723	hll	heimdall	112.858	0.00809138	0.0780187	0.209896	0.996577
FBgn0037759	CG8526	None	47.282	0.00808871	0.0608341	0.209725	0.996577
FBgn0033808	CG4627	None	182.586	0.00808217	0.0397355	0.173394	0.996577
FBgn0031871	Fgop2	Fibroblast growth factor receptor 1 oncogene partner 2	500.557	0.00807529	0.0378257	0.161246	0.996577
FBgn0031268	cold	coiled	391.399	0.00807252	0.042699	0.187096	0.996577
FBgn0031036	CG14220	None	300.912	0.00806466	0.0383695	0.165545	0.996577
FBgn0032876	Cen	Centrocortin	1335.04	0.00806435	0.0435806	0.190171	0.996577
FBgn0030500	Ndc80	Ndc80	348.322	0.00806284	0.0476061	0.198389	0.996577
FBgn0032871	CG2611	None	112.262	0.00806045	0.0451164	0.194146	0.996577
FBgn0040233	cana	CENP-ana	721.447	0.00805896	0.0411358	0.181454	0.996577
FBgn0265318	asRNA:CR44291	antisense RNA:CR44291	6.07713	0.00804358	0.0860891	0.18709	0.996577
FBgn0040388	boi	brother of ihog	564.61	0.00803391	0.0442985	0.193237	0.996577
FBgn0038438	Der-2	Derlin-2	682.3	0.00801193	0.0355333	0.145089	0.996577
FBgn0032691	Atac2	Ada2a-containing complex component 2	191.145	0.0080119	0.0381306	0.166092	0.996577
FBgn0264672	Eogt	EGF-domain O-GlcNAc transferase	273.203	0.00800418	0.0411288	0.183596	0.996577
FBgn0029657	CG12535	None	3.89214	0.00799714	0.0907667	0.15821	0.996577
FBgn0034186	CG8950	None	196.786	0.00799549	0.0429856	0.19099	0.996577
FBgn0029944	Dok	Downstream of kinase	504.042	0.00799296	0.0410811	0.18383	0.996577
FBgn0034052	CG8299	None	28.2916	0.0079912	0.0836139	0.198567	0.996577
FBgn0001197	His2Av	Histone H2A variant	4484.86	0.00798905	0.0388371	0.171799	0.996577
FBgn0035440	CG14969	None	439.707	0.00797914	0.03441	0.13596	0.996577
FBgn0067779	dbr	debra	418.728	0.00797544	0.0354405	0.145802	0.996577
FBgn0033486	dmpd	dampened	818.386	0.00796131	0.0400205	0.179898	0.996577
FBgn0003733	tor	torso	733.024	0.00795957	0.0407031	0.183422	0.996577
FBgn0261570	raskol	raskol	1234.18	0.00795587	0.0353213	0.14555	0.996577
FBgn0035475	CG10866	None	222.88	0.0079528	0.0411501	0.18575	0.996577
FBgn0000405	CycB	Cyclin B	16961.5	0.00795085	0.0428598	0.192316	0.996577
FBgn0032127	CG13114	None	491.996	0.0079471	0.0996927	0.0853327	0.974396
FBgn0035267	CG13921	None	442.507	0.00792925	0.0413105	0.187395	0.996577
FBgn0250821	CG14644	None	3.19293	0.00792528	0.0911516	0.155178	0.996577
FBgn0038315	CG14866	None	3.85275	0.00792416	0.102146	0.0729066	0.949739
FBgn0259711	CG42365	None	335.485	0.00792206	0.0522948	0.2087	0.996577
FBgn0003656	sws	swiss cheese	1863.64	0.00792203	0.0305386	0.0990537	0.98579
FBgn0031677	CG14036	None	522.69	0.00791991	0.0464051	0.201803	0.996577
FBgn0035960	CG4942	None	87.4844	0.00791369	0.0466637	0.202458	0.996577
FBgn0266111	ana3	anastral spindle 3	403.427	0.00790854	0.0489333	0.205746	0.996577
FBgn0278608	Dsp1	Dorsal switch protein 1	704.249	0.00790259	0.0361062	0.154877	0.996577
FBgn0030710	CG8924	None	685.857	0.0078983	0.0470538	0.20364	0.996577
FBgn0033886	Rpn13	Regulatory particle non-ATPase 13	2122.03	0.00789596	0.034924	0.144434	0.996577
FBgn0041709	yellow-g	yellow-g	492.545	0.00789201	0.0998	0.084454	0.974396
FBgn0036448	mop	myopic	1173.35	0.00788867	0.0363405	0.157496	0.996577
FBgn0034961	CG3163	None	215.734	0.00788394	0.0406028	0.186039	0.996577
FBgn0267041	asRNA:CR45485	antisense RNA:CR45485	74.6344	0.00788117	0.0670905	0.221325	0.996577
FBgn0038578	MED17	Mediator complex subunit 17	312.627	0.00787768	0.0349338	0.145323	0.996577
FBgn0038830	CG17272	None	410.107	0.00787502	0.0363012	0.157763	0.996577
FBgn0039563	CG4951	None	625.43	0.00786495	0.0411856	0.189472	0.996577
FBgn0028526	CG15293	None	2715.69	0.00786209	0.0472262	0.205261	0.996577
FBgn0038516	P5cr-2	Pyrroline-5-carboxylate reductase-like 2	298.869	0.00784899	0.0528405	0.211956	0.996577
FBgn0030683	Mvd	Mevalonate diphosphate decarboxylase	193.018	0.00784445	0.0452591	0.202573	0.996577
FBgn0259823	CG42404	None	25.3891	0.00784005	0.0618629	0.219868	0.996577
FBgn0031286	CG3862	None	179.568	0.00783996	0.0413106	0.191028	0.996577
FBgn0050020	CG30020	None	698.663	0.00782749	0.0404192	0.1875	0.996577
FBgn0000376	crm	cramped	1045.44	0.00782678	0.042137	0.194779	0.996577
FBgn0035948	CG5644	None	33.3044	0.00782322	0.0630621	0.221365	0.996577
FBgn0035462	IntS10	Integrator 10	137.668	0.0078214	0.0442753	0.20131	0.996577
FBgn0039481	Cpr97Eb	Cuticular protein 97Eb	21.6618	0.00781915	0.0633902	0.221741	0.996577
FBgn0001078	ftz-f1	ftz transcription factor 1	927.71	0.00781361	0.0422849	0.195836	0.996577
FBgn0260399	gwl	greatwall	2065.35	0.00781234	0.041794	0.194096	0.996577
FBgn0037843	CG4511	None	1578.62	0.00780862	0.0402775	0.187593	0.996577
FBgn0014007	Ptp69D	Protein tyrosine phosphatase 69D	587.12	0.00780569	0.042057	0.195347	0.996577
FBgn0036977	CG5665	None	4.73086	0.00780301	0.0861151	0.190533	0.996577
FBgn0035955	CG5194	None	445.084	0.0077914	0.0486016	0.209779	0.996577
FBgn0032886	CG9328	None	619.15	0.0077859	0.0376231	0.172232	0.996577
FBgn0053145	GalT1	beta1,3-galactosyltransferase 1	364.907	0.00776896	0.0386853	0.180272	0.996577
FBgn0032923	Pld3	Phospholipase D family member 3	911.592	0.00774533	0.0342564	0.144614	0.996577
FBgn0003087	pim	pimples	661.409	0.00774472	0.0499313	0.213094	0.996577
FBgn0015572	alpha-Est4	alpha-Esterase-4	31.7885	0.00774036	0.0626572	0.224342	0.996577
FBgn0030170	CG2990	None	214.506	0.00773229	0.0485612	0.212013	0.996577
FBgn0283473	S6KL	S6 Kinase Like	627.793	0.00772664	0.0371125	0.171032	0.996577
FBgn0000077	amx	almondex	199.176	0.0077238	0.0392094	0.185458	0.996577
FBgn0041174	Vhl	von Hippel-Lindau	146.372	0.00771956	0.041917	0.198379	0.996577
FBgn0051357	CG31357	None	516.638	0.00771816	0.0366266	0.167531	0.996577
FBgn0032449	CG17036	None	120.262	0.00770646	0.0446188	0.206644	0.996577
FBgn0030949	Cyp308a1	Cyp308a1	3.99753	0.00770618	0.09027	0.162493	0.996577
FBgn0016078	wun	wunen	626.911	0.00770376	0.0334799	0.138587	0.996577
FBgn0042178	Apl	Apollo	1004.99	0.00770068	0.0414168	0.197254	0.996577
FBgn0029990	CG2233	None	13353.7	0.00769962	0.0481929	0.212831	0.996577
FBgn0036117	CG6321	None	253.335	0.00769818	0.0391961	0.186508	0.996577
FBgn0038300	Mau2	Mau2 sister chromatid cohesion factor	377.851	0.00769474	0.0411084	0.196237	0.996577
FBgn0035829	HP4	Heterochromatin protein 4	391.152	0.00769147	0.0423643	0.201109	0.996577
FBgn0038596	CG14312	None	4.54618	0.0076856	0.0863108	0.19106	0.996577
FBgn0030121	Cfp1	CXXC finger protein 1	434.126	0.00768171	0.0396055	0.189546	0.996577
FBgn0039663	CG2321	None	143.389	0.00766573	0.0510257	0.217326	0.996577
FBgn0034816	CG3085	None	148.6	0.00764086	0.0487051	0.215784	0.996577
FBgn0027375	RecQ5	RecQ5 helicase	476.467	0.00763664	0.0377749	0.18008	0.996577
FBgn0030474	CG15747	None	304.859	0.00763067	0.0367949	0.172935	0.996577
FBgn0038917	CG6678	None	66.5066	0.00762696	0.0476996	0.215066	0.996577
FBgn0262148	lncRNA:CR42874	long non-coding RNA:CR42874	2.75298	0.00762322	0.0976193	0.0971138	0.983716
FBgn0039790	CG2246	None	1044.48	0.00762023	0.0312087	0.117819	0.993692
FBgn0042205	CG18764	None	99.0378	0.00761722	0.0449079	0.210856	0.996577
FBgn0030114	CG17754	None	439.281	0.00761456	0.038889	0.188416	0.996577
FBgn0037848	Tsp86D	Tetraspanin 86D	393.469	0.00760737	0.0390285	0.189575	0.996577
FBgn0027889	ball	ballchen	1060.71	0.0075973	0.0416972	0.202722	0.996577
FBgn0033871	CG13339	None	165.876	0.00759633	0.0405201	0.197885	0.996577
FBgn0266687	lncRNA:CR45177	long non-coding RNA:CR45177	1.92693	0.00759285	0.09001	0.164799	0.996577
FBgn0020270	mre11	meiotic recombination 11	448.067	0.00758271	0.0349283	0.158704	0.996577
FBgn0034032	CG8195	None	272.376	0.00756894	0.0417651	0.204187	0.996577
FBgn0266258	lncRNA:CR44953	long non-coding RNA:CR44953	3.81587	0.00756857	0.0887539	0.175256	0.996577
FBgn0266115	asRNA:CR44841	antisense RNA:CR44841	6.55139	0.00756205	0.0886958	0.175749	0.996577
FBgn0004419	me31B	maternal expression at 31B	13859	0.00755708	0.0436168	0.210375	0.996577
FBgn0040900	CG17777	None	10.6094	0.00753687	0.0746823	0.232297	0.996577
FBgn0032598	ChLD3	ChLD3	3.49078	0.00752856	0.0916894	0.149345	0.996577
FBgn0035104	CG13875	None	8.12581	0.00752763	0.0774605	0.22832	0.996577
FBgn0039109	CG10365	None	942.926	0.00752677	0.0425825	0.208742	0.996577
FBgn0034493	CG8908	None	76.5281	0.00752318	0.0601357	0.231304	0.996577
FBgn0031598	Vps53	Vacuolar protein sorting 53	332.498	0.00752217	0.0359681	0.171142	0.996577
FBgn0036850	Gem2	Gemin 2	289.891	0.00751984	0.0410257	0.203451	0.996577
FBgn0002723	Met	Methoprene-tolerant	180.553	0.00750334	0.0416984	0.206784	0.996577
FBgn0051755	SoYb	Sister of Yb	201.828	0.00749315	0.0442834	0.214653	0.996577
FBgn0050401	dany	distal antenna-young	2.78617	0.00748441	0.0883574	0.178863	0.996577
FBgn0266906	asRNA:CR45366	antisense RNA:CR45366	3.77397	0.00747861	0.101593	0.0753978	0.95745
FBgn0011741	Arp6	Actin-related protein 6	406.78	0.00747487	0.0324325	0.137824	0.996577
FBgn0035064	TyrRS-m	Tyrosyl-tRNA synthetase, mitochondrial	253.964	0.00747406	0.0361767	0.175268	0.996577
FBgn0032290	CG6443	None	230.508	0.00747314	0.0365884	0.178743	0.996577
FBgn0037921	CG6808	None	76.9537	0.00747166	0.0516322	0.225812	0.996577
FBgn0085417	natalisin	natalisin	12.0228	0.00746738	0.0735685	0.235974	0.996577
FBgn0034025	Pgant1	Polypeptide N-Acetylgalactosaminyltransferase 1	716.258	0.00745563	0.0332835	0.14803	0.996577
FBgn0031216	Zir	Zizimin-related	418.446	0.00745036	0.0356729	0.172016	0.996577
FBgn0002578	Kaz-m1	Kazal-type protease inhibitor m1	330.145	0.00744428	0.0429017	0.213238	0.996577
FBgn0023513	CG14803	None	414.583	0.00744353	0.0379844	0.190563	0.996577
FBgn0037149	CG14561	None	235.555	0.00744142	0.0454527	0.219185	0.996577
FBgn0021875	Zfrp8	Zinc finger protein RP-8	338.912	0.00743717	0.0379094	0.190358	0.996577
FBgn0032843	CG10730	None	6.53127	0.00743467	0.0826548	0.214667	0.996577
FBgn0036422	CG3868	None	1407.28	0.00743315	0.0547887	0.230444	0.996577
FBgn0267487	Ptp61F	Protein tyrosine phosphatase 61F	2064.85	0.00743052	0.0383892	0.193833	0.996577
FBgn0052027	lncRNA:CR32027	long non-coding RNA:CR32027	124.52	0.00741979	0.0509407	0.227282	0.996577
FBgn0038808	Srp14	Signal recognition particle 14	286.44	0.00741838	0.037957	0.191579	0.996577
FBgn0037634	hng2	hinge2	160.783	0.00741192	0.0430618	0.215092	0.996577
FBgn0038855	CG5745	None	510.849	0.00740952	0.0386872	0.196673	0.996577
FBgn0035268	CG8001	None	675.771	0.00740742	0.0351716	0.169524	0.996577
FBgn0034541	CG13437	None	3.36222	0.00740715	0.0897199	0.167515	0.996577
FBgn0010342	Map60	Microtubule-associated protein 60	1507.33	0.00740356	0.0428183	0.214771	0.996577
FBgn0266705	asRNA:CR45195	antisense RNA:CR45195	15.4135	0.00740313	0.0796762	0.226635	0.996577
FBgn0038365	CG9593	None	4.14728	0.00740093	0.0944366	0.1218	0.993692
FBgn0052438	SMC5	Structural maintenance of chromosomes 5	463.34	0.00737805	0.0434205	0.217519	0.996577
FBgn0031909	CG5181	None	217.171	0.00736875	0.0403647	0.207394	0.996577
FBgn0266228	lncRNA:CR44923	long non-coding RNA:CR44923	1.19662	0.0073687	0.0977446	0.095111	0.983716
FBgn0034199	Gbp1	Growth-blocking peptide 1	155.793	0.00736496	0.048867	0.227329	0.996577
FBgn0037664	CG8420	None	321.522	0.00736067	0.046522	0.224389	0.996577
FBgn0036806	Cyp12c1	Cyp12c1	605.278	0.00735711	0.0593465	0.237737	0.996577
FBgn0039403	Sld5	Sld5	150.131	0.00735591	0.0457365	0.223324	0.996577
FBgn0038348	AOX2	Aldehyde oxidase 2	8.19634	0.00735316	0.0786471	0.231123	0.996577
FBgn0050098	CG30098	None	5.07567	0.00735276	0.0859912	0.197566	0.996577
FBgn0033309	Lnpk	Lunapark	687.58	0.00734909	0.0359502	0.179486	0.996577
FBgn0263831	Gen	XPG-like endonuclease	118.541	0.0073488	0.0445729	0.221443	0.996577
FBgn0037722	CG8319	None	343.302	0.00734	0.0429941	0.21806	0.996577
FBgn0030241	feo	fascetto	1465.82	0.00733207	0.0428282	0.217949	0.996577
FBgn0262577	CG43117	None	6.26748	0.00733156	0.0825737	0.217422	0.996577
FBgn0034279	CG18635	None	173.27	0.0073164	0.0542175	0.23492	0.996577
FBgn0013323	Ptth	Prothoracicotropic hormone	53.817	0.0073155	0.0636928	0.242656	0.996577
FBgn0033429	CG12929	None	84.6354	0.00730563	0.0436784	0.221338	0.996577
FBgn0004698	Xpc	Xeroderma pigmentosum, complementation group C	1038.2	0.00730182	0.0371366	0.19144	0.996577
FBgn0034000	CG11808	None	153.848	0.00727867	0.0384092	0.201262	0.996577
FBgn0034181	CG8963	None	2208.68	0.00727669	0.0334921	0.159142	0.996577
FBgn0011666	msi	musashi	790.614	0.00727468	0.0420137	0.218055	0.996577
FBgn0025638	Roc1a	Regulator of cullins 1a	1489.18	0.00726607	0.0325899	0.149715	0.996577
FBgn0040743	CG15919	None	1.12868	0.00726144	0.100819	0.0789974	0.963934
FBgn0261703	gce	germ cell-expressed bHLH-PAS	400.592	0.00725377	0.0456248	0.227574	0.996577
FBgn0031878	sip2	septin interacting protein 2	555.609	0.00724535	0.0436379	0.223923	0.996577
FBgn0037724	Fst	Frost	1325.42	0.00724496	0.0605951	0.24367	0.996577
FBgn0051648	CG31648	None	182.234	0.00724481	0.0394175	0.208633	0.996577
FBgn0053971	Ir62a	Ionotropic receptor 62a	6.69178	0.00724021	0.0838481	0.212792	0.996577
FBgn0263512	Vsx2	Visual system homeobox 2	7.00929	0.0072396	0.0742378	0.243814	0.996577
FBgn0033598	Cpr47Eb	Cuticular protein 47Eb	6.68431	0.00722627	0.0860519	0.198788	0.996577
FBgn0051898	CG31898	None	69.858	0.00721591	0.0497492	0.2348	0.996577
FBgn0052006	CG32006	None	5.98436	0.00721326	0.0819392	0.223214	0.996577
FBgn0030963	CG7101	None	173.619	0.00720376	0.0450801	0.228821	0.996577
FBgn0261004	asl	asterless	504.698	0.00720259	0.0422578	0.222125	0.996577
FBgn0031542	CG15414	None	19.583	0.00719677	0.0682658	0.249212	0.996577
FBgn0050288	CG30288	None	4.95145	0.0071923	0.0867767	0.193693	0.996577
FBgn0000588	esc	extra sexcombs	427.659	0.00718218	0.0426268	0.224153	0.996577
FBgn0035867	CG13671	None	271.614	0.00718079	0.0401725	0.215363	0.996577
FBgn0039068	CG13827	None	114.649	0.00717324	0.0419769	0.222604	0.996577
FBgn0266168	lncRNA:CR44874	long non-coding RNA:CR44874	8.09853	0.00716364	0.0809103	0.229022	0.996577
FBgn0033550	CG12341	None	229.646	0.00713797	0.0355957	0.18723	0.996577
FBgn0034521	Mgat1	Mannosyl (alpha-1,3-)-glycoprotein beta-1,2-N-acetylglucosaminyltransferase	377.98	0.00712264	0.036276	0.193865	0.996577
FBgn0029957	CG12155	None	379.485	0.00711984	0.0348298	0.181072	0.996577
FBgn0037544	CG11035	None	171.313	0.00711212	0.0394766	0.215403	0.996577
FBgn0030881	CG12985	None	6.71601	0.00710295	0.0753104	0.247305	0.996577
FBgn0040321	GNBP3	Gram-negative bacteria binding protein 3	760.119	0.00709686	0.0536547	0.244188	0.996577
FBgn0035743	Acbp6	Acyl-CoA binding protein 6	277.723	0.00709231	0.0689358	0.25367	0.996577
FBgn0266420	Ote	Otefin	845.413	0.00708967	0.0442489	0.232369	0.996577
FBgn0027490	D12	D12	352.776	0.00708276	0.0398616	0.218711	0.996577
FBgn0259150	OtopLc	Otopetrin-like c	41.2325	0.00707273	0.0549157	0.246523	0.996577
FBgn0004837	Su(H)	Suppressor of Hairless	261.958	0.00705554	0.0407583	0.223879	0.996577
FBgn0001226	Hsp27	Heat shock protein 27	4543.17	0.00704935	0.0464467	0.2381	0.996577
FBgn0027873	Cpsf100	Cleavage and polyadenylation specificity factor 100	377.231	0.00704684	0.0360852	0.196306	0.996577
FBgn0021764	sdk	sidekick	655.25	0.00704387	0.0395267	0.219044	0.996577
FBgn0028983	Spn55B	Serpin 55B	640.673	0.00704168	0.0477857	0.240315	0.996577
FBgn0035397	PAN3	Poly(A) specific ribonuclease subunit PAN3	2172.42	0.00704093	0.0360997	0.196744	0.996577
FBgn0086708	stv	starvin	1955.51	0.00703967	0.057328	0.25031	0.996577
FBgn0032698	CG10336	None	408.408	0.00703544	0.0402459	0.222762	0.996577
FBgn0033349	CG8243	None	1298.03	0.00703276	0.0328901	0.165335	0.996577
FBgn0043010	Fsn	F-box synaptic protein	565.551	0.00702903	0.0341456	0.179153	0.996577
FBgn0025820	JTBR	JTBR	223.424	0.00702619	0.0399384	0.221865	0.996577
FBgn0082598	akirin	akirin	2817.57	0.00702521	0.0350696	0.188466	0.996577
FBgn0051163	SKIP	Shal K[+] channel interacting protein	730.173	0.0070197	0.0422397	0.230664	0.996577
FBgn0000032	Acph-1	Acid phosphatase 1	801.162	0.00701755	0.0386019	0.215478	0.996577
FBgn0086253	rumi	rumi	256.17	0.00701397	0.0406842	0.225623	0.996577
FBgn0062440	EMRE	Essential MCU regulator	468.127	0.00700245	0.0325047	0.162557	0.996577
FBgn0036135	mRpL2	mitochondrial ribosomal protein L2	378.023	0.00699724	0.0356352	0.195133	0.996577
FBgn0032516	Ing5	Inhibitor of growth family member 5	308.206	0.00699557	0.0410009	0.227737	0.996577
FBgn0037094	CG7611	None	1656.36	0.0069954	0.0293185	0.123767	0.995941
FBgn0086448	PIG-Q	Phosphatidylinositol glycan anchor biosynthesis class Q	103.972	0.00699394	0.0466483	0.24097	0.996577
FBgn0032470	Ttc30	Tetratricopeptide repeat domain 30	26.4662	0.006993	0.0613842	0.255807	0.996577
FBgn0011020	Sas-4	Spindle assembly abnormal 4	468.828	0.00699086	0.0431286	0.234453	0.996577
FBgn0267022	asRNA:CR45466	antisense RNA:CR45466	3.07934	0.00698959	0.0890987	0.173718	0.996577
FBgn0259982	Uxt	Uxt prefoldin-like subunit	150.409	0.00698789	0.0447192	0.238054	0.996577
FBgn0250869	CG42240	None	2113.33	0.00698787	0.0360147	0.198899	0.996577
FBgn0002283	l(3)73Ah	lethal (3) 73Ah	591.661	0.00698333	0.0369642	0.206602	0.996577
FBgn0050403	CG30403	None	136.15	0.00697641	0.0414667	0.230322	0.996577
FBgn0037870	CG18577	None	35.7499	0.00697611	0.0527342	0.248889	0.996577
FBgn0051076	CG31076	None	16.3396	0.00697537	0.0608607	0.256266	0.996577
FBgn0003744	trc	tricornered	1167	0.00697517	0.034048	0.181114	0.996577
FBgn0039139	Mettl3	Methyltransferase like 3	221.974	0.00697494	0.0380783	0.214573	0.996577
FBgn0026316	Ubc10	Ubiquitin conjugating enzyme 10	1040.78	0.00697389	0.0305643	0.140497	0.996577
FBgn0278598	lncRNA:CR46268	long non-coding RNA:CR46268	272.561	0.00697277	0.0447249	0.238779	0.996577
FBgn0260450	CalpC	Calpain C	237.784	0.00696875	0.0370827	0.208244	0.996577
FBgn0034247	CG6484	None	3983.93	0.00696682	0.0492492	0.245586	0.996577
FBgn0265691	lncRNA:CR44498	long non-coding RNA:CR44498	3.43689	0.00696665	0.0858081	0.20392	0.996577
FBgn0028952	Kebab	Kinetochore and EB1 associated basic protein	56.3028	0.00696531	0.0516655	0.248299	0.996577
FBgn0002924	ncd	non-claret disjunctional	917.533	0.00696232	0.0427553	0.234864	0.996577
FBgn0033812	Pex13	Peroxin 13	675.016	0.00695711	0.0294175	0.126882	0.996577
FBgn0052767	CG32767	None	781.217	0.00695411	0.0420485	0.233266	0.996577
FBgn0034402	CG15084	None	113.705	0.00694915	0.0407635	0.22914	0.996577
FBgn0030305	Uba5	Ubiquitin-like activating enzyme 5	752.354	0.00694854	0.0340809	0.18294	0.996577
FBgn0033588	CG13228	None	3.5726	0.00694139	0.0849424	0.210946	0.996577
FBgn0037747	Naa80	N(alpha)-acetyltransferase 80	423.024	0.00693678	0.0322384	0.163039	0.996577
FBgn0010772	Xe7	Xe7	985.486	0.00692492	0.030726	0.14511	0.996577
FBgn0261985	Ptpmeg	Protein tyrosine phosphatase Meg	1242.91	0.00692183	0.0305131	0.142586	0.996577
FBgn0005654	Orc3	Origin recognition complex subunit 3	484.5	0.00691525	0.0428245	0.237328	0.996577
FBgn0030003	CG2116	None	498.809	0.00691377	0.0349401	0.193408	0.996577
FBgn0039137	CG13604	None	284.781	0.00691366	0.0419921	0.235079	0.996577
FBgn0034918	Pym	Partner of Y14 and Mago	511.376	0.00691045	0.040947	0.23176	0.996577
FBgn0031265	CG2794	None	306.443	0.00690489	0.0361061	0.204201	0.996577
FBgn0030410	Aven	Apoptosis and caspase activation inhibitor	159.657	0.006904	0.0410428	0.23243	0.996577
FBgn0085437	CG34408	None	714.985	0.0069026	0.0309035	0.148546	0.996577
FBgn0002878	mus101	mutagen-sensitive 101	293.282	0.00690181	0.0433308	0.239234	0.996577
FBgn0039154	Npc2f	Niemann-Pick type C-2f	138.174	0.00689669	0.0504363	0.250249	0.996577
FBgn0031652	jet	jetlag	137.911	0.00689018	0.0395753	0.227083	0.996577
FBgn0034629	Acox57D-d	acyl-Coenzyme A oxidase at 57D distal	580.651	0.00688394	0.0340173	0.185924	0.996577
FBgn0029996	UbcE2H	Ubiquitin conjugating enzyme E2H	3256	0.00686672	0.0373212	0.215421	0.996577
FBgn0036255	Atg12	Autophagy-related 12	133.035	0.00686195	0.0410393	0.234533	0.996577
FBgn0028984	Spn88Ea	Serpin 88Ea	1254.98	0.0068586	0.0335498	0.182403	0.996577
FBgn0013753	Bgb	Big brother	318.998	0.00685377	0.0376003	0.217989	0.996577
FBgn0031675	CG9121	None	28.0602	0.00685178	0.0582595	0.260133	0.996577
FBgn0034727	mRpS29	mitochondrial ribosomal protein S29	609.766	0.00684971	0.0305138	0.146465	0.996577
FBgn0267171	asRNA:CR45611	antisense RNA:CR45611	2.00622	0.00684918	0.093392	0.127934	0.996577
FBgn0015926	dah	discontinuous actin hexagon	847.801	0.00684728	0.0444291	0.244244	0.996577
FBgn0031811	CG13982	None	26.3914	0.0068444	0.059508	0.26154	0.996577
FBgn0266642	asRNA:CR45149	antisense RNA:CR45149	29.2175	0.0068355	0.0653491	0.265295	0.996577
FBgn0053120	CG33120	None	469.804	0.00683535	0.0547967	0.257719	0.996577
FBgn0035986	CG4022	None	369.198	0.00683237	0.0385456	0.224846	0.996577
FBgn0266448	CG45078	None	439.261	0.00682757	0.042826	0.241648	0.996577
FBgn0020429	GluRIIB	Glutamate receptor IIB	2.94442	0.00682464	0.0836275	0.2224	0.996577
FBgn0027083	MetRS-m	Methionyl-tRNA synthetase, mitochondrial	201.362	0.00682365	0.0395742	0.230534	0.996577
FBgn0032083	CG9541	None	5.90501	0.00681935	0.0796811	0.244267	0.996577
FBgn0037317	CG14667	None	225.7	0.00680955	0.0374166	0.219188	0.996577
FBgn0259682	Jabba	Jabba	7455.56	0.00679834	0.0354864	0.204929	0.996577
FBgn0001084	fy	fuzzy	104.03	0.00679599	0.0440555	0.246021	0.996577
FBgn0264479	lncRNA:CR43887	long non-coding RNA:CR43887	5.86832	0.00678996	0.0915199	0.147021	0.996577
FBgn0033639	CG9003	None	709.808	0.00678841	0.0388563	0.228867	0.996577
FBgn0038575	CG7208	None	546.435	0.00678734	0.0434428	0.245131	0.996577
FBgn0265174	PIG-V	Phosphatidylinositol glycan anchor biosynthesis class V	628.787	0.00677636	0.0323828	0.17388	0.996577
FBgn0034177	AsnRS-m	Asparaginyl-tRNA synthetase, mitochondrial	85.4698	0.00677339	0.040163	0.23573	0.996577
FBgn0052548	CG32548	None	4.87668	0.00677008	0.095239	0.111435	0.988129
FBgn0025874	Meics	Meiotic central spindle	236.154	0.00677006	0.0393873	0.232484	0.996577
FBgn0264747	CG44005	None	263.672	0.00676585	0.044511	0.248416	0.996577
FBgn0036292	CG10646	None	125.689	0.00676111	0.0400481	0.235897	0.996577
FBgn0024983	CG4293	None	391.124	0.0067583	0.034164	0.194692	0.996577
FBgn0033594	CG13226	None	1.96286	0.00675706	0.0991318	0.0880954	0.977087
FBgn0052638	CG32638	None	506.143	0.00675387	0.0322632	0.173767	0.996577
FBgn0261931	CG42797	None	568.656	0.00674982	0.0413522	0.241322	0.996577
FBgn0004374	neb	nebbish	240.931	0.00674847	0.041149	0.240714	0.996577
FBgn0036697	rogdi	rogdi	857.176	0.00674026	0.0299965	0.145749	0.996577
FBgn0261976	Psf2	Partner of Sld Five 2	192.543	0.0067392	0.0377811	0.225409	0.996577
FBgn0039638	dgt6	dim gamma-tubulin 6	316.405	0.00673654	0.043208	0.247143	0.996577
FBgn0025574	Pli	Pellino	679.243	0.00673511	0.0338874	0.193196	0.996577
FBgn0052133	Ptip	PAX transcription activation domain interacting protein	479.023	0.00672868	0.040847	0.240688	0.996577
FBgn0040079	pkaap	pkaap	416.037	0.0067007	0.0340986	0.197425	0.996577
FBgn0032358	Ppt2	Palmitoyl-protein Thioesterase 2	380.678	0.00669711	0.0371462	0.223627	0.996577
FBgn0031635	tank	tank	650.858	0.00668618	0.0383517	0.231696	0.996577
FBgn0265637	lncRNA:CR44444	long non-coding RNA:CR44444	1.30924	0.00668476	0.0987432	0.0902308	0.980492
FBgn0040342	CG3706	None	111.218	0.00668474	0.0633393	0.27197	0.996577
FBgn0263441	asRNA:CR43464	antisense RNA:CR43464	1.56336	0.00668473	0.0923991	0.137047	0.996577
FBgn0046302	CG10650	None	1676.61	0.00668457	0.039715	0.238538	0.996577
FBgn0032387	CG16965	None	239.193	0.00668446	0.0493888	0.259499	0.996577
FBgn0264821	asRNA:CR44029	antisense RNA:CR44029	143.054	0.00668251	0.0442166	0.252041	0.996577
FBgn0034970	yki	yorkie	821.088	0.00667565	0.0304628	0.15557	0.996577
FBgn0039405	PIG-P	Phosphatidylinositol glycan anchor biosynthesis class P	305.485	0.00666948	0.0377364	0.229014	0.996577
FBgn0262962	CG43273	None	63.0074	0.00666696	0.0463819	0.256491	0.996577
FBgn0000139	ash2	absent, small, or homeotic discs 2	569.061	0.00666518	0.0359813	0.216787	0.996577
FBgn0260439	Pp2A-29B	Protein phosphatase 2A at 29B	2947.3	0.00666197	0.025251	0.0885146	0.978648
FBgn0263766	asRNA:CR43683	antisense RNA:CR43683	12.0051	0.00665949	0.125175	0.0489438	0.883393
FBgn0023130	a6	a6	330.473	0.00665442	0.0360183	0.217712	0.996577
FBgn0259737	CG42391	None	1.19483	0.00665109	0.095381	0.110247	0.988129
FBgn0050284	CG30284	None	2.43477	0.0066479	0.0867334	0.198886	0.996577
FBgn0037679	Aduk	Another Drosophila Unc-51-like kinase	293.945	0.006646	0.0358435	0.216786	0.996577
FBgn0014092	CG4278	None	327.914	0.00664377	0.036371	0.22109	0.996577
FBgn0033448	hebe	hebe	1029.62	0.0066435	0.0368332	0.224505	0.996577
FBgn0267987	lncRNA:CR46254	long non-coding RNA:CR46254	1.92436	0.00664176	0.0930821	0.129959	0.996577
FBgn0085260	CG34231	None	52.1595	0.00664136	0.049826	0.26219	0.996577
FBgn0040077	primo-1	primo-1	361.643	0.00663193	0.0343288	0.203869	0.996577
FBgn0260935	Vps15	Vacuolar protein sorting 15	307.944	0.00662001	0.0356565	0.216764	0.996577
FBgn0037405	CG1077	None	121.3	0.00661941	0.0873445	0.192836	0.996577
FBgn0063493	GstE7	Glutathione S transferase E7	605.64	0.00661859	0.0472627	0.260194	0.996577
FBgn0086130	Dbp21E2	DEAD box protein 21E2	354.623	0.00661799	0.0330538	0.191147	0.996577
FBgn0031600	CG3652	None	391.788	0.00661046	0.0298508	0.151163	0.996577
FBgn0085424	nub	nubbin	262.487	0.00660979	0.0454499	0.257966	0.996577
FBgn0036198	crim	crimpled	322.318	0.00660687	0.0361949	0.221891	0.996577
FBgn0036239	Pop2	Pop2	1407.22	0.00660341	0.0360456	0.220923	0.996577
FBgn0259176	bun	bunched	2696.23	0.00660225	0.0318472	0.17776	0.996577
FBgn0034808	CG9896	None	858.338	0.00659483	0.0398578	0.244007	0.996577
FBgn0035977	PGRP-LF	Peptidoglycan recognition protein LF	140.93	0.00659462	0.0596704	0.274275	0.996577
FBgn0030956	CG18259	None	404.009	0.00659258	0.0386604	0.238553	0.996577
FBgn0032193	CG5727	None	116.346	0.00659167	0.0409378	0.248257	0.996577
FBgn0259791	bora	aurora borealis	599.353	0.00659009	0.0450075	0.25824	0.996577
FBgn0034786	CG13531	None	315.907	0.00658604	0.036378	0.224516	0.996577
FBgn0030915	CG6179	None	248.839	0.00657831	0.0374148	0.232177	0.996577
FBgn0036629	GluRS-m	Glutamyl-tRNA synthetase, mitochondrial	70.4383	0.00657681	0.0432056	0.255371	0.996577
FBgn0033186	CG1602	None	101.51	0.00657538	0.041342	0.250456	0.996577
FBgn0025186	ari-2	ariadne 2	820.207	0.0065698	0.0385661	0.23934	0.996577
FBgn0028965	A16	A16	484.83	0.00656772	0.0342578	0.207065	0.996577
FBgn0031190	CG12576	None	1717.14	0.00656612	0.0323295	0.185884	0.996577
FBgn0037779	CG12811	None	416.555	0.0065636	0.0325324	0.188461	0.996577
FBgn0013343	Syx1A	Syntaxin 1A	218.299	0.00656151	0.0400331	0.246546	0.996577
FBgn0000228	Bsg25D	Blastoderm-specific gene 25D	651.941	0.00656096	0.0334922	0.199514	0.996577
FBgn0037555	Ada2b	transcriptional Adaptor 2b	1317.91	0.00655873	0.0385332	0.239791	0.996577
FBgn0034187	CG6967	None	928.6	0.00655603	0.0359044	0.222606	0.996577
FBgn0264562	Hr4	Hormone receptor 4	86.4126	0.00655463	0.0557334	0.272894	0.996577
FBgn0030306	Spase25	Spase 25-subunit	833.245	0.00655346	0.032082	0.183663	0.996577
FBgn0038546	CG7379	None	692.435	0.00654531	0.0337521	0.20326	0.996577
FBgn0030196	Psf3	Partner of Sld Five 3	404.652	0.00653591	0.0360816	0.225213	0.996577
FBgn0263773	fok	fledgling of Klp38B	1843.95	0.00653423	0.0325809	0.190863	0.996577
FBgn0038466	CG8907	None	772.358	0.00652909	0.0439428	0.259454	0.996577
FBgn0030805	wus	wurst	347.465	0.00652252	0.0443227	0.260539	0.996577
FBgn0083970	CG34134	None	47.2865	0.00652184	0.0551198	0.274024	0.996577
FBgn0000808	gd	gastrulation-defective	77.4318	0.00651926	0.0441457	0.260374	0.996577
FBgn0000147	aurA	aurora A	505.782	0.00650421	0.0423632	0.257192	0.996577
FBgn0053899	His4:CG33899	His4:CG33899	12.5201	0.00650135	0.0860035	0.207442	0.996577
FBgn0051510	CG31510	None	260.305	0.00650124	0.0358521	0.22548	0.996577
FBgn0035957	CG5144	None	30.7014	0.00649293	0.054504	0.274944	0.996577
FBgn0039642	CG11882	None	140.444	0.00648733	0.0411239	0.254532	0.996577
FBgn0034638	CG10433	None	2291.99	0.00648129	0.0453217	0.26448	0.996577
FBgn0034655	CG10307	None	104.354	0.00647949	0.0460772	0.265762	0.996577
FBgn0033233	Kdm4A	Lysine (K)-specific demethylase 4A	434.846	0.00647431	0.0407789	0.254105	0.996577
FBgn0263031	CG43326	None	9.90852	0.00647031	0.0654043	0.283493	0.996577
FBgn0263492	asRNA:CR43481	antisense RNA:CR43481	55.3543	0.0064699	0.0503458	0.271726	0.996577
FBgn0035918	Cdc6	Cdc6	715.721	0.00646357	0.0417734	0.257798	0.996577
FBgn0031872	ihog	interference hedgehog	305.063	0.00646331	0.0384342	0.244716	0.996577
FBgn0036356	CG10222	None	172.908	0.00645954	0.040093	0.252431	0.996577
FBgn0033610	CG18335	None	4.99349	0.00645444	0.0831135	0.233769	0.996577
FBgn0054008	CG34008	None	30.5478	0.0064536	0.0526544	0.275131	0.996577
FBgn0036876	CG9451	None	412.371	0.00644159	0.0610461	0.28333	0.996577
FBgn0086265	psd	palisade	245.609	0.00644112	0.0806973	0.250576	0.996577
FBgn0004401	Pep	Protein on ecdysone puffs	5112.9	0.00644023	0.0271248	0.122889	0.994503
FBgn0028895	CG17328	None	166.167	0.00643168	0.0429982	0.262661	0.996577
FBgn0263829	CG34334	None	8.90414	0.00643161	0.0794118	0.257949	0.996577
FBgn0086782	amn	amnesiac	1.72111	0.0064279	0.0963974	0.103907	0.98579
FBgn0010382	CycE	Cyclin E	2013.67	0.00642605	0.042186	0.26098	0.996577
FBgn0261290	CheA84a	Chemosensory protein A 84a	10.0635	0.00642604	0.0771157	0.268252	0.996577
FBgn0035039	Adck1	aarF domain containing kinase 1	413.513	0.00641904	0.031064	0.179178	0.996577
FBgn0267485	asRNA:CR45835	antisense RNA:CR45835	381.155	0.00641848	0.0597867	0.283705	0.996577
FBgn0034081	CG10731	None	121.999	0.00641553	0.037222	0.240494	0.996577
FBgn0042086	Tsp42Eb	Tetraspanin 42Eb	1333.32	0.00641337	0.0502011	0.274596	0.996577
FBgn0037368	CG1239	None	353.499	0.00641158	0.0401547	0.255366	0.996577
FBgn0039215	CG6695	None	985.855	0.00641029	0.0276662	0.132143	0.996577
FBgn0085377	CG34348	None	285.394	0.00640849	0.0347218	0.221435	0.996577
FBgn0041702	CG15107	None	325.398	0.00640342	0.0401544	0.255826	0.996577
FBgn0031188	CG14613	None	747.351	0.00640088	0.030409	0.171527	0.996577
FBgn0051687	CG31687	None	412.249	0.00638819	0.0438001	0.266747	0.996577
FBgn0266916	Cenp-C	Centromeric protein-C	796.24	0.00638811	0.0398762	0.255621	0.996577
FBgn0039260	Smg6	Smg6	1084.67	0.00638399	0.0385696	0.250018	0.996577
FBgn0000404	CycA	Cyclin A	7064.66	0.00637693	0.0390827	0.252887	0.996577
FBgn0053346	CG33346	None	105.371	0.00637568	0.0620068	0.287442	0.996577
FBgn0037377	CG1218	None	434.599	0.00636753	0.0363322	0.23732	0.996577
FBgn0034756	Cyp6d2	Cyp6d2	618.433	0.00636182	0.0559888	0.283521	0.996577
FBgn0032189	Ripalpha	RPA-interacting protein alpha	588.224	0.00635672	0.0397623	0.256967	0.996577
FBgn0026738	CG7857	None	361.136	0.00635252	0.035432	0.231217	0.996577
FBgn0031483	CG9641	None	934.061	0.00634295	0.0420127	0.265133	0.996577
FBgn0267384	Ubc7	Ubiquitin conjugating enzyme 7	891.973	0.00634028	0.0312913	0.187272	0.996577
FBgn0038274	Nup93-2	Nucleoporin 93kD-2	404.494	0.00633831	0.0309173	0.182454	0.996577
FBgn0003124	polo	polo	3487.76	0.00632741	0.041067	0.26328	0.996577
FBgn0086384	Mer	Merlin	1089.73	0.00632296	0.029713	0.166796	0.996577
FBgn0250755	CG42233	None	174.017	0.00632204	0.0387219	0.254408	0.996577
FBgn0035028	Start1	Start1	481.031	0.00632193	0.0325948	0.204681	0.996577
FBgn0020300	geko	geko	86.2301	0.00631877	0.0443656	0.271653	0.996577
FBgn0040477	cid	centromere identifier	322.357	0.00631728	0.0448227	0.272546	0.996577
FBgn0031451	CG9961	None	11.7916	0.00631631	0.0681929	0.290837	0.996577
FBgn0265988	mv	mauve	533.595	0.0063137	0.0348513	0.22865	0.996577
FBgn0030768	CG9723	None	361.851	0.00631289	0.0348567	0.228751	0.996577
FBgn0039339	CG5116	None	292.883	0.00630901	0.0496696	0.279692	0.996577
FBgn0286027	Rnmt	RNA guanine-7 methyltransferase	340.954	0.00630736	0.0360531	0.238986	0.996577
FBgn0035000	CG13578	None	4.28519	0.00630233	0.0803845	0.256635	0.996577
FBgn0267991	lncRNA:CR46258	long non-coding RNA:CR46258	2.14551	0.00630193	0.0900248	0.162073	0.996577
FBgn0261808	cu	curled	834.228	0.00629785	0.0330299	0.211268	0.996577
FBgn0032521	CG7110	None	484.411	0.00629098	0.0375755	0.250169	0.996577
FBgn0035085	CG3770	None	108.786	0.00628294	0.0402883	0.263225	0.996577
FBgn0035402	Usp5	Ubiquitin specific protease 5	1275.32	0.00628238	0.0347688	0.229925	0.996577
FBgn0027070	Ugt36E1	UDP-glycosyltransferase family 36 member E1	483.068	0.00628221	0.0432173	0.271424	0.996577
FBgn0262619	DNAlig1	DNA ligase 1	682.131	0.00628199	0.039364	0.259675	0.996577
FBgn0036994	CG5199	None	569.529	0.0062795	0.0415228	0.267376	0.996577
FBgn0036227	CG17826	None	4.6102	0.00627811	0.0782621	0.26896	0.996577
FBgn0036489	CG7011	None	288.464	0.00627134	0.034727	0.230261	0.996577
FBgn0030012	CG18262	None	136.85	0.00626992	0.039862	0.2624	0.996577
FBgn0039347	CG5071	None	9.46858	0.00626861	0.0699727	0.291794	0.996577
FBgn0040208	Kat60	Katanin 60	940.382	0.00626812	0.033476	0.218118	0.996577
FBgn0036096	CG8003	None	557.81	0.00626783	0.0320606	0.201866	0.996577
FBgn0040232	cmet	CENP-meta	409.826	0.00626757	0.0410521	0.26666	0.996577
FBgn0038454	CG10324	None	162.594	0.0062644	0.0388983	0.25866	0.996577
FBgn0267803	asRNA:CR46128	antisense RNA:CR46128	42.9909	0.00626128	0.0683962	0.293565	0.996577
FBgn0036046	Ilp2	Insulin-like peptide 2	30.6878	0.00625965	0.0526609	0.285811	0.996577
FBgn0000360	Cp38	Chorion protein 38	6877.73	0.00625548	0.0979983	0.0965235	0.983716
FBgn0005411	U2af50	U2 small nuclear riboprotein auxiliary factor 50	1348.17	0.00625322	0.027514	0.13901	0.996577
FBgn0014464	Cp7Fa	Chorion protein a at 7F	348.09	0.00625089	0.0890409	0.1739	0.996577
FBgn0263975	CR43727	None	32.7993	0.00625034	0.0529698	0.286669	0.996577
FBgn0263619	asRNA:ASTR	Antisense transcript of Rga	12.7211	0.00624996	0.0690509	0.29365	0.996577
FBgn0025381	rush	rush hour	1433.8	0.00624477	0.0319357	0.201875	0.996577
FBgn0010323	Gsc	Goosecoid	2.00398	0.00623969	0.0865814	0.203471	0.996577
FBgn0035155	RabX6	RabX6	114.658	0.00623107	0.0412555	0.269387	0.996577
FBgn0036193	CG14135	None	89.1496	0.00623069	0.0421801	0.271939	0.996577
FBgn0039631	Sirt7	Sirtuin 7	225.283	0.00622595	0.0404767	0.267208	0.996577
FBgn0025463	Bap60	Brahma associated protein 60kD	1589.24	0.00622557	0.0325646	0.210778	0.996577
FBgn0030506	DNAlig4	DNA ligase 4	176.893	0.00622288	0.0383124	0.258331	0.996577
FBgn0015625	CycB3	Cyclin B3	2767.43	0.00621522	0.0414204	0.270789	0.996577
FBgn0267242	asRNA:CR45682	antisense RNA:CR45682	20.6511	0.00620899	0.0694124	0.295433	0.996577
FBgn0010235	Klc	Kinesin light chain	1123.59	0.00620827	0.0271699	0.136577	0.996577
FBgn0035181	CG9205	None	629.237	0.00620082	0.0295633	0.172639	0.996577
FBgn0030529	Clic	Chloride intracellular channel	1119.1	0.00620072	0.0303163	0.183394	0.996577
FBgn0266204	lncRNA:CR44899	long non-coding RNA:CR44899	1.37113	0.00619811	0.0948036	0.115369	0.993692
FBgn0036740	Vps60	Vacuolar protein sorting 60	845.512	0.00619723	0.0317278	0.202502	0.996577
FBgn0033887	St4	Sulfotransferase 4	29.0924	0.0061947	0.0800117	0.262314	0.996577
FBgn0250754	CG42232	None	1103.33	0.00619001	0.0379484	0.258446	0.996577
FBgn0051427	CR31427	None	3.02216	0.00618326	0.0854213	0.216923	0.996577
FBgn0035691	CG7386	None	46.6719	0.00618297	0.0467418	0.283058	0.996577
FBgn0035026	Fcp1	TFIIF-interacting CTD phosphatase	610.746	0.00618205	0.037024	0.253566	0.996577
FBgn0034442	CG11257	None	66.5574	0.00618114	0.0428024	0.276281	0.996577
FBgn0034269	Hyccin	Hyccin	566.945	0.00618048	0.0331071	0.220014	0.996577
FBgn0010877	l(3)05822	lethal (3) 05822	1247.81	0.00617233	0.035428	0.242742	0.996577
FBgn0087039	Sbp2	SECIS-binding protein 2	347.456	0.00616646	0.034782	0.237641	0.996577
FBgn0038865	cDIP	Common Dpr-interacting protein	172.883	0.00616397	0.0578066	0.296347	0.996577
FBgn0033928	Arc2	Arc2	308.083	0.00616029	0.0450378	0.281779	0.996577
FBgn0022702	Cht2	Chitinase 2	574.174	0.00615948	0.0381895	0.261592	0.996577
FBgn0036367	CG10116	None	416.439	0.00615808	0.0446421	0.281238	0.996577
FBgn0003187	qua	quail	544.246	0.00615739	0.0415159	0.27444	0.996577
FBgn0036029	CG16719	None	6.39497	0.00615661	0.0744339	0.288529	0.996577
FBgn0034515	CG13428	None	292.858	0.00615643	0.0547148	0.293865	0.996577
FBgn0266950	lncRNA:CR45401	long non-coding RNA:CR45401	1.62337	0.0061562	0.0919887	0.139772	0.996577
FBgn0004865	Eip78C	Ecdysone-induced protein 78C	44.4268	0.00615588	0.045757	0.283174	0.996577
FBgn0034011	CG8160	None	9.63637	0.00615382	0.0730261	0.292344	0.996577
FBgn0030854	CG8289	None	607.971	0.00615353	0.0324815	0.214728	0.996577
FBgn0036090	CG8009	None	225.601	0.00615178	0.0361962	0.249936	0.996577
FBgn0050091	CG30091	None	2.02903	0.00615081	0.085719	0.214003	0.996577
FBgn0039520	Gr98a	Gustatory receptor 98a	13.1875	0.00615076	0.0650559	0.300648	0.996577
FBgn0033935	Sin1	SAPK-interacting protein 1	342.987	0.00614189	0.037912	0.261235	0.996577
FBgn0002781	mod(mdg4)	modifier of mdg4	6168.22	0.00613791	0.0372787	0.25791	0.996577
FBgn0025777	homer	homer	984.891	0.00613091	0.0360884	0.25051	0.996577
FBgn0037252	CG14650	None	915.342	0.00612861	0.0320883	0.211736	0.996577
FBgn0039712	CG15514	None	600.598	0.00612757	0.0316627	0.206497	0.996577
FBgn0036142	Adck5	aarF domain containing kinase 5	183.438	0.00612628	0.0346142	0.238818	0.996577
FBgn0041225	Gr94a	Gustatory receptor 94a	11.5898	0.00612383	0.0766787	0.28204	0.996577
FBgn0051807	CG31807	None	7.78099	0.0061228	0.0746969	0.289271	0.996577
FBgn0047114	CG31142	None	111.437	0.00612162	0.0410249	0.275135	0.996577
FBgn0039210	CG13625	None	534.473	0.00612016	0.0386722	0.266368	0.996577
FBgn0261349	Mst36Fb	Male-specific transcript 36Fb	5.66774	0.00611362	0.0731674	0.293935	0.996577
FBgn0039554	CG5003	None	640.546	0.00611146	0.0339038	0.233078	0.996577
FBgn0264691	Lst8	Lst8	523.947	0.00611145	0.0315709	0.206453	0.996577
FBgn0284254	Impbeta11	Importin beta11	856.444	0.00611088	0.0285364	0.163385	0.996577
FBgn0041186	Slbp	Stem-loop binding protein	1107.65	0.00611072	0.038186	0.264603	0.996577
FBgn0051457	CG31457	None	259.61	0.00610838	0.0391873	0.269367	0.996577
FBgn0038490	CG5285	None	43.5726	0.00610667	0.0479793	0.289115	0.996577
FBgn0086908	egg	eggless	615.392	0.00610627	0.0313486	0.203938	0.996577
FBgn0035153	ebd1	earthbound 1	677.887	0.00610559	0.0308482	0.197312	0.996577
FBgn0041160	comm2	comm2	118.358	0.00610201	0.0453294	0.285631	0.996577
FBgn0001301	kel	kelch	365.088	0.00610106	0.0376499	0.262374	0.996577
FBgn0034005	ItgaPS4	Integrin alphaPS4 subunit	14.8519	0.00609979	0.068033	0.302402	0.996577
FBgn0029848	Btnd	Biotinidase	11.3807	0.00609485	0.0691942	0.301644	0.996577
FBgn0024846	p38b	p38b MAP kinase	756.562	0.0060922	0.0281684	0.159013	0.996577
FBgn0035488	CG11593	None	793.229	0.00609189	0.0369647	0.258931	0.996577
FBgn0028331	l(1)G0289	lethal (1) G0289	3889.26	0.00609015	0.030996	0.200398	0.996577
FBgn0034914	CG5554	None	1736.57	0.00608479	0.0294187	0.178409	0.996577
FBgn0033340	CG13751	None	282.889	0.00608363	0.0347891	0.243247	0.996577
FBgn0024984	CG3457	None	394.509	0.00608324	0.0400013	0.274073	0.996577
FBgn0011655	Med	Medea	750.592	0.00607465	0.0308868	0.200018	0.996577
FBgn0260795	NaPi-III	Na[+]-dependent inorganic phosphate cotransporter type III	1989.84	0.00607064	0.0303068	0.192267	0.996577
FBgn0037689	CG8135	None	626.8	0.00607018	0.0287684	0.169657	0.996577
FBgn0264694	mgr	merry-go-round	1183	0.00606974	0.0299519	0.187261	0.996577
FBgn0262622	lncRNA:CR43146	long non-coding RNA:CR43146	1.57406	0.00606575	0.0899881	0.162085	0.996577
FBgn0004227	nonA	no on or off transient A	832.523	0.00606001	0.0320935	0.216623	0.996577
FBgn0034091	mrj	mrj	1072.16	0.00605613	0.035004	0.246955	0.996577
FBgn0027518	Wdr24	WD repeat domain 24	343.189	0.00605426	0.0356085	0.251966	0.996577
FBgn0029756	CG3309	None	407.436	0.00605403	0.0346639	0.244149	0.996577
FBgn0029795	CG15773	None	36.0925	0.00605233	0.0653618	0.306156	0.996577
FBgn0037345	Rev7	DNA polymerase zeta Rev7 subunit	104.249	0.00604551	0.0494249	0.294503	0.996577
FBgn0051950	Sbat	Sabbat	72.6611	0.0060435	0.0428951	0.284583	0.996577
FBgn0036519	CG7650	None	292.048	0.00603323	0.0393126	0.274527	0.996577
FBgn0051922	CG31922	None	36.7044	0.00603159	0.048128	0.293721	0.996577
FBgn0262904	asRNA:CR43259	antisense RNA:CR43259	6.86027	0.00602986	0.0746261	0.293754	0.996577
FBgn0250848	26-29-p	26-29kD-proteinase	7250.62	0.00602824	0.0344853	0.24431	0.996577
FBgn0063924	Kaz1-ORFA	Kaz1-ORFA	1.94945	0.00602432	0.0956971	0.110587	0.988129
FBgn0030661	Alp11	Alkaline phosphatase 11	3.12554	0.00602292	0.0817187	0.255225	0.996577
FBgn0034748	CG17807	None	296.65	0.00601674	0.0345604	0.245778	0.996577
FBgn0053052	Gorab	Golgin, RAB6 interacting	331.411	0.0060119	0.0356794	0.255344	0.996577
FBgn0033392	CG8027	None	135.847	0.00599747	0.0493106	0.297227	0.996577
FBgn0033581	CG12391	None	1156.27	0.00598961	0.0367916	0.264505	0.996577
FBgn0029686	Glos	Gaulos	234.363	0.00598462	0.0374549	0.268757	0.996577
FBgn0034217	Lhr	Lethal hybrid rescue	83.3309	0.00598116	0.0476567	0.296122	0.996577
FBgn0037705	mura	murashka	530.174	0.00597917	0.0329982	0.232863	0.996577
FBgn0038350	AOX4	Aldehyde oxidase 4	1.87797	0.0059691	0.096299	0.10762	0.98579
FBgn0037717	CG8301	None	270.865	0.00596822	0.0381538	0.273477	0.996577
FBgn0043455	CG5986	None	337.807	0.00596583	0.034755	0.251004	0.996577
FBgn0030858	IntS2	Integrator 2	645.126	0.005964	0.0320865	0.223428	0.996577
FBgn0029766	CG15784	None	14334.9	0.00595984	0.054261	0.30506	0.996577
FBgn0030792	CG4789	None	547.699	0.00595762	0.0287349	0.176997	0.996577
FBgn0052580	Muc14A	Mucin 14A	2.71047	0.00595601	0.0850472	0.223871	0.996577
FBgn0036038	defl	deflated	255.841	0.00595599	0.0310784	0.211153	0.996577
FBgn0053523	CG33523	None	962.098	0.0059549	0.0269756	0.149459	0.996577
FBgn0033890	Ctf4	Chromosome transmission fidelity 4	604.718	0.00595391	0.0380965	0.27412	0.996577
FBgn0264704	lncRNA:CR43973	long non-coding RNA:CR43973	20.3099	0.00595289	0.0593117	0.309998	0.996577
FBgn0025809	Paf-AHalpha	Platelet-activating factor acetylhydrolase alpha	616.215	0.00595148	0.0352255	0.255913	0.996577
FBgn0016919	nompB	no mechanoreceptor potential B	7.97902	0.00594922	0.070321	0.307952	0.996577
FBgn0038862	Usp8	Ubiquitin specific protease 8	609.991	0.00594897	0.0307911	0.207783	0.996577
FBgn0016930	Dyrk2	Dual-specificity tyrosine phosphorylation-regulated kinase 2	388.265	0.00594247	0.035907	0.261709	0.996577
FBgn0031969	pes	peste	1408.65	0.0059337	0.0314966	0.218274	0.996577
FBgn0038631	CG7695	None	373.112	0.00592977	0.0512388	0.303592	0.996577
FBgn0038424	CG17565	None	463.506	0.00592966	0.0312124	0.21487	0.996577
FBgn0037737	Pnn	Pinin	382.521	0.0059287	0.0359281	0.262795	0.996577
FBgn0050377	CG30377	None	875.854	0.00591652	0.0366016	0.268166	0.996577
FBgn0041252	Femcoat	Femcoat	172.217	0.00591181	0.0973067	0.103108	0.98579
FBgn0286516	aqz	aaquetzalli	4932.3	0.00591094	0.0326079	0.23343	0.996577
FBgn0015372	RabX1	RabX1	588.667	0.00590285	0.0327237	0.235331	0.996577
FBgn0013732	sced	scrambled	839.852	0.00590173	0.0388427	0.280916	0.996577
FBgn0034997	CG3376	None	1070.02	0.00590051	0.0357555	0.263475	0.996577
FBgn0051915	CG31915	None	286.138	0.0058942	0.0387405	0.280964	0.996577
FBgn0039116	CG10375	None	342.335	0.00588421	0.0328002	0.237549	0.996577
FBgn0034866	Or59c	Odorant receptor 59c	1.65977	0.00588372	0.0926961	0.133587	0.996577
FBgn0283657	Tlk	Tousled-like kinase	872.322	0.0058821	0.0379169	0.277912	0.996577
FBgn0266041	asRNA:CR44806	antisense RNA:CR44806	3.38728	0.00588165	0.0839574	0.237175	0.996577
FBgn0010097	gammaTub37C	gamma-Tubulin at 37C	678.26	0.00587627	0.042798	0.294578	0.996577
FBgn0266350	lncRNA:CR44999	long non-coding RNA:CR44999	6.31241	0.00587296	0.0808245	0.266724	0.996577
FBgn0267815	asRNA:CR46140	antisense RNA:CR46140	28.6885	0.00587264	0.0797016	0.275083	0.996577
FBgn0040514	CG17169	None	11.173	0.00586665	0.0814766	0.261544	0.996577
FBgn0034957	Rsph4a	Radial spoke head protein 4a	1.31881	0.0058576	0.100401	0.0918017	0.980492
FBgn0032660	elfless	elfless	1.01852	0.00585374	0.0965258	0.107608	0.98579
FBgn0040290	RecQ4	RecQ4 helicase	627.666	0.00585145	0.041362	0.292692	0.996577
FBgn0267522	28SrRNA-Psi:CR45862	28S ribosomal RNA pseudogene:CR45862	2.17986	0.00585006	0.099177	0.0960974	0.983716
FBgn0029924	CG4586	None	694.909	0.00584783	0.0434479	0.29768	0.996577
FBgn0032409	Ced-12	Ced-12	368.077	0.00584176	0.0336414	0.249492	0.996577
FBgn0034687	CG11475	None	7.40426	0.00583778	0.0712382	0.312268	0.996577
FBgn0050169	Brca2	BRCA2, DNA repair associated	362.57	0.00583162	0.0376698	0.280005	0.996577
FBgn0052865	lncRNA:alphagamma-element:CR32865	alphagamma-element:CR32865	152.312	0.00582891	0.0778485	0.288395	0.996577
FBgn0030600	hiw	highwire	295.034	0.00582769	0.0440412	0.300051	0.996577
FBgn0035315	CG8960	None	11.1457	0.00582598	0.0957632	0.112043	0.988129
FBgn0035734	CG14823	None	268.419	0.00582122	0.0470148	0.305068	0.996577
FBgn0039290	CG13654	None	138.125	0.00581684	0.0517453	0.311164	0.996577
FBgn0086779	step	steppke	942.416	0.0058155	0.0354524	0.267131	0.996577
FBgn0033616	CG7745	None	341.524	0.00581431	0.0357032	0.269067	0.996577
FBgn0030744	CG9992	None	515.843	0.00581195	0.0303183	0.211444	0.996577
FBgn0030396	CG2556	None	1134.96	0.00581153	0.0304396	0.213193	0.996577
FBgn0031484	CG3165	None	375.088	0.00581056	0.0364614	0.274478	0.996577
FBgn0038768	CG4936	None	598.82	0.00580442	0.0355129	0.268364	0.996577
FBgn0052302	CG32302	None	166.002	0.00580033	0.0675843	0.319571	0.996577
FBgn0262150	CG42876	None	12.949	0.00579812	0.0765291	0.296614	0.996577
FBgn0010042	GstD6	Glutathione S transferase D6	6.81116	0.00579364	0.0880717	0.186601	0.996577
FBgn0031854	TTLL3A	Tubulin tyrosine ligase-like 3A	3.19359	0.00579243	0.0880278	0.187187	0.996577
FBgn0017456	Ubc84D	Ubiquitin conjugating enzyme 84D	3.97218	0.00577977	0.0881744	0.185274	0.996577
FBgn0037261	CG9775	None	1629.57	0.00577698	0.0245523	0.122197	0.993698
FBgn0023506	Es2	Es2	413.821	0.00577692	0.0347093	0.263961	0.996577
FBgn0266417	ringer	ringmaker	287.774	0.00577252	0.0404413	0.295102	0.996577
FBgn0005391	Yp2	Yolk protein 2	57478.3	0.00577239	0.057722	0.319952	0.996577
FBgn0033112	Spn42Db	Serpin 42Db	0.903127	0.00575791	0.0991569	0.0974555	0.983716
FBgn0027597	CG17712	None	265.988	0.00575004	0.0333408	0.253234	0.996577
FBgn0031233	Tbc1d15-17	TBC1 domain family member 15/17	596.679	0.0057452	0.0323376	0.242691	0.996577
FBgn0038767	trem	trade embargo	224.977	0.00574315	0.0395392	0.294013	0.996577
FBgn0032303	CG6508	None	17.8909	0.00574075	0.104696	0.0826586	0.968242
FBgn0015550	tap	target of Poxn	2.88017	0.00572988	0.0842251	0.236743	0.996577
FBgn0266172	pre-mod(mdg4)-E	None	17.9942	0.0057271	0.10823	0.0767137	0.963499
FBgn0033845	mars	mars	1145	0.0057262	0.0397162	0.295764	0.996577
FBgn0032020	strat	stratum	195.874	0.00572502	0.0369955	0.283604	0.996577
FBgn0031535	CG12795	None	1296.28	0.00572335	0.0493208	0.314242	0.996577
FBgn0015270	Orc2	Origin recognition complex subunit 2	445.387	0.00572307	0.0392004	0.294091	0.996577
FBgn0029822	CG12236	None	648.398	0.00572306	0.0376727	0.287366	0.996577
FBgn0052380	SMSr	SMSr	673.219	0.00572094	0.032168	0.242568	0.996577
FBgn0037134	CG7407	None	227.08	0.00571947	0.0341534	0.263308	0.996577
FBgn0264490	Eip93F	Ecdysone-induced protein 93F	285.132	0.00571864	0.0435476	0.306075	0.996577
FBgn0039343	CG5111	None	16.861	0.00571847	0.0656392	0.325686	0.996577
FBgn0016126	CaMKI	Calcium/calmodulin-dependent protein kinase I	1717.47	0.00571808	0.0314434	0.233899	0.996577
FBgn0000063	Mps1	Monopolar spindle 1	352.927	0.00571676	0.0414066	0.30147	0.996577
FBgn0039665	CG2310	None	255.718	0.00571651	0.0341917	0.263872	0.996577
FBgn0036008	CG3408	None	445.022	0.005709	0.0369095	0.284225	0.996577
FBgn0037255	Fip1	Factor interacting with poly(A) polymerase 1	794.495	0.00570849	0.0314957	0.235311	0.996577
FBgn0036640	nxf2	nuclear RNA export factor 2	368.77	0.00570804	0.0390193	0.294396	0.996577
FBgn0039106	CG10301	None	2.9614	0.0057058	0.0834311	0.246274	0.996577
FBgn0033528	trsn	translin	278.997	0.00570076	0.0356051	0.276404	0.996577
FBgn0024909	Taf7	TBP-associated factor 7	354.325	0.00569506	0.0356741	0.277304	0.996577
FBgn0003480	spn-B	spindle B	104.037	0.00569111	0.0437119	0.308163	0.996577
FBgn0032974	CG3651	None	803.017	0.00568651	0.0355822	0.277263	0.996577
FBgn0038134	wntD	wnt inhibitor of Dorsal	7.17231	0.00568053	0.0787601	0.288593	0.996577
FBgn0261049	Vps45	Vacuolar protein sorting 45	235.475	0.00567266	0.0336144	0.261761	0.996577
FBgn0029646	CG14423	None	1.39387	0.00566641	0.0888404	0.176792	0.996577
FBgn0032052	PIG-U	Phosphatidylinositol glycan anchor biosynthesis class U	414.811	0.00566436	0.0339775	0.265808	0.996577
FBgn0030010	CG10959	None	188.664	0.00566214	0.0421415	0.306839	0.996577
FBgn0001224	Hsp23	Heat shock protein 23	2148.8	0.00566175	0.0661989	0.328854	0.996577
FBgn0039258	beta4GalT7	beta-4-galactosyltransferase 7	336.906	0.00565889	0.0329363	0.255932	0.996577
FBgn0038929	CG13408	None	4.77328	0.00565674	0.0768335	0.301314	0.996577
FBgn0039625	beta4GalNAcTB	beta1,4-N-acetylgalactosaminyltransferase B	365.448	0.00565305	0.0311761	0.235548	0.996577
FBgn0038418	pad	poils au dos	177.337	0.00565255	0.0408216	0.304124	0.996577
FBgn0263667	Lpt	Lost PHDs of trr	432.5	0.00564818	0.0325606	0.252679	0.996577
FBgn0035160	hng3	hinge3	245.651	0.00564721	0.0389743	0.298337	0.996577
FBgn0266195	Tgs1	Trimethylguanosine synthase 1	393.184	0.00564718	0.0310049	0.233758	0.996577
FBgn0026207	mbo	members only	530.332	0.00564702	0.0303668	0.225016	0.996577
FBgn0035328	yellow-g2	yellow-g2	366.993	0.00564462	0.0927824	0.134414	0.996577
FBgn0261698	SLO2	slowpoke 2	392.902	0.00563967	0.0304237	0.226405	0.996577
FBgn0026432	Grip163	Grip163	162.079	0.00563369	0.0384528	0.297131	0.996577
FBgn0037876	CG4820	None	120.035	0.005631	0.0401106	0.303442	0.996577
FBgn0283510	Pal1	Peptidyl-alpha-hydroxyglycine-alpha-amidating lyase 1	1054.84	0.00562615	0.0302206	0.224608	0.996577
FBgn0032105	borr	borealin-related	924.526	0.00562324	0.0401234	0.304006	0.996577
FBgn0032486	mRF1	mitochondrial translation release factor 1	190.034	0.00561788	0.0357433	0.283363	0.996577
FBgn0266011	lncRNA:CR44784	long non-coding RNA:CR44784	3.37196	0.00561605	0.0808629	0.274368	0.996577
FBgn0003326	sca	scabrous	28.2968	0.00561078	0.0583531	0.330858	0.996577
FBgn0029512	Aos1	Activator of SUMO 1	936.1	0.00561074	0.0353069	0.280775	0.996577
FBgn0003464	sol	small optic lobes	1456.81	0.00560922	0.0262866	0.162241	0.996577
FBgn0035405	CG15812	None	450.344	0.0056077	0.0364757	0.28883	0.996577
FBgn0016053	pgc	polar granule component	1310.72	0.00560652	0.0413128	0.308526	0.996577
FBgn0043854	slam	slow as molasses	442.61	0.00560638	0.039639	0.303555	0.996577
FBgn0010403	Obp83b	Odorant-binding protein 83b	23.9224	0.00560518	0.0779593	0.296906	0.996577
FBgn0029958	Pdp	Pyruvate dehydrogenase phosphatase	663.343	0.00560095	0.0289664	0.207743	0.996577
FBgn0266681	asRNA:CR45171	antisense RNA:CR45171	17.0444	0.00560082	0.0632122	0.333502	0.996577
FBgn0010340	140up	upstream of RpII140	182.188	0.00560056	0.0341741	0.272381	0.996577
FBgn0038928	Fadd	Fas-associated death domain	120.494	0.00560035	0.0436298	0.313969	0.996577
FBgn0032030	Wdr82	WD repeat domain 82	341.815	0.00559385	0.0337173	0.268732	0.996577
FBgn0265669	CG44476	None	36.9046	0.00559362	0.0495982	0.323045	0.996577
FBgn0264090	CG43759	None	184.315	0.00559213	0.0396468	0.304555	0.996577
FBgn0031986	CG8673	None	2.5915	0.00559145	0.0820831	0.263366	0.996577
FBgn0029959	Rab39	Rab39	410.53	0.00558995	0.0297584	0.220786	0.996577
FBgn0032813	PCNA2	Proliferating cell nuclear antigen 2	24.3303	0.00558991	0.0535502	0.327823	0.996577
FBgn0033925	CG8617	None	282.361	0.00558617	0.0327245	0.259308	0.996577
FBgn0087021	Spc25	Spc25	216.948	0.00558416	0.0423435	0.312469	0.996577
FBgn0029696	CG15571	None	37.1765	0.00558363	0.105339	0.0840966	0.974396
FBgn0264848	vih	vihar	1542.73	0.00557914	0.0379696	0.29878	0.996577
FBgn0034304	CG5742	None	258.209	0.00557461	0.0353206	0.283543	0.996577
FBgn0033015	d4	d4	1224.02	0.00557385	0.0355109	0.284968	0.996577
FBgn0004050	z	zeste	720.608	0.00557251	0.0314319	0.245264	0.996577
FBgn0045476	Gr64e	Gustatory receptor 64e	2.22237	0.00556657	0.0833156	0.250444	0.996577
FBgn0032014	CG7840	None	1202.92	0.00556075	0.0371058	0.295788	0.996577
FBgn0030195	CG2898	None	2.15138	0.00555677	0.0915671	0.14604	0.996577
FBgn0270924	zf30C	zinc finger protein 30C	1086.56	0.00555376	0.032757	0.262202	0.996577
FBgn0013720	pck	pickel	477.573	0.00555329	0.0298514	0.225159	0.996577
FBgn0037688	CG9356	None	429.706	0.00555256	0.0314754	0.24742	0.996577
FBgn0000119	arr	arrow	158.626	0.00554377	0.0340135	0.275286	0.996577
FBgn0001189	hfw	halfway	788.932	0.005541	0.0321202	0.256126	0.996577
FBgn0003598	Su(var)3-7	Suppressor of variegation 3-7	1618.06	0.00553832	0.0360452	0.291186	0.996577
FBgn0003882	tub	tube	814.881	0.00553632	0.0290043	0.213614	0.996577
FBgn0051092	LpR2	Lipophorin receptor 2	3348.09	0.00553079	0.0360272	0.291625	0.996577
FBgn0036648	CG4098	None	260.59	0.00552919	0.0324654	0.260979	0.996577
FBgn0037980	DCAF12	DDB1 and CUL4 associated factor 12	180.122	0.00552859	0.036215	0.292973	0.996577
FBgn0035641	CG5568	None	471.429	0.00552785	0.0428018	0.317229	0.996577
FBgn0031824	CG9547	None	405.801	0.00552576	0.0339177	0.275816	0.996577
FBgn0038901	Burs	Bursicon	6.292	0.00552561	0.0833102	0.251367	0.996577
FBgn0003231	ref(2)P	refractory to sigma P	11617.7	0.00552225	0.0403863	0.311704	0.996577
FBgn0032262	CG7384	None	725.144	0.00551917	0.0322771	0.259673	0.996577
FBgn0031474	CG2991	None	663.745	0.00551775	0.0328665	0.266207	0.996577
FBgn0032252	loh	lonely heart	46.8168	0.00551718	0.0509674	0.329802	0.996577
FBgn0004362	HmgD	High mobility group protein D	5414.33	0.00551249	0.0342122	0.279431	0.996577
FBgn0000719	fog	folded gastrulation	645.627	0.00550968	0.0324176	0.262009	0.996577
FBgn0067629	CG33332	None	269.424	0.00550786	0.0348053	0.284654	0.996577
FBgn0000356	Cp16	Chorion protein 16	571.071	0.00550713	0.0999325	0.0988231	0.98579
FBgn0031876	Atac1	Ada2a-containing complex component 1	125.019	0.00550451	0.0376849	0.302746	0.996577
FBgn0039654	Brd8	Bromodomain containing 8	501.252	0.00550257	0.0301349	0.23348	0.996577
FBgn0050001	CG30001	None	78.3167	0.00549998	0.0415984	0.31647	0.996577
FBgn0039205	CG13623	None	96.9425	0.005493	0.0398315	0.312021	0.996577
FBgn0038043	CG17202	None	906.728	0.00548503	0.030403	0.23874	0.996577
FBgn0032906	RPA2	Replication protein A2	641.053	0.00548474	0.036213	0.296194	0.996577
FBgn0010422	TfIIS	RNA polymerase II elongation factor	924.758	0.00548396	0.0281289	0.203727	0.996577
FBgn0024177	zpg	zero population growth	1100.78	0.00548358	0.0334635	0.274885	0.996577
FBgn0267590	asRNA:CR45928	antisense RNA:CR45928	11.1809	0.00548051	0.0629269	0.341306	0.996577
FBgn0261113	Xrp1	Xrp1	8394	0.00548013	0.0433931	0.321632	0.996577
FBgn0036362	CG10725	None	107.351	0.00547826	0.0608329	0.341039	0.996577
FBgn0033401	Cog6	Component of oligomeric golgi complex 6	376.548	0.00547585	0.028881	0.216689	0.996577
FBgn0039972	Marf1	Meiosis regulator and mRNA stability factor 1	2699.95	0.00547447	0.0416695	0.318397	0.996577
FBgn0039623	CG1951	None	471.58	0.00547029	0.0325742	0.26689	0.996577
FBgn0035838	ldbr	lariat debranching enzyme	187.538	0.00546695	0.03864	0.309589	0.996577
FBgn0263457	asRNA:CR43480	antisense RNA:CR43480	7.72736	0.00546664	0.0727571	0.32844	0.996577
FBgn0265178	CG44243	None	1340.61	0.0054653	0.0511152	0.333505	0.996577
FBgn0260986	mei-38	meiotic 38	717.789	0.00546526	0.0392835	0.31212	0.996577
FBgn0039016	Dcr-1	Dicer-1	498.907	0.00546436	0.029014	0.219766	0.996577
FBgn0034272	Ir54a	Ionotropic receptor 54a	2.06322	0.00546004	0.0848587	0.232832	0.996577
FBgn0263738	Ada2a	transcriptional Adaptor 2a	137.49	0.0054572	0.0366235	0.300659	0.996577
FBgn0032847	Taf13	TBP-associated factor 13	195.89	0.00544796	0.035384	0.293498	0.996577
FBgn0263081	CG43349	None	1799.52	0.00544318	0.0375863	0.30671	0.996577
FBgn0033851	CG13332	None	7.69697	0.00544228	0.0697933	0.337675	0.996577
FBgn0013717	not	non-stop	505.502	0.00543995	0.0342195	0.285117	0.996577
FBgn0036641	Smn	survival motor neuron	506.726	0.00543897	0.0354802	0.29485	0.996577
FBgn0266212	asRNA:CR44907	antisense RNA:CR44907	3.10801	0.0054375	0.0865535	0.20936	0.996577
FBgn0034717	CG5819	None	592.113	0.00543664	0.0430726	0.324015	0.996577
FBgn0004856	Bx42	Bx42	1235.85	0.00543232	0.0280965	0.207511	0.996577
FBgn0003980	Vm26Ab	Vitelline membrane 26Ab	1925.13	0.00543222	0.0771	0.309877	0.996577
FBgn0033048	CG7881	None	46.6568	0.00543103	0.0493574	0.333745	0.996577
FBgn0037014	CG13251	None	4.64693	0.00543098	0.0775249	0.307215	0.996577
FBgn0026737	CG6171	None	359.143	0.00541978	0.0375761	0.30837	0.996577
FBgn0034617	Panx	Panoramix	301.73	0.00541791	0.0355168	0.296704	0.996577
FBgn0260770	CG42568	None	78.75	0.00541467	0.0523903	0.338453	0.996577
FBgn0030054	Caf1-180	Chromatin assembly factor 1, p180 subunit	1929.93	0.00541321	0.0373369	0.307693	0.996577
FBgn0264326	DNApol-epsilon255	DNA polymerase epsilon 255kD subunit	406.743	0.00541309	0.0386894	0.313645	0.996577
FBgn0038966	pinta	prolonged depolarization afterpotential (PDA) is not apparent	266.782	0.00541277	0.0360685	0.30068	0.996577
FBgn0259876	Cap-G	Chromosome associated protein G	952.758	0.00541258	0.035545	0.297301	0.996577
FBgn0038082	Ugt37A2	UDP-glycosyltransferase family 37 member A2	289.124	0.00540653	0.0620866	0.346176	0.996577
FBgn0025185	az2	az2	259.054	0.00540331	0.038961	0.315377	0.996577
FBgn0033806	FLASH	FLICE-associated huge protein	233.411	0.00540258	0.0369103	0.306287	0.996577
FBgn0250837	dUTPase	Deoxyuridine triphosphatase	986.615	0.00539939	0.0505272	0.33736	0.996577
FBgn0038638	CG7702	None	253.073	0.00539742	0.036038	0.301651	0.996577
FBgn0266382	asRNA:CR45024	antisense RNA:CR45024	2.05299	0.00539724	0.0888513	0.177846	0.996577
FBgn0283468	slmb	supernumerary limbs	1379.38	0.00539697	0.033125	0.278502	0.996577
FBgn0033212	LRR	Leucine-rich repeat	847.583	0.00539466	0.0278185	0.205993	0.996577
FBgn0283499	InR	Insulin-like receptor	399.591	0.00539462	0.0386255	0.314732	0.996577
FBgn0051300	CG31300	None	485.458	0.00539199	0.039717	0.318795	0.996577
FBgn0003741	tra	transformer	248.564	0.00539157	0.0410853	0.322753	0.996577
FBgn0030373	moon	moonshiner	148.963	0.00539109	0.0411805	0.323028	0.996577
FBgn0262008	CG42826	None	4.19234	0.00538886	0.0784583	0.302466	0.996577
FBgn0267632	asRNA:CR45970	antisense RNA:CR45970	14.8545	0.00537192	0.0724915	0.334642	0.996577
FBgn0033421	CG1888	None	363.628	0.00536714	0.0332777	0.282405	0.996577
FBgn0010768	sqz	squeeze	131.841	0.00536693	0.0378757	0.31363	0.996577
FBgn0051441	CG31441	None	105.741	0.00536358	0.0399696	0.321625	0.996577
FBgn0027579	mino	minotaur	2102.49	0.0053459	0.0360908	0.305893	0.996577
FBgn0265066	lncRNA:CR44177	long non-coding RNA:CR44177	2.64223	0.00534077	0.0814771	0.276813	0.996577
FBgn0036818	CG14074	None	110.364	0.00533633	0.0435895	0.332004	0.996577
FBgn0038649	CG7718	None	461.752	0.00533526	0.0305894	0.253999	0.996577
FBgn0026326	Mad1	Mitotic arrest-deficient 1	521.369	0.00533237	0.0327855	0.280359	0.996577
FBgn0016794	dos	daughter of sevenless	926.912	0.00532839	0.0319789	0.271947	0.996577
FBgn0050163	Cpr60D	Cuticular protein 60D	13.9771	0.00532721	0.0629575	0.351573	0.996577
FBgn0031560	CG16713	None	392.841	0.0053228	0.0420779	0.329981	0.996577
FBgn0026427	Su(var)2-HP2	Su(var)2-HP2	785.868	0.00532233	0.0342491	0.294656	0.996577
FBgn0039632	Cul5	Cullin 5	848.813	0.00532149	0.0325591	0.278905	0.996577
FBgn0015553	tos	tosca	799.646	0.00531891	0.0370352	0.313209	0.996577
FBgn0022770	Peritrophin-A	Peritrophin A	35.7924	0.00531848	0.0530769	0.345957	0.996577
FBgn0031573	CG3407	None	239.602	0.00531765	0.0376646	0.31634	0.996577
FBgn0030033	CG1387	None	1.50142	0.00531668	0.0965181	0.115453	0.993692
FBgn0028563	sut1	sugar transporter 1	1295.11	0.00531131	0.0305517	0.255559	0.996577
FBgn0000250	cact	cactus	3857.7	0.00531063	0.0304303	0.253959	0.996577
FBgn0260817	gkt	glaikit	350.267	0.0053036	0.0333527	0.288293	0.996577
FBgn0025837	CG17636	None	60.6406	0.00530096	0.0501524	0.34384	0.996577
FBgn0035283	CG12024	None	638.516	0.00530091	0.0297554	0.245189	0.996577
FBgn0265186	CG44251	None	614.802	0.00529556	0.0407721	0.328815	0.996577
FBgn0039510	CG3339	None	9.08464	0.00529444	0.0684109	0.349382	0.996577
FBgn0010173	RpA-70	Replication Protein A 70	2381.14	0.00529415	0.0328345	0.284022	0.996577
FBgn0039462	CG14252	None	45.5615	0.00529059	0.0429503	0.334075	0.996577
FBgn0003002	opa	odd paired	14.257	0.00529024	0.0644302	0.3537	0.996577
FBgn0263447	asRNA:CR43470	antisense RNA:CR43470	1.91349	0.00528681	0.0993449	0.104871	0.98579
FBgn0000529	bsh	brain-specific homeobox	3.97368	0.00528451	0.0750576	0.328683	0.996577
FBgn0005696	DNApol-alpha73	DNA polymerase alpha 73kD subunit	665.113	0.00528171	0.0379195	0.320162	0.996577
FBgn0267073	lncRNA:CR45517	long non-coding RNA:CR45517	83.686	0.00527794	0.053255	0.349039	0.996577
FBgn0033261	udd	under-developed	362.588	0.00527478	0.0310265	0.264988	0.996577
FBgn0038552	Alg1	ALG1, chitobiosyldiphosphodolichol beta-mannosyltransferase	774.236	0.00527426	0.0332145	0.289399	0.996577
FBgn0014861	Mcm2	Minichromosome maintenance 2	1262.63	0.00527351	0.0367885	0.315383	0.996577
FBgn0033726	Cpr49Ad	Cuticular protein 49Ad	3.4684	0.00527147	0.0791487	0.301731	0.996577
FBgn0263412	lncRNA:CR43458	long non-coding RNA:CR43458	5.66811	0.00527132	0.073573	0.336264	0.996577
FBgn0033884	CG13344	None	578.061	0.00526926	0.0357374	0.309628	0.996577
FBgn0030945	Ing3	Inhibitor of growth family, member 3	348.045	0.00526912	0.0318077	0.274999	0.996577
FBgn0027514	CG1024	None	256.079	0.00526767	0.0382064	0.322418	0.996577
FBgn0032645	CG15142	None	22.1855	0.00526756	0.0520904	0.3485	0.996577
FBgn0040528	CG15864	None	12.5155	0.00526696	0.0639802	0.355464	0.996577
FBgn0022943	Cbp20	cap binding protein 20	262.044	0.00526622	0.0347848	0.303326	0.996577
FBgn0037934	CG6830	None	393.015	0.00526585	0.0488408	0.344727	0.996577
FBgn0020407	asun	asunder	285.123	0.00526552	0.0341921	0.298759	0.996577
FBgn0029629	eIF3g1	eukaryotic translation initiation factor 3 subunit g1	2272.99	0.00526473	0.0235949	0.139861	0.996577
FBgn0032047	CG13088	None	107.119	0.00526419	0.0372475	0.318414	0.996577
FBgn0013683	mt:ND4L	mitochondrial NADH-ubiquinone oxidoreductase chain 4L	23.0232	0.0052594	0.08247	0.2677	0.996577
FBgn0052707	APC4	Anaphase Promoting Complex subunit 4	304.164	0.0052589	0.0341048	0.298577	0.996577
FBgn0260743	GC1	Glutamate Carrier 1	1045.52	0.00525079	0.0296663	0.248305	0.996577
FBgn0034856	yellow-d2	yellow-d2	9.15734	0.00525028	0.0682517	0.352485	0.996577
FBgn0029970	Nek2	Nek2	360.819	0.0052501	0.0396242	0.328829	0.996577
FBgn0028746	CG18508	None	282.658	0.005243	0.0324885	0.284744	0.996577
FBgn0038532	CG14322	None	367.134	0.00524221	0.0327548	0.287558	0.996577
FBgn0052479	Usp10	Ubiquitin specific protease 10	1158.63	0.00523833	0.0379423	0.323532	0.996577
FBgn0015737	Hmu	Hemomucin	3300.34	0.00522954	0.0344369	0.303629	0.996577
FBgn0000359	Cp36	Chorion protein 36	4533.97	0.00522329	0.0900842	0.16443	0.996577
FBgn0263198	Acn	Acinus	1486.68	0.00522079	0.0227446	0.127802	0.996577
FBgn0066292	CheB42c	Chemosensory protein B 42c	61.7247	0.00521952	0.0518748	0.351728	0.996577
FBgn0261850	Xpd	Xeroderma pigmentosum D	380.017	0.00521895	0.0314748	0.275397	0.996577
FBgn0003206	Ras64B	Ras oncogene at 64B	564.261	0.00521885	0.0272615	0.211632	0.996577
FBgn0031231	mRpL10	mitochondrial ribosomal protein L10	460.739	0.00521601	0.0312725	0.273193	0.996577
FBgn0036471	CG13460	None	2.8313	0.00521418	0.0877538	0.193983	0.996577
FBgn0030932	Ggt-1	gamma-glutamyl transpeptidase	2553.07	0.0052113	0.0336607	0.298694	0.996577
FBgn0264572	asRNA:CR43944	antisense RNA:CR43944	44.1801	0.00521014	0.0529373	0.353594	0.996577
FBgn0038114	CG11670	None	6.07511	0.00520537	0.0705049	0.350532	0.996577
FBgn0036848	Naxd	NAD(P)HX dehydratase	353.854	0.00519987	0.0295609	0.251303	0.996577
FBgn0261823	Asx	Additional sex combs	375.333	0.0051955	0.0311735	0.273767	0.996577
FBgn0004379	Klp67A	Kinesin-like protein at 67A	553.612	0.0051858	0.0406802	0.336641	0.996577
FBgn0032061	CG9314	None	6.40383	0.00518129	0.0776335	0.31778	0.996577
FBgn0010501	Dcp-1	Death caspase-1	543.701	0.0051793	0.0280992	0.22983	0.996577
FBgn0015803	RtGEF	Rho-type guanine nucleotide exchange factor	897.781	0.00517549	0.0277547	0.224263	0.996577
FBgn0030005	CG2120	None	16.2672	0.00516577	0.0556661	0.359565	0.996577
FBgn0011703	RnrL	Ribonucleoside diphosphate reductase large subunit	2383.63	0.0051613	0.0370643	0.325459	0.996577
FBgn0026144	CBP	sarcoplasmic calcium-binding protein	1067.22	0.00516043	0.0366067	0.323205	0.996577
FBgn0036556	hzg	herzog	517.068	0.00515681	0.0283818	0.236639	0.996577
FBgn0033085	CG15908	None	132.447	0.00515429	0.0353873	0.316512	0.996577
FBgn0062517	CG16984	None	2.60355	0.00515343	0.0930861	0.138299	0.996577
FBgn0085298	CG34269	None	2.52263	0.00515144	0.0794865	0.303507	0.996577
FBgn0037648	CG11975	None	424.226	0.00515058	0.0278644	0.228452	0.996577
FBgn0028936	NimB5	Nimrod B5	143.333	0.00514676	0.0465577	0.350369	0.996577
FBgn0266053	Patr-1	Protein associated with topo II related - 1	801.383	0.00514392	0.0343393	0.309882	0.996577
FBgn0033453	Sting	Sting	567.082	0.00514348	0.0298678	0.260922	0.996577
FBgn0038033	CG10097	None	365.858	0.00513516	0.0663952	0.362726	0.996577
FBgn0264955	asRNA:CR44124	antisense RNA:CR44124	9.14485	0.00513162	0.0635915	0.365014	0.996577
FBgn0035021	CG4622	None	394.73	0.00513048	0.0327581	0.297095	0.996577
FBgn0038252	BigH1	Histone H1 variant BigH1	2153.17	0.00513032	0.0359815	0.322116	0.996577
FBgn0050184	CG30184	None	12.265	0.00513027	0.0609245	0.365274	0.996577
FBgn0029689	CG6428	None	374.087	0.00512419	0.0351098	0.317106	0.996577
FBgn0035996	CG3448	None	128.108	0.00512379	0.0463694	0.351808	0.996577
FBgn0027948	msps	mini spindles	2000.13	0.00512267	0.0318751	0.288466	0.996577
FBgn0039065	Rad60	Rad60	521.821	0.00512136	0.0387961	0.335774	0.996577
FBgn0266829	lncRNA:CR45291	long non-coding RNA:CR45291	1.96624	0.00511957	0.0850369	0.235193	0.996577
FBgn0262514	VhaPPA1-2	Vacuolar H[+] ATPase PPA1 subunit 2	1.74528	0.00511581	0.0856217	0.226426	0.996577
FBgn0259241	CG42339	None	27.8561	0.00511145	0.0497258	0.357139	0.996577
FBgn0038462	EMC2A	ER membrane protein complex subunit 2A	528.269	0.00510657	0.0311596	0.281497	0.996577
FBgn0028499	CG7985	None	129.942	0.00510623	0.033928	0.30974	0.996577
FBgn0000339	cni	cornichon	587.505	0.00510245	0.029049	0.252424	0.996577
FBgn0004860	ph-d	polyhomeotic distal	351.141	0.00510085	0.0293669	0.257455	0.996577
FBgn0259166	CG42271	None	596.663	0.00509909	0.0292037	0.255132	0.996577
FBgn0034030	CG8192	None	18.7416	0.00508686	0.0600886	0.368212	0.996577
FBgn0053329	Sp212	Serine-peptidase 212	114.592	0.00508319	0.0497971	0.359342	0.996577
FBgn0027783	SMC2	Structural maintenance of chromosomes 2	540.778	0.00508233	0.0372992	0.332779	0.996577
FBgn0085370	Pde11	Phosphodiesterase 11	715.02	0.00507845	0.0305241	0.275932	0.996577
FBgn0027339	jim	jim	403.05	0.00507588	0.0366676	0.330235	0.996577
FBgn0264325	Atg6	Autophagy-related 6	225.383	0.0050725	0.0342585	0.315212	0.996577
FBgn0035887	Jon66Cii	Jonah 66Cii	15.7332	0.005072	0.0820444	0.278132	0.996577
FBgn0039085	Ugt303B3	UDP-glycosyltransferase family 303 member B3	139.396	0.0050696	0.0406292	0.345286	0.996577
FBgn0032421	crok	crooked	227.877	0.00506212	0.034579	0.318492	0.996577
FBgn0037370	CG1236	None	516.507	0.00506058	0.0281148	0.241157	0.996577
FBgn0266410	CG45050	None	6434	0.00506032	0.0336896	0.311642	0.996577
FBgn0261437	CSN8	COP9 signalosome subunit 8	275.16	0.00505954	0.0322507	0.298106	0.996577
FBgn0030330	Tango10	Transport and Golgi organization 10	998.815	0.00505718	0.0272114	0.225639	0.996577
FBgn0264942	lncRNA:CR44111	long non-coding RNA:CR44111	4.76804	0.00505536	0.0715839	0.356632	0.996577
FBgn0036998	CG5969	None	321.265	0.00505519	0.0342531	0.316627	0.996577
FBgn0040602	CG14545	None	636.179	0.00505478	0.0337318	0.312471	0.996577
FBgn0031491	alpha4GT1	alpha1,4-galactosyltransferase 1	390.66	0.00505273	0.0311003	0.285628	0.996577
FBgn0029969	CG10932	None	996.358	0.00505034	0.0276927	0.23486	0.996577
FBgn0031885	Mnn1	Menin 1	567.882	0.00504247	0.0322668	0.299785	0.996577
FBgn0266489	CG45088	None	482.647	0.00503835	0.0444641	0.355364	0.996577
FBgn0053542	upd3	unpaired 3	93.3335	0.00503833	0.0611876	0.372026	0.996577
FBgn0000384	cta	concertina	787.337	0.00503783	0.0389367	0.342743	0.996577
FBgn0033792	CG13325	None	135.287	0.00503715	0.0480764	0.360638	0.996577
FBgn0038722	Nup58	Nucleoporin 58kD	636.028	0.00503656	0.0345125	0.320149	0.996577
FBgn0011774	Irbp	Inverted repeat-binding protein	516.008	0.00502797	0.0360813	0.330972	0.996577
FBgn0034403	CG18190	None	940.927	0.00502793	0.039304	0.344722	0.996577
FBgn0053093	CG33093	None	2.45722	0.00501889	0.0816718	0.284411	0.996577
FBgn0032135	GlcAT-S	Glucuronyltransferase S	357.98	0.00501871	0.0343454	0.320416	0.996577
FBgn0037396	CG11459	None	78.5919	0.00501445	0.0545664	0.369848	0.996577
FBgn0265974	ttv	tout-velu	356.978	0.00501129	0.035056	0.326076	0.996577
FBgn0037360	CG2182	None	1927.1	0.00501033	0.0271011	0.228103	0.996577
FBgn0003042	Pc	Polycomb	235.077	0.00501018	0.0353464	0.328056	0.996577
FBgn0011710	2024-09-01	Septin 1	1355.14	0.00500278	0.0333135	0.313352	0.996577
FBgn0264393	CG43841	None	25.3867	0.00499627	0.0581382	0.374063	0.996577
FBgn0035439	CG14961	None	49.6354	0.00499562	0.0629526	0.375017	0.996577
FBgn0036729	CG13733	None	1.61759	0.00498918	0.0953902	0.127535	0.996577
FBgn0259789	zld	zelda	1008.48	0.00498917	0.0379113	0.34282	0.996577
FBgn0034728	rad50	rad50	544.738	0.00498749	0.0322854	0.304876	0.996577
FBgn0011566	Smyd3	SET and MYND domain containing, class 3	333.188	0.00498036	0.0298724	0.276147	0.996577
FBgn0052808	CG32808	None	29.2369	0.00497683	0.0537366	0.371903	0.996577
FBgn0263665	lncRNA:CR43656	long non-coding RNA:CR43656	3.93593	0.00497343	0.080897	0.295317	0.996577
FBgn0264385	lncRNA:CR43837	long non-coding RNA:CR43837	213.357	0.00497163	0.0406192	0.352851	0.996577
FBgn0001086	fzy	fizzy	1048.32	0.0049645	0.0383471	0.34647	0.996577
FBgn0263659	lncRNA:CR43650	long non-coding RNA:CR43650	69.1319	0.00495689	0.0407129	0.354244	0.996577
FBgn0285962	CG46338	None	186.631	0.00495683	0.0317113	0.301508	0.996577
FBgn0266638	asRNA:CR45145	antisense RNA:CR45145	0.938326	0.00495588	0.0907957	0.160788	0.996577
FBgn0025549	unc-119	unc-119	779.87	0.00495575	0.035148	0.331349	0.996577
FBgn0028504	CG12182	None	67.9819	0.00495233	0.041018	0.355342	0.996577
FBgn0262902	asRNA:CR43257	antisense RNA:CR43257	35.9152	0.00495215	0.0508586	0.370625	0.996577
FBgn0051542	CG31542	None	0.934827	0.0049493	0.0932976	0.1407	0.996577
FBgn0038741	CG17186	None	187.48	0.00494736	0.0348449	0.330052	0.996577
FBgn0034753	CG2852	None	6150.17	0.00494723	0.0288043	0.263342	0.996577
FBgn0027934	alpha-Est4aPsi	alpha-Est4aPsi	5.88796	0.00494435	0.0735327	0.355458	0.996577
FBgn0030156	CG15247	None	141.976	0.00494381	0.0399295	0.353209	0.996577
FBgn0031047	Rcd-1	Required for cell differentiation 1	1241.53	0.00494245	0.0284852	0.258685	0.996577
FBgn0035839	CG7550	None	106.192	0.00493883	0.0372815	0.344243	0.996577
FBgn0025676	CkIIalpha-i3	CKII-alpha subunit interactor-3	150.377	0.00493599	0.0348123	0.330799	0.996577
FBgn0039251	Trf4-2	Topoisomerase related function 4-2	307.646	0.00493374	0.0411159	0.357036	0.996577
FBgn0035519	CG1309	None	874.934	0.0049302	0.028862	0.265907	0.996577
FBgn0028341	Ptpmeg2	Protein tyrosine phosphatase Meg2	1431.17	0.00492903	0.0306144	0.290985	0.996577
FBgn0027866	CG9776	None	1058.75	0.00492592	0.0274677	0.242943	0.996577
FBgn0030503	Tango2	Transport and Golgi organization 2	285.842	0.00492517	0.0325257	0.31289	0.996577
FBgn0011481	Ssdp	Sequence-specific single-stranded DNA-binding protein	1705.02	0.00492267	0.0357237	0.337666	0.996577
FBgn0038087	beat-Va	beaten path Va	9.4584	0.00492111	0.0629398	0.380532	0.996577
FBgn0034381	List	Lithium-inducible SLC6 transporter	109.202	0.00491809	0.0423728	0.360958	0.996577
FBgn0029713	CG11436	None	242.993	0.00491469	0.037294	0.346275	0.996577
FBgn0004889	tws	twins	2694.84	0.00491303	0.034613	0.331392	0.996577
FBgn0013770	Cp1	Cysteine proteinase-1	10785.9	0.00490879	0.0290883	0.271499	0.996577
FBgn0261854	aPKC	atypical protein kinase C	955.636	0.00490839	0.0317156	0.306002	0.996577
FBgn0030543	CG11585	None	3.22612	0.00490693	0.0795508	0.312865	0.996577
FBgn0029966	Ir7c	Ionotropic receptor 7c	45.8682	0.00490364	0.0808807	0.297997	0.996577
FBgn0063492	GstE8	Glutathione S transferase E8	186.316	0.00490244	0.0395253	0.355345	0.996577
FBgn0035258	CG13931	None	2.21512	0.00489775	0.0815123	0.290316	0.996577
FBgn0031498	CG17260	None	211.337	0.00489567	0.0347733	0.333994	0.996577
FBgn0036194	Dph1	Diphthamide biosynthesis 1	373.622	0.00489401	0.0299418	0.285365	0.996577
FBgn0029925	CG3040	None	318.837	0.00488658	0.0299811	0.286623	0.996577
FBgn0038857	Bdbt	Bride of doubletime	289.376	0.00488493	0.0330797	0.321693	0.996577
FBgn0285926	Imp	IGF-II mRNA-binding protein	1621.41	0.00488429	0.03771	0.350523	0.996577
FBgn0034117	CG7997	None	610.146	0.00488255	0.0320494	0.311956	0.996577
FBgn0263414	asRNA:CR43460	antisense RNA:CR43460	43.1775	0.00488204	0.0536534	0.37919	0.996577
FBgn0031432	Cyp309a1	Cyp309a1	762.584	0.00488147	0.050494	0.375718	0.996577
FBgn0030439	CG12716	None	49.5247	0.00487499	0.0837538	0.25918	0.996577
FBgn0032728	Tango6	Transport and Golgi organization 6	204.646	0.0048749	0.0315068	0.306787	0.996577
FBgn0031772	CG13994	None	193.225	0.0048745	0.0328768	0.320795	0.996577
FBgn0262166	calypso	calypso	278.766	0.00487191	0.0332275	0.324162	0.996577
FBgn0032296	CG6729	None	333.183	0.00486845	0.0294316	0.280581	0.996577
FBgn0262993	lncRNA:CR43301	long non-coding RNA:CR43301	31.7086	0.00486415	0.0446829	0.369246	0.996577
FBgn0035715	Ist1	None	1163.16	0.0048588	0.032226	0.315952	0.996577
FBgn0000233	btd	buttonhead	13.0868	0.00485669	0.0609225	0.385676	0.996577
FBgn0000316	cin	cinnamon	745.363	0.00485249	0.0287956	0.272513	0.996577
FBgn0037622	CG8202	None	306.951	0.00485132	0.03145	0.308356	0.996577
FBgn0030660	CG8097	None	241.418	0.00485058	0.0377531	0.353478	0.996577
FBgn0032429	CG5446	None	585.426	0.0048474	0.0273496	0.24867	0.996577
FBgn0030673	CG15601	None	87.5508	0.00484392	0.0402659	0.36212	0.996577
FBgn0024191	sip1	septin interacting protein 1	216.665	0.00484082	0.0320779	0.316103	0.996577
FBgn0003510	Sry-alpha	Serendipity alpha	82.7692	0.00483634	0.0539716	0.383122	0.996577
FBgn0034750	CG3732	None	382.237	0.00483328	0.0286216	0.271677	0.996577
FBgn0038772	mdlc	midlife crisis	474.751	0.0048304	0.0352864	0.342933	0.996577
FBgn0037653	Iru	Iruka	765.974	0.00482832	0.0246297	0.19733	0.996577
FBgn0051849	CG31849	None	150.577	0.00482544	0.0385981	0.358664	0.996577
FBgn0013278	Hsp70Bb	Heat-shock-protein-70Bb	1645.03	0.00482185	0.0670133	0.383931	0.996577
FBgn0032478	Rsph1	Radial spoke head protein 1	7.60382	0.00482076	0.0779746	0.332179	0.996577
FBgn0040493	grsm	granny smith	1558.08	0.00481922	0.0292372	0.282568	0.996577
FBgn0000307	chif	chiffon	990.957	0.00481898	0.034119	0.336054	0.996577
FBgn0005624	Psc	Posterior sex combs	275.38	0.00481794	0.0335903	0.332047	0.996577
FBgn0046222	Wdr33	WD repeat domain 33	1102.89	0.00481788	0.0318894	0.316279	0.996577
FBgn0037515	Sp7	Serine protease 7	639.236	0.00481782	0.0354871	0.345222	0.996577
FBgn0015229	glec	gliolectin	1611.39	0.00481196	0.0272084	0.249718	0.996577
FBgn0031659	CG14043	None	482.982	0.00481035	0.0283364	0.269376	0.996577
FBgn0014133	bif	bifocal	4380.9	0.00480619	0.0323423	0.32197	0.996577
FBgn0001133	grau	grauzone	391.368	0.00480424	0.0263204	0.233836	0.996577
FBgn0038332	CG6136	None	71.3667	0.00480342	0.0427262	0.370781	0.996577
FBgn0034972	CG10339	None	24.2025	0.0048022	0.0543574	0.386217	0.996577
FBgn0052786	Gem4b	Gemin 4b	41.5799	0.0048003	0.0735633	0.364144	0.996577
FBgn0036263	thoc6	thoc6	342.941	0.00479939	0.0345072	0.340573	0.996577
FBgn0023509	mip130	Myb-interacting protein 130	679.433	0.00479893	0.0300514	0.296106	0.996577
FBgn0029685	CG2938	None	775.312	0.00479652	0.0306353	0.303911	0.996577
FBgn0263096	CR43364	None	1.7296	0.00479273	0.0814326	0.294889	0.996577
FBgn0037376	Hat1	Histone acetyltransferase 1	790.809	0.00479265	0.0358685	0.349555	0.996577
FBgn0264878	asRNA:CR44069	antisense RNA:CR44069	2.48624	0.00479198	0.0807677	0.303486	0.996577
FBgn0266186	Vamp7	Vesicle-associated membrane protein 7	950.783	0.00478919	0.0259657	0.228431	0.996577
FBgn0265605	Ric	Ras-related protein interacting with calmodulin	681.514	0.0047887	0.023638	0.180374	0.996577
FBgn0265071	asRNA:CR44182	antisense RNA:CR44182	2.08283	0.00478277	0.0909128	0.162987	0.996577
FBgn0035033	CG3548	None	494.778	0.00478208	0.0364482	0.353469	0.996577
FBgn0034086	CG8441	None	305.133	0.0047795	0.0289477	0.282175	0.996577
FBgn0061469	Ube3a	Ubiquitin protein ligase E3A	759.336	0.0047785	0.0274519	0.257522	0.996577
FBgn0024975	CG2712	None	213.655	0.00477639	0.034627	0.343427	0.996577
FBgn0261679	CG42726	None	251.22	0.0047751	0.0360296	0.351936	0.996577
FBgn0011327	Uch-L5	Ubiquitin carboxy-terminal hydrolase L5	1072.62	0.00477321	0.0323403	0.325017	0.996577
FBgn0017448	CG2187	None	568.5	0.00477158	0.0327282	0.328837	0.996577
FBgn0033389	Rad51D	Rad51 recombinase D	22.4602	0.00476951	0.0548072	0.389259	0.996577
FBgn0035954	Doc3	Dorsocross3	10.3793	0.0047682	0.0660838	0.389306	0.996577
FBgn0001179	hay	haywire	403.938	0.00476483	0.029848	0.296708	0.996577
FBgn0039010	CG4907	None	2.59674	0.00476476	0.0866323	0.215859	0.996577
FBgn0085455	CG34426	None	164.186	0.00476281	0.0472221	0.381049	0.996577
FBgn0037074	CG7324	None	1445.23	0.00476016	0.0259673	0.231448	0.996577
FBgn0085440	Lgr4	Leucine-rich repeat-containing G protein-coupled receptor 4	12.8213	0.00475356	0.0589594	0.393305	0.996577
FBgn0027378	MRG15	MORF-related gene 15	519.342	0.00475353	0.0286661	0.28044	0.996577
FBgn0063497	GstE3	Glutathione S transferase E3	1198.45	0.0047517	0.0474187	0.382217	0.996577
FBgn0003114	plu	plutonium	220.026	0.00474911	0.0405709	0.370642	0.996577
FBgn0030459	CG12723	None	3.38523	0.00474802	0.092548	0.150434	0.996577
FBgn0030931	Xrcc2	X-ray repair cross complementing 2	18.973	0.00474315	0.0567245	0.392927	0.996577
FBgn0040250	Ugt304A1	UDP-glycosyltransferase family 304 member A1	42.7495	0.0047425	0.0456151	0.380445	0.996577
FBgn0031320	CG5126	None	335.496	0.00473614	0.0294079	0.293386	0.996577
FBgn0033926	Arc1	Activity-regulated cytoskeleton associated protein 1	12343.4	0.00473318	0.0445529	0.3796	0.996577
FBgn0004897	fd96Ca	forkhead domain 96Ca	3.19383	0.00473082	0.0776624	0.339532	0.996577
FBgn0286034	asRNA:CR46354	antisense RNA:CR46354	4.43006	0.0047291	0.085282	0.237809	0.996577
FBgn0037838	TTLL15	Tubulin tyrosine ligase-like 15	140.274	0.00472637	0.0350091	0.350339	0.996577
FBgn0035109	CG13876	None	125.365	0.00472277	0.0362666	0.357686	0.996577
FBgn0015321	Ubc4	Ubiquitin conjugating enzyme 4	1828.39	0.0047206	0.029958	0.302608	0.996577
FBgn0086356	tum	tumbleweed	1207.29	0.00471989	0.03728	0.362566	0.996577
FBgn0034126	jtb	jetboil	115.546	0.00471878	0.0359314	0.356311	0.996577
FBgn0033354	FANCI	Fanconi anemia complementation group I	118.889	0.00471665	0.0419664	0.376406	0.996577
FBgn0034704	CG6758	None	377.742	0.00471559	0.0311935	0.318412	0.996577
FBgn0034783	CG9825	None	17.4227	0.0047096	0.0761281	0.35339	0.996577
FBgn0038953	CG18596	None	329.864	0.00470622	0.0393434	0.370946	0.996577
FBgn0037757	CG8516	None	871.918	0.00470527	0.0270752	0.258352	0.996577
FBgn0035059	CG3894	None	471.495	0.00470337	0.0285403	0.283602	0.996577
FBgn0040347	mus81	mus81	532.48	0.00470316	0.0391432	0.37061	0.996577
FBgn0038432	CG14883	None	412.365	0.00470277	0.0319403	0.327688	0.996577
FBgn0024814	Clc	Clathrin light chain	1937.31	0.00470275	0.0233584	0.182643	0.996577
FBgn0036947	obst-F	obstructor-F	3.33883	0.0047026	0.0760651	0.354264	0.996577
FBgn0020510	Abi	Abelson interacting protein	930.596	0.00469872	0.0281889	0.278407	0.996577
FBgn0029568	CG11381	None	305.762	0.00469738	0.0834474	0.26818	0.996577
FBgn0003701	thr	three rows	516.796	0.00469411	0.0381599	0.368159	0.996577
FBgn0005638	slbo	slow border cells	45.2516	0.00469349	0.0541072	0.39479	0.996577
FBgn0033569	CG12942	None	435.013	0.00469316	0.0365972	0.36186	0.996577
FBgn0039461	CG5500	None	297.504	0.00469236	0.0278483	0.273371	0.996577
FBgn0026084	cib	ciboulot	4575.96	0.00468848	0.0320373	0.330031	0.996577
FBgn0051637	CG31637	None	404.094	0.00468192	0.0274246	0.267109	0.996577
FBgn0004514	Oct-TyrR	Octopamine-Tyramine receptor	24.1202	0.00467421	0.0512859	0.393396	0.996577
FBgn0028427	Ilk	Integrin linked kinase	794.553	0.00466827	0.0249165	0.219529	0.996577
FBgn0027603	Ulp1	Ulp1	797.232	0.00466656	0.0328368	0.339613	0.996577
FBgn0013681	mt:ND3	mitochondrial NADH-ubiquinone oxidoreductase chain 3	520.232	0.0046659	0.0646744	0.398785	0.996577
FBgn0026428	HDAC6	Histone deacetylase 6	3307.63	0.00466534	0.0431583	0.3829	0.996577
FBgn0052174	Coq4	Coenzyme Q4	88.1208	0.00465934	0.0391877	0.374458	0.996577
FBgn0034931	CG2812	None	25.1151	0.00465918	0.0546663	0.398134	0.996577
FBgn0034136	DAT	Dopamine transporter	15.4322	0.00465862	0.0605337	0.401247	0.996577
FBgn0032812	Hakai	Hakai	423.604	0.00465415	0.0282175	0.283541	0.996577
FBgn0033988	pcs	parcas	1647.1	0.00464823	0.0270946	0.26476	0.996577
FBgn0046296	DEF8	differentially expressed in FDCP 8 homolog	255.569	0.00464489	0.030813	0.320947	0.996577
FBgn0035249	CG17249	None	166.812	0.00464398	0.0327257	0.340765	0.996577
FBgn0050100	CG30100	None	211.843	0.00464191	0.0300308	0.311496	0.996577
FBgn0013688	mt:srRNA	mitochondrial small ribosomal RNA	377.989	0.00464018	0.0646308	0.400831	0.996577
FBgn0037751	topi	matotopetli	21.282	0.00463919	0.0526264	0.397787	0.996577
FBgn0004643	Zw10	Zeste-white 10	1042.18	0.00463908	0.0317596	0.331976	0.996577
FBgn0036266	Tsen54	tRNA splicing endonuclease subunit 54	152.547	0.00463664	0.0365028	0.366374	0.996577
FBgn0052834	CG32834	None	219.053	0.00463467	0.0410834	0.381404	0.996577
FBgn0286788	Orc1	Origin recognition complex subunit 1	1256.66	0.00462705	0.0361862	0.365703	0.996577
FBgn0050046	CG30046	None	227.736	0.00462647	0.0402303	0.380094	0.996577
FBgn0000244	by	blistery	791.913	0.00462582	0.0340748	0.353225	0.996577
FBgn0051320	HEATR2	HEAT repeat containing 2	66.4995	0.00462475	0.0376786	0.372375	0.996577
FBgn0052452	CG32452	None	522.538	0.00462367	0.0339419	0.352469	0.996577
FBgn0267624	lncRNA:CR45962	long non-coding RNA:CR45962	5.86175	0.00462049	0.0699562	0.391354	0.996577
FBgn0266699	asRNA:CR45189	antisense RNA:CR45189	40.6249	0.00461996	0.043309	0.386969	0.996577
FBgn0040384	CG32795	None	850.609	0.00461814	0.0255267	0.237564	0.996577
FBgn0011291	Taf11	TBP-associated factor 11	191.325	0.00461774	0.0319981	0.336454	0.996577
FBgn0265003	koi	klaroid	1230.34	0.00461667	0.0250446	0.227704	0.996577
FBgn0266723	Trs31	TRAPP subunit 31	172.883	0.00461568	0.0307334	0.322918	0.996577
FBgn0260012	pds5	precocious dissociation of sisters 5	774.214	0.00461552	0.0303284	0.31799	0.996577
FBgn0016984	sktl	skittles	1737.33	0.00460591	0.0269893	0.267388	0.996577
FBgn0033292	Cyp4ad1	Cyp4ad1	65.0288	0.00460304	0.0514254	0.399495	0.996577
FBgn0010288	Uch	Ubiquitin carboxy-terminal hydrolase	1786.43	0.00460153	0.0332097	0.348907	0.996577
FBgn0030667	CG15599	None	3.01887	0.00460085	0.0835025	0.269791	0.996577
FBgn0004367	mei-41	meiotic 41	161.182	0.00459931	0.0343437	0.357535	0.996577
FBgn0035521	VhaM9.7-a	Vacuolar H[+] ATPase M9.7 subunit a	50.8086	0.00459262	0.0446769	0.3915	0.996577
FBgn0003525	stg	string	2272.27	0.00459028	0.037652	0.375291	0.996577
FBgn0267689	CG46025	None	4.83865	0.00458996	0.0738794	0.375778	0.996577
FBgn0004872	piwi	P-element induced wimpy testis	1031.25	0.0045892	0.0291555	0.304831	0.996577
FBgn0003655	swa	swallow	2437.38	0.004588	0.0342875	0.358201	0.996577
FBgn0283467	Pol32	Pol32 polymerase delta subunit	407.258	0.00458383	0.0366477	0.371722	0.996577
FBgn0033791	Drl-2	Derailed 2	17.877	0.00458116	0.0560645	0.405769	0.996577
FBgn0036235	CG6938	None	2.7535	0.00457974	0.0845721	0.252575	0.996577
FBgn0036979	CG13247	None	2.96088	0.00457735	0.072399	0.384558	0.996577
FBgn0022786	Hira	Hira	573.59	0.0045752	0.034407	0.360189	0.996577
FBgn0040373	CG3038	None	231.074	0.00457436	0.0331234	0.350781	0.996577
FBgn0039126	CG13601	None	371.586	0.0045741	0.0280161	0.288746	0.996577
FBgn0015000	betaggt-I	beta subunit of type I geranylgeranyl transferase	505.677	0.00457027	0.0261644	0.255598	0.996577
FBgn0033774	CG12374	None	11418.4	0.00456842	0.0642851	0.406836	0.996577
FBgn0033413	prel	preli-like	817.453	0.004566	0.0251339	0.235076	0.996577
FBgn0037315	Cerk	Ceramide kinase	959.344	0.00456485	0.0238725	0.207906	0.996577
FBgn0029858	mldr	mulder	167.207	0.0045639	0.0312898	0.334414	0.996577
FBgn0035047	Pof	Painting of fourth	381.349	0.00455837	0.0315291	0.337512	0.996577
FBgn0028381	Decay	Death executioner caspase related to Apopain/Yama	933.662	0.00455679	0.0411614	0.388227	0.996577
FBgn0267180	asRNA:CR45620	antisense RNA:CR45620	6.15994	0.00455231	0.0678907	0.402201	0.996577
FBgn0031144	CG1529	None	396.478	0.00454921	0.0280209	0.291508	0.996577
FBgn0051778	CG31778	None	198.383	0.00454693	0.0397009	0.385581	0.996577
FBgn0015621	Clp	Clipper	310.14	0.00454638	0.0311443	0.334578	0.996577
FBgn0051998	CG31998	None	455.896	0.00454464	0.0351238	0.367462	0.996577
FBgn0039588	mIF2	mitochondrial translation initiation factor 2	179.2	0.00454342	0.0307489	0.33039	0.996577
FBgn0028686	Rpt3	Regulatory particle triple-A ATPase 3	2233.8	0.00454307	0.0261524	0.258364	0.996577
FBgn0004584	Rrp1	Recombination repair protein 1	808.332	0.00454259	0.0323171	0.346821	0.996577
FBgn0031988	CG8668	None	930.696	0.00453948	0.0269404	0.273748	0.996577
FBgn0037667	CG16734	None	113.785	0.00453938	0.0389569	0.384143	0.996577
FBgn0003979	Vm26Aa	Vitelline membrane 26Aa	3275.21	0.00453773	0.0779541	0.346841	0.996577
FBgn0053349	ppk25	pickpocket 25	2.09829	0.00453754	0.0792181	0.333091	0.996577
FBgn0032197	ova	ovaries absent	786.913	0.00453395	0.0344697	0.364437	0.996577
FBgn0003950	unc	uncoordinated	44.861	0.00453341	0.0392011	0.385382	0.996577
FBgn0051133	Slimp	Seryl-tRNA synthetase-like insect mitochondrial protein	128.416	0.00453175	0.034432	0.364398	0.996577
FBgn0039470	CG6296	None	50.052	0.00453099	0.071117	0.393521	0.996577
FBgn0003889	betaTub85D	beta-Tubulin at 85D	4.66209	0.00452799	0.0888573	NA	NA
FBgn0052189	CG32189	None	9.69724	0.00452615	0.0825072	0.288002	0.996577
FBgn0035879	GAPcenA	GTPase activating protein and centrosome-associated	533.369	0.00452594	0.0259012	0.255283	0.996577
FBgn0024184	unc-4	unc-4	23.6101	0.00452358	0.0517601	0.406617	0.996577
FBgn0033526	Caf1-105	Chromatin assembly factor 1, p105 subunit	997.82	0.0045212	0.0378797	0.382234	0.996577
FBgn0014009	Rab2	Rab2	1454.53	0.00452116	0.0256512	0.250762	0.996577
FBgn0033934	CG17385	None	940.355	0.00451936	0.0237482	0.210012	0.996577
FBgn0266117	asRNA:CR44843	antisense RNA:CR44843	15.7913	0.00451869	0.0669794	0.406778	0.996577
FBgn0003527	stil	stand still	179.755	0.00451717	0.035778	0.37356	0.996577
FBgn0052251	Claspin	Claspin	451.942	0.00451573	0.0378359	0.382565	0.996577
FBgn0016701	Rab4	Rab4	1262.57	0.00451489	0.0283629	0.300737	0.996577
FBgn0286075	DNAlig3	DNA ligase 3	316.999	0.00451489	0.0364541	0.377044	0.996577
FBgn0034785	CG3649	None	29.9122	0.00451425	0.0470408	0.401594	0.996577
FBgn0004832	Xpac	Xeroderma pigmentosum group A-like	206.495	0.00451424	0.0360384	0.375136	0.996577
FBgn0035150	Rev1	Rev1 DNA directed polymerase	301.737	0.00451254	0.0317013	0.343841	0.996577
FBgn0035975	PGRP-LA	Peptidoglycan recognition protein LA	255.324	0.00451207	0.0403893	0.390356	0.996577
FBgn0038381	EndoU	Endoribonuclease U-specific	482.978	0.00450776	0.0319883	0.347145	0.996577
FBgn0003356	Jon99Cii	Jonah 99Cii	3374.46	0.0045027	0.0634538	0.412865	0.996577
FBgn0038237	Pde6	Phosphodiesterase 6	116.926	0.00450051	0.0386676	0.386692	0.996577
FBgn0037553	CG18249	None	178.961	0.00449884	0.0471105	0.403018	0.996577
FBgn0001995	mRpL4	mitochondrial ribosomal protein L4	420.631	0.00449716	0.0263822	0.267954	0.996577
FBgn0028554	x16	x16 splicing factor	1398.5	0.0044964	0.0323592	0.351736	0.996577
FBgn0011224	heph	hephaestus	1278.73	0.0044939	0.0339819	0.364932	0.996577
FBgn0053635	CG33635	None	97.9811	0.00449354	0.0367054	0.380098	0.996577
FBgn0028645	beat-Ib	beaten path Ib	28.8125	0.00448671	0.0452592	0.401459	0.996577
FBgn0037778	mtTFB2	mitochondrial transcription factor B2	130.984	0.00448473	0.0358561	0.376935	0.996577
FBgn0035092	Nplp1	Neuropeptide-like precursor 1	199.256	0.00448119	0.037447	0.384228	0.996577
FBgn0085582	lncRNA:CR41257	long non-coding RNA:CR41257	1.56186	0.00447884	0.08114	0.310493	0.996577
FBgn0001291	Jra	Jun-related antigen	827.845	0.00447572	0.0300431	0.328788	0.996577
FBgn0033979	Cyp6a19	Cyp6a19	2192.62	0.00447546	0.038863	0.389514	0.996577
FBgn0046876	Obp83ef	Odorant-binding protein 83ef	42.8339	0.00447501	0.0550853	0.414028	0.996577
FBgn0264507	asRNA:CR43906	antisense RNA:CR43906	13.8314	0.00447371	0.069787	0.4027	0.996577
FBgn0003067	Pepck1	Phosphoenolpyruvate carboxykinase 1	6989.46	0.0044712	0.0527086	0.412146	0.996577
FBgn0024371	E2f2	E2F transcription factor 2	835.566	0.00446819	0.0331719	0.361388	0.996577
FBgn0033556	CG12343	None	325.908	0.00446793	0.0279656	0.299477	0.996577
FBgn0030678	CG11679	None	252.627	0.00446683	0.0286502	0.310389	0.996577
FBgn0042693	wrd	well-rounded	2009.09	0.00446631	0.0261843	0.267591	0.996577
FBgn0004855	RpII15	RNA polymerase II 15kD subunit	350.95	0.00446571	0.0288271	0.313159	0.996577
FBgn0031930	CG7025	None	52.7047	0.00446373	0.0616262	0.417084	0.996577
FBgn0030499	CG11178	None	424.67	0.00446129	0.0288803	0.314421	0.996577
FBgn0001297	kay	kayak	1598.18	0.00445214	0.0320143	0.352935	0.996577
FBgn0040252	Ugt303A1	UDP-glycosyltransferase family 303 member A1	76.3966	0.00445113	0.0399533	0.394663	0.996577
FBgn0035151	CG17129	None	179.47	0.00445079	0.0376078	0.387576	0.996577
FBgn0041182	Tep2	Thioester-containing protein 2	1365.75	0.00445074	0.0411121	0.397377	0.996577
FBgn0032455	Pih1D1	PIH1 domain containing 1	655.56	0.00444787	0.0281613	0.304859	0.996577
FBgn0032869	CG17470	None	14.7504	0.00444186	0.0607251	0.41912	0.996577
FBgn0030680	CG8944	None	541.416	0.00444099	0.0323538	0.357173	0.996577
FBgn0037188	CG7369	None	496.42	0.00443929	0.0331815	0.364279	0.996577
FBgn0051785	CG31785	None	1.33371	0.00443894	0.0859731	0.232544	0.996577
FBgn0020621	Pkn	Protein kinase N	904.901	0.0044388	0.0253607	0.25408	0.996577
FBgn0051016	CG31016	None	1.67078	0.00443501	0.0835713	0.273181	0.996577
FBgn0031126	Cyp6v1	Cyp6v1	1098.16	0.00443115	0.0304144	0.338021	0.996577
FBgn0035482	CG14985	None	246.888	0.00442291	0.029022	0.32064	0.996577
FBgn0267347	squ	squash	556.174	0.00442071	0.0344461	0.374985	0.996577
FBgn0266096	lncRNA:CR44833	long non-coding RNA:CR44833	38.1977	0.00442058	0.0433046	0.404179	0.996577
FBgn0250874	ttm50	tiny tim 50	920.391	0.00441661	0.0254744	0.258989	0.996577
FBgn0050121	lncRNA:CR30121	long non-coding RNA:CR30121	2.2886	0.00441487	0.0819233	0.301041	0.996577
FBgn0260799	p120ctn	Adherens junction protein p120	936.628	0.00441327	0.0352525	0.380432	0.996577
FBgn0032763	CG17568	None	188.685	0.00440441	0.0386934	0.395391	0.996577
FBgn0265540	asRNA:CR44390	antisense RNA:CR44390	73.7082	0.00439922	0.0515775	0.417226	0.996577
FBgn0261790	SmE	Small ribonucleoprotein particle protein SmE	721.193	0.00439862	0.0287507	0.319346	0.996577
FBgn0035461	ntc	nutcracker	203.857	0.00439806	0.0365944	0.388385	0.996577
FBgn0039472	CG17192	None	196.747	0.00439748	0.0790541	0.341941	0.996577
FBgn0031822	Phf5a	PHD finger protein 5a	262.793	0.00439727	0.0372323	0.391057	0.996577
FBgn0266744	lncRNA:CR45217	long non-coding RNA:CR45217	1.79422	0.00439561	0.0793121	0.338868	0.996577
FBgn0002901	mus304	mutagen-sensitive 304	198.505	0.00439512	0.0363552	0.387607	0.996577
FBgn0015396	jumu	jumeau	1121.31	0.00439423	0.0371238	0.390915	0.996577
FBgn0032398	CG6766	None	1042.13	0.00439399	0.0240194	0.230054	0.996577
[truncated: 15,328 more rows]

## Sheet: Female 0.25mM 2h vs 0mM 2h
Table S4. RNA-seq results comparing gene expression between Oregon-R females exposed to sodium arsenite. Adult females were exposed to 0 mM and 0.25 mM sodium arsenite for 1, 2, 4, 8, 24 or 48 hours prior to collection.
Condition: Female; 0 mM vs 0.25 mM sodium arsenite; 2 hr exposure
	sym	desc	baseMean	log2FoldChange	lfcSE	pvalue	padj
FBgn0035436	CG12016	None	61.6593	20.2065	3.87221	3.3e-08	1.01e-05
FBgn0010359	gammaTry	gammaTrypsin	141.954	19.7471	3.07291	8.95e-11	5.99e-08
FBgn0010041	GstD5	Glutathione S transferase D5	310.717	3.76359	0.608798	3.35e-13	3.99e-10
FBgn0263002	CR43310	None	15.2182	3.49322	1.03555	1.21e-07	3.15e-05
FBgn0001230	Hsp68	Heat shock protein 68	1817.98	2.77091	0.668201	3.95e-08	1.17e-05
FBgn0034480	CG16898	None	1142.66	2.54833	0.397043	2.26e-13	3.02e-10
FBgn0001228	CG4456	None	73.8604	2.52988	0.880751	1.49e-06	0.000234121
FBgn0033204	CG2065	None	1195.74	2.46333	0.834376	1.43e-06	0.000228503
FBgn0034160	CG5550	None	277.599	2.30689	0.495248	6.65e-09	2.96e-06
FBgn0052865	lncRNA:alphagamma-element:CR32865	alphagamma-element:CR32865	152.312	2.14055	1.14524	1.07e-05	0.00106018
FBgn0001229	Hsp67Bc	Heat shock gene 67Bc	43.4698	2.0749	0.914098	7.92e-06	0.000838778
FBgn0037974	CG12224	None	460.279	1.90096	0.491299	4.42e-07	8.44e-05
FBgn0039309	CG11891	None	719.847	1.85336	0.397287	2.41e-08	7.82e-06
FBgn0013278	Hsp70Bb	Heat-shock-protein-70Bb	1645.03	1.81816	0.871313	1.63e-05	0.00146763
FBgn0030928	CG15044	None	282.27	1.81489	0.306578	3.31e-11	2.73e-08
FBgn0001224	Hsp23	Heat shock protein 23	2148.8	1.77901	0.692679	9.4e-06	0.000957585
FBgn0042101	CG18744	None	58.5463	1.76132	0.358979	1.16e-08	3.89e-06
FBgn0050489	Cyp12d1-p	Cyp12d1-p	1021.12	1.68319	0.380397	1.36e-07	3.32e-05
FBgn0039091	CG10182	None	137.2	1.66525	0.595992	8.56e-06	0.000889129
FBgn0053301	CG33301	None	198.889	1.51784	0.352287	3.86e-07	8.1e-05
FBgn0010040	GstD4	Glutathione S transferase D4	41.8653	1.50086	0.819861	4.31e-05	0.00319998
FBgn0063493	GstE7	Glutathione S transferase E7	605.64	1.49638	0.244146	5.15e-11	3.94e-08
FBgn0053882	His2B:CG33882	His2B:CG33882	32.8299	1.47443	6.44226	0.000472015	0.019574
FBgn0086708	stv	starvin	1955.51	1.38505	0.362665	2.24e-06	0.000314759
FBgn0063497	GstE3	Glutathione S transferase E3	1198.45	1.38258	0.321042	5.76e-07	0.000102752
FBgn0036419	CG13482	None	1434.1	1.35204	0.266733	3.13e-08	9.86e-06
FBgn0040256	Ugt35C1	UDP-glycosyltransferase family 35 member C1	248.257	1.33204	0.44373	1.28e-05	0.00120285
FBgn0034140	Lst	Limostatin	950.524	1.33041	0.28055	1.36e-07	3.32e-05
FBgn0039310	CG11878	None	1197.86	1.2806	0.239207	9.59e-09	3.71e-06
FBgn0032401	Plzf	Promyelocytic leukemia zinc finger	80.7463	1.22736	0.221741	4.23e-09	1.97e-06
FBgn0032613	Nepl9	Neprilysin-like 9	63.5794	1.20608	0.325671	3.84e-06	0.000472379
FBgn0051104	CG31104	None	320.896	1.13824	0.484102	5.01e-05	0.00357037
FBgn0029820	CG16721	None	1155.91	1.12888	0.180268	7.68e-11	5.48e-08
FBgn0250837	dUTPase	Deoxyuridine triphosphatase	986.615	1.11958	0.406453	2.65e-05	0.00213423
FBgn0038484	CG5246	None	115.327	1.09753	0.447873	4.53e-05	0.00333985
FBgn0037684	Srr	Serine racemase	147.72	1.09699	0.281966	2.5e-06	0.00034742
FBgn0031535	CG12795	None	1296.28	1.01288	0.381738	3.41e-05	0.0026424
FBgn0033787	CG13321	None	4583.9	0.99798	0.21774	2.59e-07	5.65e-05
FBgn0263081	CG43349	None	1799.52	0.965163	0.181815	1.15e-08	3.89e-06
FBgn0032400	CG6770	None	9193.74	0.929515	0.128204	9.49e-14	2.03e-10
FBgn0003231	ref(2)P	refractory to sigma P	11617.7	0.9006	0.230416	1.65e-06	0.000251931
FBgn0017558	Pdk	Pyruvate dehydrogenase kinase	1836.38	0.859186	0.106251	1.22e-16	6.55e-13
FBgn0029856	CG11700	None	42.3968	0.77076	0.529776	0.00036632	0.0164675
FBgn0040723	CG5011	None	937.638	0.767148	0.176184	1.76e-07	3.96e-05
FBgn0002641	mal	maroon-like	609.476	0.737401	0.245159	1.1e-05	0.00107353
FBgn0013279	Hsp70Bc	Heat-shock-protein-70Bc	592.95	0.711434	0.949375	0.000494304	0.0202627
FBgn0001223	Hsp22	Heat shock protein 22	2365.82	0.688156	0.714997	0.000769376	0.0282871
FBgn0051300	CG31300	None	485.458	0.680581	0.274859	3.84e-05	0.00291391
FBgn0032381	Mal-B1	Maltase B1	205.126	0.676998	0.578099	0.00069545	0.0266689
FBgn0033659	Damm	Death associated molecule related to Mch2 caspase	721.027	0.633975	0.310131	0.000108202	0.00676993
FBgn0030929	CG15043	None	4987.36	0.625152	0.344722	0.000190636	0.0101848
FBgn0033292	Cyp4ad1	Cyp4ad1	65.0288	0.610625	0.545715	0.000889038	0.0311863
FBgn0029848	Btnd	Biotinidase	11.3807	0.606142	0.757143	0.000984627	0.0332319
FBgn0038582	CG7988	None	85.5391	0.592013	0.311457	0.000153447	0.0088265
FBgn0042086	Tsp42Eb	Tetraspanin 42Eb	1333.32	0.576045	0.419848	0.000567174	0.0227273
FBgn0034335	GstE1	Glutathione S transferase E1	1420.21	0.558402	0.201454	1.39e-05	0.0012819
FBgn0032399	CG6785	None	46.2233	0.550065	0.527731	0.00117654	0.0378955
FBgn0265185	CG44250	None	2819.01	0.54669	0.285492	0.000148894	0.008705
FBgn0005612	Sox14	Sox box protein 14	475.158	0.540749	0.189158	1.05e-05	0.00105427
FBgn0010038	GstD2	Glutathione S transferase D2	579.072	0.500566	0.621232	0.00171543	0.0499409
FBgn0039232	sosie	sosie	740.653	0.491793	0.388378	0.00082353	0.0293698
FBgn0262567	CG43107	None	57.6848	0.489596	0.337917	0.00052249	0.0211747
FBgn0086558	Ubi-p5E	Ubiquitin-5E	8110.09	0.466617	0.0850768	1.45e-10	8.16e-08
FBgn0001225	Hsp26	Heat shock protein 26	6902.99	0.450985	0.378695	0.00107157	0.035276
FBgn0266417	ringer	ringmaker	287.774	0.435098	0.278586	0.000433993	0.0184257
FBgn0083940	RhoU	RhoU	95.8262	0.433895	0.205468	0.000105677	0.00669016
FBgn0037518	CG2641	None	129.602	0.433361	0.238326	0.000226397	0.0114381
FBgn0033174	CG11125	None	247.62	0.433042	0.22121	0.000158341	0.00901113
FBgn0040342	CG3706	None	111.218	0.428499	0.529538	0.0024194	0.0618231
FBgn0035877	CG7083	None	420.475	0.428197	0.161482	2.49e-05	0.00205014
FBgn0067783	DPCoAC	Dephosphocoenzyme A carrier	779.225	0.426742	0.147968	1.28e-05	0.00120285
FBgn0005664	Crys	Crystallin	341.288	0.425914	0.361415	0.00117003	0.0378192
FBgn0001234	lncRNA:Hsromega	Heat shock RNA omega	2135.58	0.420393	0.41602	0.00177207	0.0508294
FBgn0032428	CG6405	None	13.2179	0.41851	0.595546	0.00252153	0.0637774
FBgn0042179	Ugt305A1	UDP-glycosyltransferase family 305 member A1	109.487	0.418309	0.29231	0.000632092	0.0246132
FBgn0033677	CG8321	None	463.795	0.415905	0.121781	2.57e-06	0.000352606
FBgn0028424	JhI-26	Juvenile hormone-inducible protein 26	459.91	0.414431	0.336016	0.00105037	0.0348751
FBgn0038082	Ugt37A2	UDP-glycosyltransferase family 37 member A2	289.124	0.401796	0.549536	0.0028381	0.069011
FBgn0287616	asRNA:CR46485	antisense RNA:CR46485	53.2233	0.38995	0.513553	0.00300552	0.071458
FBgn0040319	Gclc	Glutamate-cysteine ligase catalytic subunit	1868.73	0.384257	0.233415	0.000417734	0.0179491
FBgn0029766	CG15784	None	14334.9	0.38361	0.436868	0.00263184	0.0654839
FBgn0026755	Ugt37B1	UDP-glycosyltransferase family 37 member B1	20.732	0.383042	0.638925	0.00258324	0.0648763
FBgn0042105	CG18748	None	228.694	0.381089	0.369612	0.00189826	0.053587
FBgn0259728	CG42382	None	79.684	0.377883	0.23255	0.000452818	0.018851
FBgn0265512	mlt	mulet	1368.03	0.377127	0.131865	1.91e-05	0.0016469
FBgn0020653	Trxr-1	Thioredoxin reductase-1	9242.78	0.377023	0.26085	0.000701769	0.026719
FBgn0035904	GstO3	Glutathione S transferase O3	1829.91	0.372131	0.385528	0.00227823	0.0594506
FBgn0037151	CG7130	None	226.819	0.371265	0.42296	0.0027566	0.0673354
FBgn0000256	capu	cappuccino	764.843	0.360505	0.101724	2.65e-06	0.000358369
FBgn0010317	CycJ	Cyclin J	277.567	0.358945	0.149923	7.71e-05	0.00506293
FBgn0004228	mex1	midgut expression 1	529.25	0.357586	0.199698	0.000340323	0.0154285
FBgn0037487	thw	thawb	14.4461	0.355396	0.515713	0.00370346	0.0818013
FBgn0031418	CG3609	None	1150.59	0.350643	0.328736	0.00193906	0.0543088
FBgn0035290	dsb	debris buster	175.274	0.342339	0.336209	0.00224543	0.0587877
FBgn0039876	CG2126	None	243.048	0.340907	0.178425	0.000287807	0.0137467
FBgn0085480	CG34451	None	6.31029	0.340744	0.595111	0.00338767	0.0763017
FBgn0054026	CG34026	None	261.325	0.337291	0.348193	0.0025704	0.0647076
FBgn0038731	CG11659	None	112.595	0.334795	0.439784	0.00393673	0.0847466
FBgn0039873	Smvt	Sodium-dependent multivitamin transporter	381.365	0.330192	0.355132	0.00289111	0.0700048
FBgn0033945	CG12868	None	376.513	0.308214	0.331352	0.00318687	0.074016
FBgn0036449	bmm	brummer	1308.8	0.307603	0.163025	0.000400462	0.0176066
FBgn0267698	Pak	p21-activated kinase	1030.67	0.300516	0.115888	7.58e-05	0.00500659
FBgn0031450	Hrs	Hepatocyte growth factor regulated tyrosine kinase substrate	1065.92	0.296962	0.119514	0.000104616	0.0066624
FBgn0030261	CG15203	None	228.664	0.293886	0.360682	0.00437056	0.0911513
FBgn0039308	CG11889	None	294.041	0.293322	0.256109	0.00216357	0.0580151
FBgn0042206	GstD10	Glutathione S transferase D10	96.2677	0.291204	0.366126	0.00460438	0.094012
FBgn0031971	Sirup	Starvation-upregulated protein	691.696	0.28887	0.298105	0.0032371	0.0746417
FBgn0051354	Hsp70Bbb	Hsp70Bbb	622.822	0.282991	0.627939	0.00312656	0.0731972
FBgn0033716	Den1	Deneddylase 1	485.088	0.282818	0.11345	0.00011691	0.00710693
FBgn0034031	CG12963	None	326.485	0.280713	0.22832	0.0019926	0.0550875
FBgn0040153	l(1)G0469	lethal (1) G0469	309.246	0.279928	0.187696	0.0011953	0.038061
FBgn0030503	Tango2	Transport and Golgi organization 2	285.842	0.278878	0.164708	0.000803559	0.0289471
FBgn0050495	CG30495	None	54.7502	0.277844	0.330145	0.00450794	0.0927509
FBgn0250869	CG42240	None	2113.33	0.276986	0.14042	0.000448916	0.0187615
FBgn0032202	REPTOR-BP	REPTOR-binding partner	353.326	0.266335	0.242759	0.0028922	0.0700048
FBgn0032935	Atg18b	Autophagy-related 18b	269.42	0.265871	0.265661	0.00350651	0.0784856
FBgn0038966	pinta	prolonged depolarization afterpotential (PDA) is not apparent	266.782	0.264699	0.191925	0.00172141	0.0499409
FBgn0003943	Ubi-p63E	Ubiquitin-63E	5290.86	0.264413	0.128089	0.000417158	0.0179491
FBgn0034365	CG5335	None	518.025	0.261765	0.105119	0.000144073	0.00851621
FBgn0032681	CG10283	None	220.744	0.260331	0.171703	0.00139179	0.0420642
FBgn0031768	IPIP	Inositol phosphatase interacting protein	406.864	0.258769	0.0964656	8.54e-05	0.0055712
FBgn0031975	Tg	Transglutaminase	260.898	0.256456	0.15119	0.00102276	0.0343026
FBgn0261560	Thor	Thor	3699.12	0.255273	0.288795	0.00475696	0.0960277
FBgn0034758	CG13510	None	2048.34	0.252302	0.206278	0.00258923	0.0648763
FBgn0037750	Whamy	WHAMM and JMY related	487.195	0.250962	0.196431	0.00238206	0.0614112
FBgn0035674	CG13295	None	220.88	0.249722	0.14887	0.00115107	0.0374302
FBgn0039856	CG1774	None	481.817	0.249031	0.130916	0.000723223	0.0271501
FBgn0013771	Cyp6a9	Cytochrome P450-6a9	458.563	0.246638	0.188754	0.00236958	0.0612371
FBgn0051357	CG31357	None	516.638	0.245961	0.125812	0.000666574	0.0257461
FBgn0000454	Dip-B	Dipeptidase B	4574.47	0.245449	0.113619	0.000410036	0.017761
FBgn0035715	Ist1	None	1163.16	0.243445	0.155121	0.00153317	0.0458195
FBgn0027532	CG7139	None	830.765	0.241845	0.0899349	9.77e-05	0.00633825
FBgn0261862	whd	withered	2344.97	0.24155	0.123577	0.000704249	0.026719
FBgn0261983	l(2)gd1	lethal (2) giant discs 1	521.81	0.241539	0.135294	0.00102207	0.0343026
FBgn0033232	CG12159	None	329.807	0.239591	0.128599	0.000886414	0.0311863
FBgn0033302	Cyp6a14	Cyp6a14	294.885	0.238681	0.197744	0.00306389	0.0722038
FBgn0032087	CG9568	None	1299.85	0.238465	0.254316	0.00488045	0.0975999
FBgn0032727	CG10623	None	455.476	0.238341	0.157763	0.00182149	0.0519848
FBgn0263080	CG43348	None	530.517	0.237499	0.314148	0.00685723	0.120689
FBgn0037646	CAHbeta	Carbonic anhydrase beta	222.445	0.23712	0.183365	0.00269898	0.0663825
FBgn0035981	CG4452	None	911.936	0.235745	0.106913	0.000409882	0.017761
FBgn0004957	por	porcupine	199.501	0.234835	0.147597	0.00164212	0.0483996
FBgn0028717	Lnk	Lnk	535.576	0.233747	0.0984621	0.000266511	0.0129609
FBgn0038053	CG18549	None	509.899	0.232985	0.092332	0.000175513	0.0095949
FBgn0040252	Ugt303A1	UDP-glycosyltransferase family 303 member A1	76.3966	0.232886	0.255909	0.00537368	0.102476
FBgn0015801	Reg-5	Rhythmically expressed gene 5	569.656	0.232217	0.133007	0.00125208	0.0392845
FBgn0035763	mrva	minerva	1727.91	0.229181	0.0937409	0.000229799	0.0115206
FBgn0038790	MtnC	Metallothionein C	565.856	0.225655	0.393381	0.00944317	0.147278
FBgn0036196	CG11658	None	372.945	0.224489	0.226791	0.00507298	0.0997718
FBgn0035781	CG8560	None	687.083	0.222131	0.40571	0.00970024	0.150001
FBgn0032782	Rab9	Rab9	319.452	0.222021	0.130306	0.00156751	0.0467153
FBgn0031703	CG12512	None	315.285	0.221399	0.131217	0.00163479	0.0483165
FBgn0026063	KP78b	KP78b	7.08461	0.22013	0.851364	0.00106269	0.0350916
FBgn0032815	CG10462	None	815.371	0.219626	0.117217	0.00112756	0.0367797
FBgn0034611	MFS16	Major Facilitator Superfamily Transporter 16	655.596	0.218711	0.1079	0.000796481	0.0288866
FBgn0036767	CG16775	None	462.581	0.215268	0.364464	0.0102579	0.155233
FBgn0086370	sra	sarah	1281.95	0.214782	0.134371	0.00213514	0.0575411
FBgn0003741	tra	transformer	248.564	0.214071	0.217595	0.00570978	0.106612
FBgn0029092	ced-6	ced-6	3638.15	0.213596	0.087323	0.000276093	0.0132561
FBgn0001226	Hsp27	Heat shock protein 27	4543.17	0.212245	0.227519	0.00629017	0.113781
FBgn0014469	Cyp4e2	Cytochrome P450-4e2	1878.95	0.211818	0.238575	0.00677247	0.119766
FBgn0263832	Rcd5	Reduction in Cnn dots 5	1212.94	0.211683	0.106185	0.000951762	0.0327135
FBgn0003997	hid	head involution defective	83.7056	0.210041	0.188683	0.00495911	0.0986198
FBgn0033121	Cyp6u1	Cyp6u1	510.361	0.209972	0.0961319	0.000600692	0.0238915
FBgn0010406	RNaseX25	Ribonuclease X25	657.567	0.2095	0.0949825	0.000571033	0.0227966
FBgn0027527	Osi6	Osiris 6	88.9541	0.208868	0.789885	0.0012439	0.039258
FBgn0034634	CG10494	None	167.801	0.208605	0.162601	0.00395933	0.085062
FBgn0033885	DJ-1alpha	DJ-1alpha	3.99983	0.207791	0.504577	0.0069571	NA
FBgn0037720	CG8312	None	587.976	0.207176	0.0972999	0.000721418	0.0271501
FBgn0032665	CG15152	None	196.202	0.204243	0.179947	0.00519036	0.101151
FBgn0036147	Plod	procollagen lysyl hydroxylase	1023.85	0.203752	0.172396	0.00489978	0.0978037
FBgn0034573	CG3295	None	690.294	0.202142	0.0988114	0.000960171	0.0327135
FBgn0038339	CG6118	None	9.64411	0.200145	0.779386	0.00132034	0.0408275
FBgn0032476	CG5439	None	390.428	0.200054	0.113598	0.0019221	0.0540833
FBgn0052603	CG32603	None	8.14302	0.198024	0.478832	0.00833068	0.136076
FBgn0037490	CG10053	None	81.9552	0.197348	0.176816	0.00585484	0.108563
FBgn0001149	GstD1	Glutathione S transferase D1	11843.3	0.196162	0.194283	0.00682328	0.120466
FBgn0039593	Sid	Stress induced DNase	102.042	0.196077	0.377226	0.0124381	0.174411
FBgn0022986	qkr58E-1	quaking related 58E-1	420.006	0.195893	0.118431	0.00255783	0.064543
FBgn0052241	CG32241	None	13.8119	0.195098	0.471358	0.00877896	0.141242
FBgn0036422	CG3868	None	1407.28	0.195004	0.273278	0.0104319	0.156757
FBgn0030528	CG11095	None	170.525	0.191795	0.127028	0.00357729	0.0795706
FBgn0015522	olf186-M	olf186-M	1081.73	0.189342	0.133356	0.0043304	0.0906671
FBgn0034219	mthl4	methuselah-like 4	89.8753	0.189182	0.191404	0.0076927	0.130022
FBgn0038454	CG10324	None	162.594	0.189039	0.163971	0.00631845	0.113781
FBgn0035761	RhoGEF4	Rho guanine nucleotide exchange factor 4	351.112	0.188795	0.147753	0.00539244	0.102476
FBgn0034628	Acox57D-p	acyl-Coenzyme A oxidase at 57D proximal	940.395	0.187348	0.162225	0.00647088	0.11522
FBgn0037936	CG6908	None	1044.84	0.187315	0.359582	0.0136809	0.183654
FBgn0032451	spict	spichthyin	532.538	0.185328	0.113982	0.00321635	0.0743234
FBgn0039073	CG4408	None	434.504	0.184732	0.167344	0.00716453	0.124235
FBgn0261562	CG42676	None	335.501	0.184042	0.100486	0.00213306	0.0575411
FBgn0031432	Cyp309a1	Cyp309a1	762.584	0.183833	0.294162	0.0131449	0.180768
FBgn0030183	CG15309	None	373.586	0.177728	0.11697	0.00447292	0.0925642
FBgn0085377	CG34348	None	285.394	0.176889	0.124474	0.00535519	0.102476
FBgn0032981	CG3635	None	8.01957	0.176819	0.398696	0.0137619	0.184304
FBgn0037315	Cerk	Ceramide kinase	959.344	0.17676	0.0773757	0.000773512	0.0283418
FBgn0050159	CG30159	None	720.752	0.176702	0.0906768	0.00184506	0.0524253
FBgn0027375	RecQ5	RecQ5 helicase	476.467	0.176551	0.123024	0.00526826	0.101926
FBgn0029895	CG14441	None	171.041	0.176058	0.129539	0.0059755	0.110309
FBgn0051778	CG31778	None	198.383	0.175985	0.210811	0.0109893	0.16262
FBgn0052040	CG32040	None	9.915	0.17475	0.397862	0.0139828	0.186072
FBgn0039086	Ugt303B1	UDP-glycosyltransferase family 303 member B1	26.9896	0.173233	0.260009	0.0139344	0.185844
FBgn0262531	CG43085	None	13.6042	0.172939	0.405499	0.0136625	0.183654
FBgn0262900	CG43255	None	50.762	0.172704	0.273414	0.0146266	0.190773
FBgn0035876	Pex2	Peroxin 2	240.857	0.171952	0.132233	0.00699205	0.122293
FBgn0263607	l(3)72Dp	lethal (3) 72Dp	162.332	0.171822	0.18807	0.0107107	0.159602
FBgn0037781	Fancl	Fancl	184.325	0.169415	0.159684	0.00963589	0.149412
FBgn0266741	asRNA:CR45214	antisense RNA:CR45214	46.3607	0.169163	0.40719	0.0137973	0.184521
FBgn0259749	mmy	mummy	1188.17	0.168917	0.079498	0.00137599	0.0417534
FBgn0038418	pad	poils au dos	177.337	0.168493	0.183673	0.0112256	0.16552
FBgn0029957	CG12155	None	379.485	0.168092	0.10951	0.00518769	0.101151
FBgn0263380	lncRNA:CR43432	long non-coding RNA:CR43432	19.7072	0.16763	0.352343	0.0167817	0.204496
FBgn0035589	CHMP2B	Charged multivesicular body protein 2b	392.992	0.16751	0.147335	0.00922305	0.145757
FBgn0010043	GstD7	Glutathione S transferase D7	15.821	0.166274	0.396078	0.0147927	0.191184
FBgn0260817	gkt	glaikit	350.267	0.16625	0.132407	0.00823693	0.134957
FBgn0260768	CG42566	None	90.3712	0.166245	0.18957	0.0120741	0.171708
FBgn0264751	Vti1b	Vesicle transport through interaction with t-SNAREs 1b	158.902	0.16598	0.120619	0.00701644	0.122386
FBgn0050101	Vajk4	None	45.2484	0.165218	0.366373	0.0166555	0.20393
FBgn0265186	CG44251	None	614.802	0.164038	0.188965	0.0125922	0.175422
FBgn0053346	CG33346	None	105.371	0.163994	0.309002	0.0177143	0.210818
FBgn0030891	Ada3	transcriptional Adaptor 3	367.92	0.163479	0.0987309	0.00450384	0.0927509
FBgn0039324	CG10553	None	327.907	0.162785	0.190247	0.0129839	0.179014
FBgn0033592	CG13215	None	63.0223	0.161929	0.374369	0.016659	0.20393
FBgn0035850	Atg18a	Autophagy-related 18a	948.06	0.16126	0.0942928	0.00421201	0.0892362
FBgn0045064	bwa	brain washing	300.868	0.160789	0.133882	0.00975433	0.150377
FBgn0266696	Svil	Supervillin	2581.43	0.160634	0.0470828	2.8e-05	0.002234
FBgn0035398	Cht7	Chitinase 7	33.9762	0.160623	0.313169	0.0185559	0.216264
FBgn0050016	CG30016	None	81.697	0.160378	0.220721	0.0152187	0.19407
FBgn0010395	Itgbn	Integrin betanu subunit	164.325	0.160142	0.16529	0.0123046	0.173448
FBgn0033792	CG13325	None	135.287	0.160056	0.245786	0.016559	0.203872
FBgn0029959	Rab39	Rab39	410.53	0.158674	0.0982152	0.00535661	0.102476
FBgn0031282	Pex12	Peroxin 12	121.426	0.15867	0.148558	0.01161	0.16923
FBgn0052633	CG32633	None	302.581	0.1584	0.194524	0.0144107	0.188946
FBgn0038662	Mpc1	Mitochondrial pyruvate carrier	1570.85	0.158096	0.0831672	0.00295852	0.0707624
FBgn0022359	Sodh-2	Sorbitol dehydrogenase-2	314.64	0.157951	0.146179	0.0116378	0.169405
FBgn0032282	CG7299	None	86.9497	0.157531	0.347092	0.018703	0.216762
FBgn0022935	D19A	D19A	581.869	0.157443	0.114957	0.00836506	0.136429
FBgn0039307	CR13656	None	53.6063	0.157294	0.228375	0.0164901	0.203366
FBgn0039431	plum	plum	203.463	0.157149	0.161228	0.0129147	0.17861
FBgn0010423	TpnC47D	Troponin C at 47D	143.488	0.15692	0.275659	0.0187132	0.216762
FBgn0025624	CG4025	None	281.335	0.156653	0.169659	0.0135654	0.183598
FBgn0030678	CG11679	None	252.627	0.156276	0.112404	0.0083009	0.135797
FBgn0032170	CG4658	None	1185.45	0.15592	0.07774	0.00242115	0.0618231
FBgn0043783	CG32444	None	1137.57	0.15585	0.286455	0.0193486	0.219867
FBgn0033297	Mal-A8	Maltase A8	1028.31	0.154859	0.243316	0.0179624	0.212584
FBgn0036331	CR14117	None	83.0048	0.154653	0.171425	0.0142761	0.188372
FBgn0038956	CAH8	Carbonic anhydrase 8	6.08251	0.154437	0.38325	0.0168001	NA
FBgn0041174	Vhl	von Hippel-Lindau	146.372	0.154358	0.143188	0.0125	0.174592
FBgn0027561	CG18659	None	1361	0.154144	0.0883708	0.00453483	0.0929465
FBgn0085205	CG34176	None	560.539	0.153979	0.151376	0.0132441	0.181318
FBgn0036193	CG14135	None	89.1496	0.153785	0.175659	0.0147848	0.191184
FBgn0037981	Spt3	Spt3	134.201	0.153559	0.151293	0.0133741	0.181816
FBgn0024945	NitFhit	Nitrilase and fragile histidine triad fusion protein	444.564	0.153442	0.0941625	0.00580016	0.107736
FBgn0046687	Tre1	Trapped in endoderm 1	291.62	0.153328	0.118191	0.0100581	0.153292
FBgn0035526	CG1316	None	761.525	0.15275	0.0736639	0.00220036	0.0587073
FBgn0051807	CG31807	None	7.78099	0.152647	0.385786	0.0167254	0.204043
FBgn0000565	MsrA	Methionine sulfoxide reductase A	1114.77	0.152254	0.310103	0.0206538	0.225426
FBgn0034279	CG18635	None	173.27	0.151279	0.231163	0.0185037	0.215889
FBgn0033752	CG8569	None	306.956	0.151001	0.124583	0.0117104	0.17
FBgn0015278	Pi3K68D	Phosphatidylinositol 3-kinase 68D	798.63	0.150575	0.100753	0.00788002	0.132008
FBgn0003464	sol	small optic lobes	1456.81	0.150549	0.0721511	0.00224066	0.0587877
FBgn0028853	CG15263	None	19.9435	0.150335	0.471301	0.00801085	0.132881
FBgn0038680	Cyp12a5	Cyp12a5	297.462	0.150033	0.195939	0.0170967	0.206221
FBgn0028473	Non1	Novel nucleolar protein 1	8786.97	0.149082	0.111423	0.0103881	0.156539
FBgn0028955	CG8788	None	645.7	0.148287	0.121987	0.0123404	0.173496
FBgn0036643	Syx8	Syntaxin 8	215.323	0.147716	0.131848	0.0137638	0.184304
FBgn0086757	cbs	centrosomin's beautiful sister	334.402	0.147411	0.112809	0.0112316	0.16552
FBgn0036155	CG6163	None	158.2	0.147293	0.12942	0.0136577	0.183654
FBgn0259143	CG42258	None	1205.48	0.147046	0.0957858	0.0079095	0.132018
FBgn0034063	CG8389	None	322.013	0.146572	0.125485	0.0134639	0.182573
FBgn0025692	Lfg	Lifeguard	619.259	0.14618	0.148659	0.0158094	0.198994
FBgn0266438	PIG-Z	Phosphatidylinositol glycan anchor biosynthesis class Z	262.268	0.146022	0.121898	0.0132005	0.181067
FBgn0050409	CR30409	None	17.0368	0.145488	0.285836	0.0225003	0.234631
FBgn0037724	Fst	Frost	1325.42	0.145324	0.264336	0.0220093	0.231769
FBgn0036964	FRG1	FSHD region gene 1	183.458	0.145307	0.106074	0.0107485	0.159942
FBgn0037473	CG10068	None	336.394	0.145067	0.0925554	0.00779086	0.13106
FBgn0004400	rhi	rhino	195.954	0.144922	0.154377	0.0166811	0.203933
FBgn0038381	EndoU	Endoribonuclease U-specific	482.978	0.144387	0.128154	0.0146772	0.190922
FBgn0266177	pre-mod(mdg4)-I	None	42.1655	0.14423	0.371794	0.0188751	0.217848
FBgn0037231	Vps24	Vacuolar protein sorting 24	706.394	0.143706	0.0907031	0.00778105	0.13106
FBgn0063492	GstE8	Glutathione S transferase E8	186.316	0.143673	0.171522	0.0181446	0.213267
FBgn0000071	Ama	Amalgam	37.2159	0.143043	0.441738	0.0106045	0.158239
FBgn0037911	CG10898	None	231.429	0.143023	0.106971	0.0118375	0.170343
FBgn0263241	Mocs1	Molybdenum cofactor synthesis 1	601.634	0.142939	0.194501	0.0196175	0.221175
FBgn0016078	wun	wunen	626.911	0.142739	0.0837296	0.00630599	0.113781
FBgn0030608	Lsd-2	Lipid storage droplet-2	7258.85	0.142066	0.107384	0.0123248	0.173496
FBgn0035252	CG7970	None	920.37	0.141993	0.0690458	0.00295555	0.0707624
FBgn0264270	Sxl	Sex lethal	1306.4	0.141961	0.0872399	0.00746579	0.127395
FBgn0031661	Gmd	GDP-mannose 4,6-dehydratase	526.061	0.141924	0.0964798	0.00987114	0.151959
FBgn0000482	dor	deep orange	295.218	0.14153	0.0928646	0.00909824	0.144663
FBgn0030331	CG15221	None	37.0638	0.141285	0.278416	0.0238263	0.239692
FBgn0283649	elgi	early girl	465.484	0.140974	0.105468	0.012386	0.173908
FBgn0086656	shrb	shrub	1560.98	0.140898	0.095324	0.00997953	0.15253
FBgn0038617	Wdr37	WD repeat domain 37	379.854	0.140608	0.0899846	0.00867446	0.139771
FBgn0034785	CG3649	None	29.9122	0.140462	0.237966	0.022777	0.235451
FBgn0030551	CG11674	None	1266.11	0.140108	0.128422	0.0166003	0.20393
FBgn0031106	Syx16	Syntaxin 16	336.725	0.14003	0.0907487	0.00909973	0.144663
FBgn0030105	CG15369	None	7.51934	0.139955	0.390377	0.0169714	0.205816
FBgn0035257	CG12011	None	27.0819	0.13972	0.616957	0.00268683	0.066236
FBgn0010226	GstS1	Glutathione S transferase S1	1888.69	0.139391	0.0804799	0.00644774	0.115166
FBgn0039068	CG13827	None	114.649	0.139345	0.145767	0.0184941	0.215889
FBgn0031977	baf	barrier to autointegration factor	1013.98	0.139323	0.122951	0.0162825	0.20233
FBgn0039531	CG5611	None	99.4212	0.138929	0.170974	0.0200952	0.221947
FBgn0051267	CG31267	None	160.459	0.138906	0.153042	0.0191537	0.219178
FBgn0033541	CG12934	None	55.4569	0.13883	0.272468	0.024627	0.243761
FBgn0030391	Rab40	Rab40	546.409	0.13855	0.101212	0.0124793	0.174531
FBgn0038321	CG6218	None	331.203	0.138464	0.115504	0.0155435	0.196108
FBgn0033226	puml	pummelig	2013.71	0.138414	0.172685	0.0204076	0.224014
FBgn0035811	Mcad	Medium-chain acyl-CoA dehydrogenase	3985.94	0.137906	0.115668	0.0158483	0.199249
FBgn0052594	be	ben	339.984	0.137161	0.116523	0.0163713	0.202395
FBgn0035036	CG4707	None	281.594	0.136851	0.126277	0.0179406	0.212565
FBgn0030731	Mfe2	peroxisomal Multifunctional enzyme type 2	1636.24	0.136792	0.113186	0.0159642	0.200019
FBgn0035960	CG4942	None	87.4844	0.136276	0.160681	0.0207918	0.226299
FBgn0030314	CG11696	None	487.632	0.136249	0.0951752	0.0119485	0.171364
FBgn0030960	Atg101	Autophagy-related 101	332.068	0.136038	0.116825	0.0170054	0.205816
FBgn0033948	CG12863	None	174.003	0.135968	0.133499	0.0191653	0.219178
FBgn0033836	CG18278	None	155.697	0.135704	0.240822	0.0248993	0.24579
FBgn0034804	CG3831	None	553.358	0.135594	0.0886292	0.0103042	0.155712
FBgn0035151	CG17129	None	179.47	0.135235	0.161789	0.0213466	0.228845
FBgn0028516	ZnT35C	Zinc transporter 35C	1088.71	0.135203	0.0813804	0.00817818	0.1342
FBgn0037917	wkd	whacked	697.019	0.135071	0.0783724	0.00726746	0.125209
FBgn0040475	SH3PX1	SH3 and PX domain containing 1	1321.76	0.134633	0.0984942	0.0136752	0.183654
FBgn0039260	Smg6	Smg6	1084.67	0.134326	0.133062	0.0199889	0.221947
FBgn0039773	CG2224	None	339.757	0.134008	0.0961682	0.013338	0.18163
FBgn0037539	CG10435	None	593.02	0.133665	0.111289	0.0172793	0.207721
FBgn0010309	pigeon	pigeon	198.35	0.132838	0.1285	0.0203579	0.224014
FBgn0035461	ntc	nutcracker	203.857	0.132756	0.152489	0.0221358	0.232551
FBgn0039507	mrt	martik	685.41	0.132537	0.0795915	0.0086544	0.139658
FBgn0037414	Osi7	Osiris 7	50.5315	0.132439	0.60659	0.0028986	0.0700048
FBgn0032049	Bace	beta-site APP-cleaving enzyme	6252.6	0.132338	0.220655	0.0255443	0.248679
FBgn0027525	LTV1	LTV1 ribosome biogenesis factor	1822.23	0.13188	0.101691	0.0160519	0.200396
FBgn0046225	CG17230	None	260.46	0.131853	0.128784	0.0209526	0.226895
FBgn0030114	CG17754	None	439.281	0.131569	0.11481	0.0191748	0.219178
FBgn0063494	GstE6	Glutathione S transferase E6	1395.82	0.131538	0.117215	0.0196075	0.221175
FBgn0032499	Uvrag	UV-resistance associated gene	407.821	0.131441	0.0847339	0.0109469	0.162307
FBgn0027594	drpr	draper	1479	0.131399	0.113686	0.0190708	0.21916
FBgn0026378	Rep	Rab escort protein	291.737	0.131204	0.124987	0.0209096	0.226888
FBgn0038325	Atg4b	Autophagy-related 4b	421.055	0.13094	0.10732	0.018018	0.212775
FBgn0039311	CG10513	None	371.934	0.130924	0.214036	0.0259249	0.249089
FBgn0035499	Chd64	Chd64	3081.19	0.130173	0.0880295	0.0127581	0.177041
FBgn0010501	Dcp-1	Death caspase-1	543.701	0.129913	0.0855498	0.0120123	0.171429
FBgn0013953	Esp	Epidermal stripes and patches	380.201	0.12954	0.122848	0.0216625	0.229699
FBgn0038099	CG7091	None	559.733	0.129445	0.140889	0.0233408	0.238286
FBgn0015572	alpha-Est4	alpha-Esterase-4	31.7885	0.129198	0.256127	0.0283845	0.260675
FBgn0051266	CG31266	None	121.337	0.129187	0.209377	0.0265895	0.251976
FBgn0033224	Nop17l	Nop17 like	1234.21	0.129019	0.078857	0.00996192	0.152479
FBgn0015288	RpL22	Ribosomal protein L22	16234.2	0.128824	0.0901921	0.0142789	0.188372
FBgn0036598	CG4982	None	6.64622	0.128638	0.368031	0.0206906	0.225426
FBgn0011754	PhKgamma	Phosphorylase kinase gamma	1445.88	0.128597	0.0825885	0.011605	0.16923
FBgn0035780	CG18417	None	61.988	0.128527	0.190068	0.0260514	0.249352
FBgn0001291	Jra	Jun-related antigen	827.845	0.127541	0.109007	0.0205884	0.225
FBgn0035528	CG15012	None	685.941	0.127096	0.102095	0.019166	0.219178
FBgn0046302	CG10650	None	1676.61	0.127091	0.131526	0.0241377	0.241143
FBgn0046114	Gclm	Glutamate-cysteine ligase modifier subunit	2525.6	0.127061	0.158281	0.0255718	0.248721
FBgn0034248	CG14483	None	334.109	0.126884	0.148344	0.0252702	0.247966
FBgn0037935	CG6834	None	159.295	0.126876	0.18331	0.0266671	0.252107
FBgn0033448	hebe	hebe	1029.62	0.126533	0.114939	0.0224596	0.234435
FBgn0051658	Nnf1b	Nnf1b	121.126	0.126267	0.170372	0.0264989	0.251651
FBgn0031457	Snx21	Sorting nexin 21	326.601	0.125992	0.110072	0.0218968	0.231039
FBgn0023169	AMPKalpha	AMP-activated protein kinase alpha subunit	1959.13	0.125578	0.0520623	0.00188229	0.0532769
FBgn0030245	CG1637	None	2044.49	0.125463	0.099416	0.0195216	0.221017
FBgn0262114	RanBPM	Ran-binding protein M	2284.37	0.125244	0.0841826	0.0141648	0.188026
FBgn0036257	RhoGAP68F	Rho GTPase activating protein at 68F	1075.43	0.125234	0.0871665	0.0153703	0.194612
FBgn0031628	CG3294	None	57.8295	0.124714	0.19939	0.0285875	0.261478
FBgn0015794	Rab18	Rab18	647.255	0.124584	0.124299	0.0251594	0.247408
FBgn0033609	Fbl6	F-box and leucine-rich repeat protein 6	370.767	0.124565	0.100245	0.0204205	0.224014
FBgn0039544	CG12877	None	873.949	0.124545	0.084638	0.0147958	0.191184
FBgn0052179	Krn	Keren	271.661	0.124409	0.104627	0.0217629	0.230172
FBgn0050403	CG30403	None	136.15	0.124087	0.137037	0.0265228	0.251651
FBgn0024887	kin17	kin17	324.696	0.123997	0.0973451	0.0199321	0.221947
FBgn0034878	pita	pita	980.135	0.123803	0.101683	0.021411	0.229076
FBgn0038846	CG5697	None	79.7476	0.123574	0.216812	0.0299957	0.268556
FBgn0020018	Ppox	Protoporphyrinogen oxidase	289.316	0.123429	0.0942086	0.0192834	0.219716
FBgn0037719	bocks	bocksbeutel	556.988	0.123404	0.113015	0.0243955	0.242607
FBgn0039733	CG11504	None	629.78	0.123323	0.10089	0.0215446	0.229461
FBgn0033528	trsn	translin	278.997	0.123318	0.121056	0.0257046	0.249089
FBgn0035039	Adck1	aarF domain containing kinase 1	413.513	0.123186	0.0837807	0.015331	0.194593
FBgn0025185	az2	az2	259.054	0.122882	0.145308	0.0277277	0.257964
FBgn0025630	Rtca	RNA 3'-terminal phosphate cyclase	242.184	0.122875	0.109889	0.0241817	0.241343
FBgn0033502	CG12910	None	98.0398	0.122798	0.144934	0.027771	0.258118
FBgn0052831	CG33695	None	381.014	0.122731	0.0928468	0.019311	0.219796
FBgn0003313	sala	spalt-adjacent	30.3606	0.122358	0.356299	0.0230854	0.236946
FBgn0040553	CG14374	None	10.669	0.122337	0.363049	0.0218909	0.231039
FBgn0287454	Pa1	PTIP associated 1	276.891	0.122196	0.116314	0.0258972	0.249089
FBgn0030345	CG1847	None	263.861	0.121748	0.0992832	0.0222906	0.233126
FBgn0032474	DnaJ-H	DnaJ homolog	786.273	0.121517	0.0966056	0.0215971	0.229461
FBgn0035720	CG10077	None	4506.53	0.121369	0.0540955	0.00327521	0.0750032
FBgn0265193	Atf-2	Activating transcription factor-2	207.18	0.121163	0.0945182	0.0211462	0.228339
FBgn0033928	Arc2	Arc2	308.083	0.120947	0.166535	0.0296843	0.267568
FBgn0037363	Atg17	Autophagy-related 17	969.749	0.120834	0.0902086	0.019756	0.221175
FBgn0029588	CR14798	None	71.5769	0.120696	0.170353	0.0299655	0.26851
FBgn0025381	rush	rush hour	1433.8	0.120393	0.090042	0.02004	0.221947
FBgn0266439	CG45069	None	32.9032	0.120337	0.358685	0.0228	0.235461
FBgn0032882	Ns4	Nucleostemin 4	472.234	0.120234	0.0936759	0.0215941	0.229461
FBgn0028429	I-2	Inhibitor-2	792.468	0.12006	0.0781543	0.0148906	0.191945
FBgn0032863	Cdc23	Cell division cycle 23	459.974	0.119999	0.118341	0.0279648	0.25882
FBgn0013276	Hsp70Ab	Heat-shock-protein-70Ab	1522.76	0.119674	0.357148	0.0231288	0.236946
FBgn0035995	CG3529	None	738.655	0.119599	0.0859421	0.0189198	0.218128
FBgn0032456	MRP	Multidrug-Resistance like Protein 1	2483.73	0.119279	0.111776	0.0275196	0.257146
FBgn0046247	CG5938	None	663.682	0.119172	0.0798361	0.0163648	0.202395
FBgn0030679	CG8206	None	1932.62	0.119026	0.144767	0.030463	0.271737
FBgn0034744	Vps20	Vacuolar protein sorting 20	582.923	0.118927	0.0910347	0.02166	0.229699
FBgn0038876	Idi	Isopentenyl-diphosphate delta isomerase	359.029	0.118685	0.0850889	0.0192695	0.219716
FBgn0032587	CG5953	None	697.87	0.11848	0.122912	0.0297613	0.267577
FBgn0001987	Gli	Gliotactin	418.955	0.118177	0.13399	0.030756	0.272688
FBgn0037933	Ho	Heme oxygenase	397.72	0.118031	0.101709	0.0262174	0.249777
FBgn0051633	CG31633	None	178.229	0.117997	0.150709	0.031373	0.276263
FBgn0029849	Efr	ER GDP-fucose transporter	436.483	0.117995	0.0904328	0.0222197	0.232839
FBgn0037065	CG12974	None	1343.03	0.117755	0.152562	0.0315918	0.277439
FBgn0033996	CG11807	None	529.166	0.117551	0.101655	0.0266416	0.252107
FBgn0033624	CG12384	None	1174.73	0.117497	0.0807744	0.0181455	0.213267
FBgn0262937	Rabex-5	Rabaptin-5-associated exchange factor for Rab5	359.742	0.117405	0.0864563	0.0209856	0.227023
FBgn0035849	ERR	estrogen-related receptor	396.563	0.117257	0.0866818	0.021219	0.22846
FBgn0265669	CG44476	None	36.9046	0.117158	0.209522	0.0337061	0.287411
FBgn0038481	CG17475	None	261.99	0.116954	0.161452	0.0323597	0.281248
FBgn0031420	Atxn7	Ataxin 7	346.752	0.11692	0.102255	0.0274064	0.256761
FBgn0034175	ste24b	ste24b prenyl protease type I	13.6356	0.116799	0.275429	0.034465	0.291034
FBgn0053193	sav	salvador	597.972	0.116446	0.0821794	0.0197438	0.221175
FBgn0262146	MtnE	Metallothionein E	311.082	0.116399	0.278405	0.0345228	0.29105
FBgn0053810	His1:CG33810	His1:CG33810	55.9501	0.116383	1.57822	0.00950149	0.147972
FBgn0026315	Ugt35A1	UDP-glycosyltransferase family 35 member A1	435.746	0.116278	0.114631	0.0307039	0.272615
FBgn0037973	CG18547	None	751.455	0.116102	0.153413	0.0328656	0.283572
FBgn0052365	CG32365	None	347.566	0.115962	0.144304	0.0328358	0.283543
FBgn0019890	Smg5	Smg5 nonsense mediated mRNA decay factor	1268.73	0.115597	0.130833	0.0327792	0.283437
FBgn0052073	CG32073	None	3.85878	0.11533	0.424475	0.0105672	NA
FBgn0051813	nur	nemuri	42.9719	0.115219	0.6391	0.00319293	0.074016
FBgn0265042	Irk1	Inwardly rectifying potassium channel 1	634.163	0.115161	0.100472	0.028582	0.261478
FBgn0039588	mIF2	mitochondrial translation initiation factor 2	179.2	0.114989	0.107392	0.0305949	0.272325
FBgn0023522	CG11596	None	1189.03	0.114962	0.0888555	0.0243398	0.242469
FBgn0027889	ball	ballchen	1060.71	0.114811	0.122205	0.0329575	0.283842
FBgn0036353	CG10171	None	248.158	0.114489	0.0977733	0.0283791	0.260675
FBgn0033139	Tsp42Er	Tetraspanin 42Er	390.208	0.114479	0.154274	0.0341586	0.29005
FBgn0031575	Cep97	Centrosomal protein 97kDa	333.713	0.114375	0.128	0.0337404	0.287411
FBgn0033761	CG8778	None	434.851	0.114326	0.0948688	0.0274912	0.257105
FBgn0260632	dl	dorsal	1217.96	0.114197	0.0827635	0.0220914	0.232405
FBgn0031053	CG14223	None	96.6133	0.114179	0.134581	0.0341513	0.29005
FBgn0027565	CG5498	None	653.6	0.114116	0.0810968	0.021277	0.228621
FBgn0027363	Stam	Signal transducing adaptor molecule	1098.96	0.114057	0.0890026	0.0253022	0.247966
FBgn0033538	CG11883	None	372.269	0.113908	0.0976538	0.028936	0.263254
FBgn0036467	CG12310	None	42.9788	0.11366	0.315119	0.0316822	0.27777
FBgn0260222	CG42496	None	620.436	0.113394	0.0922488	0.027406	0.256761
FBgn0033886	Rpn13	Regulatory particle non-ATPase 13	2122.03	0.113343	0.0820424	0.0225313	0.234725
FBgn0033127	Tsp42Ef	Tetraspanin 42Ef	707.591	0.113246	0.101852	0.0309664	0.274073
FBgn0052068	Adi1	Acireductone dioxygenase 1	737.97	0.112689	0.0912367	0.0277184	0.257964
FBgn0038277	RpS5b	Ribosomal protein S5b	5711.35	0.112586	0.107296	0.0330489	0.283842
FBgn0015229	glec	gliolectin	1611.39	0.112157	0.0818421	0.0236087	0.239648
FBgn0035331	MsR1	Myosuppressin receptor 1	37.5407	0.112156	0.2222	0.0375954	0.303514
FBgn0062928	hpRNA:CR33940	hairpin RNA:CR33940	632.455	0.112046	0.094388	0.0297221	0.267568
FBgn0011648	Mad	Mothers against dpp	1025.82	0.112042	0.0994072	0.0315207	0.277107
FBgn0039154	Npc2f	Niemann-Pick type C-2f	138.174	0.111974	0.179894	0.0365577	0.299631
FBgn0034035	CG8207	None	330.596	0.111848	0.0748452	0.0197629	0.221175
FBgn0037647	RagA-B	Ras-related GTP binding A/B	409.918	0.111691	0.0892445	0.0279017	0.258683
FBgn0035667	Jon65Ai	Jonah 65Ai	523.15	0.111604	0.276278	0.0371429	0.302199
FBgn0003074	Pgi	Phosphoglucose isomerase	5957.25	0.111526	0.121561	0.0361208	0.297954
FBgn0261113	Xrp1	Xrp1	8394	0.111278	0.161535	0.0368583	0.301028
FBgn0264357	SNF4Agamma	SNF4/AMP-activated protein kinase gamma subunit	2865.81	0.111029	0.0616755	0.0117395	0.170191
FBgn0039854	CG1635	None	383.831	0.110952	0.0745791	0.0204562	0.224014
FBgn0283473	S6KL	S6 Kinase Like	627.793	0.110939	0.0948707	0.0311525	0.275138
FBgn0038965	mats	mob as tumor suppressor	792.162	0.11088	0.0983196	0.0324695	0.281952
FBgn0038326	CG5044	None	1021.55	0.11083	0.0612603	0.0115999	0.16923
FBgn0035656	CG10479	None	143.767	0.110801	0.136986	0.0372842	0.302556
FBgn0039156	CG6178	None	1109.38	0.110801	0.083673	0.0260562	0.249352
FBgn0286516	aqz	aaquetzalli	4932.3	0.110548	0.0953761	0.0317967	0.27839
FBgn0001254	ImpE2	Ecdysone-inducible gene E2	15.8753	0.11053	0.566367	0.00386868	0.0844715
FBgn0038516	P5cr-2	Pyrroline-5-carboxylate reductase-like 2	298.869	0.110366	0.175322	0.0377791	0.304042
FBgn0030894	Mvb12	Multivesicular body subunit 12	791.525	0.110338	0.103872	0.0347372	0.291738
FBgn0264785	Hph	HIF prolyl hydroxylase	1526.59	0.11024	0.0863331	0.0280973	0.259373
FBgn0027583	CG7601	None	374.957	0.110228	0.101968	0.0343531	0.290778
FBgn0037656	CG11986	None	184.731	0.109991	0.12007	0.037625	0.303514
FBgn0047199	CG31517	None	243.05	0.109935	0.119774	0.0376644	0.303514
FBgn0032258	Cog4	Component of oligomeric golgi complex 4	488.59	0.109885	0.0847549	0.0276701	0.257877
FBgn0031653	Jon25Biii	Jonah 25Biii	3709.93	0.109818	0.259592	0.039126	0.306224
FBgn0036529	Pgant8	Polypeptide N-Acetylgalactosaminyltransferase 8	15.9145	0.10959	0.259313	0.0392829	0.30671
FBgn0263621	CG43630	None	68.1778	0.109589	0.164617	0.0383281	0.305443
FBgn0030361	CG1492	None	66.0657	0.109531	0.145338	0.038448	0.305443
FBgn0028965	A16	A16	484.83	0.109223	0.0939238	0.032797	0.283437
FBgn0029914	CG4558	None	446.425	0.109061	0.0932058	0.032699	0.283277
FBgn0035094	CG9380	None	1152.98	0.109054	0.117235	0.0384293	0.305443
FBgn0031286	CG3862	None	179.568	0.108961	0.114604	0.0382695	0.305328
FBgn0035388	CG2162	None	1158.88	0.108411	0.090901	0.0324934	0.281952
FBgn0266702	asRNA:CR45192	antisense RNA:CR45192	9.48767	0.108323	0.337126	0.0282718	0.260143
FBgn0067102	GlcT	Glucosylceramide synthase	717.922	0.108301	0.0968293	0.0350374	0.293055
FBgn0037360	CG2182	None	1927.1	0.108225	0.0776297	0.025332	0.247966
FBgn0030655	CG9213	None	331.879	0.108156	0.102858	0.0370831	0.302199
FBgn0028546	ics	icarus	616.69	0.107651	0.077952	0.0262085	0.249777
FBgn0052772	CG32772	None	615.45	0.107624	0.115483	0.0399146	0.308539
FBgn0039385	CG5913	None	495.414	0.107491	0.107722	0.0389972	0.306224
FBgn0037181	CG11370	None	60.5966	0.107482	0.310719	0.0342559	0.290185
FBgn0267448	asRNA:CR45798	antisense RNA:CR45798	13.8401	0.107468	0.299875	0.0362518	0.298123
FBgn0037852	Tpc1	Thiamine pyrophosphate carrier protein 1	404.29	0.106892	0.105727	0.0393488	0.30671
FBgn0039966	Rab21	Rab21	284.412	0.106622	0.108909	0.0402917	0.310064
FBgn0266168	lncRNA:CR44874	long non-coding RNA:CR44874	8.09853	0.106518	0.306603	0.0353616	0.294652
FBgn0020506	Amyrel	Amyrel	49.0385	0.106508	0.290541	0.0381387	0.30513
FBgn0283478	und	uninitiated	3295.84	0.106391	0.0514019	0.00763078	0.129385
FBgn0013772	Cyp6a8	Cytochrome P450-6a8	601.801	0.105943	0.285575	0.03912	0.306224
FBgn0035146	CG13893	None	207.351	0.105749	0.140151	0.0423156	0.319052
FBgn0037204	CG11131	None	71.0958	0.105677	0.315488	0.0337392	0.287411
FBgn0032195	CG4908	None	199.359	0.105571	0.0964316	0.0384552	0.305443
FBgn0030744	CG9992	None	515.843	0.105566	0.0829809	0.0319922	0.279188
FBgn0030594	fiz	fezzik	513.145	0.105456	0.156189	0.0422262	0.318602
FBgn0040056	CG17698	None	763.305	0.105417	0.0662003	0.0200575	0.221947
FBgn0053056	CG33056	None	384.845	0.105366	0.0990822	0.0396262	0.306773
FBgn0031906	CG5160	None	12.7508	0.105237	0.281062	0.0400857	0.308989
FBgn0037092	M6	M6	228.649	0.105112	0.103637	0.0412159	0.313847
FBgn0036341	Syx13	Syntaxin 13	731.121	0.104978	0.0936187	0.0381896	0.30513
FBgn0030141	Gga	Golgi-localized, gamma-adaptin ear containing, ARF binding protein	798.56	0.104803	0.0896292	0.0366501	0.299785
FBgn0030347	CG15739	None	546.079	0.104765	0.145285	0.0432032	0.322787
FBgn0039116	CG10375	None	342.335	0.104744	0.0937837	0.0385855	0.305916
FBgn0031882	Rab30	Rab30	241.591	0.104675	0.0962328	0.0396232	0.306773
FBgn0262902	asRNA:CR43257	antisense RNA:CR43257	35.9152	0.104646	0.213402	0.0434207	0.323734
FBgn0062412	Ctr1B	Copper transporter 1B	345.366	0.104601	0.194538	0.0431574	0.32267
FBgn0033639	CG9003	None	709.808	0.104576	0.11327	0.0434817	0.323963
FBgn0032391	escl	escl	119.071	0.104485	0.134755	0.0438598	0.324965
FBgn0000246	c(3)G	crossover suppressor on 3 of Gowen	288.559	0.104473	0.122817	0.0440666	0.325099
FBgn0031287	CG4291	None	192.36	0.104463	0.107428	0.0428628	0.321591
FBgn0036671	CG9951	None	465.312	0.104431	0.0931833	0.0387792	0.306224
FBgn0025366	Ip259	Intronic Protein 259	2513.48	0.10442	0.0753741	0.0284254	0.260826
FBgn0000562	egl	egalitarian	1336.39	0.104375	0.0615522	0.0172376	0.207452
FBgn0030013	GIIIspla2	Phospholipase A2 group III	776.78	0.104197	0.153368	0.0435629	0.324178
FBgn0033085	CG15908	None	132.447	0.104108	0.120148	0.0444744	0.326359
FBgn0003274	RpLP2	Ribosomal protein LP2	17102	0.104082	0.0727565	0.0268835	0.25297
FBgn0037279	CG1129	None	625.56	0.103969	0.0929818	0.0393555	0.30671
FBgn0032169	CG4709	None	249.733	0.103903	0.105304	0.0432368	0.322812
FBgn0085408	Shrm	Shroom	592.64	0.103888	0.12721	0.0447535	0.327291
FBgn0052177	Ndfip	Nedd4 family interacting protein	858.16	0.103707	0.06391	0.0199802	0.221947
FBgn0051106	CG31106	None	173.355	0.103675	0.165136	0.0438794	0.324965
FBgn0022768	Pp2C1	Protein phosphatase 2C	1080.74	0.103674	0.0980403	0.0416685	0.316178
FBgn0027052	STUB1	STIP1 homology and U-box containing protein 1	606.944	0.103652	0.0908145	0.0388553	0.306224
FBgn0260756	CG42554	None	164.263	0.10359	0.119269	0.0451096	0.329439
FBgn0262976	lawc	leg arista wing complex	393.096	0.103561	0.104597	0.0435712	0.324178
FBgn0264389	opm	opossum	619.39	0.103382	0.0786422	0.0321717	0.279841
FBgn0050156	CG30156	None	12.0617	0.103236	0.25227	0.0440111	0.324965
FBgn0052473	CG32473	None	3043.63	0.103221	0.0724872	0.0277924	0.258118
FBgn0032922	Coq3	Coenzyme Q3	144.716	0.103208	0.108124	0.0447006	0.327291
FBgn0250823	gish	gilgamesh	1751.44	0.103196	0.0860719	0.0371044	0.302199
FBgn0031090	Rab35	Rab35	1344.97	0.103177	0.0893538	0.0388545	0.306224
FBgn0051961	TBCC	Tubulin-binding cofactor C	340.371	0.102712	0.109393	0.0455727	0.330564
FBgn0033413	prel	preli-like	817.453	0.102668	0.0718661	0.0280291	0.258966
FBgn0001202	hook	hook	519.28	0.102579	0.0669871	0.0240019	0.240671
FBgn0037293	CG12007	None	436.106	0.102533	0.107067	0.0454907	0.330464
FBgn0032452	CG15484	None	19.1602	0.102421	0.209028	0.0453786	0.330379
FBgn0051674	CG31674	None	216.912	0.102407	0.11595	0.0465507	0.335394
FBgn0086384	Mer	Merlin	1089.73	0.102165	0.071724	0.0285942	0.261478
FBgn0051549	CG31549	None	685.378	0.102075	0.0925637	0.0419955	0.317397
FBgn0037235	CG1103	None	530.9	0.10172	0.106279	0.0465426	0.335394
FBgn0034451	TBCB	tubulin-binding cofactor B	517.245	0.101619	0.112565	0.0474396	0.338823
FBgn0050055	lncRNA:CR30055	long non-coding RNA:CR30055	407.898	0.101455	0.104623	0.0466403	0.335578
FBgn0033427	Smyd4-1	SET and MYND domain containing, class 4, member 1	164.633	0.101395	0.110047	0.0475323	0.339258
FBgn0001280	janA	janus A	494.003	0.101307	0.0924727	0.0431516	0.32267
FBgn0039006	Cyp6d4	Cyp6d4	317.465	0.101197	0.125334	0.0481735	0.341556
FBgn0085249	CG34220	None	14521.8	0.100986	0.177423	0.046552	0.335394
FBgn0029091	Chs2	Chitin synthase 2	287.716	0.100938	0.117578	0.048618	0.342524
FBgn0038578	MED17	Mediator complex subunit 17	312.627	0.100808	0.0787881	0.0360771	0.297954
FBgn0032846	Pyroxd1	Pyridine nucleotide-disulfide oxidoreductase domain 1	132.389	0.100713	0.106941	0.04815	0.341556
FBgn0044020	Roc2	Regulator of cullins 2	167.639	0.1005	0.105009	0.0481624	0.341556
FBgn0260972	alc	alicorn	1220.24	0.100436	0.0815177	0.0385559	0.305916
FBgn0029824	CG3726	None	481.882	0.100335	0.0915731	0.0443146	0.326305
FBgn0266918	CG32486	None	906.925	0.100317	0.112507	0.0493161	0.344183
FBgn0028507	CG3793	None	331.379	0.100313	0.0878274	0.0425263	0.319964
FBgn0035270	CG13933	None	596.214	0.100254	0.079382	0.037374	0.302928
FBgn0035249	CG17249	None	166.812	0.100195	0.108361	0.0491255	0.343707
FBgn0036911	Fibp	Fibp	317.281	0.100082	0.0849088	0.0412661	0.313847
FBgn0030603	CG5541	None	1396.35	0.100082	0.0548659	0.0153082	0.194593
FBgn0043069	MESK4	Misexpression suppressor of KSR 4	197.196	0.0999658	0.375928	0.0177093	0.210818
FBgn0030432	CG4404	None	786.478	0.0997757	0.0928604	0.045787	0.331669
FBgn0283494	Adk2	Adenylate kinase 2	1986.9	0.0997678	0.0583072	0.0191087	0.219178
FBgn0032516	Ing5	Inhibitor of growth family member 5	308.206	0.0997614	0.118322	0.0502828	0.3472
FBgn0039326	CG10562	None	432.681	0.0997512	0.153906	0.0484077	0.341858
FBgn0026479	Drp1	Dynamin related protein 1	1726.37	0.0996951	0.0561507	0.0169936	0.205816
FBgn0030484	GstT4	Glutathione S transferase T4	1044.94	0.0996298	0.121859	0.0504039	0.347693
FBgn0015795	Rab7	Rab7	2469.57	0.0993159	0.0786946	0.0383931	0.305443
FBgn0011741	Arp6	Actin-related protein 6	406.78	0.0992598	0.0719332	0.0330157	0.283842
FBgn0025643	CG3588	None	235.135	0.0991815	0.172017	0.0485345	0.342524
FBgn0039436	TwdlB	TweedleB	53.8422	0.0990956	0.546953	0.00460155	0.094012
FBgn0029905	Nf-YC	Nuclear factor Y-box C	857.576	0.0988267	0.113476	0.0515941	0.352044
FBgn0051216	Naam	Nicotinamide amidase	229.886	0.0988011	0.155984	0.0494227	0.344513
FBgn0032005	Snx6	Sorting nexin 6	1356.11	0.0986285	0.0566868	0.0187256	0.216762
FBgn0050410	Rpi	Ribose-5-phosphate isomerase	1165.34	0.0986092	0.0860633	0.0444173	0.326359
FBgn0261360	CG42637	None	965.923	0.0985037	0.192717	0.0491747	0.343707
FBgn0030003	CG2116	None	498.809	0.0983775	0.0895778	0.0466801	0.335638
FBgn0034638	CG10433	None	2291.99	0.0983205	0.145189	0.0506058	0.34792
FBgn0004404	RpS14b	Ribosomal protein S14b	4208.76	0.098123	0.0665491	0.0297111	0.267568
FBgn0039637	Ctl2	Choline transporter-like 2	1502.24	0.0981042	0.101015	0.0512201	0.350545
FBgn0031664	CG8892	None	473.372	0.0980889	0.101003	0.0512433	0.350545
FBgn0034518	CG13430	None	130.559	0.0980516	0.107506	0.0523962	0.353682
FBgn0029121	Sras	severas	198.526	0.0979693	0.105714	0.0523079	0.353533
FBgn0031773	Fbw5	F-box and WD repeat domain containing 5	278.589	0.097896	0.091909	0.0485951	0.342524
FBgn0034419	CG15111	None	503.529	0.097672	0.0756077	0.0387464	0.306224
FBgn0034057	CG8314	None	550.914	0.0975826	0.0747489	0.0381827	0.30513
FBgn0015621	Clp	Clipper	310.14	0.0975641	0.101187	0.0521789	0.353107
FBgn0038627	CG7694	None	185.669	0.0974812	0.102786	0.0526481	0.354017
FBgn0034951	CG3860	None	753.102	0.0974595	0.0829227	0.0445231	0.326492
FBgn0267242	asRNA:CR45682	antisense RNA:CR45682	20.6511	0.0973197	0.26286	0.0474041	0.338823
FBgn0032398	CG6766	None	1042.13	0.0972934	0.0676727	0.0321223	0.27964
FBgn0053474	CG33474	None	8.69787	0.0972263	0.333538	0.0299082	0.268419
FBgn0033206	DCTN4-p62	Dynactin 4, p62 subunit	495.535	0.0970904	0.0784296	0.0420071	0.317397
FBgn0033266	Socs44A	Suppressor of Cytokine Signaling at 44A	520.839	0.0969865	0.0746154	0.0390999	0.306224
FBgn0260749	Utx	Utx histone demethylase	640.28	0.096874	0.104311	0.0539473	0.358421
FBgn0038548	CG17806	None	153.332	0.0967187	0.114019	0.0548992	0.360745
FBgn0266124	ghi	ghiberti	336.769	0.0966385	0.0919876	0.0508913	0.349114
FBgn0031608	CG15435	None	227.078	0.0966344	0.118752	0.0549261	0.360745
FBgn0035160	hng3	hinge3	245.651	0.0965859	0.125337	0.054571	0.35996
FBgn0025634	CG13367	None	453.701	0.0965473	0.0846332	0.0472637	0.338697
FBgn0036666	TSG101	Tumor susceptibility gene 101	1143.55	0.0964751	0.0752518	0.0405481	0.310985
FBgn0036996	mag	magro	476.887	0.0963883	0.284614	0.04409	0.325099
FBgn0033212	LRR	Leucine-rich repeat	847.583	0.0963658	0.0731308	0.0388883	0.306224
FBgn0050005	GstT2	Glutathione S transferase T2	300.43	0.0963271	0.0974025	0.0533959	0.356606
FBgn0051251	CG31251	None	122.203	0.0963117	0.13878	0.053723	0.357897
FBgn0037623	CG9801	None	295.201	0.096277	0.0875925	0.0494599	0.344513
FBgn0011837	Tis11	Tis11 zinc finger protein	1027.64	0.0962673	0.107778	0.055394	0.362483
FBgn0266667	Exo70	Exocyst 70	301.9	0.0961851	0.0958218	0.0531655	0.355434
FBgn0036324	CG12520	None	47.8696	0.0961816	0.158543	0.0524664	0.35371
FBgn0014931	CG2678	None	248.883	0.096155	0.108	0.0556038	0.36319
FBgn0032250	holn1	hole-in-one	288.428	0.0960898	0.0980167	0.0540027	0.358421
FBgn0037780	ohgt	ohgata	455.637	0.0960273	0.0689704	0.0355193	0.295507
FBgn0037679	Aduk	Another Drosophila Unc-51-like kinase	293.945	0.0960112	0.097175	0.0539065	0.358421
FBgn0052672	Atg8a	Autophagy-related 8a	4656.96	0.0959886	0.0969117	0.0538695	0.358421
FBgn0036987	CG5274	None	186.385	0.0958863	0.1012	0.0551345	0.361316
FBgn0004397	Vinc	Vinculin	1646.4	0.0958751	0.0677595	0.0345484	0.29105
FBgn0031939	CG13796	None	95.8032	0.0958616	0.159427	0.0528213	0.354095
FBgn0034361	mRpS28	mitochondrial ribosomal protein S28	301.166	0.0958605	0.0915531	0.0521532	0.353107
FBgn0038576	Arp5	Actin-related protein 5	275.836	0.095847	0.0888817	0.0509362	0.349114
FBgn0039335	Vps33B	Vacuolar protein sorting 33B	254.358	0.0958464	0.0869277	0.0499116	0.346144
FBgn0034291	CG5770	None	279.981	0.0958156	0.174524	0.0523575	0.353645
FBgn0283545	vilya	vilya	14.8611	0.095791	0.205908	0.0520755	0.353077
FBgn0031597	CG17612	None	182.287	0.0957463	0.122737	0.0560436	0.364213
FBgn0030520	Pdcd4	Programmed cell death 4	2540.06	0.0955448	0.0704443	0.037824	0.304042
FBgn0037648	CG11975	None	424.226	0.0955419	0.0762837	0.043126	0.32267
FBgn0038466	CG8907	None	772.358	0.0955092	0.135526	0.0551481	0.361316
FBgn0036551	CG17029	None	388.694	0.0954788	0.104293	0.0563916	0.364772
FBgn0030365	Tango4	Transport and Golgi organization 4	673.934	0.0953009	0.0772859	0.0444037	0.326359
FBgn0030808	RhoGAP15B	Rho GTPase activating protein at 15B	608.984	0.0952224	0.0908252	0.0530505	0.354964
FBgn0004828	His3.3B	Histone H3.3B	6094.59	0.0951655	0.0538501	0.0196458	0.221175
FBgn0032130	brwl	brickwall	533.623	0.0951427	0.0988059	0.0559602	0.364213
FBgn0004868	Gdi	GDP dissociation inhibitor	3684.69	0.0951216	0.0535676	0.0193583	0.219867
FBgn0041191	Rheb	Ras homolog enriched in brain	1152.5	0.0950991	0.0817492	0.04814	0.341556
FBgn0013323	Ptth	Prothoracicotropic hormone	53.817	0.0950045	0.216338	0.0527701	0.354017
FBgn0052442	Arv1	ACAT-related protein required for viability 1	152.561	0.0949596	0.110415	0.0577871	0.368234
FBgn0261109	mrn	marionette	265.953	0.0948723	0.0826826	0.0492157	0.343707
FBgn0038878	CG3301	None	300.557	0.0948195	0.119934	0.0577204	0.368234
FBgn0036505	CG7945	None	878.769	0.0945634	0.0875119	0.0527193	0.354017
FBgn0034959	Xxylt	Xyloside xylosyltransferase	244.74	0.0945222	0.095349	0.0561522	0.364213
FBgn0051875	CG31875	None	108.506	0.094518	0.138855	0.0562029	0.364213
FBgn0260860	Bet5	Blocked early in transport 5	164.35	0.0945144	0.0969184	0.0566479	0.365193
FBgn0022097	Vha36-1	Vacuolar H[+] ATPase 36kD subunit 1	2224.59	0.0944053	0.0598305	0.0280268	0.258966
FBgn0035934	TrpA1	Transient receptor potential cation channel A1	22.576	0.0942501	0.188884	0.0539995	0.358421
FBgn0054054	CG34054	None	98.9507	0.0941586	0.178972	0.0542726	0.359321
FBgn0037741	CG16908	None	212.503	0.0941293	0.0974394	0.0575383	0.367963
FBgn0030053	CG12081	None	485.817	0.0940918	0.0819533	0.0502742	0.3472
FBgn0028394	CG17834	None	279.549	0.0940742	0.0921974	0.0558856	0.364213
FBgn0035632	Ppat-Dpck	Bifunctional Phosphopantetheine adenylyltransferase - Dephospho-CoA kinase	555.301	0.0939728	0.101583	0.058755	0.372847
FBgn0050105	CG30105	None	120.739	0.0939467	0.119396	0.0591877	0.37357
FBgn0038804	CG10877	None	167.049	0.0937869	0.113906	0.0598021	0.375042
FBgn0035951	CG5068	None	391.066	0.0937818	0.077883	0.0478596	0.340459
FBgn0024177	zpg	zero population growth	1100.78	0.0937296	0.0991251	0.0587344	0.372847
FBgn0034817	Art7	Arginine methyltransferase 7	512.633	0.0936613	0.109099	0.0600579	0.375799
FBgn0035137	CG1233	None	465.458	0.0935521	0.100696	0.0594041	0.374117
FBgn0052027	lncRNA:CR32027	long non-coding RNA:CR32027	124.52	0.0934251	0.151983	0.0564852	0.364937
FBgn0013773	Cyp6a22	Cyp6a22	661.178	0.0933206	0.0893272	0.05615	0.364213
FBgn0036052	CG10809	None	388.777	0.093304	0.0938107	0.0580471	0.36967
FBgn0031403	CG15387	None	160.053	0.0932913	0.120492	0.0601756	0.375799
FBgn0030006	CG17982	None	168.568	0.0931264	0.117208	0.0607516	0.377676
FBgn0011291	Taf11	TBP-associated factor 11	191.325	0.0929735	0.102346	0.0608026	0.377774
FBgn0038416	CG17930	None	128.433	0.0929336	0.121716	0.0606427	0.377219
FBgn0030509	CG11162	None	15.4721	0.0929204	0.26075	0.0510161	0.349437
FBgn0086779	step	steppke	942.416	0.0929172	0.103797	0.0610971	0.378944
FBgn0039881	CG1971	None	74.8748	0.0928934	0.132063	0.0594098	0.374117
FBgn0262166	calypso	calypso	278.766	0.0928482	0.104717	0.0613242	0.379526
FBgn0014010	Rab5	Rab5	2536.1	0.0927151	0.0454144	0.0120492	0.171657
FBgn0003206	Ras64B	Ras oncogene at 64B	564.261	0.0926509	0.0715636	0.0444457	0.326359
FBgn0267278	asRNA:CR45714	antisense RNA:CR45714	46.1236	0.0926434	0.159998	0.0569777	0.366349
FBgn0032235	CG5096	None	1182.56	0.0926265	0.095761	0.0600658	0.375799
FBgn0015279	Pi3K92E	Phosphatidylinositol 3-kinase 92E	901.255	0.0925644	0.0731489	0.0461751	0.334028
FBgn0003356	Jon99Cii	Jonah 99Cii	3374.46	0.0924335	0.257179	0.0519883	0.353077
FBgn0032986	CG3262	None	731.061	0.0924	0.070441	0.0438098	0.324965
FBgn0016794	dos	daughter of sevenless	926.912	0.0923992	0.0930053	0.059622	0.374462
FBgn0039689	CIA30	Complex I intermediate-associated protein, 30 kDa	326.879	0.0922972	0.0870056	0.0571197	0.366683
FBgn0031270	CG13689	None	78.162	0.092291	0.143079	0.0589523	0.37357
FBgn0051865	Ada1-1	transcriptional Adaptor 1-1	51.5619	0.0922486	0.189055	0.0564505	0.364933
FBgn0015602	BEAF-32	Boundary element-associated factor of 32kD	667.091	0.0921014	0.0784498	0.0518143	0.352647
FBgn0035295	Cnb	Centrobin	231.83	0.0919978	0.103096	0.0628253	0.382994
FBgn0085478	Zdhhc8	Zinc finger DHHC-type containing 8	813.828	0.0919871	0.0828127	0.0552618	0.361839
FBgn0031413	CG9967	None	195.49	0.0919563	0.0940847	0.060934	0.378152
FBgn0050280	CG30280	None	21.3602	0.0918926	0.229087	0.0555732	0.36319
FBgn0035483	Mul1	Mitochondrial E3 ubiquitin protein ligase 1	247.623	0.0918567	0.0968892	0.0619743	0.380773
FBgn0000351	cort	cortex	374.96	0.0917122	0.145772	0.0595031	0.374127
FBgn0052706	CG32706	None	7.62012	0.0916813	0.319705	0.0347937	0.291738
FBgn0037843	CG4511	None	1578.62	0.0916264	0.101221	0.0633303	0.383069
FBgn0034902	CG5532	None	525.188	0.0915957	0.090203	0.0602037	0.375799
FBgn0031871	Fgop2	Fibroblast growth factor receptor 1 oncogene partner 2	500.557	0.0915896	0.0867574	0.0585188	0.37201
FBgn0035612	frm	farmer	212.716	0.0915541	0.175556	0.0576996	0.368234
FBgn0031580	CG15423	None	540.8	0.0915087	0.152311	0.0591452	0.37357
FBgn0031220	CG4822	None	324.966	0.0914694	0.139502	0.0606193	0.377219
FBgn0034706	CG11275	None	237.105	0.0914364	0.129318	0.0621055	0.380936
FBgn0033459	CG12744	None	334.242	0.091398	0.11023	0.0642841	0.385741
FBgn0266042	asRNA:CR44807	antisense RNA:CR44807	14.2662	0.0913525	0.289051	0.0452848	0.33006
FBgn0029801	CG15771	None	1748.26	0.0913356	0.0721878	0.0478179	0.340388
FBgn0265974	ttv	tout-velu	356.978	0.0913124	0.111199	0.064415	0.385877
FBgn0032906	RPA2	Replication protein A2	641.053	0.091154	0.110449	0.0647464	0.386792
FBgn0003357	Jon99Ciii	Jonah 99Ciii	4554.81	0.0910088	0.263073	0.0520567	0.353077
FBgn0034894	sigmar	salivary glands marred	780.038	0.0909338	0.0872711	0.0602477	0.375854
FBgn0036516	CG7656	None	822.846	0.0908277	0.0699911	0.0466217	0.335578
FBgn0026076	UBL3	Ubiquitin like 3	688.903	0.0907337	0.0953362	0.0639497	0.384597
FBgn0039461	CG5500	None	297.504	0.0906693	0.0806331	0.0566614	0.365193
FBgn0266180	lncRNA:CR44886	long non-coding RNA:CR44886	2.46559	0.0906547	0.373159	0.0166451	NA
FBgn0031652	jet	jetlag	137.911	0.0906061	0.110684	0.0657998	0.390006
FBgn0036951	CG7017	None	94.3929	0.0906039	0.215425	0.0577687	0.368234
FBgn0001079	fu	fused	275.695	0.0903633	0.0969338	0.0651782	0.387946
FBgn0003330	Sce	Sex combs extra	314.829	0.0902431	0.0802707	0.0573674	0.367504
FBgn0051347	CG31347	None	10.9079	0.0899863	0.274048	0.0502349	0.3472
FBgn0052564	CG32564	None	64.9537	0.089795	0.240088	0.0567762	0.365431
FBgn0039941	CG17167	None	113.037	0.0897257	0.119181	0.0666111	0.393009
FBgn0038476	kuk	kugelkern	2162.83	0.0896821	0.110076	0.0676614	0.395597
FBgn0039631	Sirt7	Sirtuin 7	225.283	0.0896784	0.119104	0.0667101	0.393059
FBgn0036305	CG10984	None	448.512	0.0893324	0.0867256	0.0636447	0.383841
FBgn0033784	SCCRO3	Squamous cell carcinoma-related oncogene 3	473.169	0.0891665	0.0994396	0.068314	0.396147
FBgn0019972	Drice	Death related ICE-like caspase	646.471	0.0891636	0.0919573	0.0663929	0.392235
FBgn0031008	CG8010	None	823.745	0.0890902	0.0851466	0.0633377	0.383069
FBgn0027601	pdgy	pudgy	1560.7	0.0890404	0.097764	0.0683025	0.396147
FBgn0036772	CG5290	None	408.682	0.0890265	0.141414	0.0641968	0.385657
FBgn0031174	CG1486	None	754.627	0.088924	0.0624945	0.0415788	0.315722
FBgn0050424	CG30424	None	133.319	0.0888442	0.167803	0.0618407	0.380249
FBgn0033799	GLaz	Glial Lazarillo	262.355	0.0888241	0.0862404	0.0645956	0.386526
FBgn0030008	CG2129	None	237.21	0.0888165	0.122351	0.0677873	0.395597
FBgn0036766	CG5506	None	3045.69	0.0888063	0.146153	0.0638981	0.384597
FBgn0039790	CG2246	None	1044.48	0.0887939	0.0617941	0.0408942	0.31252
FBgn0260467	CG7071	None	95.0953	0.0886648	0.49803	0.00599845	0.11046
FBgn0037975	CG3397	None	319.948	0.0886543	0.206156	0.0605777	0.377219
FBgn0000057	adp	adipose	519.302	0.0885795	0.0693127	0.0509227	0.349114
FBgn0034025	Pgant1	Polypeptide N-Acetylgalactosaminyltransferase 1	716.258	0.0884859	0.0726851	0.0548069	0.360627
FBgn0031276	CG12506	None	13.735	0.0884309	0.323569	0.033343	0.285618
FBgn0052834	CG32834	None	219.053	0.0884224	0.142967	0.0649514	0.387139
FBgn0034402	CG15084	None	113.705	0.0883936	0.113217	0.0699944	0.403922
FBgn0036556	hzg	herzog	517.068	0.0883814	0.0763272	0.0585583	0.37204
FBgn0028950	CG15255	None	1280.77	0.0882955	0.133399	0.0667161	0.393059
FBgn0025637	SkpA	SKP1-related A	2340.01	0.0882383	0.0580633	0.0366492	0.299785
FBgn0030607	dob	doppelganger von brummer	472.846	0.0881459	0.0850097	0.0655534	0.389268
FBgn0003886	alphaTub85E	alpha-Tubulin at 85E	27.9588	0.0879885	0.203666	0.0615544	0.379639
FBgn0019936	RpS20	Ribosomal protein S20	12075.2	0.0878068	0.0696804	0.0531872	0.355434
FBgn0052774	Muc4B	Mucin 4B	94.9324	0.0877993	0.421855	0.00905884	0.144442
FBgn0024251	bbx	bobby sox	993.431	0.0877457	0.0743589	0.0582929	0.371015
FBgn0039489	CG5880	None	133.369	0.0877209	0.116774	0.0708449	0.404655
FBgn0261458	capt	capulet	2970.38	0.0877032	0.071592	0.0555649	0.36319
FBgn0001185	her	hermaphrodite	272.163	0.0875779	0.0866507	0.0678772	0.395597
FBgn0032171	CG5846	None	152.393	0.0873339	0.117911	0.0714247	0.405612
FBgn0029913	Cht11	Chitinase 11	107.619	0.0873052	0.112026	0.0723911	0.407638
FBgn0085437	CG34408	None	714.985	0.087288	0.0681303	0.052623	0.354017
FBgn0033179	p47	p47	1385.93	0.0872683	0.0656571	0.0495547	0.344724
FBgn0052010	CR32010	None	129.241	0.0872043	0.258347	0.0561062	0.364213
FBgn0033901	O-fut1	O-fucosyltransferase 1	426.607	0.0870016	0.0952818	0.0725654	0.407975
FBgn0036771	Wdr92	WD repeat domain 92	135.872	0.0869717	0.104243	0.0736456	0.411454
FBgn0035844	CG13676	None	39.1803	0.0869053	0.159154	0.0654526	0.389043
FBgn0266490	CG45089	None	1249.35	0.0867959	0.077114	0.0632552	0.383069
FBgn0036258	eIF3l	eukaryotic translation initiation factor 3 subunit l	3638.04	0.0867772	0.0480615	0.0231211	0.236946
FBgn0038551	Odj	Oddjob	600.448	0.086726	0.104338	0.0742092	0.413093
FBgn0019661	lncRNA:roX1	long non-coding RNA on the X 1	52.3349	0.0865728	0.241553	0.0599283	0.375614
FBgn0033690	EndoG	Endonuclease G	205.64	0.0864233	0.0914107	0.0728797	0.409225
FBgn0035056	spz6	spatzle 6	6.03063	0.0863407	0.29657	0.0444276	NA
FBgn0030077	CG15365	None	41.522	0.0862807	0.149858	0.0675202	0.395597
FBgn0011834	Ser6	Serine protease 6	174.599	0.086119	0.140754	0.0691942	0.400383
FBgn0085446	CG34417	None	1943.8	0.0859279	0.0871466	0.0723748	0.407638
FBgn0035690	CG10274	None	242.103	0.0857927	0.0882247	0.0732405	0.410477
FBgn0016131	Cdk4	Cyclin-dependent kinase 4	475.305	0.0856888	0.0738121	0.0630746	0.382994
FBgn0003480	spn-B	spindle B	104.037	0.0856592	0.139195	0.0702887	0.404311
FBgn0051635	CG31635	None	730.921	0.0856344	0.0859069	0.0725188	0.407928
FBgn0035636	Cralbp	Cellular retinaldehyde binding protein	23.8402	0.0856312	0.249297	0.0594889	0.374127
FBgn0036805	Chmp1	Charged multivesicular body protein 1	992.327	0.0854847	0.0986472	0.0769034	0.419149
FBgn0286511	Pld	Phospholipase D	608.692	0.0854829	0.0761344	0.0658698	0.390006
FBgn0039051	CG17109	None	192.347	0.0854275	0.119936	0.074897	0.414978
FBgn0028468	rtet	tetracycline resistance	441.355	0.0853577	0.0950969	0.0766508	0.41872
FBgn0259482	Mob3	MOB kinase activator 3	322.982	0.0853502	0.0906758	0.0754055	0.41574
FBgn0029785	RpL35	Ribosomal protein L35	12612.2	0.0852412	0.0669854	0.0563794	0.364772
FBgn0040060	yip7	yippee interacting protein 7	9844.29	0.085159	0.165618	0.0676737	0.395597
FBgn0036476	sstn	stepping stone	194.369	0.0850895	0.101309	0.0780767	0.422472
FBgn0030685	Graf	GTPase regulator associated with FAK	744.992	0.0850446	0.0644378	0.053435	0.356645
FBgn0036462	mRpL39	mitochondrial ribosomal protein L39	572.115	0.0848339	0.079917	0.0708357	0.404655
FBgn0026620	tacc	transforming acidic coiled-coil protein	1416.97	0.0847662	0.06892	0.0601002	0.375799
FBgn0033117	CG3358	None	289.412	0.084703	0.0794101	0.0708095	0.404655
FBgn0033773	Mos	Mos oncogene	493.04	0.0846713	0.125877	0.0750449	0.415544
FBgn0003656	sws	swiss cheese	1863.64	0.0846652	0.0558853	0.0408237	0.31252
FBgn0010397	LamC	Lamin C	1231.78	0.0845195	0.100959	0.0794905	0.425111
FBgn0034271	Vps50	Vacuolar protein sorting 50	331.359	0.0844807	0.0977491	0.0793573	0.425111
FBgn0026718	Agpat2	1-Acylglycerol-3-phosphate O-acyltransferase 2	589.574	0.0843811	0.0867844	0.0763877	0.418089
FBgn0004597	CycC	Cyclin C	267.074	0.0842011	0.0843184	0.0755715	0.415915
FBgn0034247	CG6484	None	3983.93	0.0841642	0.143915	0.0721264	0.407638
FBgn0032358	Ppt2	Palmitoyl-protein Thioesterase 2	380.678	0.0841312	0.0983002	0.0803248	0.426735
FBgn0003254	rib	ribbon	34.3865	0.0840559	0.256802	0.0591954	0.37357
FBgn0026404	Dronc	Death regulator Nedd2-like caspase	449.652	0.0839596	0.108381	0.0804092	0.426735
FBgn0036484	Pex3	Peroxin 3	680.77	0.0839255	0.0859356	0.0772391	0.420123
FBgn0030756	CG9903	None	34.5206	0.0838081	0.212203	0.0667679	0.393148
FBgn0037084	Syx6	Syntaxin 6	520.603	0.0837913	0.0762412	0.0707124	0.404655
FBgn0033177	CG11141	None	455.537	0.0837155	0.0895727	0.0794515	0.425111
FBgn0036366	JMJD7	Jumonji domain containing 7	216.179	0.0837105	0.116378	0.0794126	0.425111
FBgn0031682	CG5828	None	588.992	0.0836152	0.0764356	0.0714008	0.405612
FBgn0028978	trbl	tribbles	885.321	0.0834862	0.110184	0.0812511	0.430341
FBgn0036973	Rbbp5	Retinoblastoma binding protein 5	171.586	0.0834511	0.0962556	0.0818914	0.432029
FBgn0261976	Psf2	Partner of Sld Five 2	192.543	0.0834183	0.0990183	0.0822539	0.433088
FBgn0030932	Ggt-1	gamma-glutamyl transpeptidase	2553.07	0.0833514	0.098627	0.0824069	0.433246
FBgn0259916	CG42445	None	289.831	0.0833202	0.0847166	0.0783183	0.422472
FBgn0035697	CG10163	None	38.2538	0.0832691	0.383746	0.0132527	0.181318
FBgn0004401	Pep	Protein on ecdysone puffs	5112.9	0.0832351	0.0550583	0.0427002	0.320821
FBgn0053497	Sdic2	Sperm-specific dynein intermediate chain 2	89.5047	0.0831142	0.18259	0.0697792	0.402897
FBgn0040487	BobA	Brother of Bearded A	13.3734	0.083114	0.442364	0.00804823	0.132905
FBgn0037996	CG4830	None	37.9413	0.0831076	0.267546	0.0567226	0.365367
FBgn0015791	Rab14	Rab14	903.513	0.0830989	0.0616844	0.0544744	0.359766
FBgn0037978	KLHL18	Kelch like family member 18	250.531	0.0830443	0.104074	0.083163	0.435016
FBgn0032231	CG5056	None	321.657	0.0830118	0.0973662	0.0832156	0.435016
FBgn0037074	CG7324	None	1445.23	0.0830116	0.0691071	0.0652743	0.388199
FBgn0015376	cutlet	cutlet	262.357	0.082981	0.124383	0.0789243	0.424112
FBgn0035251	Vta1	Vesicle trafficking 1	1033.8	0.0829378	0.0853101	0.079756	0.425167
FBgn0261805	CG42751	None	13.3316	0.082817	0.246671	0.0629012	0.382994
FBgn0003358	Jon99Ci	Jonah 99Ci	335.158	0.0828082	0.249455	0.0622467	0.380936
FBgn0003514	sqh	spaghetti squash	2195.63	0.0827675	0.0842737	0.0796872	0.425167
FBgn0285910	VhaAC39-1	Vacuolar H[+] ATPase AC39 subunit 1	3283.92	0.082731	0.0418179	0.0181179	0.213267
FBgn0038730	CG6300	None	54.7202	0.0825652	0.218306	0.0679233	0.395597
FBgn0036952	CG6933	None	92.2448	0.0825602	0.222691	0.0674121	0.395597
FBgn0011476	l(3)neo43	lethal (3) neo43	146.462	0.0825479	0.101029	0.0846109	0.438163
FBgn0020304	drongo	drongo	1449.8	0.0824527	0.0825745	0.0795986	0.425167
FBgn0023181	Orc4	Origin recognition complex subunit 4	348.29	0.0824495	0.10436	0.0846719	0.438163
FBgn0027569	cert	ceramide transfer protein	713.731	0.0823985	0.0750531	0.0737143	0.411623
FBgn0030753	rngo	rings lost	1439.25	0.0823685	0.0590286	0.0520415	0.353077
FBgn0030837	CG8661	None	219.943	0.0823026	0.20484	0.0695686	0.401897
FBgn0032409	Ced-12	Ced-12	368.077	0.0822972	0.090819	0.0839265	0.436949
FBgn0034488	Hacl	2-hydroxyacyl-CoA lyase	1404.13	0.0822709	0.0729254	0.0719216	0.407137
FBgn0029980	CG10778	None	345.624	0.0822422	0.0820145	0.0798699	0.425453
FBgn0261599	RpS29	Ribosomal protein S29	15844.3	0.0822362	0.0669638	0.0647547	0.386792
FBgn0031422	PIG-Wa	Phosphatidylinositol glycan anchor biosynthesis class W a	61.984	0.0822299	0.136625	0.0773087	0.420287
FBgn0039818	CG11318	None	122.862	0.0821743	0.131561	0.0786829	0.423668
FBgn0025463	Bap60	Brahma associated protein 60kD	1589.24	0.0821172	0.0814785	0.0798893	0.425453
FBgn0005533	RpS17	Ribosomal protein S17	12693.6	0.0820786	0.0715706	0.0710053	0.40495
FBgn0086346	ALiX	ALG-2 interacting protein X	2354.26	0.0820674	0.114663	0.0836327	0.436041
FBgn0036203	Muc68D	Mucin 68D	3336.02	0.0820582	0.107018	0.0853298	0.439912
FBgn0003345	sd	scalloped	502.417	0.0820007	0.0955843	0.0858188	0.44048
FBgn0019686	lok	loki	2838.01	0.0818362	0.0930026	0.0858399	0.44048
FBgn0003218	rdgB	retinal degeneration B	637.203	0.0818104	0.0864252	0.0836705	0.436041
FBgn0036402	CG6650	None	482.339	0.0816013	0.0775981	0.0784993	0.422892
FBgn0085241	CG34212	None	908.605	0.0815876	0.126627	0.0812897	0.430341
FBgn0013983	imd	immune deficiency	207.952	0.0815664	0.115229	0.0846772	0.438163
FBgn0087041	CG42231	None	174.71	0.0814526	0.0990194	0.0876145	0.444961
FBgn0030396	CG2556	None	1134.96	0.0813487	0.0763789	0.0782132	0.422472
FBgn0032845	CG10747	None	177.379	0.0813332	0.105461	0.0874655	0.444955
FBgn0023506	Es2	Es2	413.821	0.0811432	0.0952061	0.0882397	0.446045
FBgn0032997	CG17486	None	597.431	0.0810526	0.0926429	0.0880706	0.445516
FBgn0000808	gd	gastrulation-defective	77.4318	0.0810418	0.125445	0.0828406	0.434041
FBgn0030055	Rubicon	Rubicon	242.39	0.0810076	0.0930965	0.0882985	0.446045
FBgn0028697	RpL15	Ribosomal protein L15	14925.8	0.0809641	0.0561657	0.0506312	0.34792
FBgn0265575	yin	yin	2187.68	0.0809427	0.114008	0.0865368	0.442027
FBgn0029176	eEF1gamma	eukaryotic translation elongation factor 1 gamma	24524.2	0.0809218	0.0539379	0.0463503	0.334843
FBgn0037317	CG14667	None	225.7	0.0809145	0.0946678	0.0888397	0.446045
FBgn0036927	Gabat	gamma-aminobutyric acid transaminase	2111.65	0.0808179	0.0883737	0.0875292	0.444955
FBgn0003060	CG9757	None	48.0269	0.0807791	0.264062	0.0596396	0.374462
FBgn0052056	scramb1	scramblase 1	674.847	0.0806975	0.0855428	0.086679	0.44224
FBgn0037807	CG6293	None	1161.67	0.0805304	0.0931462	0.08974	0.447114
FBgn0000330	cm	carmine	310.298	0.0804893	0.0879044	0.0883715	0.446045
FBgn0032343	CG6201	None	147.67	0.0804013	0.108221	0.0894155	0.447031
FBgn0283469	Vps4	Vacuolar protein sorting 4	1386.77	0.0802861	0.0618418	0.0628737	0.382994
FBgn0039732	CG15525	None	137.253	0.080162	0.1072	0.0902808	0.447605
FBgn0029831	CG5966	None	1291.79	0.0800855	0.205711	0.0729416	0.409225
FBgn0026060	Mipp2	Multiple inositol polyphosphate phosphatase 2	589.658	0.0800312	0.0996837	0.0916658	0.451742
FBgn0039140	Miro	Mitochondrial Rho	841.649	0.0800236	0.0640362	0.0672559	0.395152
FBgn0015222	Fer1HCH	Ferritin 1 heavy chain homologue	17466.5	0.0799946	0.109069	0.0902941	0.447605
FBgn0028948	CG15253	None	7.76048	0.0798729	0.250423	0.0649417	0.387139
FBgn0028421	Kap3	Kinesin associated protein 3	661.599	0.07983	0.0844651	0.0889054	0.446154
FBgn0032814	CG10366	None	360.65	0.079819	0.0824564	0.0877934	0.445166
FBgn0027083	MetRS-m	Methionyl-tRNA synthetase, mitochondrial	201.362	0.0797884	0.103524	0.0919881	0.452193
FBgn0015372	RabX1	RabX1	588.667	0.079783	0.0846559	0.0891577	0.446791
FBgn0000533	ea	easter	417.711	0.0797208	0.0869218	0.0904168	0.447734
FBgn0267849	Syx7	Syntaxin 7	1022.58	0.0797197	0.0635709	0.0674859	0.395597
FBgn0038128	Ravus	Ravus	178.369	0.0796811	0.0999424	0.092675	0.453255
FBgn0032000	CG8372	None	391.402	0.0796787	0.0749202	0.0822491	0.433088
FBgn0036131	CG12522	None	2.82013	0.0796648	0.39273	0.0118059	NA
FBgn0000173	ben	bendless	1662.32	0.0796112	0.07868	0.085818	0.44048
FBgn0042693	wrd	well-rounded	2009.09	0.0795726	0.0730129	0.0806314	0.427702
FBgn0263863	mRpL45	mitochondrial ribosomal protein L45	699.903	0.0795573	0.0673221	0.0736346	0.411454
FBgn0003082	phr	photorepair	600.093	0.0795486	0.103818	0.0926212	0.453255
FBgn0040091	Ugt317A1	UDP-glycosyltransferase family 317 member A1	151.464	0.0795249	0.151328	0.079645	0.425167
FBgn0035232	CG12099	None	1236.21	0.0794065	0.0675841	0.0744973	0.413976
FBgn0263378	asRNA:CR43430	antisense RNA:CR43430	442.544	0.0793671	0.138723	0.0826973	0.433715
FBgn0039111	PTPMT1	Protein tyrosine phosphatase, mitochondrial 1	233.677	0.0793333	0.0983732	0.0937695	0.455011
FBgn0036372	Abp1	Actin binding protein 1	1241.42	0.079316	0.0817925	0.0890402	0.44662
FBgn0262732	mbf1	multiprotein bridging factor 1	2841.92	0.0793046	0.105951	0.0929048	0.453255
FBgn0032702	CG10376	None	494.306	0.0792855	0.0775131	0.0859512	0.440718
FBgn0015756	RpL9	Ribosomal protein L9	16268.2	0.079227	0.0663132	0.073289	0.410533
FBgn0028563	sut1	sugar transporter 1	1295.11	0.0792191	0.0825492	0.089836	0.447114
FBgn0002973	numb	numb	625.071	0.0791863	0.0812623	0.0891276	0.446791
FBgn0021750	SerRS-m	Seryl-tRNA synthetase, mitochondrial	306.919	0.0791573	0.0858248	0.0917768	0.452081
FBgn0037603	CG11753	None	211.517	0.079129	0.089425	0.0932263	0.454202
FBgn0010213	Sod2	Superoxide dismutase 2 (Mn)	1610.42	0.079097	0.0643869	0.0708024	0.404655
FBgn0031980	RpL36A	Ribosomal protein L36A	10861.8	0.0790158	0.0673038	0.0754131	0.41574
FBgn0032088	CG13102	None	245.574	0.0788148	0.145046	0.0823526	0.433246
FBgn0003942	RpS27A	Ribosomal protein S27A	18099.4	0.0787116	0.0582601	0.0613072	0.379526
FBgn0035540	Syx17	Syntaxin 17	418.481	0.0786941	0.0873263	0.0939383	0.455184
FBgn0266623	asRNA:CR45130	antisense RNA:CR45130	86.594	0.0786772	0.20302	0.0755202	0.415915
FBgn0026084	cib	ciboulot	4575.96	0.0786737	0.0954355	0.0957421	0.458067
FBgn0034707	MED16	Mediator complex subunit 16	181.095	0.0786615	0.0980428	0.0958177	0.458067
FBgn0033781	CG13319	None	288.625	0.0786305	0.0864681	0.0938078	0.455011
FBgn0000520	dwg	deformed wings	317.442	0.0785603	0.0934664	0.0959183	0.458343
FBgn0035833	CG7565	None	264.295	0.0783885	0.0780831	0.0895036	0.447059
FBgn0024740	Lip2	Lipase 2	12.9106	0.0783399	0.25952	0.0632756	0.383069
FBgn0036240	CG6928	None	289.554	0.0783241	0.12629	0.0888258	0.446045
FBgn0003089	pip	pipe	21.782	0.0783112	0.206301	0.075765	0.416766
FBgn0053229	CG33229	None	635.142	0.0782431	0.0946419	0.0970533	0.460885
FBgn0038546	CG7379	None	692.435	0.0782164	0.0818417	0.0928114	0.453255
FBgn0039767	CG2218	None	1080.74	0.0782012	0.0806183	0.0920608	0.452231
FBgn0031267	Ipk2	Ipk2	575.072	0.0781623	0.0836064	0.0940279	0.455206
FBgn0031677	CG14036	None	522.69	0.0781388	0.116961	0.0926726	0.453255
FBgn0033605	CG9067	None	106.389	0.0780557	0.101794	0.0973129	0.461094
FBgn0260795	NaPi-III	Na[+]-dependent inorganic phosphate cotransporter type III	1989.84	0.0779527	0.0720409	0.0851337	0.439597
FBgn0036306	CG10973	None	405.658	0.0778285	0.113541	0.0947341	0.455942
FBgn0037747	Naa80	N(alpha)-acetyltransferase 80	423.024	0.077795	0.0718932	0.0855253	0.440132
FBgn0035204	CG2277	None	406.134	0.0777659	0.0851139	0.0961539	0.459059
FBgn0029689	CG6428	None	374.087	0.0776646	0.103243	0.0982322	0.463057
FBgn0032295	CG12299	None	642.37	0.077646	0.102193	0.0984882	0.463057
FBgn0038100	Paip2	polyA-binding protein interacting protein 2	1477.26	0.0776366	0.0873979	0.0975359	0.461459
FBgn0039902	Zip102B	Zinc/iron regulated transporter-related protein 102B	699.764	0.0775287	0.0692537	0.0832301	0.435016
FBgn0037122	CG14570	None	7.37349	0.0774577	0.254496	0.0659503	0.390267
FBgn0035482	CG14985	None	246.888	0.0774562	0.0851871	0.097265	0.461094
FBgn0051388	CG31388	None	114.104	0.0774098	0.0958476	0.0997928	0.466033
FBgn0001316	klar	klarsicht	2104.12	0.077326	0.0550334	0.0590471	0.37357
FBgn0027554	CG8042	None	717.929	0.0773081	0.091254	0.0996932	0.466019
FBgn0047334	BG642312	BG642312	11.4187	0.0772163	0.221401	0.0752826	0.41574
FBgn0031281	Saf6	SAGA factor-like TAF6	155.478	0.0771343	0.098573	0.100572	0.46672
FBgn0025469	slv	saliva	173.903	0.0770888	0.087434	0.0994445	0.46583
FBgn0033382	Hydr1	alpha/beta hydrolase 1	799.937	0.0770778	0.0848079	0.098422	0.463057
FBgn0023175	Prosalpha7	Proteasome alpha7 subunit	2081.41	0.0770355	0.0685573	0.0840839	0.437555
FBgn0266115	asRNA:CR44841	antisense RNA:CR44841	6.55139	0.0770328	0.297658	0.0454971	0.330464
FBgn0266723	Trs31	TRAPP subunit 31	172.883	0.0769642	0.0895974	0.100514	0.46672
FBgn0262898	lncRNA:CR43253	long non-coding RNA:CR43253	1.78879	0.0769026	0.34886	0.0206021	NA
FBgn0038058	CG5608	None	292.587	0.0767395	0.086689	0.100407	0.46672
FBgn0263025	HSPBAP1	HSPB1 associated protein 1	86.6036	0.0767298	0.11877	0.0956734	0.457991
FBgn0034564	CG9344	None	168.284	0.0767041	0.10434	0.100896	0.467371
FBgn0026320	Tom	Twin of m4	26.5609	0.0766842	0.333067	0.026793	0.25234
FBgn0033183	CG1620	None	1476.85	0.0766841	0.0709673	0.0884704	0.446045
FBgn0037007	CG5059	None	1839.09	0.0765857	0.120701	0.0952743	0.456651
FBgn0020621	Pkn	Protein kinase N	904.901	0.0765351	0.0686816	0.0860923	0.440718
FBgn0041087	wun2	wunen-2	690.567	0.0763992	0.103786	0.101977	0.470653
FBgn0037044	Pdss2	Decaprenyl diphosphate synthase subunit 2	353.439	0.0762708	0.0839381	0.100909	0.467371
FBgn0028983	Spn55B	Serpin 55B	640.673	0.0762148	0.130436	0.0924518	0.453255
FBgn0031449	CG31689	None	1567.93	0.0761243	0.060672	0.0746499	0.414468
FBgn0016038	Vsp37A	Vacuolar protein sorting 37A	607.009	0.0761241	0.0610393	0.0753392	0.41574
FBgn0031288	CG13949	None	22.0605	0.0760927	0.222526	0.0767855	0.418859
FBgn0036059	nudE	nudE	1217	0.0760802	0.0750655	0.0951983	0.456651
FBgn0037779	CG12811	None	416.555	0.0760733	0.0761913	0.0962771	0.459442
FBgn0033712	mIF3	mitochondrial translation initiation factor 3	239.525	0.0760164	0.0855089	0.102548	0.471492
FBgn0033258	CG8712	None	272.772	0.0759818	0.113484	0.099881	0.466242
FBgn0015037	Cyp4p1	Cytochrome P450-4p1	1032.93	0.0758791	0.179119	0.0831537	0.435016
FBgn0036690	Ilp8	Insulin-like peptide 8	404.247	0.0758315	0.136516	0.0913148	0.450635
FBgn0030966	shop	shopper	513.937	0.0758014	0.067741	0.0875437	0.444955
FBgn0037773	CG5359	None	151.822	0.075789	0.112061	0.101011	0.467641
FBgn0039889	Arl4	ADP ribosylation factor-like 4	624.936	0.0757575	0.0833775	0.10252	0.471492
FBgn0035888	CG7120	None	231.774	0.0755549	0.0840639	0.103614	0.474151
FBgn0010417	Taf6	TBP-associated factor 6	712.571	0.0752761	0.0755561	0.0987485	0.463944
FBgn0011290	Taf12	TBP-associated factor 12	694.762	0.0752495	0.0814593	0.103369	0.473434
FBgn0031093	CG9581	None	456.92	0.0751773	0.0667847	0.0885475	0.446045
FBgn0027609	morgue	modifier of rpr and grim, ubiquitously expressed	371.977	0.0751685	0.0788119	0.101897	0.470523
FBgn0285892	tea	telomere ends associated	213.298	0.0751485	0.0860816	0.105977	0.479428
FBgn0034582	Cht9	Chitinase 9	91.3193	0.0751307	0.168061	0.0860898	0.440718
FBgn0029594	Coa8	Cytochrome c oxidase assembly factor 8	415.402	0.0751154	0.0757637	0.0995668	0.466009
FBgn0026088	CG14818	None	358.008	0.0750729	0.101628	0.106756	0.481246
FBgn0035916	GAPsec	GTPase activating protein, SECIS-dependent read-through	334.488	0.0749785	0.0832464	0.105392	0.477992
FBgn0267913	lncRNA:CR46194	long non-coding RNA:CR46194	131.372	0.0749777	0.135792	0.0936205	0.455011
FBgn0036028	CG16717	None	315.789	0.074962	0.0863864	0.106784	0.481246
FBgn0050001	CG30001	None	78.3167	0.0749443	0.122496	0.098886	0.463951
FBgn0050051	Tmem18	Transmembrane protein 18	95.9011	0.0749144	0.112963	0.103194	0.473017
FBgn0031732	CG11149	None	104.433	0.0748991	0.120189	0.100025	0.466594
FBgn0036580	PDCD-5	Programmed Cell Death 5	460.498	0.0748747	0.0786364	0.102908	0.472273
FBgn0000257	car	carnation	425.85	0.0748196	0.0683578	0.0922154	0.452734
FBgn0035523	Ctl1	Choline transporter-like 1	697.59	0.0748186	0.0756147	0.100594	0.46672
FBgn0015765	p38a	p38a MAP kinase	429.964	0.0747879	0.0692363	0.0935359	0.455011
FBgn0037634	hng2	hinge2	160.783	0.0747829	0.107419	0.105864	0.479187
FBgn0031399	mio	missing oocyte	442.476	0.0747408	0.0749121	0.100236	0.46672
FBgn0029079	icln	icln	332.451	0.0747124	0.0945403	0.108971	0.486031
FBgn0039209	REPTOR	Repressed by TOR	526.569	0.0745272	0.087878	0.108873	0.485952
FBgn0283499	InR	Insulin-like receptor	399.591	0.0744856	0.111948	0.104916	0.47778
FBgn0015618	Cdk8	Cyclin-dependent kinase 8	153.493	0.0743923	0.114092	0.104235	0.476017
FBgn0030394	Cpr11A	Cuticular protein 11A	35.0435	0.0743825	0.278414	0.0568009	0.365431
FBgn0036227	CG17826	None	4.6102	0.0743023	0.262756	0.065105	NA
FBgn0025739	pon	partner of numb	201.665	0.0742157	0.10714	0.107765	0.483918
FBgn0034400	CG15099	None	978.911	0.0742097	0.0711684	0.0983009	0.463057
FBgn0037644	CG11964	None	585.251	0.0741627	0.0686696	0.0952709	0.456651
FBgn0028380	fal	falten	560.454	0.0741427	0.0925603	0.111011	0.490493
FBgn0034392	MFS15	Major Facilitator Superfamily Transporter 15	271.744	0.0741362	0.0886157	0.110528	0.490493
FBgn0030838	CG5445	None	954.056	0.0739786	0.067986	0.0950616	0.456651
FBgn0034816	CG3085	None	148.6	0.0739289	0.12522	0.100443	0.46672
FBgn0000146	aub	aubergine	697.184	0.0738508	0.0821916	0.109239	0.486775
FBgn0029838	CG4666	None	447.81	0.073779	0.10304	0.110669	0.490493
FBgn0000158	bam	bag of marbles	224.514	0.0737774	0.134615	0.0970456	0.460885
FBgn0003317	sax	saxophone	730.871	0.0737728	0.0731133	0.1023	0.47089
FBgn0034091	mrj	mrj	1072.16	0.0736879	0.0905079	0.112546	0.492531
FBgn0065047	snoRNA:U3:54Ab	snoRNA:U3:54Ab	5.23148	0.0736452	0.276713	0.0580536	NA
FBgn0033185	CG1603	None	199.352	0.0736413	0.0892727	0.112544	0.492531
FBgn0028689	Rpn6	Regulatory particle non-ATPase 6	3424.69	0.0735605	0.0746179	0.10472	0.47758
FBgn0028708	Mst85C	Mst85C	409.342	0.0734976	0.0859804	0.112277	0.492531
FBgn0010409	RpL18A	Ribosomal protein L18A	17586.5	0.0734757	0.0637537	0.0904339	0.447734
FBgn0034249	RhoGAP54D	Rho GTPase activating protein at 54D	301.698	0.0734618	0.109931	0.108981	0.486031
FBgn0266197	asRNA:CR44892	antisense RNA:CR44892	26.0157	0.0733836	0.152409	0.0928282	0.453255
FBgn0036948	CG7298	None	777.938	0.0733545	0.179244	0.0883842	0.446045
FBgn0033729	Cpr49Af	Cuticular protein 49Af	4.66404	0.073286	0.292366	0.0487571	NA
FBgn0264702	asRNA:CR43971	antisense RNA:CR43971	27.8718	0.0732454	0.170004	0.0899237	0.447277
FBgn0026144	CBP	sarcoplasmic calcium-binding protein	1067.22	0.0732064	0.105923	0.111536	0.49106
FBgn0243512	puc	puckered	726.104	0.0731101	0.0957508	0.114694	0.496607
FBgn0030871	CG8142	None	341.127	0.0730936	0.093378	0.114927	0.497211
FBgn0038575	CG7208	None	546.435	0.0730856	0.114763	0.107843	0.483983
FBgn0259178	5PtaseI	5PtaseI	293.817	0.0730671	0.0838678	0.113194	0.493303
FBgn0035167	Gr61a	Gustatory receptor 61a	13.4622	0.0730645	0.191922	0.0872906	0.444302
FBgn0023180	Orc6	Origin recognition complex subunit 6	180.149	0.073063	0.112952	0.108805	0.485952
FBgn0035734	CG14823	None	268.419	0.0730446	0.139304	0.0972847	0.461094
FBgn0031320	CG5126	None	335.496	0.0730267	0.08228	0.112607	0.492554
FBgn0015221	Fer2LCH	Ferritin 2 light chain homologue	13858.2	0.0729524	0.0971028	0.115077	0.497257
FBgn0265525	asRNA:CR44375	antisense RNA:CR44375	7.35944	0.0729405	0.227927	0.0803213	0.426735
FBgn0085242	CG34213	None	67.3261	0.072902	0.1209	0.105341	0.477992
FBgn0030673	CG15601	None	87.5508	0.0728615	0.121104	0.105358	0.477992
FBgn0028894	GMF	Glia maturation factor	233.65	0.0728203	0.0895125	0.115765	0.498419
FBgn0038681	Cyp12a4	Cyp12a4	1074.02	0.0727899	0.0975248	0.115595	0.498329
FBgn0031060	CG14231	None	267.326	0.0727663	0.0825418	0.113807	0.494372
FBgn0031238	CG3645	None	346.832	0.0727525	0.0688428	0.101358	0.468715
FBgn0033355	CG13748	None	4.39178	0.0726916	0.248116	0.0733642	NA
FBgn0033501	CG12911	None	7.36077	0.0726791	0.243881	0.0751544	0.415544
FBgn0041630	Hexo1	Hexosaminidase 1	684.4	0.0726217	0.0885341	0.116394	0.499919
FBgn0051072	Lerp	lysosomal enzyme receptor protein	984.507	0.0725677	0.0909213	0.116898	0.500388
FBgn0067779	dbr	debra	418.728	0.0725647	0.0725035	0.106696	0.481246
FBgn0031571	bark	bark beetle	243.546	0.072485	0.10526	0.11424	0.495242
FBgn0032162	CG4592	None	243.721	0.0724477	0.0941126	0.117341	0.500769
FBgn0040257	Ugt302E1	UDP-glycosyltransferase family 302 member E1	94.2602	0.0724327	0.174692	0.0910511	0.449749
FBgn0038577	CG12321	None	776.966	0.0724111	0.076805	0.111518	0.49106
FBgn0015296	Shc	SHC-adaptor protein	564.628	0.0724021	0.067223	0.100541	0.46672
FBgn0031515	CG9664	None	58.3261	0.072373	0.15126	0.095544	0.457576
FBgn0027932	Akap200	A kinase anchor protein 200	5340.83	0.0723012	0.075491	0.110845	0.490493
FBgn0027053	CSN5	COP9 signalosome subunit 5	685.639	0.0722802	0.0651442	0.0977994	0.461995
FBgn0031208	CR11023	None	2.05455	0.0722292	0.327309	0.0279889	NA
FBgn0037705	mura	murashka	530.174	0.0722035	0.0823379	0.116041	0.499006
FBgn0037045	CG10584	None	198.681	0.0721498	0.0921301	0.118572	0.502373
FBgn0032124	CG17855	None	156.203	0.0720781	0.114658	0.111017	0.490493
FBgn0039596	CG10000	None	87.2351	0.0720418	0.170394	0.0926005	0.453255
FBgn0034803	CG9849	None	207.778	0.0720027	0.0919147	0.11915	0.503728
FBgn0040285	Scamp	Scamp	1393.22	0.0719545	0.0525322	0.0718069	0.406703
FBgn0039754	CG9747	None	296.07	0.0719486	0.144546	0.0984318	0.463057
FBgn0003041	pbl	pebble	739.406	0.0719477	0.0882541	0.119055	0.503663
FBgn0035638	Tektin-C	Tektin C	5.28992	0.0719474	0.251736	0.0724997	NA
FBgn0000318	cl	clot	1627.6	0.0719425	0.0863376	0.118651	0.502373
FBgn0013277	Hsp70Ba	Heat-shock-protein-70Ba	87.7105	0.0718768	0.307891	0.0388381	0.306224
FBgn0004882	orb	oo18 RNA-binding protein	2003.31	0.071849	0.0848138	0.118567	0.502373
FBgn0039355	CG4730	None	136.869	0.0718371	0.107169	0.115605	0.498329
FBgn0031566	CG2818	None	593.09	0.071792	0.0812323	0.117205	0.500388
FBgn0035043	CG4781	None	500.492	0.0716144	0.108452	0.115739	0.498419
FBgn0001120	gnu	giant nuclei	1779.59	0.0715781	0.103121	0.118294	0.502161
FBgn0085298	CG34269	None	2.52263	0.0715546	0.291735	0.0491888	NA
FBgn0026602	Ady43A	Ady43A	321.817	0.0714194	0.114099	0.113412	0.493852
FBgn0039694	fig	fos intronic gene	4.75776	0.0713907	0.274647	0.0601913	NA
FBgn0038161	CG9269	None	6.48013	0.0713749	0.284238	0.0540951	0.358589
FBgn0286813	SRPK	SR Protein Kinase	2214	0.071358	0.0869637	0.121231	0.506799
FBgn0035393	CG16753	None	274.614	0.0713312	0.087597	0.121472	0.506876
FBgn0266361	asRNA:CR45009	antisense RNA:CR45009	3.39143	0.0713292	0.416917	0.0103912	NA
FBgn0250746	Prosbeta7	Proteasome beta7 subunit	2642.66	0.0712922	0.0846159	0.120845	0.506233
FBgn0037424	Osi15	Osiris 15	21.7272	0.0712379	0.3808	0.0133434	0.18163
FBgn0030774	sphe	spheroide	857.286	0.0711864	0.106073	0.11838	0.502161
FBgn0036213	RpL10Ab	Ribosomal protein L10Ab	13031.4	0.0711433	0.0875697	0.122252	0.508543
FBgn0033979	Cyp6a19	Cyp6a19	2192.62	0.0711153	0.120028	0.111128	0.490493
FBgn0033777	CG17574	None	1427.96	0.0710914	0.0776716	0.117942	0.502161
FBgn0028992	sds22	sds22	518.883	0.0710802	0.0688376	0.108677	0.485952
FBgn0037261	CG9775	None	1629.57	0.0710629	0.0496335	0.0670432	0.394335
FBgn0051989	Cap-D3	Chromosome associated protein D3	182.128	0.071062	0.0954085	0.122547	0.509374
FBgn0032036	CG13384	None	509.663	0.0709665	0.0930112	0.123238	0.511093
FBgn0034914	CG5554	None	1736.57	0.0708645	0.0661633	0.105697	0.478767
FBgn0030099	CG12056	None	125.257	0.0708536	0.101141	0.121722	0.507126
FBgn0032262	CG7384	None	725.144	0.0708438	0.0845914	0.122757	0.509654
FBgn0036691	beg	bad egg	311.24	0.0708365	0.080621	0.121011	0.506732
FBgn0032733	CG15170	None	54.8386	0.0708317	0.172093	0.0951644	0.456651
FBgn0031224	CG11454	None	315.151	0.0707304	0.093231	0.124172	0.512547
FBgn0034800	CG3788	None	165.893	0.0707225	0.103425	0.121267	0.506799
FBgn0026573	ADD1	ADD domain-containing protein 1	702.759	0.070714	0.0944643	0.124083	0.51244
FBgn0266455	CG45080	None	3708.91	0.0707008	0.110836	0.117583	0.501402
FBgn0285950	RpL19	Ribosomal protein L19	21256.8	0.0706978	0.0534894	0.079404	0.425111
FBgn0034270	PIG-A	Phosphatidylinositol glycan anchor biosynthesis class A	162.594	0.07068	0.109551	0.118358	0.502161
FBgn0265915	asRNA:CR44704	antisense RNA:CR44704	8.42648	0.0706345	0.241219	0.078808	0.424112
FBgn0034138	RpS15	Ribosomal protein S15	18105	0.0704887	0.0641616	0.104061	0.475793
FBgn0034191	CG6984	None	180.4	0.0704776	0.091534	0.12532	0.513222
FBgn0027055	CSN3	COP9 signalosome subunit 3	733.26	0.0704745	0.0685112	0.110985	0.490493
FBgn0037622	CG8202	None	306.951	0.070465	0.0886814	0.12527	0.513222
FBgn0030316	CG11695	None	258.698	0.0704166	0.0972798	0.124665	0.513159
FBgn0261530	nbs	nbs	581.036	0.0704141	0.0916773	0.125577	0.513222
FBgn0037963	Cad87A	Cadherin 87A	451.745	0.0703642	0.0954	0.12532	0.513222
FBgn0051467	CG31467	None	19.9786	0.0703535	0.169596	0.0967446	0.460441
FBgn0039970	CG17508	None	1980.93	0.0702437	0.0757088	0.120176	0.505724
FBgn0265631	CG44438	None	3.80389	0.0702346	0.257944	0.0708466	NA
FBgn0036844	Mkp3	Mitogen-activated protein kinase phosphatase 3	767.146	0.0702257	0.0968254	0.125541	0.513222
FBgn0035149	MED30	Mediator complex subunit 30	184.797	0.0702117	0.0889919	0.126376	0.514272
FBgn0020407	asun	asunder	285.123	0.0701243	0.0940906	0.126529	0.514272
FBgn0034763	RYBP	Ring and YY1 Binding Protein	783.493	0.0701049	0.0932816	0.126723	0.514272
FBgn0037299	Vps37B	Vacuolar protein sorting 37B	432.028	0.0700116	0.081281	0.125046	0.513222
FBgn0011284	RpS4	Ribosomal protein S4	22936.1	0.0699312	0.0677016	0.112351	0.492531
FBgn0039085	Ugt303B3	UDP-glycosyltransferase family 303 member B3	139.396	0.0698844	0.119871	0.115072	0.497257
FBgn0263240	Coop	Corepressor of Pangolin	158.09	0.0698593	0.100974	0.125562	0.513222
FBgn0039342	CG5107	None	1190.9	0.0698479	0.211282	0.0901845	0.447534
FBgn0019637	Atu	Another transcription unit	789.693	0.0698301	0.0779915	0.123881	0.512387
FBgn0003517	sta	stubarista	25485	0.0698261	0.0776379	0.123644	0.511947
FBgn0266489	CG45088	None	482.647	0.069823	0.1341	0.108011	0.48433
FBgn0028938	Vajk1	None	12.1935	0.069819	0.347011	0.0196597	0.221175
FBgn0004903	Rb97D	Ribonuclear protein at 97D	661.501	0.0698136	0.08662	0.127775	0.516938
FBgn0050413	CG30413	None	10.7578	0.0698049	0.300921	0.0428147	0.321456
FBgn0027335	Rip11	Rab11 interacting protein	1931.18	0.0697627	0.0574547	0.0935279	0.455011
FBgn0031739	CG14005	None	415.827	0.0697031	0.102343	0.125565	0.513222
FBgn0030625	CG5877	None	190.343	0.0696974	0.0937781	0.128339	0.517387
FBgn0037998	Cog1	Component of oligomeric golgi complex 1	451.854	0.0696454	0.0709929	0.118092	0.502161
FBgn0016701	Rab4	Rab4	1262.57	0.0695993	0.0792748	0.125801	0.513522
FBgn0032518	RpL24	Ribosomal protein L24	13599.8	0.0694669	0.0607232	0.10219	0.470653
FBgn0034187	CG6967	None	928.6	0.0694302	0.0875364	0.129611	0.51917
FBgn0033842	cbc	crowded by cid	203.831	0.0693928	0.0878133	0.12981	0.519384
FBgn0035518	CG15011	None	298.771	0.0693763	0.0856489	0.129509	0.518957
FBgn0287604	asRNA:CR46473	antisense RNA:CR46473	796.182	0.0692918	0.101492	0.127537	0.516474
FBgn0086710	RpL30	Ribosomal protein L30	9580.77	0.0692741	0.0661782	0.113134	0.493245
FBgn0028897	CG4935	None	94.2933	0.0692711	0.109572	0.123295	0.511093
FBgn0030346	BORCS5	BLOC-1 related complex subunit 5	367.544	0.0692453	0.081162	0.128488	0.517387
FBgn0031452	Cwc25	Cwc25	548.451	0.0692309	0.098273	0.129078	0.518397
FBgn0265532	asRNA:CR44382	antisense RNA:CR44382	6.78269	0.0691472	0.225765	0.0871296	0.443693
FBgn0039283	danr	distal antenna-related	12.724	0.069081	0.195453	0.0952563	0.456651
FBgn0042111	CG18766	None	261.571	0.0689567	0.0845299	0.13112	0.521518
FBgn0053107	CG33107	None	119.983	0.0689365	0.108292	0.125268	0.513222
FBgn0023545	PIG-K	Phosphatidylinositol glycan anchor biosynthesis class K	461.192	0.0689234	0.0831698	0.130834	0.521204
FBgn0040233	cana	CENP-ana	721.447	0.0687692	0.0923525	0.132484	0.523621
FBgn0036020	CG8336	None	419.305	0.0687595	0.0763252	0.127664	0.516789
FBgn0032210	CYLD	Cylindromatosis	323.069	0.0687148	0.0881759	0.132859	0.524341
FBgn0035203	CG9149	None	537.037	0.0686708	0.079174	0.130092	0.519738
FBgn0032339	Wdr59	WD repeat domain 59	332.313	0.0686309	0.0752073	0.127344	0.516202
FBgn0262975	cnc	cap-n-collar	2004.24	0.0686259	0.063166	0.111045	0.490493
FBgn0260026	CG42494	None	26.4098	0.06861	0.178657	0.0994341	0.46583
FBgn0023513	CG14803	None	414.583	0.0685444	0.087264	0.133542	0.52555
FBgn0033096	Zip42C.1	Zinc/iron regulated transporter-related protein 42C.1	11.7886	0.0685435	0.21082	0.0928981	0.453255
FBgn0011737	Wee1	Wee1 kinase	454.264	0.0685003	0.0921772	0.133675	0.525652
FBgn0261995	CG42813	None	773.591	0.0684895	0.0677212	0.119316	0.50417
FBgn0039943	CG17168	None	739.628	0.0684795	0.0800445	0.131505	0.521518
FBgn0266441	CG45071	None	406.333	0.068478	0.124555	0.116876	0.500388
FBgn0000427	2024-12-01	defective chorion 1	2452.79	0.0684406	0.249758	0.0771391	0.419792
FBgn0033853	CG6145	None	914.204	0.0684224	0.0757361	0.128811	0.517974
FBgn0010235	Klc	Kinesin light chain	1123.59	0.0683863	0.0554083	0.0947142	0.455942
FBgn0039213	atl	atlastin	1903.01	0.0683451	0.0528641	0.0878587	0.445287
FBgn0033721	CG13159	None	36.0847	0.0682751	0.33378	0.0237968	0.239692
FBgn0034753	CG2852	None	6150.17	0.0682443	0.0757454	0.129688	0.519286
FBgn0033539	Git	G protein-coupled receptor kinase interacting ArfGAP	400.008	0.0682442	0.0698134	0.123416	0.511396
FBgn0034970	yki	yorkie	821.088	0.0681757	0.0640515	0.114886	0.497211
FBgn0039665	CG2310	None	255.718	0.0681737	0.0902363	0.135305	0.528268
FBgn0030012	CG18262	None	136.85	0.0681282	0.103945	0.130851	0.521204
FBgn0000579	Eno	Enolase	14055.5	0.0680399	0.0554	0.0963223	0.459453
FBgn0038647	CG14302	None	12.4123	0.0680362	0.233831	0.0856833	0.44048
FBgn0030500	Ndc80	Ndc80	348.322	0.0680015	0.113284	0.125509	0.513222
FBgn0034908	CG5543	None	278.84	0.0679866	0.0825609	0.135009	0.528268
FBgn0027866	CG9776	None	1058.75	0.0679844	0.0702313	0.125244	0.513222
FBgn0262518	Rab8	Rab8	1697.56	0.0679737	0.0630862	0.114111	0.49488
FBgn0261394	Prosalpha3	Proteasome alpha3 subunit	2234.32	0.0678852	0.0625774	0.113577	0.49437
FBgn0042185	MCU	Mitochondrial calcium uniporter	462.924	0.0678547	0.0967172	0.135338	0.528268
FBgn0035462	IntS10	Integrator 10	137.668	0.0678346	0.103508	0.132255	0.523106
FBgn0032153	CG4537	None	45.6505	0.0678042	0.123159	0.119883	0.505571
FBgn0040551	CG11686	None	262.014	0.0677806	0.115865	0.124592	0.51309
FBgn0052112	CG32112	None	235.443	0.0677679	0.0939905	0.136536	0.531708
FBgn0038149	GILT1	Gamma-interferon-inducible lysosomal thiol reductase 1	2638.02	0.0677066	0.0883335	0.137456	0.532344
FBgn0031478	CG8814	None	935.624	0.0676782	0.0671133	0.122465	0.50923
FBgn0033400	CG2063	None	382.362	0.0676674	0.0731631	0.130165	0.519834
FBgn0033971	CG10209	None	371.147	0.067666	0.0921867	0.137362	0.532344
FBgn0010316	dap	dacapo	583.006	0.0676416	0.103119	0.133245	0.524691
FBgn0036354	Poc1	Proteome of centrioles 1	283.746	0.0676276	0.10631	0.131412	0.521518
FBgn0036225	CG5883	None	31.1594	0.0675605	0.19403	0.0990402	0.464343
FBgn0032505	CG16826	None	17560.1	0.067556	0.0946692	0.137286	0.532344
FBgn0037265	spartin	spartin	251.602	0.0674983	0.0953488	0.137334	0.532344
FBgn0024833	AP-1mu	Adaptor Protein complex 1, mu subunit	898.974	0.0674966	0.0688876	0.125949	0.513618
FBgn0031284	PGAP2	Post-GPI attachment to proteins 2	182.638	0.0674863	0.0924373	0.138123	0.532563
FBgn0038569	CG7218	None	772.922	0.0674514	0.0810736	0.136983	0.532344
FBgn0003721	Tm1	Tropomyosin 1	4959.62	0.067429	0.0573281	0.104244	0.476017
FBgn0051363	Jupiter	Jupiter	3540.96	0.0674278	0.0733473	0.131561	0.521518
FBgn0042175	CG18858	None	1123.34	0.0674212	0.0941484	0.138023	0.532563
FBgn0267967	corolla	corolla	8.87154	0.0673933	0.213181	0.0945482	0.455663
FBgn0001977	CIAPIN1	Cytokine induced apoptosis inhibitor 1	852.395	0.0673746	0.0837621	0.138336	0.532563
FBgn0035152	CG3386	None	125.518	0.0673514	0.0937795	0.13843	0.532563
FBgn0011236	ken	ken and barbie	739.284	0.0673245	0.0773174	0.135452	0.528521
FBgn0038388	CG4287	None	775.41	0.0671636	0.0666286	0.124349	0.512881
FBgn0030638	CG11655	None	464.578	0.0671353	0.0971119	0.138283	0.532563
FBgn0037234	CG9795	None	609.187	0.0670878	0.0840382	0.139797	0.53512
FBgn0034110	Atg9	Autophagy-related 9	469.068	0.067049	0.0953457	0.139311	0.534155
FBgn0014011	Rac2	Rac2	739.16	0.0670304	0.0695811	0.12927	0.518449
FBgn0086706	pix	pixie	3743.66	0.0669852	0.0583004	0.108839	0.485952
FBgn0263745	CR43670	None	124.23	0.066928	0.110258	0.131508	0.521518
FBgn0024909	Taf7	TBP-associated factor 7	354.325	0.0668466	0.0938129	0.140684	0.536723
FBgn0035624	Eaf6	Esa1-associated factor 6	198.288	0.0667951	0.101559	0.137587	0.532344
FBgn0036815	HipHop	HP1-HOAP-interacting protein	743.371	0.066758	0.102413	0.137256	0.532344
FBgn0025802	Sbf	SET domain binding factor	284.518	0.0667284	0.0841147	0.141571	0.537887
FBgn0028506	CG4455	None	278.421	0.0667121	0.0943617	0.141131	0.537545
FBgn0030699	CG8578	None	469.228	0.0667028	0.0682837	0.129213	0.518449
FBgn0086355	Tpi	Triose phosphate isomerase	4459.87	0.0666655	0.0686768	0.129958	0.519605
FBgn0031937	CG13795	None	224.027	0.0666423	0.119712	0.126029	0.513668
FBgn0031766	CG9117	None	53.3296	0.0666152	0.128299	0.120796	0.506227
FBgn0033578	BBS4	Bardet-Biedl syndrome 4	6.7548	0.0666054	0.241955	0.0836328	0.436041
FBgn0034879	Rrp4	Rrp4	449.938	0.0664752	0.0739316	0.137025	0.532344
FBgn0034141	CG8311	None	537.801	0.0664668	0.0837145	0.142764	0.538549
FBgn0025393	CG14795	None	7.53065	0.0664557	0.24417	0.0825674	0.433246
FBgn0028690	Rpn5	Regulatory particle non-ATPase 5	2902.82	0.0664427	0.0831815	0.142741	0.538549
FBgn0000927	fs(1)Ya	female sterile (1) Young arrest	2184.24	0.0664157	0.101269	0.139349	0.534155
FBgn0039760	CG9682	None	58.0546	0.0664096	0.207997	0.0981784	0.463057
FBgn0050281	CG30281	None	40.004	0.0663839	0.171103	0.106702	0.481246
FBgn0085436	Not1	Not1	2745.9	0.0663568	0.0610089	0.118216	0.502161
FBgn0017551	Rca1	Regulator of cyclin A1	768.865	0.0663493	0.114844	0.130454	0.520406
FBgn0034399	CG15083	None	443.961	0.0663382	0.0817788	0.142804	0.538549
FBgn0263773	fok	fledgling of Klp38B	1843.95	0.0663184	0.0736566	0.137584	0.532344
FBgn0032259	CG6144	None	320.14	0.0662824	0.0871633	0.144168	0.540179
FBgn0086251	del	deadlock	961.64	0.066266	0.0977323	0.141823	0.538454
FBgn0052202	CG32202	None	166.375	0.0662429	0.0999528	0.140815	0.536723
FBgn0025726	unc-13	unc-13	1121.24	0.0662377	0.057221	0.109993	0.488914
FBgn0034527	CG9945	None	524.849	0.0662333	0.0859369	0.144317	0.540271
FBgn0030969	Usp39	Ubiquitin specific protease 39	478.637	0.0662292	0.0971844	0.142234	0.538549
FBgn0260779	GatA	Glutamyl-tRNA amidotransferase, subunit A	221.216	0.066135	0.0862526	0.144832	0.540905
FBgn0039920	CG11360	None	205.501	0.0660709	0.101386	0.140751	0.536723
FBgn0037082	CG5664	None	200.777	0.0660597	0.0988319	0.142199	0.538549
FBgn0039809	CG15547	None	32.8946	0.0660565	0.147897	0.113783	0.494372
FBgn0026749	Yippee	Yippee	427.028	0.0660172	0.0719943	0.137477	0.532344
FBgn0034968	RpL12	Ribosomal protein L12	14846.8	0.065974	0.0713562	0.136996	0.532344
FBgn0261290	CheA84a	Chemosensory protein A 84a	10.0635	0.0659535	0.268473	0.0666341	0.393009
FBgn0039730	CG7903	None	413.904	0.065921	0.0767233	0.14223	0.538549
FBgn0086358	Tab2	TAK1-associated binding protein 2	1269.9	0.0658812	0.076058	0.141949	0.538549
FBgn0262689	asRNA:CR43159	antisense RNA:CR43159	2.77646	0.0658716	0.309068	0.0358773	NA
FBgn0033981	Cyp6a21	Cyp6a21	159.767	0.0658441	0.138854	0.117972	0.502161
FBgn0033813	fsd	fates-shifted	143.683	0.0658275	0.0968229	0.144196	0.540179
FBgn0014906	Hydr2	alpha/beta hydrolase2	1178.74	0.0658162	0.0535592	0.102052	0.470653
FBgn0035166	JMJD5	Jumonji domain containing 5	232.469	0.0657948	0.0852821	0.146414	0.544486
FBgn0035593	CG4603	None	444.319	0.065781	0.0799975	0.144901	0.540927
FBgn0003448	sna	snail	7.45336	0.0657414	0.255232	0.0763178	0.418089
FBgn0034062	CG8388	None	155.523	0.0657255	0.0997098	0.143204	0.539178
FBgn0278604	dmt	dalmatian	1085.83	0.0657066	0.105004	0.139989	0.53512
FBgn0010531	Ccs	Copper chaperone for superoxide dismutase	253.858	0.0657034	0.0958485	0.14518	0.541391
FBgn0040729	CG15126	None	195.508	0.0657028	0.122656	0.127374	0.516202
FBgn0033905	CG18324	None	223.219	0.0657026	0.0975889	0.144404	0.54039
FBgn0034961	CG3163	None	215.734	0.0656272	0.0896368	0.14725	0.545098
FBgn0039469	TwdlC	TweedleC	13.3288	0.0655806	0.369094	0.0151966	0.19402
FBgn0261016	clos	closca	1565.85	0.0655647	0.0830666	0.147144	0.545098
FBgn0026080	Tip60	Tat interactive protein 60kDa	431.972	0.065536	0.0829678	0.147265	0.545098
FBgn0031115	CG11710	None	445.649	0.0655294	0.0745969	0.142629	0.538549
FBgn0025628	CG4199	None	1322.87	0.0654576	0.0665055	0.133221	0.524691
FBgn0040732	CG16926	None	2430.55	0.0654501	0.123001	0.128039	0.516938
FBgn0085468	ND-MWFE	NADH dehydrogenase (ubiquinone) MWFE subunit	708.995	0.0654339	0.0740309	0.142639	0.538549
FBgn0031495	GABPI	beta4GalNAcTB pilot	388.049	0.065427	0.0705928	0.139054	0.533812
FBgn0010288	Uch	Ubiquitin carboxy-terminal hydrolase	1786.43	0.0654168	0.095053	0.146825	0.545098
FBgn0034535	CG11110	None	205.25	0.0654109	0.0871375	0.148463	0.545474
FBgn0034371	Ntan1	N-terminal amidohydrolase 1	565.198	0.0653864	0.0634036	0.128235	0.517341
FBgn0038252	BigH1	Histone H1 variant BigH1	2153.17	0.0653715	0.0998367	0.144698	0.540905
FBgn0038168	omd	oocyte maintenance defects	800.167	0.0653161	0.0708081	0.139915	0.53512
FBgn0050011	gem	gemini	415.424	0.0652603	0.117193	0.132805	0.524341
FBgn0035189	CG9119	None	1019.31	0.0652144	0.146124	0.117009	0.500388
FBgn0031536	Cog3	Component of oligomeric golgi complex 3	354.01	0.0652039	0.0796635	0.147763	0.545098
FBgn0001078	ftz-f1	ftz transcription factor 1	927.71	0.0651919	0.0967828	0.147114	0.545098
FBgn0039092	CG16723	None	5.55842	0.0651848	0.258977	0.0741074	NA
FBgn0019932	SamDC	S-adenosylmethionine decarboxylase	363.134	0.0651349	0.0795494	0.148073	0.545098
FBgn0027581	CG6191	None	848.251	0.06513	0.0882363	0.149833	0.547922
FBgn0051211	CG31211	None	757.886	0.0650995	0.0640732	0.131057	0.521518
FBgn0034543	galla-1	galla-1	408.363	0.0650037	0.0848367	0.150371	0.548184
FBgn0261854	aPKC	atypical protein kinase C	955.636	0.0649954	0.0864934	0.150545	0.548581
FBgn0035666	Jon65Aii	Jonah 65Aii	374.997	0.064972	0.216092	0.0985061	0.463057
FBgn0266410	CG45050	None	6434	0.0649434	0.092182	0.150051	0.547922
FBgn0053062	CG33062	None	28.1354	0.0648325	0.144962	0.118656	0.502373
FBgn0037678	CG16749	None	524.313	0.0648145	0.136074	0.122621	0.509484
FBgn0038549	CG17802	None	246.071	0.0648093	0.106608	0.1426	0.538549
FBgn0083941	CG34105	None	11.0751	0.0648035	0.301174	0.0409432	0.312671
FBgn0000152	Axs	Abnormal X segregation	231.138	0.0648019	0.0825503	0.150965	0.549022
FBgn0035839	CG7550	None	106.192	0.0647865	0.105267	0.143683	0.539579
FBgn0034577	cpa	capping protein alpha	1535.74	0.0647497	0.0524379	0.104106	0.475793
FBgn0045980	niki	nimA-like kinase	25.4223	0.0647306	0.164693	0.11288	0.493098
FBgn0051922	CG31922	None	36.7044	0.0647191	0.129175	0.126703	0.514272
FBgn0037354	CG12171	None	1229.35	0.0647169	0.109149	0.141056	0.53745
FBgn0037660	beag	beag	388.687	0.0647149	0.0835779	0.151663	0.549989
FBgn0042125	CG18787	None	273.545	0.0646554	0.0986721	0.148595	0.545474
FBgn0033917	SmydA-1	SET and MYND domain containing, arthropod-specific, member 1	665.796	0.0646546	0.0669636	0.138385	0.532563
FBgn0037992	CG4702	None	7.45072	0.064613	0.37408	0.0146863	0.190922
FBgn0000166	bcd	bicoid	659.16	0.064605	0.11328	0.138292	0.532563
FBgn0035318	CG9018	None	390.011	0.0645596	0.0700285	0.14316	0.539178
FBgn0037125	CG14573	None	5.89703	0.0645486	0.342561	0.0202725	NA
FBgn0034735	CG4610	None	366.102	0.0645377	0.0704843	0.143838	0.539721
FBgn0038233	HtrA2	HTRA2-related serine protease	273.159	0.0645313	0.0782209	0.150617	0.548581
FBgn0026372	RpL23A	Ribosomal protein L23A	30950.4	0.0645144	0.0634455	0.133158	0.524691
FBgn0053523	CG33523	None	962.098	0.0645113	0.0568698	0.118287	0.502161
FBgn0015793	Rab19	Rab19	279.432	0.0644666	0.0848245	0.153155	0.551864
FBgn0031987	CG12375	None	521.546	0.0644575	0.0696282	0.14323	0.539178
FBgn0262001	CG42819	None	4.71462	0.0644406	0.324508	0.026637	NA
FBgn0011640	lark	lark	1869.52	0.0644228	0.0625881	0.132011	0.522541
FBgn0028526	CG15293	None	2715.69	0.0644142	0.111632	0.140348	0.53609
FBgn0029912	CG4557	None	508.364	0.0643923	0.0655655	0.137626	0.532344
FBgn0036769	Tsp74F	Tetraspanin 74F	739.614	0.0643603	0.0767912	0.150672	0.548581
FBgn0036302	sowah	sosondowah	577.708	0.064359	0.0742003	0.148683	0.545474
FBgn0263031	CG43326	None	9.90852	0.0643435	0.209962	0.102119	0.470653
FBgn0031117	GstT3	Glutathione S transferase T3	464.5	0.064284	0.0869222	0.154194	0.552351
FBgn0259978	vlc	vulcan	1319.37	0.0642768	0.0826101	0.153763	0.552157
FBgn0035430	CG12009	None	5.6315	0.0642461	0.335065	0.0224712	NA
FBgn0051092	LpR2	Lipophorin receptor 2	3348.09	0.0641318	0.0957681	0.152585	0.551005
FBgn0029944	Dok	Downstream of kinase	504.042	0.0641209	0.0908184	0.154479	0.55295
FBgn0034650	NC2alpha	Negative Cofactor 2alpha	512.655	0.0640697	0.0911026	0.154662	0.553237
FBgn0261445	sgl	sugarless	1073.11	0.064039	0.0587208	0.125633	0.513229
FBgn0010097	gammaTub37C	gamma-Tubulin at 37C	678.26	0.0639833	0.115294	0.139164	0.533954
FBgn0051809	CG31809	None	105.605	0.0639372	0.172375	0.113338	0.493732
FBgn0040296	Ocho	Ocho	6.05206	0.0639313	0.327374	0.0252565	NA
FBgn0033988	pcs	parcas	1647.1	0.0639209	0.070965	0.147893	0.545098
FBgn0000721	for	foraging	2781.97	0.0638958	0.0624245	0.134687	0.528039
FBgn0261111	BHD	Birt-Hogg-Dube	99.1502	0.0638849	0.116841	0.138331	0.532563
FBgn0025837	CG17636	None	60.6406	0.0638253	0.148643	0.120504	0.505794
FBgn0036988	CG5262	None	235.792	0.063817	0.0929957	0.155317	0.554651
FBgn0259711	CG42365	None	335.485	0.0637723	0.125234	0.132591	0.523851
FBgn0029756	CG3309	None	407.436	0.0637278	0.0859419	0.157113	0.556976
FBgn0286222	Fum1	Fumarase 1	3601.97	0.0636105	0.0647819	0.140776	0.536723
FBgn0033104	CG15237	None	232.042	0.0635923	0.0841368	0.157719	0.557646
FBgn0259481	Mob2	Mob2	1326.88	0.0635892	0.0581121	0.126683	0.514272
FBgn0037134	CG7407	None	227.08	0.0635822	0.087458	0.157825	0.557695
FBgn0023130	a6	a6	330.473	0.0635634	0.0848156	0.157941	0.557695
FBgn0037556	CG9636	None	491.233	0.0635436	0.0818992	0.157549	0.557596
FBgn0051102	CG31102	None	207.235	0.0634539	0.112257	0.143766	0.539701
FBgn0042641	frc	fringe connection	713.514	0.0634043	0.0646053	0.141669	0.538059
FBgn0024291	Sirt1	Sirtuin 1	967.131	0.0633981	0.0789273	0.157249	0.557274
FBgn0038889	Fancm	Fanconi anemia group M helicase	258.962	0.0633651	0.0917736	0.158027	0.557812
FBgn0038533	CG7523	None	557.614	0.0633373	0.082319	0.158788	0.558122
FBgn0031036	CG14220	None	300.912	0.0633312	0.0805327	0.158294	0.557974
FBgn0033271	CG8708	None	100.337	0.0632957	0.138123	0.126754	0.514272
FBgn0035435	PIG-C	Phosphatidylinositol glycan anchor biosynthesis class C	101.245	0.0631694	0.10591	0.150228	0.548184
FBgn0020545	kraken	kraken	1297.25	0.0630744	0.0992074	0.155669	0.554893
FBgn0033821	CG10799	None	433.021	0.0630621	0.142393	0.125556	0.513222
FBgn0000615	exu	exuperantia	3164.88	0.0630619	0.107432	0.149453	0.547042
FBgn0086686	l(3)L1231	lethal (3) L1231	762.084	0.0630239	0.0759644	0.157641	0.557646
FBgn0038590	CG12320	None	99.0885	0.0629634	0.102016	0.154208	0.552351
FBgn0040687	CG14645	None	5169.7	0.0629587	0.0959982	0.158186	0.557974
FBgn0002868	MtnA	Metallothionein A	10871.8	0.0629156	0.169292	0.11717	0.500388
FBgn0035206	sturkopf	sturkopf	615.746	0.0628834	0.0642916	0.144186	0.540179
FBgn0031459	HINT1	histidine triad nucleotide binding protein 1	1250.34	0.062876	0.058605	0.132064	0.522541
FBgn0034663	CG4363	None	731.254	0.0628706	0.126295	0.135211	0.528268
FBgn0003495	spz	spatzle	912.39	0.0628265	0.09153	0.160882	0.561773
FBgn0028691	Rpn9	Regulatory particle non-ATPase 9	1832.02	0.0628183	0.0694968	0.152547	0.551005
FBgn0015001	iotaTry	iotaTrypsin	86.7334	0.062818	0.164055	0.118873	0.503095
FBgn0032705	Grip71	Grip71	584.331	0.062816	0.105202	0.152386	0.550956
FBgn0039761	CG18404	None	126.191	0.0628005	0.156024	0.121309	0.506799
FBgn0037338	Snm1	Snm1	364.367	0.0627947	0.104258	0.153247	0.551864
FBgn0035415	CG14966	None	122.341	0.0627671	0.105736	0.152168	0.55076
FBgn0024920	Ts	Thymidylate synthase	416.642	0.0627608	0.0993932	0.157048	0.556976
FBgn0004369	Ptp99A	Protein tyrosine phosphatase 99A	581.023	0.0627392	0.066464	0.148719	0.545474
FBgn0052745	CR32745	None	4.96833	0.0626801	0.276206	0.0610365	NA
FBgn0031998	SLC5A11	Sodium/solute co-transporter-like 5A11	317.223	0.0626634	0.0873137	0.162742	0.564399
FBgn0010452	trn	tartan	72.8942	0.0626582	0.115205	0.144579	0.540859
FBgn0031904	CG5149	None	525.835	0.0626464	0.0726729	0.157112	0.556976
FBgn0033636	tou	toutatis	992.273	0.0625756	0.0856001	0.163335	0.564755
FBgn0085411	CG34382	None	4.5305	0.0625331	0.302083	0.0392461	NA
FBgn0052485	CG32485	None	322.557	0.0625172	0.102593	0.155851	0.55526
FBgn0029966	Ir7c	Ionotropic receptor 7c	45.8682	0.0624913	0.273028	0.0638524	0.384597
FBgn0030431	CG4407	None	456.502	0.0624895	0.0715577	0.15691	0.556976
FBgn0050100	CG30100	None	211.843	0.0624753	0.0815863	0.16343	0.564772
FBgn0030968	CG7322	None	481.435	0.0624482	0.117584	0.143453	0.539472
FBgn0035969	CG4476	None	829.44	0.0624173	0.109294	0.150694	0.548581
FBgn0034913	Snap29	Synaptosomal-associated protein 29kDa	476.149	0.0624117	0.0652149	0.148644	0.545474
FBgn0034380	Vps51	Vacuolar protein sorting 51	197.681	0.0623769	0.0853655	0.164435	0.566152
FBgn0035422	RpL28	Ribosomal protein L28	15255.7	0.0623296	0.0674657	0.152708	0.551188
FBgn0015521	RpS21	Ribosomal protein S21	6303.68	0.0622935	0.0701126	0.156449	0.556095
FBgn0038768	CG4936	None	598.82	0.0622275	0.0904598	0.164392	0.566152
FBgn0014029	2024-09-02	Septin 2	917.635	0.0621726	0.0589909	0.137219	0.532344
FBgn0265313	CG44286	None	126.262	0.0621553	0.176165	0.117711	0.501747
FBgn0036134	FoxK	Forkhead box K	1276.11	0.0620296	0.0621584	0.145228	0.541391
FBgn0260990	yata	yata	1196.11	0.0620282	0.0549585	0.127127	0.51559
FBgn0085290	CG34261	None	141.363	0.0620215	0.119831	0.14334	0.539238
FBgn0033891	CG8067	None	210.817	0.0620212	0.0791127	0.16522	0.567318
FBgn0037105	S1P	S1P	116.928	0.0620144	0.107629	0.153945	0.552157
FBgn0015283	Rpn10	Regulatory particle non-ATPase 10	2325.55	0.0619949	0.0737992	0.162023	0.563119
FBgn0086265	psd	palisade	245.609	0.0619719	0.241305	0.0900771	0.447416
FBgn0036967	SCCRO4	Squamous cell carcinoma-related oncogene 4	891.268	0.0619626	0.0890875	0.166214	0.56774
FBgn0287204	Cog8	Component of oligomeric golgi complex 8	140.614	0.0619595	0.0904682	0.165825	0.567636
FBgn0034579	mRpL54	mitochondrial ribosomal protein L54	222.439	0.061935	0.0905802	0.165919	0.567691
FBgn0267661	asRNA:CR45999	antisense RNA:CR45999	53.8662	0.0619053	0.146084	0.12795	0.516938
FBgn0033812	Pex13	Peroxin 13	675.016	0.0619018	0.0575493	0.135188	0.528268
FBgn0045862	btz	barentsz	1614.27	0.0618604	0.0731549	0.162267	0.563119
FBgn0004687	Mlc-c	Myosin light chain cytoplasmic	2362.96	0.061827	0.0551289	0.128839	0.517974
FBgn0266521	stai	stathmin	2087.71	0.0618015	0.0989413	0.162059	0.563119
FBgn0023508	Ocrl	Oculocerebrorenal syndrome of Lowe	907.628	0.0617821	0.0650827	0.152271	0.550946
FBgn0039350	jigr1	jing interacting gene regulatory 1	2113.67	0.0617634	0.0984545	0.162595	0.564073
FBgn0031918	CG6055	None	28.7432	0.0617301	0.157081	0.124495	0.51309
FBgn0037328	RpL35A	Ribosomal protein L35A	11541.7	0.0617107	0.0792246	0.167089	0.567879
FBgn0030507	CG11164	None	364.862	0.0616386	0.105561	0.157488	0.557565
FBgn0085201	CG34172	None	207.919	0.0616357	0.108063	0.155274	0.554651
FBgn0052176	CG32176	None	503.845	0.0615902	0.0879353	0.168528	0.570233
FBgn0033450	Lsm11	Lsm11	65.2325	0.0615771	0.113233	0.150857	0.548986
FBgn0035210	msd5	mitotic spindle density 5	113.805	0.0615242	0.113363	0.150969	0.549022
FBgn0036820	Grx1	Glutaredoxin 1	663.54	0.0615224	0.0764423	0.166805	0.567816
FBgn0024986	CG3719	None	869.527	0.0615148	0.0853755	0.169275	0.570618
FBgn0033349	CG8243	None	1298.03	0.0614946	0.0689801	0.159923	0.56062
FBgn0014000	Hf	Helical Factor	515.066	0.061467	0.117677	0.147411	0.545098
FBgn0021814	Vps28	Vacuolar protein sorting 28	455.668	0.0614362	0.0856085	0.169709	0.570618
FBgn0040725	CG13946	None	16.9107	0.0614273	0.260164	0.0755471	0.415915
FBgn0260746	Ect3	Ectoderm-expressed 3	277.522	0.0613889	0.142514	0.131357	0.521518
FBgn0011760	ctp	cut up	3982	0.0613702	0.073121	0.165226	0.567318
FBgn0037756	CG8507	None	1860.63	0.0613377	0.0593608	0.143252	0.539178
FBgn0005411	U2af50	U2 small nuclear riboprotein auxiliary factor 50	1348.17	0.0613361	0.0558725	0.134005	0.526136
FBgn0023477	Taldo	Transaldolase	4069.11	0.0613293	0.109408	0.155438	0.55466
FBgn0053111	CG33111	None	281.49	0.061252	0.0964707	0.166551	0.567816
FBgn0015544	spag	spaghetti	608.42	0.0612443	0.093699	0.168247	0.569704
FBgn0040705	ND-B8	NADH dehydrogenase (ubiquinone) B8 subunit	20.1341	0.0612269	0.172487	0.121593	0.506987
FBgn0029733	CG6927	None	1198.34	0.0611954	0.106283	0.158914	0.558183
FBgn0266674	Sec15	Secretory 15	338.832	0.0611833	0.0841176	0.171193	0.57241
FBgn0033124	Tsp42Ec	Tetraspanin 42Ec	633.782	0.0611653	0.101006	0.163635	0.565116
FBgn0034649	PIG-M	Phosphatidylinositol glycan anchor biosynthesis class M	1081.3	0.0611358	0.0571781	0.138908	0.533635
FBgn0032421	crok	crooked	227.877	0.0610766	0.094151	0.168892	0.570618
FBgn0010830	l(3)04053	lethal (3) 04053	701.926	0.0610525	0.0729964	0.167076	0.567879
FBgn0013718	nuf	nuclear fallout	1188.4	0.0609636	0.0632544	0.15407	0.552225
FBgn0053094	Synd	Syndapin	1208.41	0.0609348	0.0519135	0.123865	0.512387
FBgn0031988	CG8668	None	930.696	0.0608297	0.0706206	0.166069	0.56774
FBgn0030056	CAH3	Carbonic anhydrase 3	1662.57	0.0608209	0.067572	0.162229	0.563119
FBgn0034405	Jheh2	Juvenile hormone epoxide hydrolase 2	2142.2	0.0608104	0.0800734	0.172754	0.574004
FBgn0034726	Mes4	Mesoderm-expressed 4	259.72	0.0608019	0.0950561	0.16982	0.570634
FBgn0029861	CG3815	None	781.082	0.0607984	0.0852144	0.173404	0.574913
FBgn0038958	CG13857	None	1.20035	0.0607815	0.309112	0.0335959	NA
FBgn0037263	slx1	nuclease slx1	56.7654	0.0607528	0.116558	0.151421	0.549918
FBgn0035328	yellow-g2	yellow-g2	366.993	0.0607455	0.314413	0.030478	0.271737
FBgn0261461	RhoGAP18B	Rho GTPase activating protein at 18B	798.227	0.0607446	0.0736259	0.169542	0.570618
FBgn0039462	CG14252	None	45.5615	0.0607375	0.115889	0.152091	0.550666
FBgn0262686	CG43156	None	15.3764	0.0607228	0.172338	0.123256	0.511093
FBgn0039601	CG1523	None	496.55	0.0607044	0.0658673	0.160365	0.561138
FBgn0011586	e(r)	enhancer of rudimentary	1243.07	0.0606933	0.0729154	0.169246	0.570618
FBgn0028953	CG14478	None	2133.7	0.0606759	0.0757305	0.17153	0.57241
FBgn0039831	CG12054	None	1356.74	0.0606184	0.0752996	0.171601	0.57241
FBgn0052207	hpRNA:CR32207	hairpin RNA:CR32207	696.07	0.0606052	0.0868854	0.174311	0.576896
FBgn0261931	CG42797	None	568.656	0.0606005	0.100615	0.166786	0.567816
FBgn0037794	CG6254	None	206.735	0.0605768	0.0962392	0.170244	0.570983
FBgn0030724	Nipsnap	Nipsnap	1338.53	0.0605688	0.0661693	0.16172	0.563119
FBgn0036101	NijA	Ninjurin A	100.819	0.0605648	0.111063	0.157359	0.557477
FBgn0052024	CG32024	None	66.5304	0.0605586	0.130317	0.141349	0.537874
FBgn0052528	parvin	parvin	1075.19	0.0605457	0.0567236	0.141368	0.537874
FBgn0261616	CG42705	None	306.825	0.060529	0.104265	0.163943	0.565373
FBgn0010812	unc-45	uncoordinated 45	677.109	0.0604997	0.100963	0.167004	0.567879
FBgn0038632	CG14301	None	8.96244	0.0604773	0.205718	0.113054	0.493245
FBgn0032101	CG9586	None	577.954	0.0604413	0.0650258	0.160651	0.561516
FBgn0039204	CG6607	None	239.91	0.0604353	0.0874151	0.175183	0.577535
FBgn0030797	CG13004	None	392.324	0.0604063	0.075438	0.173018	0.574371
FBgn0052137	CG32137	None	362.847	0.060382	0.0898577	0.174748	0.576996
FBgn0035088	CG3776	None	601.413	0.0603315	0.0623892	0.156412	0.556095
FBgn0052476	mthl14	methuselah-like 14	181.658	0.0603046	0.101939	0.167146	0.567892
FBgn0003279	RpL4	Ribosomal protein L4	28571.7	0.0602784	0.0606064	0.152916	0.551457
FBgn0033207	CG12826	None	24.7585	0.0602751	0.193061	0.118387	0.502161
FBgn0286213	RpS12	Ribosomal protein S12	11762.7	0.0602379	0.0722987	0.171561	0.57241
FBgn0030569	CG9411	None	28.9696	0.0602232	0.209961	0.111819	0.491517
FBgn0031637	mxt	mextli	1208.34	0.0601454	0.0598189	0.15195	0.550345
FBgn0030657	cerv	cervantes	148.033	0.0601295	0.0896719	0.176255	0.578628
FBgn0034072	Dg	Dystroglycan	646.145	0.0601017	0.0725475	0.172664	0.574004
FBgn0033261	udd	under-developed	362.588	0.0600422	0.0782555	0.176814	0.579398
FBgn0053099	CG33099	None	89.4091	0.0600412	0.107164	0.163567	0.565064
FBgn0036695	Papst2	PAPS transporter 2	331.726	0.0600288	0.0712184	0.171827	0.572881
FBgn0083953	CG34117	None	277.402	0.0600273	0.0744679	0.17473	0.576996
FBgn0039359	RpL27	Ribosomal protein L27	14507.1	0.0600052	0.075505	0.17559	0.577799
FBgn0265101	Sgt1	suppressor-of-G2-allele-of-skp1	664.034	0.0599741	0.0777952	0.17704	0.57994
FBgn0036314	Sf3a2	Splicing factor 3a subunit 2	446.869	0.0599617	0.0674778	0.167634	0.568656
FBgn0285947	RpS10b	Ribosomal protein S10b	13681.2	0.0599261	0.0701484	0.171316	0.57241
FBgn0038349	AOX3	Aldehyde oxidase 3	1532.62	0.0598881	0.088664	0.178003	0.58008
FBgn0035557	CG11353	None	55.9625	0.05987	0.146345	0.135155	0.528268
FBgn0034982	Naa35	N(alpha)-acetyltransferase 35	644.004	0.0598233	0.0589346	0.151899	0.550343
FBgn0005593	RpL7	Ribosomal protein L7	20858.3	0.0598054	0.0686302	0.170238	0.570983
FBgn0285948	RpL27A	Ribosomal protein L27A	21263.5	0.0597753	0.0739339	0.175937	0.578444
FBgn0037468	CG1943	None	4236.23	0.0597596	0.0890711	0.178608	0.58136
FBgn0033087	Hsepi	Heparan sulfate C5-epimerase	367.439	0.0597236	0.0890201	0.178836	0.58157
FBgn0037770	Art4	Arginine methyltransferase 4	1213.36	0.0597158	0.0923549	0.177359	0.57994
FBgn0024326	Mkk4	MAP kinase kinase 4	1104.74	0.0597132	0.073064	0.175624	0.577799
FBgn0284254	Impbeta11	Importin beta11	856.444	0.0596937	0.0613902	0.15849	0.557974
FBgn0261274	Ero1L	Endoplasmic reticulum oxidoreductin-1-like	850.906	0.0596401	0.0774483	0.178986	0.581841
FBgn0035824	CG8281	None	197.597	0.0596363	0.0867222	0.18002	0.583987
FBgn0038738	CG4572	None	1609.65	0.0595915	0.0634498	0.163366	0.564755
FBgn0021847	Ttc7	Tetratricopeptide repeat domain 7	496.813	0.0595683	0.0668534	0.169307	0.570618
FBgn0014026	RpL7A	Ribosomal protein L7A	29481.3	0.0594849	0.0593534	0.155172	0.554505
FBgn0264273	Sema2b	Semaphorin 2b	33.141	0.0594813	0.149556	0.135209	0.528268
FBgn0262993	lncRNA:CR43301	long non-coding RNA:CR43301	31.7086	0.0594756	0.128591	0.146906	0.545098
FBgn0050345	CG30345	None	332.399	0.0594577	0.0959425	0.176491	0.579117
FBgn0038206	twf	twinfilin	548.23	0.0594115	0.0782017	0.180763	0.584815
FBgn0038402	Fer2	48 related 2	4.21404	0.0593661	0.235854	0.0977828	NA
FBgn0265089	eIF4E3	eukaryotic translation initiation factor 4E3	4.36912	0.0593451	0.289377	0.0481837	NA
FBgn0039130	CG5854	None	437.429	0.0593347	0.0779634	0.181156	0.585025
FBgn0011211	blw	bellwether	18654.8	0.0592706	0.061546	0.161649	0.563119
FBgn0263027	CG43322	None	76.3229	0.0592319	0.105123	0.169551	0.570618
FBgn0030991	CG7453	None	1144.35	0.0591885	0.0557856	0.147476	0.545098
FBgn0013348	TpnC41C	Troponin C at 41C	287.847	0.0591613	0.109196	0.165785	0.567636
FBgn0010314	Cks30A	Cyclin-dependent kinase subunit 30A	540.111	0.0591265	0.116031	0.159109	0.558405
FBgn0267611	lncRNA:CR45949	long non-coding RNA:CR45949	7.28342	0.0590887	0.216011	0.111447	0.49106
FBgn0052533	CG32533	None	275.538	0.0590607	0.0918022	0.181406	0.585479
FBgn0037150	CG7133	None	342.957	0.0589963	0.0765265	0.182662	0.587661
FBgn0031974	CG12560	None	181.707	0.058991	0.0899725	0.182737	0.587661
FBgn0033699	RpS11	Ribosomal protein S11	13378	0.0589814	0.0693647	0.176625	0.579134
FBgn0034542	Fem-1	Fem-1	688.313	0.0589599	0.0832113	0.184555	0.590323
FBgn0042205	CG18764	None	99.0378	0.0589371	0.101494	0.174595	0.576896
FBgn0034976	CG4049	None	421.634	0.0589053	0.0977684	0.178092	0.58008
FBgn0036239	Pop2	Pop2	1407.22	0.0588961	0.0836619	0.184939	0.590822
FBgn0011655	Med	Medea	750.592	0.0588792	0.0698362	0.177871	0.58008
FBgn0035856	CG13679	None	6.66731	0.0588578	0.279315	0.0576106	0.368205
FBgn0050021	metro	menage a trois	368.506	0.0588507	0.106805	0.169761	0.570618
FBgn0038033	CG10097	None	365.858	0.0588464	0.200719	0.119571	0.504851
FBgn0051855	CG31855	None	324.458	0.0588101	0.0814419	0.185406	0.591078
FBgn0037934	CG6830	None	393.015	0.0587966	0.137419	0.143872	0.539721
FBgn0037068	Cpr78Cb	Cuticular protein 78Cb	6.96987	0.0587746	0.262885	0.0741639	0.413056
FBgn0033015	d4	d4	1224.02	0.0586814	0.0911336	0.183983	0.589433
FBgn0264708	lncRNA:CR43977	long non-coding RNA:CR43977	2.50526	0.0586473	0.28654	0.0504908	NA
FBgn0034694	Plekhm1	Pleckstrin homology and RUN domain containing M1	412.153	0.0585998	0.0732031	0.183062	0.58826
FBgn0031676	senju	senju	302.462	0.0585606	0.0947445	0.182388	0.587407
FBgn0264469	asRNA:CR43877	antisense RNA:CR43877	3.36897	0.0585304	0.278494	0.0583396	NA
FBgn0052758	Snx27	Sorting nexin 27	672.506	0.0585253	0.0709709	0.181502	0.585613
FBgn0031791	AANATL2	Arylalkylamine N-acetyltransferase-like 2	41.3412	0.0585219	0.151113	0.138165	0.532563
FBgn0030501	BthD	BthD selenoprotein	507.945	0.0585053	0.0919423	0.184562	0.590323
FBgn0041184	Socs36E	Suppressor of cytokine signaling at 36E	831.76	0.0585037	0.143078	0.141941	0.538549
FBgn0263602	Tasp1	Taspase 1	476.594	0.0584713	0.08956	0.186017	0.592581
FBgn0035520	CG11586	None	314.159	0.0584651	0.0811837	0.187576	0.594349
FBgn0000625	eyg	eyegone	19.127	0.058423	0.169873	0.131786	0.522021
FBgn0037550	CG9667	None	185.635	0.0584114	0.0821503	0.187998	0.594829
FBgn0053169	CG33169	None	84.4851	0.0583858	0.109104	0.169677	0.570618
FBgn0031453	Bacc	Bacchus	4616.66	0.0583632	0.0697633	0.181281	0.585252
FBgn0032394	Hacd1	3-hydroxyacyl-CoA dehydratase 1	939.212	0.0583544	0.0909278	0.18603	0.592581
FBgn0038760	MED25	Mediator complex subunit 25	252.096	0.0582935	0.0825564	0.18876	0.595744
FBgn0050344	CG30344	None	439.457	0.058292	0.0751084	0.186491	0.592856
FBgn0283536	Vha13	Vacuolar H[+] ATPase 13kD subunit	4671.48	0.0582131	0.0442298	0.108585	0.485887
FBgn0027106	Inx7	Innexin 7	409.754	0.0581698	0.0981724	0.181809	0.586122
FBgn0029778	RhoGAP5A	Rho GTPase activating protein at 5A	395.975	0.0581669	0.0735543	0.186251	0.592581
FBgn0036825	RpL26	Ribosomal protein L26	13662.9	0.0581634	0.0658934	0.17735	0.57994
FBgn0260401	MED9	Mediator complex subunit 9	292.196	0.0581629	0.114765	0.164839	0.567077
FBgn0025109	Bem46	Bem46	403.648	0.0581466	0.0752642	0.187561	0.594349
FBgn0030038	CG1440	None	1789.71	0.0580837	0.075339	0.188028	0.594829
FBgn0032157	Etl1	Etl1	892.03	0.0580638	0.0891092	0.188688	0.595744
FBgn0038570	Prx5	Peroxiredoxin 5	2114.9	0.0580489	0.0618205	0.170609	0.571851
FBgn0034728	rad50	rad50	544.738	0.0579988	0.085638	0.190282	0.598109
FBgn0052438	SMC5	Structural maintenance of chromosomes 5	463.34	0.0579214	0.100456	0.181052	0.585014
FBgn0031708	CG7382	None	330.673	0.0578759	0.0853276	0.191126	0.59899
FBgn0013762	Cdk5	Cyclin-dependent kinase 5	288.031	0.0577831	0.0757791	0.190306	0.598109
FBgn0032907	CG9272	None	198.787	0.0576996	0.104443	0.178161	0.58008
FBgn0000588	esc	extra sexcombs	427.659	0.0576889	0.0998641	0.182911	0.588029
FBgn0040384	CG32795	None	850.609	0.0576872	0.0639205	0.177303	0.57994
FBgn0015570	alpha-Est2	alpha-Esterase-2	218.03	0.0576623	0.107655	0.174883	0.577134
FBgn0003410	sina	seven in absentia	982.46	0.0576441	0.0810321	0.192892	0.601328
FBgn0260955	CG42587	None	2.79593	0.0576112	0.29207	0.044886	NA
FBgn0039509	bigmax	bigmax	413.453	0.057576	0.0889831	0.191746	0.600202
FBgn0034717	CG5819	None	592.113	0.0575759	0.115916	0.166449	0.567816
FBgn0053052	Gorab	Golgin, RAB6 interacting	331.411	0.057562	0.0869115	0.192673	0.601328
FBgn0026148	CG12253	None	184.395	0.0575339	0.107199	0.176044	0.578468
FBgn0036638	CG13033	None	18.2061	0.057483	0.275	0.0616704	0.379639
FBgn0013308	Odc2	Ornithine decarboxylase 2	8.83461	0.057473	0.205166	0.121359	0.506799
FBgn0033993	CG8089	None	109.88	0.0574692	0.110519	0.172726	0.574004
FBgn0021825	DCTN2-p50	Dynactin 2, p50 subunit	750.549	0.0574464	0.0570148	0.163001	0.564627
FBgn0029608	CG3091	None	560.533	0.0574149	0.0940965	0.189539	0.597313
FBgn0039731	Sas-6	Spindle assembly abnormal 6	175.527	0.0573907	0.107927	0.175982	0.578444
FBgn0020910	RpL3	Ribosomal protein L3	36162	0.0573849	0.0809708	0.194599	0.603847
FBgn0087039	Sbp2	SECIS-binding protein 2	347.456	0.0573586	0.0831731	0.194776	0.603847
FBgn0036469	CG18649	None	59.5907	0.0573168	0.218566	0.113995	0.494651
FBgn0030793	Rai1	Rat1 Interacting Protein 1	236.939	0.0572963	0.0926609	0.191299	0.599152
FBgn0028926	NC2beta	Negative Cofactor 2beta	122.498	0.0572956	0.0912897	0.192208	0.600946
FBgn0027498	CG2061	None	235.387	0.0572618	0.0889515	0.193717	0.602143
FBgn0263665	lncRNA:CR43656	long non-coding RNA:CR43656	3.93593	0.0571696	0.261988	0.0755597	NA
FBgn0038584	mTerf5	mitochondrial transcription termination factor 5	325.114	0.0571693	0.0837915	0.195945	0.604899
FBgn0003867	tsl	torso-like	233.531	0.0571656	0.122538	0.161909	0.563119
FBgn0033153	Gadd45	Growth arrest and DNA damage-inducible 45	400.948	0.0571204	0.142046	0.148078	0.545098
FBgn0039203	CG13618	None	112.891	0.0571059	0.123614	0.16121	0.562551
FBgn0263079	CG43338	None	1.40189	0.0571038	0.29078	0.0457702	NA
FBgn0031244	CG11601	None	320.823	0.0570163	0.0861301	0.196408	0.605337
FBgn0001137	grk	gurken	315.982	0.0569885	0.0848654	0.19693	0.605876
FBgn0036309	Hip1	Huntingtin interacting protein 1	385.353	0.0569156	0.0782446	0.197244	0.606169
FBgn0036493	CG7255	None	484.942	0.0568852	0.0682541	0.18978	0.597369
FBgn0040373	CG3038	None	231.074	0.0568459	0.0917912	0.194646	0.603847
FBgn0038739	CG4686	None	357.836	0.0568458	0.0913719	0.194925	0.603954
FBgn0029858	mldr	mulder	167.207	0.0568433	0.085377	0.19775	0.606319
FBgn0032478	Rsph1	Radial spoke head protein 1	7.60382	0.0568272	0.244402	0.0937914	0.455011
FBgn0002626	RpL32	Ribosomal protein L32	12277	0.0568185	0.074496	0.196193	0.605327
FBgn0037008	mTerf3	mitochondrial transcription termination factor 3	155.519	0.0567937	0.0860456	0.197876	0.606319
FBgn0002962	nos	nanos	1663.72	0.0567298	0.11837	0.167988	0.569129
FBgn0033826	CG4734	None	564.854	0.0567197	0.183646	0.133022	0.524394
FBgn0030010	CG10959	None	188.664	0.0566267	0.110221	0.177355	0.57994
FBgn0045759	bin	biniou	11.003	0.0566127	0.195147	0.128686	0.517974
FBgn0034215	Mtap	Methylthioadenosine phosphorylase	967.927	0.0565922	0.0775531	0.199253	0.607871
FBgn0033273	Gasz	Gasz	477.686	0.0565756	0.0909993	0.19685	0.605876
FBgn0036875	CG9449	None	241.231	0.0565636	0.123988	0.163372	0.564755
FBgn0039757	RpS7	Ribosomal protein S7	25643.1	0.0565633	0.0589472	0.17456	0.576896
FBgn0033350	CG8237	None	283.888	0.0565632	0.07149	0.195669	0.604528
FBgn0029002	miple2	midkine and pleiotrophin 2	461.632	0.0565192	0.08321	0.200323	0.609236
FBgn0030628	CG9114	None	359.628	0.0564857	0.0846793	0.200278	0.609236
FBgn0038735	MICU3	Mitochondrial calcium uptake 3	262.887	0.0564773	0.0789799	0.200442	0.609236
FBgn0031047	Rcd-1	Required for cell differentiation 1	1241.53	0.0564642	0.0713712	0.196269	0.605327
FBgn0266642	asRNA:CR45149	antisense RNA:CR45149	29.2175	0.0564433	0.172924	0.137913	0.532489
FBgn0052248	CG32248	None	2.50306	0.0564111	0.257541	0.0806029	NA
FBgn0039632	Cul5	Cullin 5	848.813	0.0563978	0.0825902	0.201205	0.609236
FBgn0011570	cpb	capping protein beta	1217.6	0.0563926	0.0712823	0.1967	0.605876
FBgn0034688	CG11474	None	435.908	0.0563776	0.0725536	0.197921	0.606319
FBgn0024984	CG3457	None	394.509	0.0563621	0.100212	0.190065	0.598088
FBgn0029882	CG3226	None	1057.72	0.0563552	0.0816484	0.20154	0.609571
FBgn0039149	CG18428	None	93.4219	0.0562789	0.104972	0.185246	0.591078
FBgn0053213	CG33213	None	144.951	0.056112	0.103181	0.188222	0.595091
FBgn0263598	Vha68-2	Vacuolar H[+] ATPase 68 kDa subunit 2	7825.87	0.0561074	0.0539795	0.163257	0.564755
FBgn0035267	CG13921	None	442.507	0.0560997	0.08909	0.201032	0.609236
FBgn0036872	CG12519	None	4.2239	0.0560889	0.304173	0.0348819	NA
FBgn0037142	CG14562	None	306.064	0.0560278	0.0916134	0.199882	0.609097
FBgn0037555	Ada2b	transcriptional Adaptor 2b	1317.91	0.0559788	0.0913225	0.200399	0.609236
FBgn0034572	CG9346	None	395.57	0.0559669	0.0695714	0.198035	0.606405
FBgn0031437	Arpc5	Actin-related protein 2/3 complex, subunit 5	602.588	0.0559473	0.0686059	0.197047	0.60598
FBgn0030761	CG9784	None	416.63	0.0558842	0.0938424	0.199048	0.607595
FBgn0031818	CG9536	None	594.735	0.0558673	0.0603301	0.183092	0.58826
FBgn0032243	Klp31E	Kinesin-like protein at 31E	179.615	0.0558361	0.0805389	0.20509	0.61311
FBgn0266687	lncRNA:CR45177	long non-coding RNA:CR45177	1.92693	0.0558357	0.265538	0.0718476	NA
FBgn0033980	Cyp6a20	Cyp6a20	492.614	0.055829	0.134439	0.158364	0.557974
FBgn0064225	RpL5	Ribosomal protein L5	26753.5	0.0558121	0.0695401	0.19914	0.607699
FBgn0019949	Cdk9	Cyclin-dependent kinase 9	251.095	0.0557994	0.0755235	0.204003	0.612288
FBgn0024733	RpL10	Ribosomal protein L10	18585.9	0.055798	0.0697312	0.199455	0.608316
FBgn0025373	Fpps	Farnesyl pyrophosphate synthase	707.744	0.055776	0.0804062	0.205502	0.613295
FBgn0034051	Mlf	Myelodysplasia/myeloid leukemia factor	1744.45	0.055698	0.0677725	0.197831	0.606319
FBgn0013720	pck	pickel	477.573	0.0556488	0.0704308	0.201294	0.609236
FBgn0261547	Exn	Ephexin	581.98	0.0555874	0.0751022	0.205316	0.61311
FBgn0037848	Tsp86D	Tetraspanin 86D	393.469	0.0555705	0.0838865	0.206627	0.61514
FBgn0035107	mri	mrityu	749.211	0.0555501	0.0697085	0.201266	0.609236
FBgn0040253	Ugt35E1	UDP-glycosyltransferase family 35 member E1	5.54679	0.0555136	0.224998	0.113231	NA
FBgn0002593	RpLP1	Ribosomal protein LP1	20841.3	0.0554911	0.0674006	0.198879	0.607563
FBgn0035028	Start1	Start1	481.031	0.0554241	0.0735696	0.205588	0.613381
FBgn0036947	obst-F	obstructor-F	3.33883	0.055417	0.255684	0.0831011	NA
FBgn0004395	unk	unkempt	399.035	0.0554054	0.0955881	0.200459	0.609236
FBgn0260458	PGRP-LD	Peptidoglycan recognition protein LD	132.649	0.0554008	0.126273	0.166791	0.567816
FBgn0024273	WASp	WASp	777.849	0.0553615	0.0690691	0.201954	0.609571
FBgn0050467	CG30467	None	267.622	0.0553557	0.103205	0.1925	0.601328
FBgn0266446	CG45076	None	1382.87	0.0553454	0.0935414	0.202689	0.610426
FBgn0028583	lcs	la costa	8812.12	0.0552986	0.109473	0.185266	0.591078
FBgn0261363	PPO3	Prophenoloxidase 3	51.5759	0.055287	0.12705	0.16665	0.567816
FBgn0030752	CDC50	None	950.678	0.0552721	0.0706599	0.204321	0.612288
FBgn0030892	CG7206	None	538.134	0.055118	0.0639471	0.196251	0.605327
FBgn0033697	Cyp6t3	Cyp6t3	15.3397	0.0550692	0.168955	0.144654	0.540905
FBgn0035546	CG11345	None	9.90294	0.0550631	0.228216	0.111413	0.49106
FBgn0086253	rumi	rumi	256.17	0.0550598	0.0940701	0.204038	0.612288
FBgn0033935	Sin1	SAPK-interacting protein 1	342.987	0.0550523	0.0926389	0.205325	0.61311
FBgn0003655	swa	swallow	2437.38	0.0550341	0.0941794	0.204102	0.612288
FBgn0034655	CG10307	None	104.354	0.0550166	0.115127	0.18007	0.583987
FBgn0038366	CG4576	None	28.5606	0.0549895	0.14923	0.153363	0.552098
FBgn0026430	Grip84	Gamma-tubulin ring protein 84	1635.36	0.0549243	0.0849103	0.210786	0.619559
FBgn0035035	Samtor	S-adenosylmethionine sensor upstream of TORC1	303.701	0.0549227	0.0792628	0.21145	0.620488
FBgn0015571	alpha-Est3	alpha-Esterase-3	601.754	0.0549083	0.0841105	0.211143	0.619759
FBgn0259112	asRNA:CR42254	antisense RNA:CR42254	50.4647	0.0548831	0.142069	0.157697	0.557646
FBgn0032684	Ugt301D1	UDP-glycosyltransferase family 301 member D1	345.807	0.054848	0.103786	0.194739	0.603847
FBgn0033726	Cpr49Ad	Cuticular protein 49Ad	3.4684	0.0548227	0.249912	0.089933	NA
FBgn0038148	CG14377	None	11.5797	0.0547973	0.231596	0.108847	0.485952
FBgn0030434	Brms1	BRMS1 transcriptional repressor	779.012	0.0547947	0.0735183	0.210214	0.619203
FBgn0052069	CG32069	None	108.055	0.0547807	0.0971484	0.202777	0.610442
FBgn0029891	Pink1	PTEN-induced putative kinase 1	2148.82	0.0547681	0.0631563	0.197475	0.606319
FBgn0030328	Amun	Amun	3823.97	0.0546942	0.0761542	0.212334	0.621256
FBgn0267385	PyK	Pyruvate kinase	8196.84	0.0546828	0.0658844	0.202835	0.610444
FBgn0044030	mRpS14	mitochondrial ribosomal protein S14	241.072	0.0546646	0.0869979	0.211699	0.620708
FBgn0039869	CG1890	None	846.641	0.054661	0.0713222	0.209534	0.618599
FBgn0259824	Hip14	Huntingtin-interacting protein 14	1110.79	0.0546437	0.0803774	0.213531	0.622159
FBgn0052499	Cda4	Chitin deacetylase-like 4	20.0945	0.0546308	0.186141	0.139393	0.534155
FBgn0027780	Aasdh	Aminoadipate-semialdehyde dehydrogenase	150.105	0.054598	0.0922995	0.208562	0.617776
FBgn0038646	CG7715	None	41.025	0.0545835	0.230798	0.109968	0.488914
FBgn0031950	Herp	Homocysteine-induced endoplasmic reticulum protein	888.682	0.0545664	0.0656742	0.20341	0.611659
FBgn0039158	TBC1d7	TBC1 domain family member 7	239.146	0.0544381	0.0875465	0.212964	0.621507
FBgn0032135	GlcAT-S	Glucuronyltransferase S	357.98	0.0544317	0.0905175	0.211075	0.619729
FBgn0031498	CG17260	None	211.337	0.0543983	0.0928773	0.209375	0.618599
FBgn0260049	flr	flare	1854.86	0.0543902	0.0657152	0.204843	0.612868
FBgn0031319	CG4896	None	357.343	0.0543599	0.0657454	0.205126	0.61311
FBgn0265081	asRNA:CR44192	antisense RNA:CR44192	59.3788	0.0543581	0.136258	0.163824	0.565373
FBgn0263038	CG43333	None	44.7581	0.0543553	0.287609	0.0472181	0.338597
FBgn0039136	CG5902	None	766.371	0.0542937	0.0583554	0.190264	0.598109
FBgn0036849	CG14079	None	6.9397	0.0542554	0.188397	0.139725	0.53512
FBgn0003268	rod	rough deal	408.512	0.0542523	0.104317	0.197566	0.606319
FBgn0260954	CG42586	None	43.6383	0.0542419	0.186385	0.140698	0.536723
FBgn0035236	CG12004	None	1220.74	0.054223	0.0545015	0.179296	0.582181
FBgn0010269	Dsor1	Downstream of raf1	893.156	0.0541986	0.0816739	0.216674	0.626067
FBgn0027784	Prp18	Prp18	245.18	0.0541973	0.0880592	0.214325	0.62352
FBgn0036198	crim	crimpled	322.318	0.0541607	0.0825019	0.216817	0.626276
FBgn0032404	RpL7-like	Ribosomal protein L7-like	1486.43	0.0541375	0.0511312	0.167652	0.568656
FBgn0031881	MME1	Mitochondrial Magnesium Exporter 1	315.733	0.054107	0.0908093	0.213034	0.621507
FBgn0032144	CG17633	None	1880.21	0.05409	0.172673	0.147091	0.545098
FBgn0026361	2024-09-05	Septin 5	185.668	0.0540632	0.101559	0.202131	0.609571
FBgn0034201	CG17290	None	26.9121	0.0540587	0.299682	0.0371358	0.302199
FBgn0010053	Jheh1	Juvenile hormone epoxide hydrolase 1	985.451	0.0540435	0.112308	0.188642	0.595744
FBgn0030196	Psf3	Partner of Sld Five 3	404.652	0.0540369	0.0826131	0.217689	0.627776
FBgn0085489	CG34460	None	2.62446	0.054009	0.269909	0.0664952	NA
FBgn0027552	CG10863	None	1518.81	0.0539896	0.0634921	0.204207	0.612288
FBgn0038424	CG17565	None	463.506	0.0539045	0.0710999	0.215138	0.624634
FBgn0010357	betaTry	betaTrypsin	13099.7	0.0538968	0.132675	0.168661	0.570324
FBgn0030806	CG13001	None	176.723	0.0538925	0.0990921	0.206155	0.614217
FBgn0034032	CG8195	None	272.376	0.0538755	0.0926254	0.21306	0.621507
FBgn0027280	l(1)G0193	lethal (1) G0193	1597.56	0.0538468	0.0610775	0.200435	0.609236
FBgn0039453	CG6403	None	17.1503	0.0538427	0.20771	0.13027	0.52006
FBgn0052666	Drak	Death-associated protein kinase related	1046.21	0.0538284	0.0633986	0.205314	0.61311
FBgn0051612	CG31612	None	56.7009	0.0537628	0.119553	0.181628	0.585843
FBgn0031606	CG15439	None	544.208	0.053683	0.0824851	0.220286	0.630677
FBgn0002715	mei-S332	meiotic from via Salaria 332	228.944	0.0536253	0.100601	0.206006	0.614217
FBgn0285949	RpL31	Ribosomal protein L31	12407.4	0.0536197	0.0635185	0.207204	0.616312
FBgn0031631	CG3225	None	83.2635	0.0535916	0.0996032	0.207435	0.616441
FBgn0263660	lncRNA:CR43651	long non-coding RNA:CR43651	54.9645	0.0535418	0.184164	0.144321	0.540271
FBgn0033638	CG9005	None	1111	0.0535349	0.0807433	0.221632	0.632634
FBgn0001565	Hlc	Helicase	1711.99	0.0535033	0.0572637	0.19356	0.601891
FBgn0284435	tyn	trynity	49.7372	0.0534974	0.149125	0.16004	0.560663
FBgn0260760	CG42558	None	292.817	0.053493	0.0745787	0.220711	0.631048
FBgn0015903	apt	apontic	1183.64	0.0534914	0.0891487	0.218498	0.628857
FBgn0010265	RpS13	Ribosomal protein S13	14792.7	0.0534911	0.0578469	0.195291	0.604528
FBgn0036367	CG10116	None	416.439	0.05346	0.111516	0.192888	0.601328
FBgn0027599	CG2790	None	423.686	0.0534327	0.0660517	0.212921	0.621507
FBgn0031435	Elba2	Early boundary activity 2	615.649	0.0534224	0.104658	0.202066	0.609571
FBgn0264291	Det	Deterin	178.232	0.0534145	0.109562	0.195671	0.604528
FBgn0043576	PGRP-SC1a	Peptidoglycan recognition protein SC1a	210.093	0.0533642	0.225678	0.117101	0.500388
FBgn0005671	Vha55	Vacuolar H[+]-ATPase 55kD subunit	9045.05	0.0533489	0.0444789	0.142673	0.538549
FBgn0030805	wus	wurst	347.465	0.0533424	0.107609	0.198653	0.607558
FBgn0004133	blow	blown fuse	208.217	0.0533254	0.0909479	0.218249	0.628857
FBgn0264904	asRNA:CR44095	antisense RNA:CR44095	30.9074	0.0532984	0.150449	0.16026	0.56112
FBgn0010411	RpS18	Ribosomal protein S18	15263.3	0.0532833	0.0540926	0.185384	0.591078
FBgn0001324	kto	kohtalo	649.719	0.053256	0.0740819	0.222292	0.633161
FBgn0033751	CG8818	None	725.736	0.0532478	0.0696974	0.218961	0.62924
FBgn0036991	CtIP	CTBP-interacting protein	391.72	0.0532283	0.104451	0.203509	0.611722
FBgn0017448	CG2187	None	568.5	0.0532147	0.0872622	0.221694	0.632634
FBgn0011774	Irbp	Inverted repeat-binding protein	516.008	0.0532021	0.0952719	0.214926	0.624587
FBgn0034602	Lapsyn	Leucine-rich repeat activity-regulated protein at synapses	155.62	0.0531847	0.09901	0.210738	0.619559
FBgn0036774	mRpS26	mitochondrial ribosomal protein S26	448.95	0.05317	0.0702836	0.220158	0.630588
FBgn0032449	CG17036	None	120.262	0.0531454	0.100738	0.20884	0.618123
FBgn0005642	wdn	wings down	946.448	0.0531329	0.0815195	0.224532	0.636195
FBgn0040528	CG15864	None	12.5155	0.053096	0.194641	0.140676	0.536723
FBgn0030700	CG15914	None	96.1096	0.0530557	0.107397	0.200625	0.609236
FBgn0034626	CG10795	None	268.607	0.0530455	0.0881199	0.222352	0.633161
FBgn0016970	l(2)k10201	lethal (2) k10201	149.948	0.0530157	0.0976492	0.213465	0.622137
FBgn0035438	PHGPx	PHGPx	3457.89	0.0530109	0.0997955	0.21088	0.619575
FBgn0032787	CG10195	None	160.679	0.0529792	0.0865156	0.223821	0.63502
FBgn0040346	CG3704	None	671.271	0.0529662	0.0631731	0.21185	0.620811
FBgn0000412	D1	D1 chromosomal protein	2852.83	0.0529613	0.0689724	0.220482	0.63081
FBgn0036842	Ugt316A1	UDP-glycosyltransferase family 316 member A1	538.406	0.0529174	0.0785818	0.226287	0.638749
FBgn0031344	CG7420	None	230.042	0.0529109	0.0700216	0.221975	0.632841
FBgn0002638	Rcc1	Regulator of chromosome condensation 1	3389.22	0.0528823	0.0663437	0.217791	0.627902
FBgn0027616	Ythdc1	YTH domain containing 1	1113.52	0.0528625	0.0500133	0.173098	0.574371
FBgn0028919	CG16865	None	245.04	0.0528507	0.0882225	0.223672	0.63502
FBgn0027378	MRG15	MORF-related gene 15	519.342	0.0527775	0.072707	0.225234	0.63717
FBgn0039650	Mesh1	Metazoan SpoT homolog-1	60.3144	0.0527526	0.110439	0.198344	0.607003
FBgn0000451	ect	ectodermal	75.9931	0.0527348	0.174925	0.151669	0.549989
FBgn0003716	tkv	thickveins	776.43	0.0527187	0.0651205	0.21727	0.627246
FBgn0038257	smp-30	Senescence marker protein-30	637.353	0.0527176	0.14632	0.165197	0.567318
FBgn0031752	CG9044	None	423.455	0.0527048	0.0820798	0.227633	0.639384
FBgn0261997	CG42815	None	3.63449	0.052702	0.270594	0.0652184	NA
FBgn0035132	mthl10	methuselah-like 10	334.334	0.0526686	0.0897677	0.223812	0.63502
FBgn0004132	boca	boca	353.474	0.0526567	0.0772873	0.228122	0.639927
FBgn0050411	CG30411	None	76.8055	0.0526182	0.116858	0.190916	0.598877
FBgn0052823	Sdic3	Sperm-specific dynein intermediate chain 3	142.274	0.0526165	0.11381	0.194723	0.603847
FBgn0031148	Cbs	Cystathionine beta-synthase	1516.7	0.0526082	0.0635255	0.215447	0.624634
FBgn0020618	Rack1	Receptor of activated protein kinase C 1	23242.9	0.0525634	0.0615208	0.211849	0.620811
FBgn0036980	RhoBTB	Rho-related BTB domain containing	1181.24	0.0525417	0.0695473	0.224482	0.636195
FBgn0037980	DCAF12	DDB1 and CUL4 associated factor 12	180.122	0.0525303	0.0913355	0.223442	0.634956
FBgn0033048	CG7881	None	46.6568	0.0525155	0.130614	0.177216	0.57994
FBgn0259682	Jabba	Jabba	7455.56	0.0525142	0.0781976	0.229364	0.641895
FBgn0032858	CG10949	None	152.397	0.052513	0.0927062	0.22226	0.633161
FBgn0038316	CG6276	None	542.209	0.0525126	0.0688331	0.223961	0.635248
FBgn0035829	HP4	Heterochromatin protein 4	391.152	0.0525089	0.0921744	0.222807	0.633974
FBgn0027259	Kmn1	kinetochore Mis12-Ndc80 network component 1	102.971	0.0524669	0.109316	0.20153	0.609571
FBgn0050359	Mal-A5	Maltase A5	2107.52	0.0524226	0.0592964	0.207872	0.617268
FBgn0050295	Ipk1	Ipk1	206.923	0.0523402	0.0892433	0.226577	0.638749
FBgn0030136	RpS28b	Ribosomal protein S28b	12597.4	0.0523333	0.0599851	0.210299	0.619203
FBgn0035488	CG11593	None	793.229	0.0523195	0.0887723	0.227092	0.638881
FBgn0005672	spi	spitz	760.583	0.0522639	0.0766189	0.23106	0.64361
FBgn0010620	CG10939	None	1081.94	0.0522434	0.0572416	0.203866	0.612288
FBgn0031872	ihog	interference hedgehog	305.063	0.0522412	0.0906307	0.226122	0.638736
FBgn0036921	RhoGDI	RhoGDI	2064.85	0.0521882	0.053071	0.190743	0.598815
FBgn0265003	koi	klaroid	1230.34	0.0521808	0.0609126	0.213717	0.622532
FBgn0031517	CG15406	None	677.071	0.0521376	0.101695	0.214009	0.623211
FBgn0029911	CG14435	None	698.39	0.0521138	0.0802023	0.232469	0.644595
FBgn0260388	CG42514	None	678.076	0.0520954	0.0806392	0.232558	0.644595
FBgn0032455	Pih1D1	PIH1 domain containing 1	655.56	0.0520635	0.0742862	0.23184	0.644287
FBgn0000551	Edg78E	Ecdysone-dependent gene 78E	2.63583	0.0520149	0.263173	0.0745131	NA
FBgn0015295	Shark	SH2 ankyrin repeat kinase	451.168	0.052011	0.0719151	0.23086	0.643599
FBgn0031050	Arp10	Actin-related protein 10	307.217	0.0520097	0.0869954	0.230619	0.643599
FBgn0261278	grp	grapes	2508.58	0.0520058	0.0890285	0.229167	0.641579
FBgn0035933	CG13309	None	395.024	0.0520056	0.118454	0.192406	0.601211
FBgn0033381	GstE13	Glutathione S transferase E13	286.776	0.0519902	0.0770473	0.233318	0.645357
FBgn0036386	CG8833	None	249.447	0.0519808	0.100213	0.217012	0.626671
FBgn0035714	CG8549	None	463.563	0.0519723	0.0791057	0.233636	0.645576
FBgn0035006	CG4563	None	99.2916	0.0519265	0.167944	0.158243	0.557974
FBgn0046875	Obp83g	Odorant-binding protein 83g	8.76023	0.0519251	0.231649	0.113809	0.494372
FBgn0266627	asRNA:CR45134	antisense RNA:CR45134	8.00409	0.0519098	0.211794	0.132862	0.524341
FBgn0264793	lncRNA:CR44023	long non-coding RNA:CR44023	1.56882	0.0519033	0.274186	0.0604298	NA
FBgn0283712	LIMK1	LIM domain kinase 1	490.804	0.0518904	0.0705936	0.230798	0.643599
FBgn0037179	CG14453	None	39.7193	0.0518658	0.22867	0.117127	0.500388
FBgn0001942	eIF4A	eukaryotic translation initiation factor 4A	23422.9	0.0518592	0.0497165	0.18001	0.583987
FBgn0050390	Sgf29	SAGA-associated factor 29kDa	141.322	0.051813	0.0931014	0.226755	0.638881
FBgn0025743	mbt	mushroom bodies tiny	1077.91	0.0517694	0.0799732	0.23518	0.647618
FBgn0030276	Dlic	Dynein light intermediate chain	1845.47	0.0517533	0.0705245	0.231869	0.644287
FBgn0033458	Lime	Linking immunity and metabolism	1315.15	0.0517391	0.0856652	0.233459	0.645357
FBgn0038678	mRpL55	mitochondrial ribosomal protein L55	219.289	0.0517338	0.087576	0.232266	0.644287
FBgn0267468	asRNA:CR45818	antisense RNA:CR45818	128.615	0.0517146	0.11034	0.204619	0.612594
FBgn0003015	osk	oskar	7355.33	0.0517051	0.0764155	0.235465	0.647618
FBgn0029666	CG10803	None	374.349	0.0517012	0.101877	0.216584	0.626067
FBgn0004381	Klp68D	Kinesin-like protein at 68D	494.336	0.0516634	0.0748224	0.235305	0.647618
FBgn0034265	Snx16	Sorting nexin 16	325.85	0.0516632	0.0812791	0.235801	0.647618
FBgn0030025	CG2147	None	355.061	0.0516573	0.0803808	0.236011	0.647954
FBgn0085330	CG34301	None	37.8082	0.0516398	0.143029	0.172422	0.573905
FBgn0052412	QC	Glutaminyl cyclase	749.025	0.0515863	0.0896579	0.231707	0.644287
FBgn0037880	CG17726	None	207.545	0.051556	0.076615	0.236709	0.649078
FBgn0052205	hpRNA:CR32205	hairpin RNA:CR32205	82.4204	0.0515231	0.108994	0.207662	0.616817
FBgn0017581	Lk6	Lk6 kinase	7460.74	0.0515159	0.0756632	0.236793	0.649103
FBgn0025382	Rab27	Rab27	109.726	0.0514889	0.129129	0.183907	0.589433
FBgn0040308	Jafrac2	Thioredoxin peroxidase 2	347.373	0.0514443	0.0815748	0.237441	0.649643
FBgn0036058	CG6707	None	1407.13	0.0514332	0.0570648	0.210243	0.619203
FBgn0035439	CG14961	None	49.6354	0.0514232	0.178119	0.155696	0.554893
FBgn0033564	Pex6	Peroxin 6	238.004	0.0514186	0.0831965	0.23711	0.649474
FBgn0020270	mre11	meiotic recombination 11	448.067	0.051302	0.0706202	0.235708	0.647618
FBgn0261791	SNRPG	Small nuclear ribonucleoprotein G	571.844	0.051256	0.082294	0.238705	0.650843
FBgn0053468	CG33468	None	55.6117	0.0511598	0.160016	0.165455	0.567374
FBgn0034109	CG7747	None	198.612	0.0511373	0.0822223	0.239661	0.651954
FBgn0039944	CG17162	None	253.928	0.0511063	0.160864	0.165297	0.567318
FBgn0034755	CG3746	None	30.7435	0.051105	0.140516	0.176797	0.579398
FBgn0015663	Ugt36A1	UDP-glycosyltransferase family 36 member A1	117.056	0.051045	0.111216	0.207456	0.616441
FBgn0030151	CG1354	None	1863.3	0.0510344	0.0566764	0.212555	0.621347
FBgn0002622	RpS3	Ribosomal protein S3	19265.8	0.0510119	0.0593923	0.220146	0.630588
FBgn0067622	LSm-4	Like Sm protein 4	178.551	0.0509933	0.116184	0.201039	0.609236
FBgn0051852	Tap42	Two A-associated protein of 42kDa	499.144	0.0509865	0.0788478	0.241493	0.654114
FBgn0267124	lncRNA:CR45564	long non-coding RNA:CR45564	3.15409	0.0509679	0.257205	0.082494	NA
FBgn0005696	DNApol-alpha73	DNA polymerase alpha 73kD subunit	665.113	0.0509567	0.0976428	0.227327	0.638888
FBgn0034948	PPP1R15	Protein phosphatase 1 regulatory subunit 15	1111.62	0.0509361	0.0619731	0.226628	0.638749
FBgn0037117	CG11248	None	340.568	0.0509315	0.0820099	0.241356	0.654069
FBgn0035207	Herc4	HECT and RLD domain containing E3 ubiquitin ligase 4	1159.55	0.0509261	0.065328	0.232685	0.644779
FBgn0030694	CG15602	None	262.151	0.0509161	0.0816754	0.241582	0.654186
FBgn0037106	CG11307	None	385.81	0.0508947	0.101067	0.223054	0.634021
FBgn0038194	Cyp6d5	Cyp6d5	2474.01	0.0508783	0.119268	0.19783	0.606319
FBgn0026261	bonsai	bonsai	562.314	0.0508713	0.0682176	0.236988	0.649304
FBgn0284249	Adf1	Adh transcription factor 1	656.144	0.0508486	0.0768901	0.242513	0.655545
FBgn0052189	CG32189	None	9.69724	0.0508299	0.260223	0.0783395	0.422472
FBgn0031250	Ent1	Equilibrative nucleoside transporter 1	555.618	0.0508085	0.0685414	0.237884	0.649828
FBgn0031710	Vps52	Vacuolar protein sorting 52	369.165	0.0507957	0.0742973	0.242237	0.655462
FBgn0022238	lolal	lola like	2156.71	0.050788	0.0681172	0.237588	0.649643
FBgn0039215	CG6695	None	985.855	0.0507724	0.0534902	0.204363	0.612288
FBgn0032634	Rpb11	Rpb11	247.252	0.0507653	0.0854205	0.241055	0.653809
FBgn0085810	CR41597	None	278.829	0.0507552	0.119754	0.197951	0.606319
FBgn0000250	cact	cactus	3857.7	0.0507423	0.0737091	0.242425	0.655545
FBgn0033627	CG13204	None	107.869	0.0507353	0.100343	0.225156	0.63712
FBgn0028949	CG15254	None	147.365	0.0507256	0.141792	0.177879	0.58008
FBgn0017418	ari-1	ariadne 1	834.465	0.0507213	0.0660323	0.235496	0.647618
FBgn0010412	RpS19a	Ribosomal protein S19a	13682.6	0.0507113	0.0630052	0.230608	0.643599
FBgn0266637	asRNA:CR45144	antisense RNA:CR45144	5.52839	0.0506489	0.239288	0.106661	NA
FBgn0004872	piwi	P-element induced wimpy testis	1031.25	0.0506485	0.0760772	0.244018	0.655801
FBgn0038207	CG14356	None	30.7768	0.0506181	0.153531	0.171385	0.57241
FBgn0034010	CG8157	None	63.4668	0.0506026	0.172682	0.161944	0.563119
FBgn0264488	CG43896	None	37.2876	0.0506015	0.214075	0.13461	0.527928
FBgn0004650	fs(1)N	female sterile (1) Nasrat	1197.23	0.0505917	0.0838771	0.243274	0.655739
FBgn0250851	CG33981	None	691.71	0.0505701	0.07117	0.242334	0.655545
FBgn0034537	DMAP1	DNA methyltransferase 1 associated protein 1	734.303	0.0505472	0.0728896	0.243649	0.655739
FBgn0050269	CG30269	None	576.426	0.0505041	0.105292	0.219483	0.630065
FBgn0033275	CG14756	None	9.93526	0.0505026	0.327189	0.0254157	0.248331
FBgn0260439	Pp2A-29B	Protein phosphatase 2A at 29B	2947.3	0.0504913	0.0437031	0.160815	0.561763
FBgn0035475	CG10866	None	222.88	0.0504691	0.0863075	0.242776	0.655739
FBgn0034654	eIF3k	eukaryotic translation initiation factor 3 subunit k	1711.07	0.0504321	0.0459621	0.173866	0.57609
FBgn0261596	RpS24	Ribosomal protein S24	12230	0.0504006	0.0581332	0.222265	0.633161
FBgn0016119	ATPsynCF6	ATP synthase, coupling factor 6	2908.83	0.0503977	0.0658741	0.238088	0.649867
FBgn0025874	Meics	Meiotic central spindle	236.154	0.0503755	0.0898224	0.24058	0.65329
FBgn0037912	sea	scheggia	1606.46	0.0503599	0.0701923	0.243347	0.655739
FBgn0038806	CG5412	None	278.762	0.0503596	0.0756377	0.246325	0.657498
FBgn0264942	lncRNA:CR44111	long non-coding RNA:CR44111	4.76804	0.0503517	0.200171	0.14687	NA
FBgn0028693	Rpn12	Regulatory particle non-ATPase 12	1492.02	0.0503391	0.0742481	0.246052	0.657498
FBgn0035779	CG8562	None	698.249	0.0503239	0.127357	0.191991	0.600617
FBgn0029629	eIF3g1	eukaryotic translation initiation factor 3 subunit g1	2272.99	0.0503225	0.0488584	0.189211	0.596808
FBgn0261386	Gpa2	Glycoprotein hormone alpha 2	4.02405	0.0502962	0.221422	0.128166	NA
FBgn0050360	Mal-A6	Maltase A6	2665.83	0.0502834	0.122926	0.196956	0.605876
FBgn0265174	PIG-V	Phosphatidylinositol glycan anchor biosynthesis class V	628.787	0.0502679	0.067124	0.240905	0.653809
FBgn0267912	CanA-14F	Calcineurin A at 14F	1486.06	0.0502544	0.0729009	0.246143	0.657498
FBgn0037094	CG7611	None	1656.36	0.0502347	0.055003	0.214348	0.62352
FBgn0028487	f-cup	flyers-cup	432.404	0.050223	0.0739137	0.246899	0.657598
FBgn0036563	CG13075	None	90.6833	0.0502223	0.137085	0.183944	0.589433
FBgn0001227	Hsp67Ba	Heat shock gene 67Ba	18.9795	0.0501903	0.167781	0.166252	0.56774
FBgn0262608	CG43134	None	1807.36	0.0501502	0.12047	0.200608	0.609236
FBgn0039234	Nct	Nicastrin	814.16	0.0501346	0.0720192	0.246652	0.657598
FBgn0000405	CycB	Cyclin B	16961.5	0.0501268	0.0909892	0.241295	0.654069
FBgn0034118	Nup62	Nucleoporin 62kD	844.51	0.0500881	0.0747304	0.248353	0.658005
FBgn0029879	APC7	Anaphase Promoting Complex subunit 7	1085.3	0.0500622	0.0943501	0.237931	0.649828
FBgn0032105	borr	borealin-related	924.526	0.0500289	0.100905	0.229191	0.641579
FBgn0035244	ABCB7	ATP binding cassette subfamily B member 7	804.067	0.0500219	0.0711516	0.247031	0.657787
FBgn0035155	RabX6	RabX6	114.658	0.0500082	0.099759	0.231006	0.64361
FBgn0264816	koko	kokopelli	534.072	0.049999	0.081409	0.249054	0.658098
FBgn0037842	CG6567	None	433.62	0.0499724	0.0669205	0.243244	0.655739
FBgn0027513	ana2	anastral spindle 2	584.429	0.0499434	0.10319	0.226369	0.638749
FBgn0035906	GstO2	Glutathione S transferase O2	1077.96	0.0499146	0.0628729	0.237406	0.649643
FBgn0052277	CG32277	None	43.3622	0.049901	0.124992	0.196866	0.605876
FBgn0036746	Crtc	CREB-regulated transcription coactivator	459.504	0.0498421	0.0918922	0.242471	0.655545
FBgn0261608	RpL37A	Ribosomal protein L37A	9462.5	0.0498332	0.064344	0.240724	0.653517
FBgn0085279	CG34250	None	62.6285	0.0498278	0.114194	0.210756	0.619559
FBgn0261602	RpL8	Ribosomal protein L8	22443.2	0.0498245	0.063929	0.240105	0.652249
FBgn0016698	Ptpa	Phosphotyrosyl phosphatase activator	328.319	0.0497573	0.0701262	0.248528	0.658005
FBgn0000317	ck	crinkled	376.391	0.0497098	0.068479	0.247379	0.658005
FBgn0016053	pgc	polar granule component	1310.72	0.0497079	0.104173	0.22647	0.638749
FBgn0033309	Lnpk	Lunapark	687.58	0.049704	0.0745924	0.251588	0.660388
FBgn0265977	lncRNA:CR44756	long non-coding RNA:CR44756	12.075	0.0497036	0.191244	0.15549	0.55466
FBgn0052188	CG32188	None	15.4477	0.0496775	0.232374	0.116801	0.500388
FBgn0028540	CG9008	None	408.187	0.0496754	0.0922853	0.243285	0.655739
FBgn0036761	MED19	Mediator complex subunit 19	1085.01	0.049675	0.0859187	0.249307	0.658098
FBgn0036136	Ufd1-like	Ubiquitin fusion-degradation 1-like	621.244	0.0496608	0.0766956	0.252411	0.661735
FBgn0034301	CG5756	None	3.72088	0.0496566	0.263823	0.0730446	NA
FBgn0028552	gammaSnap1	gamma Soluble NSF attachment protein 1	318.536	0.0496179	0.0915763	0.244525	0.656112
FBgn0052364	tut	tumorous testis	68.6195	0.0496133	0.131845	0.191688	0.600196
FBgn0035110	thoc7	thoc7	460.825	0.0495703	0.0695148	0.249634	0.658098
FBgn0030552	mRpL38	mitochondrial ribosomal protein L38	624.709	0.049567	0.0585388	0.23084	0.643599
FBgn0038645	CG7714	None	62.7355	0.0495359	0.217267	0.134429	0.527515
FBgn0032246	Wdfy2	WD repeat and FYVE domain containing 2	1004.26	0.0494674	0.0672292	0.248115	0.658005
FBgn0039830	ATPsynC	ATP synthase, subunit C	20956.7	0.0494472	0.0610631	0.237968	0.649828
FBgn0001092	Gapdh2	Glyceraldehyde 3 phosphate dehydrogenase 2	11973.8	0.049424	0.074618	0.25401	0.6633
FBgn0037024	tzn	tenzing norgay	1364.77	0.0494169	0.0669263	0.248192	0.658005
FBgn0040602	CG14545	None	636.179	0.0494146	0.0865651	0.250902	0.659881
FBgn0030092	fh	frataxin	128.264	0.0494109	0.0908903	0.246868	0.657598
FBgn0267766	asRNA:CR46097	antisense RNA:CR46097	34.9949	0.0494102	0.206742	0.144845	0.540905
FBgn0030291	CG1738	None	187.205	0.0494086	0.0968271	0.239464	0.651749
FBgn0031398	daed	daedalus	354.602	0.0494058	0.0843345	0.252527	0.661791
FBgn0015790	Rab11	Rab11	3532.26	0.0494012	0.0483674	0.195033	0.603954
FBgn0024993	CG2662	None	230.803	0.0493908	0.0914807	0.246371	0.657498
FBgn0032799	CG10166	None	381.372	0.0493694	0.0701635	0.251977	0.661084
FBgn0261592	RpS6	Ribosomal protein S6	21906.5	0.0493567	0.0596141	0.23547	0.647618
FBgn0039655	CG14507	None	5.07928	0.0493257	0.207514	0.144441	NA
FBgn0003941	RpL40	Ribosomal protein L40	13497.6	0.0493249	0.0641102	0.244912	0.656112
FBgn0033631	Sod3	Superoxide dismutase 3	1849.16	0.0492972	0.10147	0.233446	0.645357
FBgn0033229	CG12822	None	637.816	0.0492499	0.0637553	0.244992	0.656112
FBgn0040372	G9a	G9a	1273.18	0.0492183	0.0932564	0.245592	0.657227
FBgn0035627	Sse	Separase	231.918	0.0492145	0.105927	0.227094	0.638881
FBgn0039538	CG12883	None	274.815	0.0491908	0.0857609	0.253314	0.662893
FBgn0036468	CG13461	None	25.4478	0.0491711	0.223804	0.128156	0.517217
FBgn0261597	RpS26	Ribosomal protein S26	18470	0.0491323	0.0599339	0.238295	0.649889
FBgn0032435	Oatp33Eb	Organic anion transporting polypeptide 33Eb	651.805	0.0491302	0.101021	0.235314	0.647618
FBgn0010340	140up	upstream of RpII140	182.188	0.0491173	0.0825126	0.255882	0.664876
FBgn0034563	CG15649	None	16.1252	0.0490976	0.17174	0.169424	0.570618
FBgn0039293	Alg9	ALG9, alpha-1,2-mannosyltransferase	566.254	0.0490847	0.0852434	0.254548	0.663316
FBgn0023528	CG2924	None	1934.35	0.0490772	0.0934952	0.246369	0.657498
FBgn0031563	CG10031	None	184.406	0.0490268	0.111369	0.219946	0.630588
FBgn0030757	CG9902	None	111.584	0.0489969	0.107612	0.225924	0.638615
FBgn0044823	Spec2	Spec2	442.749	0.0489777	0.0923767	0.248509	0.658005
FBgn0037206	CG12768	None	82.8375	0.0489538	0.138562	0.18975	0.597369
FBgn0038619	CG7685	None	119.236	0.0489216	0.0956332	0.244726	0.656112
FBgn0024994	Ugalt	UDP-galactose transporter	375.837	0.0489164	0.082516	0.257555	0.667534
FBgn0035231	Pcyt2	Phosphocholine cytidylyltransferase 2	76.854	0.048915	0.120309	0.208215	0.617406
FBgn0041709	yellow-g	yellow-g	492.545	0.0488727	0.261263	0.0764803	0.418121
FBgn0032772	CG17350	None	33.2116	0.0488708	0.13758	0.190987	0.598877
FBgn0034828	CG13545	None	36.9449	0.0488417	0.206297	0.147141	0.545098
FBgn0039704	neo	neyo	8.08336	0.0488276	0.25529	0.0853592	0.439912
FBgn0286508	Had1	beta Hydroxy acid dehydrogenase 1	887.769	0.0488123	0.119548	0.209819	0.619148
FBgn0053265	Muc68E	Mucin 68E	287.682	0.0487691	0.126618	0.201734	0.609571
FBgn0010762	simj	simjang	944.072	0.0487357	0.0844949	0.257926	0.668171
FBgn0037686	RpL34b	Ribosomal protein L34b	12104.2	0.0487272	0.0652935	0.252227	0.661417
FBgn0046706	Haspin	Haspin	544.021	0.0487266	0.0951623	0.246843	0.657598
FBgn0010622	DCTN3-p24	Dynactin 3, p24 subunit	232.567	0.048726	0.0780705	0.260443	0.671105
FBgn0030912	CG6023	None	74.8	0.0486545	0.102851	0.235828	0.647618
FBgn0037470	Tailor	Tailor	945.887	0.0486274	0.0797689	0.261012	0.67129
FBgn0030794	CG13005	None	227.984	0.0486003	0.0946544	0.248494	0.658005
FBgn0035517	CG1265	None	277.414	0.0485592	0.0796645	0.261624	0.672334
FBgn0262559	Mdh2	Malate dehydrogenase 2	6103.25	0.0485577	0.0657408	0.254429	0.6633
FBgn0035157	CG13894	None	14.5811	0.0485397	0.14883	0.18491	0.590822
FBgn0264953	Piezo	Piezo	192.68	0.0485261	0.09795	0.244355	0.656049
FBgn0032538	Vajk2	None	82.0965	0.0484056	0.200319	0.153867	0.552157
FBgn0050458	CG30458	None	13.1009	0.0483748	0.267142	0.0677758	0.395597
FBgn0039636	Atg14	Autophagy-related 14	378.116	0.0483522	0.0709107	0.261669	0.672334
FBgn0033871	CG13339	None	165.876	0.0483134	0.0858503	0.260438	0.671105
FBgn0003134	Pp1alpha-96A	Protein phosphatase 1alpha at 96A	1640.72	0.0482418	0.062775	0.252556	0.661791
FBgn0036601	CG13063	None	11.2877	0.0482408	0.269093	0.0649918	0.387164
FBgn0029996	UbcE2H	Ubiquitin conjugating enzyme E2H	3256	0.0482405	0.0822967	0.26337	0.674436
FBgn0000546	EcR	Ecdysone receptor	408.692	0.04822	0.0843007	0.26236	0.673131
FBgn0011224	heph	hephaestus	1278.73	0.0482085	0.0911016	0.256066	0.665125
FBgn0035669	CG6592	None	1.03787	0.0481915	0.281325	0.0501981	NA
FBgn0265761	lncRNA:CR44568	long non-coding RNA:CR44568	1.62621	0.0481794	0.245638	0.100141	NA
FBgn0033635	Prip	Prip	1932.36	0.0481738	0.0758084	0.265241	0.675892
FBgn0262962	CG43273	None	63.0074	0.0481642	0.105628	0.234807	0.64714
FBgn0262477	FoxP	Forkhead box P	31.7789	0.0481047	0.133605	0.198769	0.607563
FBgn0039857	RpL6	Ribosomal protein L6	23384.2	0.0480677	0.0622235	0.253147	0.662853
FBgn0003862	trx	trithorax	561.546	0.0480564	0.0827031	0.264728	0.675892
FBgn0004362	HmgD	High mobility group protein D	5414.33	0.0480562	0.0836457	0.264173	0.675143
FBgn0031600	CG3652	None	391.788	0.0480308	0.059687	0.24801	0.658005
FBgn0030788	Sap30	SIN3-associated polypeptide 30	710.155	0.0480093	0.0758497	0.266712	0.67715
FBgn0041092	tai	taiman	325.943	0.0480023	0.0811353	0.265948	0.676504
FBgn0026754	Ugt37C1	UDP-glycosyltransferase family 37 member C1	10.6012	0.048001	0.195746	0.159134	0.558405
FBgn0010772	Xe7	Xe7	985.486	0.0479971	0.0596355	0.248206	0.658005
FBgn0032138	CG4364	None	3254.59	0.0479872	0.0660139	0.260102	0.671035
FBgn0035397	PAN3	Poly(A) specific ribonuclease subunit PAN3	2172.42	0.0479847	0.0769834	0.26699	0.677222
FBgn0032514	CG9302	None	784.074	0.0479717	0.0744218	0.266783	0.67715
FBgn0015754	Lis-1	Lissencephaly-1	1827.52	0.047961	0.0656239	0.259814	0.670796
FBgn0030573	nmdyn-D6	nmdyn-D6	70.5239	0.0479531	0.105938	0.235784	0.647618
FBgn0039698	CG7789	None	379.906	0.0479493	0.0690497	0.263869	0.675067
FBgn0052529	Hers	Histone gene-specific Epigenetic Repressor in late S phase	514.282	0.0478987	0.0773597	0.267742	0.677935
FBgn0039635	Pdhb	Pyruvate dehydrogenase E1 beta subunit	2716.64	0.0478831	0.0644775	0.258845	0.669256
FBgn0036777	CG7341	None	105.797	0.0478444	0.121887	0.21288	0.621507
FBgn0000826	png	pan gu	521.902	0.0478423	0.0999647	0.246332	0.657498
FBgn0033884	CG13344	None	578.061	0.0478217	0.090139	0.2603	0.671071
FBgn0265540	asRNA:CR44390	antisense RNA:CR44390	73.7082	0.0478194	0.140335	0.194829	0.603847
FBgn0037368	CG1239	None	353.499	0.0477969	0.0941501	0.255414	0.664077
FBgn0010425	epsilonTry	epsilonTrypsin	1983.99	0.0477653	0.174365	0.174448	0.576896
FBgn0030048	CG12112	None	129.581	0.0477556	0.100268	0.246493	0.657498
FBgn0262484	CG43074	None	798.531	0.0477462	0.0889666	0.262213	0.673085
FBgn0261049	Vps45	Vacuolar protein sorting 45	235.475	0.047739	0.0802952	0.26856	0.678792
FBgn0034289	CG10910	None	1335.2	0.0477223	0.111602	0.228242	0.640095
FBgn0031640	Mon1	Monensin sensitivity 1	429.004	0.0477119	0.0601738	0.252193	0.661417
FBgn0040206	krz	kurtz	929.928	0.0476976	0.0777861	0.269499	0.679719
FBgn0001301	kel	kelch	365.088	0.0476893	0.0890408	0.262602	0.673438
FBgn0086695	hd	humpty dumpty	521.49	0.047656	0.0956523	0.25438	0.6633
FBgn0036108	Cpr67Fa1	Cuticular protein 67Fa1	3.72741	0.0476464	0.254495	0.0865773	NA
FBgn0038273	CG14860	None	66.8055	0.0476173	0.115082	0.22364	0.63502
FBgn0021776	mira	miranda	61.8483	0.0476145	0.150442	0.189001	0.596321
FBgn0035753	RpL18	Ribosomal protein L18	13028.5	0.0475928	0.0587538	0.24989	0.658516
FBgn0263975	CR43727	None	32.7993	0.0475465	0.12689	0.208853	0.618123
FBgn0054040	CG34040	None	194.232	0.0475462	0.200679	0.156811	0.556976
FBgn0015513	mbc	myoblast city	778.398	0.0475104	0.0663417	0.265019	0.675892
FBgn0033296	Mal-A7	Maltase A7	1321.4	0.0474833	0.145072	0.193301	0.601551
FBgn0038395	CG10407	None	177.78	0.0474586	0.205754	0.152428	0.550956
FBgn0035986	CG4022	None	369.198	0.0474559	0.0855336	0.267904	0.677935
FBgn0002775	msl-3	male-specific lethal 3	498.556	0.0474552	0.0863569	0.267203	0.677367
FBgn0029134	Prosbeta5	Proteasome beta5 subunit	2582.28	0.0473932	0.0665163	0.26635	0.67715
FBgn0039464	CG6330	None	639.597	0.047393	0.102869	0.244906	0.656112
FBgn0035679	CG10467	None	382.675	0.0473549	0.0854075	0.26887	0.67882
FBgn0029728	CG2861	None	6.94718	0.0473397	0.184435	0.170221	0.570983
FBgn0010282	TfIIFalpha	Transcription factor IIFalpha	1246.78	0.0473363	0.072789	0.272027	0.681915
FBgn0051716	Cnot4	CCR4-NOT transcription complex subunit 4	1721.32	0.0473271	0.0664756	0.266927	0.677222
FBgn0042134	Capr	Caprin	5381.41	0.0473036	0.0776397	0.273046	0.68287
FBgn0039286	dan	distal antenna	14.164	0.0472826	0.206214	0.152596	0.551005
FBgn0035762	Rint1	RAD50 interactor 1	390.244	0.047276	0.0729514	0.27265	0.682558
FBgn0003733	tor	torso	733.024	0.0472366	0.0838707	0.271059	0.680764
FBgn0265508	asRNA:CR44370	antisense RNA:CR44370	5.93199	0.0472206	0.198653	0.159853	NA
FBgn0004643	Zw10	Zeste-white 10	1042.18	0.0472147	0.083118	0.271752	0.681675
[truncated: 15,328 more rows]

## Sheet: Female 0.25mM 4h vs 0mM 4h
Table S4. RNA-seq results comparing gene expression between Oregon-R females exposed to sodium arsenite. Adult females were exposed to 0 mM and 0.25 mM sodium arsenite for 1, 2, 4, 8, 24 or 48 hours prior to collection.
Condition: Female; 0 mM vs 0.25 mM sodium arsenite; 4 hr exposure
	sym	desc	baseMean	log2FoldChange	lfcSE	pvalue	padj
FBgn0266136	Gyc76C	Guanylyl cyclase at 76C	89.0221	41.4595	6.4408	1.78e-11	2.24e-08
FBgn0050160	CG30160	None	344.031	22.9457	2.63548	1.83e-18	1.9e-14
FBgn0085802	18SrRNA:CR41548	18S ribosomal RNA:CR41548	90.4354	22.4015	3.7791	1.56e-09	5.79e-07
FBgn0053861	His1:CG33861	His1:CG33861	119.871	8.38817	4.42191	1.6e-06	0.000136599
FBgn0052865	lncRNA:alphagamma-element:CR32865	alphagamma-element:CR32865	152.312	3.52787	0.962328	2.08e-08	4.6e-06
FBgn0010041	GstD5	Glutathione S transferase D5	310.717	3.24456	0.583641	1.74e-11	2.24e-08
FBgn0033204	CG2065	None	1195.74	3.09097	0.718088	1.27e-08	3.37e-06
FBgn0013772	Cyp6a8	Cytochrome P450-6a8	601.801	2.97926	0.624638	3.22e-09	1.12e-06
FBgn0262146	MtnE	Metallothionein E	311.082	2.59857	0.518972	4.95e-09	1.54e-06
FBgn0039309	CG11891	None	719.847	2.3272	0.375958	1.94e-11	2.24e-08
FBgn0037936	CG6908	None	1044.84	2.23979	0.480988	5.61e-08	9.88e-06
FBgn0050489	Cyp12d1-p	Cyp12d1-p	1021.12	2.23628	0.364455	3.51e-11	3.04e-08
FBgn0053192	MtnD	Metallothionein D	127.955	2.19797	0.626243	1.3e-06	0.0001162
FBgn0037974	CG12224	None	460.279	2.07221	0.461318	1.3e-07	1.88e-05
FBgn0034140	Lst	Limostatin	950.524	1.70409	0.27982	8.35e-11	5.42e-08
FBgn0001230	Hsp68	Heat shock protein 68	1817.98	1.69531	0.841793	2.73e-05	0.00127951
FBgn0010040	GstD4	Glutathione S transferase D4	41.8653	1.67109	0.721416	1.91e-05	0.000977634
FBgn0063493	GstE7	Glutathione S transferase E7	605.64	1.64712	0.244936	1.55e-12	4.04e-09
FBgn0034480	CG16898	None	1142.66	1.60752	0.418865	9.2e-07	9.11e-05
FBgn0063497	GstE3	Glutathione S transferase E3	1198.45	1.55206	0.335384	6.65e-08	1.08e-05
FBgn0039310	CG11878	None	1197.86	1.52589	0.24443	2.19e-11	2.27e-08
FBgn0035904	GstO3	Glutathione S transferase O3	1829.91	1.458	0.327172	9.83e-08	1.44e-05
FBgn0053301	CG33301	None	198.889	1.41587	0.408655	1.98e-06	0.000164959
FBgn0033592	CG13215	None	63.0223	1.39208	0.917568	8.23e-05	0.00310526
FBgn0263080	CG43348	None	530.517	1.36124	0.35825	7.02e-07	7.26e-05
FBgn0263081	CG43349	None	1799.52	1.31884	0.185102	2.16e-14	7.49e-11
FBgn0040256	Ugt35C1	UDP-glycosyltransferase family 35 member C1	248.257	1.25962	0.495203	1.59e-05	0.000833041
FBgn0010038	GstD2	Glutathione S transferase D2	579.072	1.25817	0.765776	9.08e-05	0.00328269
FBgn0038790	MtnC	Metallothionein C	565.856	1.17583	0.689146	9.09e-05	0.00328269
FBgn0053468	CG33468	None	55.6117	1.13937	0.669253	9.53e-05	0.00340204
FBgn0051300	CG31300	None	485.458	1.12509	0.220467	1.32e-09	5.09e-07
FBgn0032401	Plzf	Promyelocytic leukemia zinc finger	80.7463	1.06313	0.248141	5.33e-08	9.54e-06
FBgn0029820	CG16721	None	1155.91	1.05521	0.200333	4.29e-10	2.23e-07
FBgn0001224	Hsp23	Heat shock protein 23	2148.8	1.00752	0.807962	0.000244677	0.00730656
FBgn0033659	Damm	Death associated molecule related to Mch2 caspase	721.027	0.898587	0.258657	1.08e-06	0.000102469
FBgn0031971	Sirup	Starvation-upregulated protein	691.696	0.886926	0.320064	8.93e-06	0.000542914
FBgn0003231	ref(2)P	refractory to sigma P	11617.7	0.8851	0.241179	5.67e-07	6.34e-05
FBgn0033945	CG12868	None	376.513	0.844485	0.365104	3.08e-05	0.00141496
FBgn0040319	Gclc	Glutamate-cysteine ligase catalytic subunit	1868.73	0.828696	0.196005	7.88e-08	1.25e-05
FBgn0030928	CG15044	None	282.27	0.80665	0.410946	7.59e-05	0.00292295
FBgn0053808	His2A:CG33808	His2A:CG33808	135.13	0.799844	4.6749	0.000709137	0.0161255
FBgn0001149	GstD1	Glutathione S transferase D1	11843.3	0.786211	0.232469	1.8e-06	0.000150525
FBgn0032400	CG6770	None	9193.74	0.772597	0.133877	5.4e-11	3.74e-08
FBgn0031535	CG12795	None	1296.28	0.756189	0.417331	0.000118482	0.00406357
FBgn0002641	mal	maroon-like	609.476	0.743939	0.225161	2.56e-06	0.000198161
FBgn0051778	CG31778	None	198.383	0.737841	0.291769	2.2e-05	0.00107667
FBgn0265977	lncRNA:CR44756	long non-coding RNA:CR44756	12.075	0.72315	0.815576	0.00068548	0.0156561
FBgn0034612	CG10505	None	101.353	0.71456	0.426323	0.000176849	0.00566669
FBgn0040723	CG5011	None	937.638	0.689411	0.173572	3.4e-07	4.36e-05
FBgn0005664	Crys	Crystallin	341.288	0.676774	0.348492	0.000106922	0.00371615
FBgn0026754	Ugt37C1	UDP-glycosyltransferase family 37 member C1	10.6012	0.654484	0.858744	0.000794933	0.0176894
FBgn0028424	JhI-26	Juvenile hormone-inducible protein 26	459.91	0.648809	0.307127	7.86e-05	0.003004
FBgn0030679	CG8206	None	1932.62	0.627627	0.240291	2.47e-05	0.00118874
FBgn0033980	Cyp6a20	Cyp6a20	492.614	0.625923	0.419299	0.000337044	0.00931533
FBgn0013279	Hsp70Bc	Heat-shock-protein-70Bc	592.95	0.624214	0.878095	0.000801081	0.0177502
FBgn0035877	CG7083	None	420.475	0.602809	0.135488	6.52e-08	1.08e-05
FBgn0013771	Cyp6a9	Cytochrome P450-6a9	458.563	0.578363	0.195102	1.09e-05	0.000614682
FBgn0034247	CG6484	None	3983.93	0.570412	0.331333	0.000254539	0.00747222
FBgn0020653	Trxr-1	Thioredoxin reductase-1	9242.78	0.567779	0.23805	5.47e-05	0.00222785
FBgn0034628	Acox57D-p	acyl-Coenzyme A oxidase at 57D proximal	940.395	0.566378	0.192272	1.19e-05	0.00066171
FBgn0013278	Hsp70Bb	Heat-shock-protein-70Bb	1645.03	0.562093	0.727804	0.00128392	0.0251623
FBgn0030006	CG17982	None	168.568	0.560827	0.201663	1.94e-05	0.000982735
FBgn0260026	CG42494	None	26.4098	0.556967	0.521074	0.00097179	0.0202788
FBgn0003751	trk	trunk	44.4067	0.543973	0.306355	0.000254532	0.00747222
FBgn0063492	GstE8	Glutathione S transferase E8	186.316	0.520102	0.256573	0.000161495	0.00527754
FBgn0019890	Smg5	Smg5 nonsense mediated mRNA decay factor	1268.73	0.508542	0.210915	6.43e-05	0.00252114
FBgn0033787	CG13321	None	4583.9	0.504928	0.25551	0.000196039	0.00609953
FBgn0033174	CG11125	None	247.62	0.499554	0.192488	3.97e-05	0.00173954
FBgn0036449	bmm	brummer	1308.8	0.497355	0.154768	5.73e-06	0.000381583
FBgn0015222	Fer1HCH	Ferritin 1 heavy chain homologue	17466.5	0.489436	0.208722	8.31e-05	0.00310526
FBgn0038957	CG7059	None	50.9302	0.476542	0.455729	0.00139741	0.0264723
FBgn0033226	puml	pummelig	2013.71	0.470703	0.267304	0.000383709	0.0103572
FBgn0015221	Fer2LCH	Ferritin 2 light chain homologue	13858.2	0.45103	0.179424	6e-05	0.00241314
FBgn0017558	Pdk	Pyruvate dehydrogenase kinase	1836.38	0.450922	0.118152	5.75e-07	6.36e-05
FBgn0001234	lncRNA:Hsromega	Heat shock RNA omega	2135.58	0.447109	0.371299	0.00126253	0.024896
FBgn0030183	CG15309	None	373.586	0.438413	0.130463	3.46e-06	0.00026377
FBgn0029766	CG15784	None	14334.9	0.427493	0.405546	0.00177486	0.0320562
FBgn0035763	mrva	minerva	1727.91	0.420639	0.09255	1.97e-08	4.45e-06
FBgn0261113	Xrp1	Xrp1	8394	0.415369	0.280282	0.000961718	0.0201652
FBgn0039260	Smg6	Smg6	1084.67	0.410979	0.188787	0.00019483	0.00608205
FBgn0085195	CG34166	None	2208.42	0.408504	0.390435	0.00200729	0.0351175
FBgn0001223	Hsp22	Heat shock protein 22	2365.82	0.40825	0.554873	0.00277722	0.0450247
FBgn0033677	CG8321	None	463.795	0.403304	0.115451	2.15e-06	0.000172992
FBgn0004228	mex1	midgut expression 1	529.25	0.397348	0.180532	0.000198018	0.00614269
FBgn0032587	CG5953	None	697.87	0.390761	0.182972	0.000248682	0.00738171
FBgn0014469	Cyp4e2	Cytochrome P450-4e2	1878.95	0.38135	0.266297	0.0013562	0.0261477
FBgn0034335	GstE1	Glutathione S transferase E1	1420.21	0.380333	0.178406	0.00027031	0.00786853
FBgn0037354	CG12171	None	1229.35	0.378127	0.225928	0.000865739	0.018824
FBgn0037724	Fst	Frost	1325.42	0.37503	0.396315	0.00281356	0.045472
FBgn0032381	Mal-B1	Maltase B1	205.126	0.37168	0.419642	0.00306733	0.0482234
FBgn0052672	Atg8a	Autophagy-related 8a	4656.96	0.371658	0.147493	8.89e-05	0.00325183
FBgn0003134	Pp1alpha-96A	Protein phosphatase 1alpha at 96A	1640.72	0.36774	0.0941882	4.31e-07	5.09e-05
FBgn0265512	mlt	mulet	1368.03	0.36208	0.125858	2.83e-05	0.00131225
FBgn0028526	CG15293	None	2715.69	0.360098	0.231595	0.00128572	0.0251623
FBgn0032613	Nepl9	Neprilysin-like 9	63.5794	0.357293	0.299968	0.00239291	0.0401083
FBgn0052241	CG32241	None	13.8119	0.35694	0.65815	0.00284687	0.0457549
FBgn0030261	CG15203	None	228.664	0.355257	0.339742	0.00290426	0.0462191
FBgn0039087	Ugt303B2	UDP-glycosyltransferase family 303 member B2	5.93504	0.350707	0.557251	0.00387695	NA
FBgn0001228	CG4456	None	73.8604	0.341907	0.587418	0.00382127	0.0549849
FBgn0052195	CG32195	None	259.653	0.336665	0.319136	0.00334638	0.0511406
FBgn0086558	Ubi-p5E	Ubiquitin-5E	8110.09	0.334579	0.0857009	6.13e-07	6.64e-05
FBgn0036805	Chmp1	Charged multivesicular body protein 1	992.327	0.33398	0.156302	0.000395394	0.01059
FBgn0038194	Cyp6d5	Cyp6d5	2474.01	0.330468	0.281251	0.00309017	0.0482903
FBgn0015795	Rab7	Rab7	2469.57	0.330329	0.103646	1.25e-05	0.000682343
FBgn0051072	Lerp	lysosomal enzyme receptor protein	984.507	0.324526	0.149924	0.000403616	0.0107123
FBgn0039232	sosie	sosie	740.653	0.323494	0.276475	0.00331932	0.0508017
FBgn0002868	MtnA	Metallothionein A	10871.8	0.322513	0.395819	0.00461773	0.063275
FBgn0037151	CG7130	None	226.819	0.322379	0.338596	0.0041683	0.0590149
FBgn0031263	Tspo	Translocator protein	2520.8	0.321561	0.222121	0.00225109	0.0379147
FBgn0052179	Krn	Keren	271.661	0.321374	0.127312	0.000141811	0.00472338
FBgn0030929	CG15043	None	4987.36	0.314362	0.243331	0.00310324	0.0483491
FBgn0263241	Mocs1	Molybdenum cofactor synthesis 1	601.634	0.313297	0.252752	0.00336826	0.0513994
FBgn0050096	CG30096	None	56.8077	0.312433	0.238617	0.00308727	0.0482903
FBgn0037560	CR18228	None	154.785	0.310821	0.217906	0.00260958	0.0427066
FBgn0033232	CG12159	None	329.807	0.310547	0.120306	0.000136346	0.00459256
FBgn0026570	CG5704	None	158.735	0.309045	0.160681	0.000916222	0.0196317
FBgn0287454	Pa1	PTIP associated 1	276.891	0.308771	0.154102	0.00074843	0.0168713
FBgn0030797	CG13004	None	392.324	0.307815	0.114535	0.000100641	0.00353333
FBgn0031453	Bacc	Bacchus	4616.66	0.307071	0.104675	4.43e-05	0.00189628
FBgn0034063	CG8389	None	322.013	0.30532	0.146433	0.000629389	0.0147644
FBgn0023531	CG32809	None	342.723	0.301287	0.127453	0.000302658	0.00850061
FBgn0032815	CG10462	None	815.371	0.300136	0.112862	0.000124062	0.00422707
FBgn0036249	CG11560	None	174.726	0.295575	0.130846	0.000444184	0.0113052
FBgn0025456	CREG	Cellular Repressor of E1A-stimulated Genes	350.398	0.293178	0.19411	0.00273235	0.0443665
FBgn0250869	CG42240	None	2113.33	0.292474	0.128488	0.000442535	0.0113004
FBgn0250907	Cht10	Chitinase 10	143.744	0.291039	0.314844	0.00567763	0.0741121
FBgn0037531	CG10445	None	150.951	0.284628	0.188569	0.0030301	0.0478272
FBgn0029831	CG5966	None	1291.79	0.28221	0.391337	0.00672647	0.0828657
FBgn0038930	BomT3	Bomanin Tailed 3	568.337	0.280014	0.221573	0.00470742	0.0641147
FBgn0000454	Dip-B	Dipeptidase B	4574.47	0.276097	0.104966	0.000206795	0.00635803
FBgn0030189	CG2909	None	219.875	0.273911	0.24629	0.00596853	0.0761977
FBgn0259916	CG42445	None	289.831	0.273279	0.112554	0.000394715	0.01059
FBgn0037705	mura	murashka	530.174	0.272211	0.118745	0.000585745	0.0139932
FBgn0265193	Atf-2	Activating transcription factor-2	207.18	0.272119	0.100865	0.000181968	0.00576527
FBgn0035715	Ist1	None	1163.16	0.271298	0.14088	0.00150329	0.0282499
FBgn0086370	sra	sarah	1281.95	0.270355	0.12779	0.00096025	0.0201652
FBgn0015793	Rab19	Rab19	279.432	0.269416	0.126356	0.000935108	0.0198725
FBgn0030520	Pdcd4	Programmed cell death 4	2540.06	0.26875	0.0849738	4.31e-05	0.00185657
FBgn0040705	ND-B8	NADH dehydrogenase (ubiquinone) B8 subunit	20.1341	0.265206	0.346007	0.00784091	0.0914509
FBgn0031432	Cyp309a1	Cyp309a1	762.584	0.264637	0.303819	0.00767035	0.0905799
FBgn0036643	Syx8	Syntaxin 8	215.323	0.26448	0.143698	0.00202407	0.035233
FBgn0035734	CG14823	None	268.419	0.262761	0.246125	0.00707757	0.0857227
FBgn0036302	sowah	sosondowah	577.708	0.26256	0.103283	0.00035017	0.00960849
FBgn0263975	CR43727	None	32.7993	0.261264	0.261294	0.00753084	0.0892366
FBgn0259708	CG42362	None	272.115	0.261178	0.277046	0.00775765	0.0908517
FBgn0001208	Hn	Henna	1279.41	0.261008	0.18492	0.00484091	0.0656745
FBgn0031428	CG9886	None	221.311	0.260818	0.217588	0.00644292	0.0802816
FBgn0036992	Hpd	4-hydroxyphenylpyruvate dioxygenase	1459.35	0.260706	0.305423	0.00805501	0.0927376
FBgn0038100	Paip2	polyA-binding protein interacting protein 2	1477.26	0.260322	0.124204	0.00119442	0.0238242
FBgn0036257	RhoGAP68F	Rho GTPase activating protein at 68F	1075.43	0.259549	0.0960596	0.000233783	0.00706243
FBgn0261983	l(2)gd1	lethal (2) giant discs 1	521.81	0.259532	0.120345	0.00104271	0.0216007
FBgn0032339	Wdr59	WD repeat domain 59	332.313	0.259451	0.102285	0.000379122	0.0102868
FBgn0015801	Reg-5	Rhythmically expressed gene 5	569.656	0.25918	0.118172	0.000957088	0.0201652
FBgn0032343	CG6201	None	147.67	0.258883	0.163967	0.00374319	0.0544071
FBgn0031774	CG9147	None	145.524	0.258338	0.126343	0.00139851	0.0264723
FBgn0010317	CycJ	Cyclin J	277.567	0.258252	0.119521	0.001056	0.0217737
FBgn0013770	Cp1	Cysteine proteinase-1	10785.9	0.258062	0.10958	0.000642263	0.0149013
FBgn0000473	Cyp6a2	Cytochrome P450-6a2	1502.18	0.255775	0.325548	0.0086287	0.0970449
FBgn0030666	CG12708	None	281.994	0.255559	0.269022	0.00826948	0.0939585
FBgn0035528	CG15012	None	685.941	0.254051	0.113851	0.000956127	0.0201652
FBgn0267521	18SrRNA-Psi:CR45861	18S ribosomal RNA pseudogene:CR45861	3.07884	0.254027	0.754913	0.00115517	NA
FBgn0015277	Pi3K59F	Phosphatidylinositol 3-kinase 59F	381.871	0.25392	0.149212	0.00318404	0.0493123
FBgn0035661	CG10477	None	1029.27	0.253577	0.217878	0.00733449	0.0881157
FBgn0034451	TBCB	tubulin-binding cofactor B	517.245	0.252878	0.148728	0.00324523	0.0499621
FBgn0037973	CG18547	None	751.455	0.252617	0.201147	0.00672607	0.0828657
FBgn0003943	Ubi-p63E	Ubiquitin-63E	5290.86	0.251878	0.112178	0.000962463	0.0201652
FBgn0036196	CG11658	None	372.945	0.250599	0.198623	0.00686506	0.0840303
FBgn0039732	CG15525	None	137.253	0.249861	0.152131	0.0038018	0.0549489
FBgn0030332	CG9360	None	284.795	0.249314	0.338614	0.00928829	0.100861
FBgn0010053	Jheh1	Juvenile hormone epoxide hydrolase 1	985.451	0.249079	0.212467	0.00772471	0.0908517
FBgn0067783	DPCoAC	Dephosphocoenzyme A carrier	779.225	0.248016	0.118396	0.00149537	0.0281952
FBgn0032782	Rab9	Rab9	319.452	0.247514	0.112939	0.00119713	0.0238326
FBgn0286723	hll	heimdall	112.858	0.246606	0.431224	0.00895684	0.0990207
FBgn0011837	Tis11	Tis11 zinc finger protein	1027.64	0.245998	0.145428	0.00367979	0.0538597
FBgn0031882	Rab30	Rab30	241.591	0.245767	0.112599	0.00126576	0.0249124
FBgn0032202	REPTOR-BP	REPTOR-binding partner	353.326	0.245592	0.19056	0.00711813	0.0860134
FBgn0034501	CG13868	None	3994.75	0.2454	0.185372	0.00682185	0.0835998
FBgn0031190	CG12576	None	1717.14	0.245384	0.097979	0.000558832	0.0135492
FBgn0039970	CG17508	None	1980.93	0.245378	0.101948	0.000724997	0.0164143
FBgn0038516	P5cr-2	Pyrroline-5-carboxylate reductase-like 2	298.869	0.244479	0.233076	0.00906059	0.0993578
FBgn0085205	CG34176	None	560.539	0.244224	0.163994	0.00542561	0.0713708
FBgn0014417	CG13397	None	615.481	0.243353	0.123049	0.00212963	0.0365803
FBgn0263027	CG43322	None	76.3229	0.243069	0.167342	0.00585424	0.0754805
FBgn0001225	Hsp26	Heat shock protein 26	6902.99	0.241427	0.233994	0.00953475	0.102202
FBgn0051262	CG31262	None	246.275	0.241023	0.162622	0.00576189	0.0747133
FBgn0038166	CG9588	None	408.822	0.239415	0.0804707	0.000163499	0.00532626
FBgn0031450	Hrs	Hepatocyte growth factor regulated tyrosine kinase substrate	1065.92	0.238063	0.100314	0.000925291	0.01977
FBgn0034172	CG6665	None	230.559	0.237667	0.127356	0.00299651	0.0473969
FBgn0032358	Ppt2	Palmitoyl-protein Thioesterase 2	380.678	0.237608	0.133583	0.00357609	0.0530895
FBgn0036806	Cyp12c1	Cyp12c1	605.278	0.237286	0.284648	0.010656	0.109749
FBgn0030013	GIIIspla2	Phospholipase A2 group III	776.78	0.236438	0.208441	0.00952454	0.102202
FBgn0259224	CG42324	None	264.108	0.23494	0.213948	0.0100052	0.105344
FBgn0030735	CG3632	None	585.164	0.234283	0.0870068	0.000428589	0.0110809
FBgn0050169	Brca2	BRCA2, DNA repair associated	362.57	0.233727	0.154117	0.00611322	0.0773795
FBgn0032231	CG5056	None	321.657	0.2333	0.129352	0.00367737	0.0538597
FBgn0028487	f-cup	flyers-cup	432.404	0.232629	0.104701	0.00150667	0.0282623
FBgn0035438	PHGPx	PHGPx	3457.89	0.231967	0.17276	0.00811552	0.0932926
FBgn0014031	Spat	Serine pyruvate aminotransferase	1029.48	0.231954	0.189973	0.00937411	0.101581
FBgn0030960	Atg101	Autophagy-related 101	332.068	0.231786	0.125521	0.00347283	0.0523642
FBgn0051357	CG31357	None	516.638	0.230455	0.104515	0.00164127	0.0301344
FBgn0013953	Esp	Epidermal stripes and patches	380.201	0.23008	0.137866	0.00501308	0.0672355
FBgn0027583	CG7601	None	374.957	0.227515	0.115116	0.00289194	0.0461644
FBgn0033266	Socs44A	Suppressor of Cytokine Signaling at 44A	520.839	0.227129	0.0818903	0.000405114	0.0107123
FBgn0086708	stv	starvin	1955.51	0.226841	0.271652	0.0121994	0.11994
FBgn0050392	CG30392	None	403.135	0.226603	0.128495	0.00448792	0.0621018
FBgn0083985	CG34149	None	75.0885	0.226323	0.185193	0.0101929	0.106456
FBgn0016970	l(2)k10201	lethal (2) k10201	149.948	0.226033	0.158326	0.00793087	0.0921897
FBgn0030528	CG11095	None	170.525	0.225397	0.105813	0.00216689	0.0369154
FBgn0004369	Ptp99A	Protein tyrosine phosphatase 99A	581.023	0.224839	0.082932	0.000511172	0.0127388
FBgn0015229	glec	gliolectin	1611.39	0.224105	0.0892887	0.000893952	0.0192738
FBgn0034389	Mctp	Multiple C2 domain and transmembrane region protein	568.974	0.223214	0.125556	0.00465562	0.0635759
FBgn0025726	unc-13	unc-13	1121.24	0.222945	0.0673783	8.46e-05	0.00314621
FBgn0038816	Lrrk	Leucine-rich repeat kinase	148.659	0.222703	0.16351	0.00915921	0.0998767
FBgn0050151	CG30151	None	153.193	0.222622	0.182128	0.0107898	0.110688
FBgn0267717	asRNA:CR46050	antisense RNA:CR46050	62.3762	0.222371	0.199073	0.0118759	0.117987
FBgn0035137	CG1233	None	465.458	0.222327	0.126998	0.00497707	0.066997
FBgn0037317	CG14667	None	225.7	0.220813	0.121776	0.00456174	0.0629018
FBgn0035444	CG12012	None	521.787	0.220573	0.127983	0.00540204	0.071241
FBgn0028717	Lnk	Lnk	535.576	0.220494	0.0813401	0.000568768	0.0136931
FBgn0286516	aqz	aaquetzalli	4932.3	0.21943	0.108759	0.00313023	0.0486238
FBgn0031701	TotM	Turandot M	193.594	0.219363	0.50254	0.00788036	0.0917051
FBgn0027565	CG5498	None	653.6	0.21936	0.084612	0.000805612	0.0178126
FBgn0038418	pad	poils au dos	177.337	0.21924	0.175499	0.0110686	0.112659
FBgn0033065	Cyp6w1	Cyp6w1	2519.74	0.218763	0.390342	0.0120526	0.119173
FBgn0034366	Atg7	Autophagy-related 7	253.766	0.218571	0.137913	0.00708972	0.0857699
FBgn0266005	lncRNA:CR44779	long non-coding RNA:CR44779	138.79	0.217742	0.270704	0.0137665	0.128622
FBgn0263662	lncRNA:CR43653	long non-coding RNA:CR43653	10.6065	0.217699	0.360838	0.0127272	0.122375
FBgn0029959	Rab39	Rab39	410.53	0.217049	0.0901963	0.00136799	0.026229
FBgn0037007	CG5059	None	1839.09	0.216875	0.181588	0.0121365	0.119661
FBgn0265185	CG44250	None	2819.01	0.216085	0.174053	0.0117393	0.117078
FBgn0037065	CG12974	None	1343.03	0.21551	0.182534	0.0125575	0.121784
FBgn0035540	Syx17	Syntaxin 17	418.481	0.215415	0.109771	0.00380873	0.0549727
FBgn0037688	CG9356	None	429.706	0.215163	0.103192	0.00297495	0.0471995
FBgn0041191	Rheb	Ras homolog enriched in brain	1152.5	0.21472	0.0940499	0.0019368	0.034114
FBgn0033799	GLaz	Glial Lazarillo	262.355	0.214554	0.0993963	0.0025734	0.0423145
FBgn0266019	rudhira	rudhira	1208.04	0.214522	0.104619	0.00324337	0.0499621
FBgn0039593	Sid	Stress induced DNase	102.042	0.214036	0.349786	0.0133952	0.12616
FBgn0038074	Gnmt	Glycine N-methyltransferase	1046.03	0.212801	0.454792	0.0104244	0.107899
FBgn0031947	CG7154	None	745.993	0.211998	0.146815	0.00983592	0.103939
FBgn0037684	Srr	Serine racemase	147.72	0.211953	0.207924	0.014743	0.134394
FBgn0035151	CG17129	None	179.47	0.211808	0.170976	0.0126256	0.121784
FBgn0004903	Rb97D	Ribonuclear protein at 97D	661.501	0.211196	0.116432	0.00551241	0.0723295
FBgn0035589	CHMP2B	Charged multivesicular body protein 2b	392.992	0.211042	0.139057	0.00901028	0.0991895
FBgn0040064	yip2	yippee interacting protein 2	2765.2	0.211027	0.159134	0.0116294	0.116541
FBgn0051092	LpR2	Lipophorin receptor 2	3348.09	0.210544	0.141835	0.00953964	0.102202
FBgn0033716	Den1	Deneddylase 1	485.088	0.210422	0.0889144	0.00175675	0.0319163
FBgn0263602	Tasp1	Taspase 1	476.594	0.210331	0.131387	0.0080445	0.0927376
FBgn0031560	CG16713	None	392.841	0.210246	0.191344	0.0145421	0.1335
FBgn0031974	CG12560	None	181.707	0.21015	0.127765	0.00752536	0.0892366
FBgn0030680	CG8944	None	541.416	0.209542	0.133709	0.00860151	0.0968438
FBgn0000221	brn	brainiac	116.546	0.208754	0.138455	0.00953235	0.102202
FBgn0035876	Pex2	Peroxin 2	240.857	0.208433	0.117533	0.00626568	0.0783549
FBgn0083940	RhoU	RhoU	95.8262	0.208194	0.133939	0.00899323	0.099134
FBgn0261584	CG42694	None	91.9481	0.208005	0.142457	0.0103332	0.107382
FBgn0036480	Cep135	Centrosomal protein 135kDa	222.974	0.207813	0.169317	0.0136491	0.12767
FBgn0036225	CG5883	None	31.1594	0.207802	0.304747	0.0151361	0.136897
FBgn0052636	lncRNA:CR32636	long non-coding RNA:CR32636	12.1138	0.207169	0.347522	0.0144214	0.132743
FBgn0032451	spict	spichthyin	532.538	0.206928	0.0994852	0.00359999	0.0533682
FBgn0022359	Sodh-2	Sorbitol dehydrogenase-2	314.64	0.206879	0.142243	0.0106292	0.109661
FBgn0035251	Vta1	Vesicle trafficking 1	1033.8	0.206698	0.104395	0.00442621	0.0614115
FBgn0026378	Rep	Rab escort protein	291.737	0.20527	0.13073	0.00928235	0.100861
FBgn0034543	galla-1	galla-1	408.363	0.205091	0.112063	0.00606789	0.0769785
FBgn0036505	CG7945	None	878.769	0.204872	0.101101	0.00420031	0.0593009
FBgn0033783	CG17019	None	735.275	0.203909	0.0711375	0.000547595	0.0133269
FBgn0051935	CG31935	None	321.454	0.2031	0.0858937	0.00209231	0.0362388
FBgn0030808	RhoGAP15B	Rho GTPase activating protein at 15B	608.984	0.202386	0.105614	0.00548705	0.0720878
FBgn0037975	CG3397	None	319.948	0.202213	0.289259	0.0165023	0.145826
FBgn0259711	CG42365	None	335.485	0.202206	0.199974	0.0173024	0.151379
FBgn0000414	Dab	Disabled	660.184	0.201904	0.100079	0.00456389	0.0629018
FBgn0263832	Rcd5	Reduction in Cnn dots 5	1212.94	0.201763	0.0887866	0.00266886	0.0436082
FBgn0047199	CG31517	None	243.05	0.201273	0.13736	0.0116189	0.116541
FBgn0034187	CG6967	None	928.6	0.200716	0.116863	0.00805832	0.0927376
FBgn0028499	CG7985	None	129.942	0.200302	0.125541	0.00984184	0.103939
FBgn0263002	CR43310	None	15.2182	0.200177	0.410619	0.0132985	0.125635
FBgn0038889	Fancm	Fanconi anemia group M helicase	258.962	0.199671	0.126185	0.0101618	0.106239
FBgn0033993	CG8089	None	109.88	0.199386	0.173023	0.0167988	0.147944
FBgn0262732	mbf1	multiprotein bridging factor 1	2841.92	0.199222	0.143336	0.0132905	0.125635
FBgn0042205	CG18764	None	99.0378	0.199133	0.150168	0.0143367	0.132315
FBgn0015522	olf186-M	olf186-M	1081.73	0.198973	0.11593	0.00836826	0.0949377
FBgn0033205	CG2064	None	1413.38	0.198864	0.266054	0.0177609	0.153682
FBgn0053062	CG33062	None	28.1354	0.198697	0.226125	0.0185668	0.158412
FBgn0026749	Yippee	Yippee	427.028	0.198648	0.0858409	0.00260769	0.0427066
FBgn0035414	CG14965	None	188.953	0.198305	0.182923	0.0178888	0.154018
FBgn0033527	CG11777	None	160.958	0.198163	0.138434	0.0128744	0.123423
FBgn0025837	CG17636	None	60.6406	0.19724	0.247101	0.0186122	0.158568
FBgn0030894	Mvb12	Multivesicular body subunit 12	791.525	0.197144	0.114641	0.00864325	0.0971034
FBgn0287582	sov	small ovary	925.534	0.196451	0.0999201	0.00568392	0.0741121
FBgn0031250	Ent1	Equilibrative nucleoside transporter 1	555.618	0.196363	0.0872373	0.0031693	0.0491572
FBgn0004395	unk	unkempt	399.035	0.196179	0.144296	0.0145749	0.133564
FBgn0003520	stau	staufen	1212.44	0.196016	0.113577	0.0087599	0.0980957
FBgn0015794	Rab18	Rab18	647.255	0.195716	0.132791	0.012772	0.122668
FBgn0016013	Faa	Fumarylacetoacetase	198.865	0.195463	0.206939	0.0196305	0.163461
FBgn0024984	CG3457	None	394.509	0.195187	0.153113	0.0162563	0.144266
FBgn0000246	c(3)G	crossover suppressor on 3 of Gowen	288.559	0.195056	0.144197	0.0149997	0.136137
FBgn0037972	CG10005	None	22.1412	0.194818	0.241743	0.0194009	0.162459
FBgn0034405	Jheh2	Juvenile hormone epoxide hydrolase 2	2142.2	0.194715	0.106267	0.0075283	0.0892366
FBgn0035850	Atg18a	Autophagy-related 18a	948.06	0.194508	0.0844467	0.0029396	0.04671
FBgn0265081	asRNA:CR44192	antisense RNA:CR44192	59.3788	0.194471	0.234321	0.0196737	0.163593
FBgn0037648	CG11975	None	424.226	0.194314	0.0797587	0.00216049	0.0369006
FBgn0028708	Mst85C	Mst85C	409.342	0.194111	0.107693	0.00802845	0.0927376
FBgn0034350	CG5189	None	219.406	0.193887	0.125243	0.0119719	0.11856
FBgn0030571	CG14414	None	169.553	0.193852	0.108419	0.0082729	0.0939585
FBgn0030347	CG15739	None	546.079	0.193794	0.174826	0.0190743	0.160762
FBgn0035526	CG1316	None	761.525	0.19378	0.0664297	0.000598272	0.0142271
FBgn0027506	EDTP	Egg-derived tyrosine phosphatase	1482.77	0.1937	0.0975975	0.00582951	0.0754424
FBgn0036262	CG6910	None	2739.05	0.192956	0.217134	0.0204458	0.167302
FBgn0039272	CG11836	None	229.079	0.192558	0.15161	0.0171377	0.150418
FBgn0033127	Tsp42Ef	Tetraspanin 42Ef	707.591	0.192151	0.10911	0.00897115	0.0990735
FBgn0061469	Ube3a	Ubiquitin protein ligase E3A	759.336	0.192003	0.0863474	0.00371673	0.0542476
FBgn0034199	Gbp1	Growth-blocking peptide 1	155.793	0.191173	0.184178	0.0206863	0.168078
FBgn0036354	Poc1	Proteome of centrioles 1	283.746	0.191142	0.150354	0.0175723	0.152698
FBgn0035632	Ppat-Dpck	Bifunctional Phosphopantetheine adenylyltransferase - Dephospho-CoA kinase	555.301	0.190222	0.118616	0.0119149	0.118261
FBgn0016715	Reg-2	Rhythmically expressed gene 2	467.233	0.189652	0.22632	0.0213689	0.171347
FBgn0031678	Nepl3	Neprilysin-like 3	164.791	0.189039	0.12471	0.013788	0.128622
FBgn0085485	CG34456	None	13.6234	0.188949	0.295491	0.0192215	0.161479
FBgn0030391	Rab40	Rab40	546.409	0.188948	0.095743	0.0066159	0.0818481
FBgn0038190	CG9926	None	199.754	0.188804	0.167054	0.0205721	0.167807
FBgn0062412	Ctr1B	Copper transporter 1B	345.366	0.188447	0.230152	0.0216585	0.172736
FBgn0053229	CG33229	None	635.142	0.188213	0.118644	0.0127298	0.122375
FBgn0022986	qkr58E-1	quaking related 58E-1	420.006	0.188121	0.0976702	0.00735619	0.0881725
FBgn0034455	CG11007	None	433.78	0.18804	0.117989	0.012643	0.121784
FBgn0038854	CG7044	None	452.934	0.187885	0.0996531	0.00795611	0.0922767
FBgn0032717	CG10600	None	1003.78	0.187782	0.108627	0.0103756	0.107608
FBgn0283499	InR	Insulin-like receptor	399.591	0.187621	0.153959	0.0196777	0.163593
FBgn0031608	CG15435	None	227.078	0.187619	0.141169	0.0177192	0.153448
FBgn0028703	Nhe3	Na[+]/H[+] hydrogen exchanger 3	1020.74	0.187535	0.0877063	0.00493017	0.0667114
FBgn0051961	TBCC	Tubulin-binding cofactor C	340.371	0.187245	0.122485	0.0140554	0.130298
FBgn0031703	CG12512	None	315.285	0.18641	0.10207	0.00910464	0.0994918
FBgn0086656	shrb	shrub	1560.98	0.186377	0.0901567	0.00584395	0.0754805
FBgn0010226	GstS1	Glutathione S transferase S1	1888.69	0.185701	0.0753589	0.00245376	0.040734
FBgn0024945	NitFhit	Nitrilase and fragile histidine triad fusion protein	444.564	0.185363	0.0831669	0.00426944	0.0599856
FBgn0263106	DnaJ-1	DnaJ-like-1	3025.15	0.185329	0.163694	0.0218953	0.173796
FBgn0025624	CG4025	None	281.335	0.185286	0.156269	0.0211064	0.170293
FBgn0038128	Ravus	Ravus	178.369	0.184856	0.121116	0.0148079	0.134749
FBgn0035461	ntc	nutcracker	203.857	0.184642	0.152419	0.0209338	0.169295
FBgn0001078	ftz-f1	ftz transcription factor 1	927.71	0.184446	0.133772	0.0178641	0.153934
FBgn0004638	drk	downstream of receptor kinase	1080.21	0.184439	0.0821506	0.00420561	0.0593009
FBgn0010406	RNaseX25	Ribonuclease X25	657.567	0.184407	0.076063	0.00278299	0.045048
FBgn0037933	Ho	Heme oxygenase	397.72	0.183749	0.102212	0.0101213	0.10597
FBgn0037751	topi	matotopetli	21.282	0.183532	0.262074	0.0219397	0.173796
FBgn0050000	GstT1	Glutathione S transferase T1	697.475	0.183334	0.0930024	0.00752438	0.0892366
FBgn0030877	Arp8	Actin-related protein 8	440.95	0.183267	0.0971491	0.00878971	0.0983237
FBgn0037149	CG14561	None	235.555	0.183215	0.158856	0.0224584	0.175811
FBgn0040252	Ugt303A1	UDP-glycosyltransferase family 303 member A1	76.3966	0.182797	0.176069	0.0240483	0.183757
FBgn0086362	spn-F	spn-F	522.964	0.182764	0.118374	0.0151046	0.136731
FBgn0038082	Ugt37A2	UDP-glycosyltransferase family 37 member A2	289.124	0.182721	0.309473	0.0201381	0.165466
FBgn0046776	CR14033	None	376.299	0.182561	0.184578	0.0244833	0.186259
FBgn0017581	Lk6	Lk6 kinase	7460.74	0.182109	0.100868	0.0103568	0.10752
FBgn0033639	CG9003	None	709.808	0.181636	0.12772	0.0179916	0.154775
FBgn0034484	CG11044	None	76.6264	0.181082	0.210989	0.0249729	0.188603
FBgn0262127	kibra	kibra	554.824	0.180782	0.0903418	0.00752746	0.0892366
FBgn0038034	Cyp9f3	Cyp9f3	119.469	0.180731	0.19258	0.0254426	0.19104
FBgn0032836	CG10680	None	1491.67	0.180712	0.187201	0.025416	0.191014
FBgn0003450	snk	snake	81.5737	0.180667	0.170661	0.0248182	0.187982
FBgn0032123	Oatp30B	Organic anion transporting polypeptide 30B	638.268	0.180547	0.0771703	0.00370406	0.0541387
FBgn0034379	CG15073	None	130.73	0.180452	0.1225	0.0173472	0.151489
FBgn0014184	Oda	Ornithine decarboxylase antizyme	11203.9	0.180365	0.0942677	0.0089336	0.0990207
FBgn0050005	GstT2	Glutathione S transferase T2	300.43	0.180147	0.106996	0.0131001	0.124326
FBgn0261802	CG42748	None	941.494	0.179931	0.0807103	0.00481218	0.0653701
FBgn0264748	CG44006	None	37.7065	0.179871	0.335828	0.0195869	0.16336
FBgn0035229	pns	pinstripe	824.859	0.179849	0.076529	0.00367047	0.0538597
FBgn0001229	Hsp67Bc	Heat shock gene 67Bc	43.4698	0.179407	0.376898	0.0174598	0.152344
FBgn0038490	CG5285	None	43.5726	0.179299	0.186687	0.0260986	0.195261
FBgn0036090	CG8009	None	225.601	0.179118	0.115967	0.0162881	0.144425
FBgn0047178	CG32147	None	188.426	0.179037	0.118806	0.0171264	0.150418
FBgn0039544	CG12877	None	873.949	0.178823	0.0822741	0.00556007	0.072771
FBgn0000228	Bsg25D	Blastoderm-specific gene 25D	651.941	0.178811	0.0940999	0.00946343	0.102122
FBgn0035761	RhoGEF4	Rho guanine nucleotide exchange factor 4	351.112	0.178404	0.121995	0.0183329	0.157061
FBgn0085813	18SrRNA-Psi:CR41602	18S ribosomal RNA pseudogene:CR41602	5.99705	0.178247	0.488231	0.00813718	NA
FBgn0035674	CG13295	None	220.88	0.178193	0.107682	0.0142583	0.131826
FBgn0003510	Sry-alpha	Serendipity alpha	82.7692	0.178074	0.256192	0.0239166	0.183155
FBgn0025628	CG4199	None	1322.87	0.177521	0.0781446	0.00461938	0.063275
FBgn0013343	Syx1A	Syntaxin 1A	218.299	0.177362	0.135625	0.0221366	0.174539
FBgn0037554	DNApol-iota	DNA polymerase iota	388.249	0.177299	0.122279	0.019036	0.16057
FBgn0037442	gzl	godzilla E3 ubiquitin protein ligase	1157.49	0.177263	0.0736079	0.0033827	0.0514731
FBgn0001085	fz	frizzled	459.839	0.17724	0.140527	0.0231571	0.179054
FBgn0033028	hrm	hermes	1183.42	0.176594	0.0822935	0.00618714	0.0779355
FBgn0037646	CAHbeta	Carbonic anhydrase beta	222.445	0.176038	0.13375	0.0225495	0.176324
FBgn0036448	mop	myopic	1173.35	0.175933	0.0913672	0.00963547	0.10291
FBgn0034081	CG10731	None	121.999	0.175907	0.118559	0.0188206	0.159523
FBgn0010531	Ccs	Copper chaperone for superoxide dismutase	253.858	0.175742	0.124941	0.0206563	0.168078
FBgn0028418	Lk	Leucokinin	26.1979	0.175645	0.256446	0.0247064	0.187408
FBgn0260000	CG17570	None	26.4226	0.175407	0.292873	0.0227729	0.17727
FBgn0030608	Lsd-2	Lipid storage droplet-2	7258.85	0.175361	0.101278	0.0135101	0.126826
FBgn0031871	Fgop2	Fibroblast growth factor receptor 1 oncogene partner 2	500.557	0.174922	0.0950559	0.0114369	0.115321
FBgn0039209	REPTOR	Repressed by TOR	526.569	0.174695	0.107054	0.0158894	0.142224
FBgn0037363	Atg17	Autophagy-related 17	969.749	0.174549	0.0888816	0.00926139	0.100861
FBgn0039466	CG5521	None	392.147	0.174524	0.130273	0.0227231	0.177148
FBgn0022984	qkr58E-3	quaking related 58E-3	448.026	0.174245	0.0882114	0.0091262	0.0996213
FBgn0030673	CG15601	None	87.5508	0.174026	0.16257	0.0280125	0.203571
FBgn0266441	CG45071	None	406.333	0.173398	0.17735	0.0291128	0.208361
FBgn0259178	5PtaseI	5PtaseI	293.817	0.173233	0.0972506	0.0130804	0.124252
FBgn0051104	CG31104	None	320.896	0.173224	0.237968	0.0267283	0.198117
FBgn0026080	Tip60	Tat interactive protein 60kDa	431.972	0.173172	0.102258	0.015013	0.136139
FBgn0032295	CG12299	None	642.37	0.173003	0.128471	0.0232808	0.179609
FBgn0035267	CG13921	None	442.507	0.172955	0.121732	0.0215454	0.172098
FBgn0025381	rush	rush hour	1433.8	0.172808	0.0892036	0.0101026	0.105953
FBgn0015279	Pi3K92E	Phosphatidylinositol 3-kinase 92E	901.255	0.172792	0.0782385	0.00588028	0.0756286
FBgn0032117	FucTB	alpha1,3-fucosyltransferase B	75.7747	0.172746	0.150362	0.0275481	0.201464
FBgn0026616	alpha-Man-IIb	alpha-Mannosidase class II b	232.794	0.172028	0.140962	0.0265749	0.197262
FBgn0262167	ana1	anastral spindle 1	351.165	0.171938	0.151863	0.0282747	0.204903
FBgn0035831	Pop4	POP4 ribonuclease P/MRP subunit	189.649	0.171838	0.107154	0.0175761	0.152698
FBgn0031418	CG3609	None	1150.59	0.17162	0.184002	0.0301819	0.211821
FBgn0002121	l(2)gl	lethal (2) giant larvae	1514.24	0.171357	0.10876	0.0184459	0.157899
FBgn0011648	Mad	Mothers against dpp	1025.82	0.171316	0.102674	0.0162177	0.144266
FBgn0029588	CR14798	None	71.5769	0.171076	0.175169	0.0304484	0.212648
FBgn0261560	Thor	Thor	3699.12	0.171071	0.188038	0.0304387	0.212648
FBgn0035702	CG10147	None	62.3207	0.171046	0.157356	0.0294682	0.209182
FBgn0037435	CG18048	None	196.831	0.170995	0.0964345	0.013916	0.129396
FBgn0038772	mdlc	midlife crisis	474.751	0.170708	0.134398	0.0262045	0.195771
FBgn0032170	CG4658	None	1185.45	0.170708	0.0688786	0.0032656	0.0501448
FBgn0085261	CG34232	None	314.526	0.170692	0.142849	0.0278221	0.202612
FBgn0025643	CG3588	None	235.135	0.170373	0.199516	0.0304153	0.212648
FBgn0260634	eIF4G2	eukaryotic translation initiation factor 4G2	732.347	0.17019	0.110341	0.019751	0.163703
FBgn0020379	Rfx	Rfx	269.287	0.170031	0.121268	0.0233805	0.180245
FBgn0035499	Chd64	Chd64	3081.19	0.169795	0.0841744	0.00928476	0.100861
FBgn0038388	CG4287	None	775.41	0.169789	0.0757959	0.00584743	0.0754805
FBgn0034198	CG11400	None	317.659	0.169773	0.148276	0.0292933	0.208951
FBgn0016701	Rab4	Rab4	1262.57	0.169522	0.0955171	0.0143337	0.132315
FBgn0040732	CG16926	None	2430.55	0.169142	0.177178	0.0316696	0.217522
FBgn0028983	Spn55B	Serpin 55B	640.673	0.169091	0.174033	0.0316654	0.217522
FBgn0027572	CG5009	None	877.348	0.168531	0.148323	0.0301873	0.211821
FBgn0032420	CG6583	None	180.88	0.168484	0.156253	0.0311219	0.215587
FBgn0050443	Opbp	Optix-binding protein	343.823	0.168432	0.0872682	0.011256	0.113842
FBgn0044419	Pmi	Pmi	448.017	0.16837	0.118189	0.0236301	0.181496
FBgn0051866	Ada1-2	transcriptional Adaptor 1-2	154.98	0.168178	0.131095	0.027301	0.200503
FBgn0014011	Rac2	Rac2	739.16	0.168138	0.0807681	0.00846848	0.0955669
FBgn0266438	PIG-Z	Phosphatidylinositol glycan anchor biosynthesis class Z	262.268	0.167985	0.110577	0.0213252	0.171261
FBgn0026056	Rlip	Ral interacting protein	374.778	0.167899	0.0906276	0.0130523	0.124098
FBgn0263780	CG17684	None	40.8778	0.167538	0.183143	0.0326227	0.22129
FBgn0036291	CG10681	None	68.3603	0.167202	0.135112	0.0289261	0.207741
FBgn0022935	D19A	D19A	581.869	0.167106	0.100321	0.0178447	0.153934
FBgn0038577	CG12321	None	776.966	0.167036	0.0876765	0.0121319	0.119661
FBgn0032251	Nse4	Non-SMC element 4	182.94	0.166728	0.140934	0.0303994	0.212648
FBgn0283440	solo	sisters on the loose	21.9045	0.166458	0.27199	0.026836	0.198409
FBgn0051755	SoYb	Sister of Yb	201.828	0.166382	0.143825	0.0311389	0.215587
FBgn0264270	Sxl	Sex lethal	1306.4	0.166335	0.0800196	0.00885194	0.0989133
FBgn0032193	CG5727	None	116.346	0.166176	0.132637	0.0291849	0.208553
FBgn0267587	asRNA:CR45925	antisense RNA:CR45925	4.65978	0.166034	0.448998	0.0117391	NA
FBgn0038659	EndoA	Endophilin A	773.134	0.165874	0.0697939	0.00462141	0.063275
FBgn0263768	lncRNA:CR43685	long non-coding RNA:CR43685	270.882	0.165822	0.109055	0.0223045	0.175199
FBgn0027518	Wdr24	WD repeat domain 24	343.189	0.165788	0.114067	0.0241742	0.184584
FBgn0267448	asRNA:CR45798	antisense RNA:CR45798	13.8401	0.165718	0.323503	0.0235263	0.181105
FBgn0035231	Pcyt2	Phosphocholine cytidylyltransferase 2	76.854	0.165612	0.191069	0.0335157	0.224272
FBgn0035312	CG15820	None	139.64	0.16537	0.205758	0.0326963	0.221499
FBgn0036193	CG14135	None	89.1496	0.165309	0.143678	0.0319504	0.218728
FBgn0263667	Lpt	Lost PHDs of trr	432.5	0.16513	0.10077	0.0193613	0.16226
FBgn0033988	pcs	parcas	1647.1	0.164866	0.0847436	0.0118126	0.117542
FBgn0035981	CG4452	None	911.936	0.164571	0.0826082	0.0108889	0.111595
FBgn0038301	CG6654	None	215.269	0.164122	0.109649	0.0238182	0.182671
FBgn0032882	Ns4	Nucleostemin 4	472.234	0.164079	0.0895338	0.0146653	0.134038
FBgn0028978	trbl	tribbles	885.321	0.163889	0.133901	0.0313027	0.216288
FBgn0035720	CG10077	None	4506.53	0.163801	0.0527799	0.000614689	0.0144984
FBgn0023541	Cyp4d14	Cyp4d14	136.123	0.163409	0.25955	0.0289189	0.207741
FBgn0036059	nudE	nudE	1217	0.163355	0.0855584	0.0130298	0.124098
FBgn0031403	CG15387	None	160.053	0.163225	0.134941	0.0320748	0.219146
FBgn0000551	Edg78E	Ecdysone-dependent gene 78E	2.63583	0.163066	0.515891	0.00501867	NA
FBgn0029175	sotv	sister of tout-velu	208.43	0.163034	0.103156	0.021942	0.173796
FBgn0050403	CG30403	None	136.15	0.163029	0.134597	0.0321679	0.219408
FBgn0004698	Xpc	Xeroderma pigmentosum, complementation group C	1038.2	0.16297	0.103766	0.0222613	0.175124
FBgn0029685	CG2938	None	775.312	0.162884	0.104012	0.0224352	0.175811
FBgn0032161	CG4594	None	141.606	0.162807	0.136945	0.0328266	0.221803
FBgn0266124	ghi	ghiberti	336.769	0.162804	0.0955283	0.0185068	0.15816
FBgn0046114	Gclm	Glutamate-cysteine ligase modifier subunit	2525.6	0.162609	0.156728	0.0355556	0.23079
FBgn0030748	Traf-like	TNF-receptor-associated factor-like	132.348	0.162427	0.157296	0.0357395	0.231694
FBgn0034491	Hsl	Hormone-sensitive lipase	897.348	0.16227	0.0821834	0.0118198	0.117542
FBgn0260431	CG42526	None	34.3247	0.162235	0.178934	0.0362111	0.23344
FBgn0264984	lncRNA:CR44135	long non-coding RNA:CR44135	5.25635	0.161895	0.380328	0.0195942	NA
FBgn0026582	Hmg-2	High mobility group protein 2	161.832	0.161666	0.132852	0.0329621	0.222289
FBgn0031563	CG10031	None	184.406	0.161634	0.171156	0.0367786	0.235841
FBgn0027561	CG18659	None	1361	0.160926	0.0780772	0.0102603	0.106946
FBgn0266489	CG45088	None	482.647	0.160856	0.184429	0.0369276	0.236253
FBgn0262975	cnc	cap-n-collar	2004.24	0.160833	0.0719118	0.00707234	0.0857227
FBgn0085188	CG34159	None	698.181	0.160478	0.0961876	0.0205235	0.167673
FBgn0037781	Fancl	Fancl	184.325	0.160382	0.131516	0.0338003	0.224753
FBgn0031885	Mnn1	Menin 1	567.882	0.160315	0.108637	0.0265147	0.197022
FBgn0040375	CG13760	None	218.964	0.160147	0.0952505	0.0202819	0.166222
FBgn0030521	CtsB1	Cathepsin B1	4402.94	0.160066	0.100571	0.0230576	0.178817
FBgn0086657	IKKepsilon	I-kappaB kinase epsilon	415.759	0.16004	0.0914658	0.0183117	0.157009
FBgn0061356	CG18003	None	454.11	0.159898	0.201697	0.0361945	0.23344
FBgn0031893	MICU1	Mitochondrial calcium uptake 1	691.177	0.159836	0.0557196	0.00136739	0.026229
FBgn0037901	Exd2	Exonuclease 3'-5' domain-containing 2	520.65	0.159815	0.0833232	0.0138178	0.128785
FBgn0001087	g	garnet	828.063	0.159797	0.100036	0.0230103	0.178717
FBgn0029733	CG6927	None	1198.34	0.159696	0.147327	0.0371128	0.236628
FBgn0032264	Lip4	Lipase 4	698.707	0.159636	0.18089	0.037972	0.238995
FBgn0031529	CG9662	None	206.189	0.159582	0.149264	0.0374245	0.237433
FBgn0037551	Arl8	ADP ribosylation factor-like 8	572.771	0.15953	0.0785338	0.011204	0.113576
FBgn0267073	lncRNA:CR45517	long non-coding RNA:CR45517	83.686	0.159436	0.218246	0.0347372	0.22765
FBgn0264385	lncRNA:CR43837	long non-coding RNA:CR43837	213.357	0.159258	0.160986	0.0384947	0.240986
FBgn0036028	CG16717	None	315.789	0.159254	0.0992181	0.023041	0.178817
FBgn0050020	CG30020	None	698.663	0.158923	0.114241	0.0299769	0.211343
FBgn0010316	dap	dacapo	583.006	0.158918	0.134505	0.0357832	0.231832
FBgn0036819	Dysb	Dysbindin	115.959	0.158893	0.12722	0.0341165	0.225884
FBgn0037074	CG7324	None	1445.23	0.158793	0.0752718	0.00969731	0.103147
FBgn0032246	Wdfy2	WD repeat and FYVE domain containing 2	1004.26	0.158745	0.081841	0.0135765	0.127335
FBgn0034279	CG18635	None	173.27	0.158564	0.196387	0.0375422	0.237737
FBgn0034800	CG3788	None	165.893	0.158559	0.129234	0.0349388	0.227782
FBgn0027453	Dnz1	DNZDHHC/NEW1 zinc finger protein 11	397.27	0.158558	0.0824184	0.0140339	0.130215
FBgn0037239	Sfxn1-3	Sideroflexin 1/3	1381.73	0.158481	0.105352	0.0266713	0.197836
FBgn0035476	CG12766	None	151.964	0.158439	0.254826	0.0313747	0.216642
FBgn0262114	RanBPM	Ran-binding protein M	2284.37	0.158432	0.0805628	0.012992	0.123978
FBgn0029088	disp	dispatched	465.531	0.158372	0.098786	0.0235464	0.181121
FBgn0033638	CG9005	None	1111	0.158331	0.104309	0.0263185	0.196188
FBgn0015765	p38a	p38a MAP kinase	429.964	0.158261	0.074149	0.00930181	0.100902
FBgn0024920	Ts	Thymidylate synthase	416.642	0.158257	0.131344	0.0357222	0.231694
FBgn0033627	CG13204	None	107.869	0.157758	0.142935	0.0383026	0.240363
FBgn0265102	Oseg1	Outer segment 1	307.384	0.157729	0.132848	0.0365563	0.234937
FBgn0039355	CG4730	None	136.869	0.157687	0.134308	0.0369008	0.236253
FBgn0039759	CG9733	None	18.7252	0.157612	0.343206	0.0238998	0.183155
FBgn0250830	CG12547	None	607.099	0.157549	0.0993922	0.0245594	0.186566
FBgn0001990	wek	weckle	330.146	0.157548	0.116052	0.031932	0.218728
FBgn0259749	mmy	mummy	1188.17	0.157434	0.0675072	0.00605163	0.0768809
FBgn0032922	Coq3	Coenzyme Q3	144.716	0.157421	0.105559	0.0277204	0.202155
FBgn0264517	asRNA:CR43916	antisense RNA:CR43916	2.91669	0.157359	0.560686	0.00322949	NA
FBgn0039234	Nct	Nicastrin	814.16	0.157122	0.0895606	0.019344	0.162246
FBgn0029722	CG7024	None	3.51617	0.156601	0.366841	0.0217446	NA
FBgn0027052	STUB1	STIP1 homology and U-box containing protein 1	606.944	0.156597	0.0923674	0.0214347	0.171478
FBgn0038809	CG16953	None	1544.65	0.156542	0.0701286	0.00776022	0.0908517
FBgn0039507	mrt	martik	685.41	0.156498	0.0732069	0.00956002	0.102315
FBgn0032691	Atac2	Ada2a-containing complex component 2	191.145	0.156497	0.0936802	0.0222888	0.175199
FBgn0035496	CG14990	None	96.1469	0.156333	0.184029	0.040182	0.247395
FBgn0038058	CG5608	None	292.587	0.156066	0.0978965	0.0250528	0.189069
FBgn0263831	Gen	XPG-like endonuclease	118.541	0.155932	0.140414	0.0396759	0.246179
FBgn0022987	qkr54B	quaking related 54B	531.971	0.155901	0.120747	0.0351473	0.228711
FBgn0031068	Alr	Augmenter of liver regeneration	800.543	0.155792	0.138677	0.039539	0.245894
FBgn0264791	asRNA:CR44021	antisense RNA:CR44021	4.92684	0.155437	0.453568	0.0105477	NA
FBgn0259745	wech	wech	2156.73	0.155204	0.147582	0.0412669	0.251818
FBgn0039876	CG2126	None	243.048	0.155109	0.110232	0.0320247	0.219092
FBgn0043070	MESK2	Misexpression suppressor of KSR 2	1341.82	0.154937	0.0637707	0.0049907	0.0670936
FBgn0027507	CG1344	None	727.739	0.154279	0.103914	0.0299104	0.211017
FBgn0037021	CG11399	None	1242.48	0.154273	0.108416	0.0320677	0.219146
FBgn0036266	Tsen54	tRNA splicing endonuclease subunit 54	152.547	0.154207	0.13669	0.0407946	0.249842
FBgn0051441	CG31441	None	105.741	0.154029	0.142922	0.0419084	0.25511
FBgn0032515	loqs	loquacious	380.039	0.153896	0.0870634	0.0202643	0.166209
FBgn0028894	GMF	Glia maturation factor	233.65	0.153861	0.103321	0.0300233	0.211403
FBgn0265778	PDZ-GEF	PDZ domain-containing guanine nucleotide exchange factor	727.256	0.153856	0.123934	0.0382275	0.240182
FBgn0035983	CG4080	None	740.55	0.153849	0.0876945	0.0207236	0.168172
FBgn0263855	BubR1	Bub1-related kinase	464.039	0.153671	0.141468	0.0420824	0.255166
FBgn0032456	MRP	Multidrug-Resistance like Protein 1	2483.73	0.153665	0.110542	0.0336329	0.224478
FBgn0045073	Stim	Stromal interaction molecule	1463.47	0.153591	0.0668514	0.00705181	0.0856834
FBgn0085246	CG34217	None	29.5786	0.153539	0.371182	0.0217162	0.172931
FBgn0035955	CG5194	None	445.084	0.153363	0.1579	0.0436224	0.259487
FBgn0004378	Klp61F	Kinesin-like protein at 61F	557.249	0.15328	0.130947	0.0406268	0.249523
FBgn0039711	CG7824	None	350.904	0.15298	0.0866556	0.0207302	0.168172
FBgn0002775	msl-3	male-specific lethal 3	498.556	0.152701	0.116712	0.0371154	0.236628
FBgn0004400	rhi	rhino	195.954	0.152631	0.136119	0.0423402	0.256327
FBgn0025185	az2	az2	259.054	0.152552	0.140825	0.0431518	0.258463
FBgn0086757	cbs	centrosomin's beautiful sister	334.402	0.152393	0.0968767	0.0278913	0.202955
FBgn0031558	CG16704	None	239.026	0.152328	0.174699	0.0440817	0.260875
FBgn0034240	MESR4	Misexpression suppressor of ras 4	863.784	0.152215	0.0837302	0.0192919	0.16194
FBgn0035397	PAN3	Poly(A) specific ribonuclease subunit PAN3	2172.42	0.152133	0.0996147	0.0297557	0.210355
FBgn0037299	Vps37B	Vacuolar protein sorting 37B	432.028	0.152031	0.093933	0.0264199	0.196673
FBgn0010812	unc-45	uncoordinated 45	677.109	0.152027	0.135529	0.0428845	0.257905
FBgn0283666	Rap2l	Ras-associated protein 2-like	572.768	0.151918	0.0774203	0.0149309	0.135631
FBgn0085436	Not1	Not1	2745.9	0.151898	0.0689339	0.00902881	0.0992882
FBgn0038286	CG6966	None	1248.82	0.151802	0.105399	0.0332055	0.222914
FBgn0035626	lin-28	lin-28	12.6567	0.15173	0.297341	0.0298997	0.211017
FBgn0034856	yellow-d2	yellow-d2	9.15734	0.151706	0.289929	0.0306463	0.213599
FBgn0034728	rad50	rad50	544.738	0.151522	0.108237	0.0348864	0.227782
FBgn0011202	dia	diaphanous	781.236	0.151416	0.0717057	0.0111383	0.113147
FBgn0013762	Cdk5	Cyclin-dependent kinase 5	288.031	0.151288	0.0879718	0.023095	0.178973
FBgn0262937	Rabex-5	Rabaptin-5-associated exchange factor for Rab5	359.742	0.151277	0.081678	0.0185285	0.158216
FBgn0003415	skd	skuld	1343.06	0.151038	0.12483	0.0415668	0.25335
FBgn0046687	Tre1	Trapped in endoderm 1	291.62	0.15102	0.0986309	0.0303271	0.212515
FBgn0263607	l(3)72Dp	lethal (3) 72Dp	162.332	0.150973	0.146954	0.0454734	0.265138
FBgn0051342	CG31342	None	1112.77	0.150946	0.112845	0.0375567	0.237737
FBgn0259174	Nedd4	Nedd4	1556.34	0.150785	0.0940452	0.0277086	0.202155
FBgn0038549	CG17802	None	246.071	0.150772	0.138979	0.0448041	0.263788
FBgn0036105	Blos4	Biogenesis of lysosome-related organelles complex 1, subunit 4	105.738	0.150638	0.117588	0.0397332	0.246179
FBgn0085240	CG34211	None	29.308	0.150484	0.283868	0.0317382	0.217849
FBgn0033752	CG8569	None	306.956	0.150124	0.107006	0.0358506	0.231836
FBgn0035520	CG11586	None	314.159	0.14981	0.0982885	0.0314008	0.216678
FBgn0050055	lncRNA:CR30055	long non-coding RNA:CR30055	407.898	0.149753	0.108599	0.0370411	0.23659
FBgn0000152	Axs	Abnormal X segregation	231.138	0.149645	0.0975446	0.0311202	0.215587
FBgn0037717	CG8301	None	270.865	0.149632	0.126947	0.0437433	0.259909
FBgn0031907	CG5171	None	524.659	0.149583	0.13589	0.0456577	0.265436
FBgn0000166	bcd	bicoid	659.16	0.149299	0.151482	0.0475129	0.272642
FBgn0034113	CG8060	None	209.026	0.149264	0.111459	0.0389061	0.243122
FBgn0035929	CG13311	None	86.7217	0.149157	0.237593	0.0378886	0.238903
FBgn0265901	asRNA:CR44690	antisense RNA:CR44690	123.685	0.149113	0.176072	0.0467779	0.269915
FBgn0035529	Fdx2	Ferredoxin 2	642.504	0.148965	0.0811192	0.0199513	0.165046
FBgn0035249	CG17249	None	166.812	0.148923	0.111352	0.0392618	0.24473
FBgn0001994	crp	cropped	1488.78	0.148703	0.0802164	0.0194475	0.162459
FBgn0039831	CG12054	None	1356.74	0.148622	0.0905718	0.0274988	0.201387
FBgn0265988	mv	mauve	533.595	0.14855	0.102735	0.0354108	0.229993
FBgn0035437	Strip	Striatin interacting protein	906.829	0.14853	0.0727553	0.0136112	0.12743
FBgn0026371	SAK	Sak kinase	281.575	0.148414	0.147169	0.0482552	0.275381
FBgn0026176	SkpB	SKP1-related B	13.2397	0.148282	0.261283	0.0352426	0.229187
FBgn0262962	CG43273	None	63.0074	0.14823	0.1487	0.0485479	0.276141
FBgn0001276	ix	intersex	171.56	0.148103	0.126915	0.0455507	0.265338
FBgn0004170	sc	scute	3.10293	0.147948	0.399275	0.0183377	NA
FBgn0011230	poe	purity of essence	2736.68	0.147928	0.0998611	0.0344535	0.226895
FBgn0259482	Mob3	MOB kinase activator 3	322.982	0.147914	0.097881	0.0332402	0.223003
FBgn0260860	Bet5	Blocked early in transport 5	164.35	0.147905	0.0968522	0.0325889	0.22129
FBgn0029997	CG2258	None	241.77	0.147759	0.120775	0.0442305	0.261458
FBgn0036333	MICAL-like	MICAL-like	759.681	0.147428	0.0914513	0.0293824	0.209182
FBgn0261610	CG42699	None	159.835	0.147419	0.11573	0.0428849	0.257905
FBgn0037659	Kdm2	Lysine (K)-specific demethylase 2	734.123	0.147274	0.0822636	0.0223434	0.1753
FBgn0260222	CG42496	None	620.436	0.147233	0.0886578	0.0274945	0.201387
FBgn0029608	CG3091	None	560.533	0.147177	0.123137	0.0456697	0.265436
FBgn0250843	Prosalpha6	Proteasome alpha6 subunit	2307.31	0.14717	0.0958677	0.0327683	0.221554
FBgn0029711	Usf	Usf	382.683	0.147044	0.0897712	0.0285411	0.205972
FBgn0035617	l(3)psg2	lethal (3) persistent salivary gland 2	490.815	0.146948	0.10938	0.040763	0.249842
FBgn0054040	CG34040	None	194.232	0.146944	0.350517	0.0253996	0.191014
FBgn0266410	CG45050	None	6434	0.146752	0.115175	0.0435039	0.259487
FBgn0015376	cutlet	cutlet	262.357	0.146515	0.146599	0.0503724	0.281351
FBgn0005640	Eip63E	Ecdysone-induced protein 63E	605.302	0.146511	0.0977649	0.0347871	0.22765
FBgn0266282	jnj	java no jive	466.22	0.146405	0.130486	0.0484478	0.275918
FBgn0035140	BORCS6	BLOC-1 related complex subunit 6	89.7568	0.146239	0.123721	0.0470164	0.27099
FBgn0031566	CG2818	None	593.09	0.146086	0.092847	0.0318816	0.218544
FBgn0037027	HIPP1	HP1 and insulator partner protein 1	1229.88	0.146069	0.107947	0.0411732	0.251531
FBgn0034976	CG4049	None	421.634	0.14603	0.128027	0.0483824	0.275804
FBgn0000351	cort	cortex	374.96	0.145952	0.164169	0.0508404	0.282531
FBgn0027375	RecQ5	RecQ5 helicase	476.467	0.145619	0.0986322	0.0364201	0.234352
FBgn0004957	por	porcupine	199.501	0.145511	0.101515	0.0383518	0.240381
FBgn0039098	GILT3	Gamma-interferon-inducible lysosomal thiol reductase 3	66.3901	0.145415	0.238787	0.0398092	0.246248
FBgn0035295	Cnb	Centrobin	231.83	0.145343	0.109548	0.0428799	0.257905
FBgn0039966	Rab21	Rab21	284.412	0.145232	0.107415	0.0419773	0.255126
FBgn0264785	Hph	HIF prolyl hydroxylase	1526.59	0.145223	0.0852671	0.0268441	0.198409
FBgn0032422	atilla	atilla	595.231	0.145189	0.13036	0.0499583	0.280061
FBgn0035842	CG7504	None	343.467	0.145162	0.147065	0.0519809	0.286115
FBgn0038766	CG4854	None	98.7253	0.145148	0.143569	0.051794	0.28554
FBgn0037539	CG10435	None	593.02	0.145112	0.101404	0.0387847	0.242509
FBgn0037263	slx1	nuclease slx1	56.7654	0.144768	0.146923	0.0524441	0.287418
FBgn0267590	asRNA:CR45928	antisense RNA:CR45928	11.1809	0.144754	0.266022	0.0363272	0.234044
FBgn0010039	GstD3	Glutathione S transferase D3	380.849	0.144708	0.171501	0.0514427	0.284776
FBgn0032171	CG5846	None	152.393	0.144487	0.13088	0.0509669	0.283083
FBgn0000256	capu	cappuccino	764.843	0.14442	0.0774093	0.0206834	0.168078
FBgn0037737	Pnn	Pinin	382.521	0.144408	0.111931	0.0452012	0.2645
FBgn0031267	Ipk2	Ipk2	575.072	0.144393	0.0932676	0.0341695	0.225884
FBgn0028406	Drep4	DNA fragmentation factor-related protein 4	210.011	0.144214	0.106927	0.0430587	0.258352
FBgn0038584	mTerf5	mitochondrial transcription termination factor 5	325.114	0.144193	0.103064	0.040953	0.250491
FBgn0042175	CG18858	None	1123.34	0.144103	0.115702	0.0471644	0.27159
FBgn0004436	Ubc6	Ubiquitin conjugating enzyme 6	1866.16	0.143879	0.0795604	0.0231497	0.179054
FBgn0039091	CG10182	None	137.2	0.143787	0.261426	0.0374167	0.237433
FBgn0015571	alpha-Est3	alpha-Esterase-3	601.754	0.14378	0.106293	0.0433033	0.258923
FBgn0015618	Cdk8	Cyclin-dependent kinase 8	153.493	0.143675	0.137408	0.053039	0.288773
FBgn0036180	Duba	Deubiquitinating enzyme A	720.079	0.143657	0.0932803	0.0350727	0.228511
FBgn0028689	Rpn6	Regulatory particle non-ATPase 6	3424.69	0.143643	0.0843092	0.0276829	0.202155
FBgn0037116	Als2	Amyotrophic lateral sclerosis 2	619.161	0.143446	0.0843245	0.0279082	0.202955
FBgn0261823	Asx	Additional sex combs	375.333	0.143421	0.0951795	0.0367771	0.235841
FBgn0050414	CG30414	None	48.9926	0.143376	0.166485	0.0533663	0.289619
FBgn0035889	mkg-p	monkey king protein	576.613	0.143131	0.103089	0.0423758	0.256327
FBgn0000721	for	foraging	2781.97	0.143101	0.0711068	0.0159481	0.142533
FBgn0052803	CG32803	None	288.576	0.143096	0.102525	0.0420857	0.255166
FBgn0266724	Trs20	TRAPP subunit 20	137.321	0.142716	0.119164	0.0503078	0.281351
FBgn0032243	Klp31E	Kinesin-like protein at 31E	179.615	0.142635	0.0959379	0.0383347	0.240381
FBgn0260795	NaPi-III	Na[+]-dependent inorganic phosphate cotransporter type III	1989.84	0.14261	0.0795016	0.024333	0.185387
FBgn0001099	gdl	gonadal	178.038	0.1425	0.132541	0.0538954	0.290713
FBgn0038047	CG5245	None	53.1675	0.142417	0.165924	0.0544631	0.292233
FBgn0032817	CG10631	None	422.473	0.142371	0.0801414	0.025183	0.189915
FBgn0039273	shams	shams	196.635	0.142191	0.11766	0.0505261	0.281875
FBgn0004373	fwd	four wheel drive	967.29	0.142051	0.104234	0.0445225	0.26269
FBgn0032017	CG7810	None	126.742	0.142034	0.127782	0.0536238	0.290519
FBgn0029092	ced-6	ced-6	3638.15	0.141711	0.0704067	0.0163366	0.144608
FBgn0035985	Cpr67B	Cuticular protein 67B	719.3	0.141677	0.171761	0.0545318	0.292233
FBgn0027532	CG7139	None	830.765	0.141658	0.0704198	0.0163894	0.144952
FBgn0086686	l(3)L1231	lethal (3) L1231	762.084	0.141497	0.0892526	0.0344996	0.227007
FBgn0037134	CG7407	None	227.08	0.141132	0.103132	0.0451642	0.2645
FBgn0031969	pes	peste	1408.65	0.141052	0.0879112	0.0338823	0.225131
FBgn0035627	Sse	Separase	231.918	0.14092	0.150932	0.0572206	0.299113
FBgn0053265	Muc68E	Mucin 68E	287.682	0.14071	0.189567	0.0523402	0.287418
FBgn0035443	CG12010	None	169.416	0.140633	0.112213	0.0506138	0.281875
FBgn0030973	CG7332	None	1047.81	0.140616	0.0860617	0.0327423	0.221522
FBgn0086350	tef	teflon	433.733	0.140538	0.150215	0.0577184	0.29997
FBgn0036386	CG8833	None	249.447	0.140527	0.135997	0.057081	0.298891
FBgn0034365	CG5335	None	518.025	0.140513	0.0782339	0.0252231	0.189941
FBgn0000376	crm	cramped	1045.44	0.140382	0.119462	0.0537469	0.290713
FBgn0034527	CG9945	None	524.849	0.140313	0.101198	0.0451277	0.2645
FBgn0032474	DnaJ-H	DnaJ homolog	786.273	0.140309	0.0906333	0.037205	0.236908
FBgn0038765	CG4424	None	86.3104	0.140285	0.139518	0.0577527	0.29997
FBgn0050183	CG30183	None	554.31	0.140093	0.110913	0.0508238	0.282531
FBgn0052412	QC	Glutaminyl cyclase	749.025	0.140032	0.117535	0.0536126	0.290519
FBgn0025874	Meics	Meiotic central spindle	236.154	0.139975	0.115801	0.0530603	0.288773
FBgn0030717	Slc25A46a	Solute carrier family 25 member 46a	376.979	0.139905	0.0832726	0.0309421	0.214796
FBgn0029937	CG8300	None	303.063	0.1399	0.0953937	0.0416195	0.253523
FBgn0019686	lok	loki	2838.01	0.139847	0.104583	0.047887	0.27386
FBgn0039462	CG14252	None	45.5615	0.139751	0.146148	0.0587611	0.30294
FBgn0034518	CG13430	None	130.559	0.139728	0.108203	0.0500455	0.280061
FBgn0030053	CG12081	None	485.817	0.139724	0.0843813	0.0322415	0.219408
FBgn0002709	mei-218	meiotic 218	314.229	0.139491	0.156471	0.0587494	0.30294
FBgn0261934	dikar	dikar	571.643	0.1393	0.0964853	0.0432992	0.258923
FBgn0034184	CG9646	None	761.788	0.139292	0.104163	0.0484663	0.275918
FBgn0028647	CG11902	None	289.349	0.13927	0.12299	0.0564469	0.29656
FBgn0016754	sba	six-banded	294.164	0.139175	0.092681	0.0404672	0.248837
FBgn0052251	Claspin	Claspin	451.942	0.139155	0.143711	0.0595197	0.304844
FBgn0052772	CG32772	None	615.45	0.138881	0.116038	0.0548047	0.292634
FBgn0030421	Agpat1	1-Acylglycerol-3-phosphate O-acyltransferase 1	223.507	0.13857	0.161018	0.059458	0.304829
FBgn0262081	Csk	C-terminal Src kinase	1366.1	0.138542	0.0966774	0.0445463	0.26269
FBgn0032699	CG10383	None	945.412	0.138487	0.189048	0.054529	0.292233
FBgn0004381	Klp68D	Kinesin-like protein at 68D	494.336	0.138292	0.090846	0.0401323	0.247395
FBgn0051109	CG31109	None	269.668	0.138244	0.116944	0.0561205	0.295893
FBgn0044812	TotC	Turandot C	484.308	0.138084	0.351481	0.0269958	0.198965
FBgn0028394	CG17834	None	279.549	0.138014	0.0943755	0.0435189	0.259487
FBgn0036690	Ilp8	Insulin-like peptide 8	404.247	0.137799	0.165457	0.0598086	0.305501
FBgn0023169	AMPKalpha	AMP-activated protein kinase alpha subunit	1959.13	0.137701	0.0490286	0.00229376	0.0385084
FBgn0050440	CG30440	None	386.779	0.137699	0.154838	0.0611602	0.308382
FBgn0032018	CG7806	None	439.121	0.137571	0.0987104	0.0475032	0.272642
FBgn0035233	Pex10	Peroxin 10	232.165	0.137558	0.0983475	0.0472598	0.27194
FBgn0050051	Tmem18	Transmembrane protein 18	95.9011	0.137529	0.129829	0.0605739	0.306916
FBgn0029860	CG15891	None	241.457	0.137522	0.113196	0.0557899	0.294598
FBgn0051510	CG31510	None	260.305	0.137486	0.101374	0.0494744	0.278586
FBgn0001133	grau	grauzone	391.368	0.137435	0.0714744	0.02108	0.170213
FBgn0259734	Nost	Nostrin	723.457	0.137424	0.128681	0.0605338	0.306916
FBgn0010417	Taf6	TBP-associated factor 6	712.571	0.137417	0.0829528	0.0336941	0.224742
FBgn0052438	SMC5	Structural maintenance of chromosomes 5	463.34	0.13734	0.131257	0.0610874	0.308382
FBgn0032195	CG4908	None	199.359	0.13714	0.0885506	0.0396561	0.246179
FBgn0032189	Ripalpha	RPA-interacting protein alpha	588.224	0.137097	0.126293	0.0605679	0.306916
FBgn0035152	CG3386	None	125.518	0.136974	0.10821	0.0543202	0.292031
FBgn0030018	slpr	slipper	943.954	0.136951	0.101829	0.0506138	0.281875
FBgn0024326	Mkk4	MAP kinase kinase 4	1104.74	0.136898	0.0861396	0.037644	0.237884
FBgn0039680	Cap-D2	CAP-D2 condensin subunit	404.523	0.136872	0.133502	0.0620977	0.311101
FBgn0033820	CG4716	None	9028.54	0.13685	0.207712	0.0516663	0.285138
FBgn0011604	Iswi	Imitation SWI	1159.47	0.136832	0.106894	0.053845	0.290713
FBgn0026577	CG8677	None	1043.5	0.136786	0.0983882	0.0484821	0.275918
FBgn0263346	smash	smallish	1631.64	0.136662	0.0828023	0.0345142	0.227007
FBgn0040372	G9a	G9a	1273.18	0.136656	0.125708	0.0611338	0.308382
FBgn0032702	CG10376	None	494.306	0.136649	0.0840329	0.0358293	0.231836
FBgn0038208	CG14355	None	2.03155	0.136563	1.72237	0.00606326	NA
FBgn0266111	ana3	anastral spindle 3	403.427	0.136224	0.15052	0.0634483	0.313812
FBgn0030863	CG8188	None	1174.76	0.136211	0.103742	0.0530161	0.288773
FBgn0051704	CG31704	None	173.639	0.136194	0.167239	0.0614547	0.309118
FBgn0039733	CG11504	None	629.78	0.136102	0.0935428	0.0456958	0.265439
FBgn0034573	CG3295	None	690.294	0.13582	0.0767077	0.0287651	0.207301
FBgn0038681	Cyp12a4	Cyp12a4	1074.02	0.135725	0.11484	0.0593753	0.304643
FBgn0036844	Mkp3	Mitogen-activated protein kinase phosphatase 3	767.146	0.135661	0.115549	0.0597533	0.305501
FBgn0010280	Taf4	TBP-associated factor 4	1782.65	0.135648	0.0970009	0.049231	0.278048
FBgn0036534	DCP2	Decapping protein 2	1003.35	0.135639	0.102222	0.0529816	0.288773
FBgn0004066	Prosalpha4	Proteasome alpha4 subunit	2314.45	0.1356	0.102266	0.0530751	0.288773
FBgn0264324	spg	sponge	454.042	0.135595	0.0963342	0.0487917	0.276318
FBgn0036735	Edc3	Enhancer of decapping 3	856.945	0.135566	0.131612	0.0638829	0.314824
FBgn0033551	CG7222	None	630.582	0.1355	0.102393	0.0533224	0.289619
FBgn0031422	PIG-Wa	Phosphatidylinositol glycan anchor biosynthesis class W a	61.984	0.135478	0.149292	0.0645676	0.315182
FBgn0033355	CG13748	None	4.39178	0.135475	0.368568	0.0243231	NA
FBgn0036987	CG5274	None	186.385	0.13546	0.103093	0.0538387	0.290713
FBgn0035714	CG8549	None	463.563	0.135384	0.096744	0.0494524	0.278586
FBgn0023495	Lip3	Lip3	9.55559	0.135303	0.343595	0.0288857	0.207741
FBgn0015283	Rpn10	Regulatory particle non-ATPase 10	2325.55	0.135143	0.0861592	0.0401464	0.247395
FBgn0000274	Pka-C2	Protein kinase, cAMP-dependent, catalytic subunit 2	23.4168	0.135101	0.209859	0.0526096	0.28805
FBgn0028396	TotA	Turandot A	890.84	0.13509	0.334269	0.0305191	0.212998
FBgn0266598	Kmn2	kinetochore Mis12-Ndc80 network component 2	103.165	0.134996	0.151286	0.0651136	0.316156
FBgn0026148	CG12253	None	184.395	0.134953	0.140047	0.0654934	0.316608
FBgn0032705	Grip71	Grip71	584.331	0.134878	0.133867	0.0652297	0.316169
FBgn0034878	pita	pita	980.135	0.134794	0.0945698	0.0486276	0.276159
FBgn0250850	rig	rigor mortis	1083.1	0.134784	0.123354	0.0636212	0.314236
FBgn0263929	jvl	javelin-like	827.634	0.134747	0.0904051	0.0449624	0.264132
FBgn0027558	Pgant3	Polypeptide N-Acetylgalactosaminyltransferase 3	601.947	0.134645	0.128917	0.0649678	0.315636
FBgn0053111	CG33111	None	281.49	0.134554	0.119898	0.063073	0.31292
FBgn0010382	CycE	Cyclin E	2013.67	0.134526	0.138038	0.0660786	0.318002
FBgn0031886	Nuf2	Nuf2	242.094	0.134438	0.149115	0.066071	0.318002
FBgn0037234	CG9795	None	609.187	0.134422	0.0979005	0.0519234	0.28595
FBgn0039977	CG17454	None	758.418	0.134343	0.0822652	0.0370659	0.236602
FBgn0051989	Cap-D3	Chromosome associated protein D3	182.128	0.134273	0.110698	0.060046	0.305881
FBgn0030137	CG15317	None	105.385	0.134236	0.123068	0.0644682	0.315182
FBgn0039665	CG2310	None	255.718	0.134214	0.103842	0.0564039	0.29656
FBgn0032521	CG7110	None	484.411	0.134212	0.114563	0.0618175	0.310196
FBgn0035488	CG11593	None	793.229	0.134194	0.11443	0.0617978	0.310196
FBgn0032516	Ing5	Inhibitor of growth family member 5	308.206	0.134152	0.121514	0.0642119	0.315182
FBgn0036522	Phs	Phaser	663.572	0.13415	0.123823	0.0647921	0.315182
FBgn0044046	Ilp7	Insulin-like peptide 7	16.6441	0.13411	0.261795	0.0425627	0.256928
FBgn0016762	angel	angel	146.171	0.13406	0.109619	0.0598931	0.305702
FBgn0034786	CG13531	None	315.907	0.133985	0.103248	0.0564215	0.29656
FBgn0027780	Aasdh	Aminoadipate-semialdehyde dehydrogenase	150.105	0.133977	0.116122	0.0628123	0.312917
FBgn0053156	CG33156	None	946.78	0.133711	0.12073	0.0647484	0.315182
FBgn0002566	lt	light	675.521	0.133701	0.0831585	0.0389911	0.243215
FBgn0038476	kuk	kugelkern	2162.83	0.133627	0.120208	0.0647438	0.315182
FBgn0037779	CG12811	None	416.555	0.133623	0.082446	0.0382923	0.240363
FBgn0015714	Cyp6a17	Cytochrome P450-6a17	592.34	0.133593	0.156412	0.0665335	0.318883
FBgn0036141	wls	wntless	735.657	0.133578	0.112667	0.0621364	0.311101
FBgn0031768	IPIP	Inositol phosphatase interacting protein	406.864	0.133507	0.0715833	0.0252154	0.189941
FBgn0039137	CG13604	None	284.781	0.1335	0.128779	0.066835	0.319676
FBgn0020545	kraken	kraken	1297.25	0.133321	0.124103	0.0662627	0.318355
FBgn0033973	HPS1	Hermansky-Pudlak Syndrome 1	127.568	0.133292	0.0994072	0.0549724	0.292903
FBgn0035824	CG8281	None	197.597	0.133094	0.101172	0.056582	0.29712
FBgn0264325	Atg6	Autophagy-related 6	225.383	0.132975	0.112695	0.0632116	0.31292
FBgn0034179	CG6805	None	358.679	0.132926	0.0807083	0.0372545	0.236984
FBgn0030694	CG15602	None	262.151	0.13289	0.0983724	0.0548871	0.292806
FBgn0261985	Ptpmeg	Protein tyrosine phosphatase Meg	1242.91	0.132827	0.0688212	0.022467	0.175811
FBgn0015286	Rala	Ras-like protein A	1590	0.132814	0.0947635	0.0520698	0.286453
FBgn0039854	CG1635	None	383.831	0.132784	0.0693981	0.0232395	0.179424
FBgn0259823	CG42404	None	25.3891	0.132783	0.205432	0.0557582	0.294598
FBgn0030245	CG1637	None	2044.49	0.132758	0.0922536	0.0499085	0.280061
FBgn0015570	alpha-Est2	alpha-Esterase-2	218.03	0.132731	0.139407	0.0689584	0.323237
FBgn0263750	CG43675	None	10.0197	0.132656	0.35507	0.0272665	0.200392
FBgn0030695	PGRP-LE	Peptidoglycan recognition protein LE	563.401	0.132576	0.0716441	0.0263359	0.196188
FBgn0004374	neb	nebbish	240.931	0.132564	0.127464	0.0682121	0.321851
FBgn0034021	CG8180	None	2916.23	0.132541	0.129171	0.0685119	0.322599
FBgn0031233	Tbc1d15-17	TBC1 domain family member 15/17	596.679	0.132428	0.0935169	0.0516253	0.285138
FBgn0037378	PSMG1	Proteasome assembly chaperone 1	668.669	0.132333	0.102039	0.0585206	0.302259
FBgn0259876	Cap-G	Chromosome associated protein G	952.758	0.132302	0.116312	0.065824	0.317599
FBgn0052152	CG32152	None	214.262	0.132297	0.21262	0.0542845	0.29199
FBgn0038149	GILT1	Gamma-interferon-inducible lysosomal thiol reductase 1	2638.02	0.132201	0.104312	0.0602313	0.30619
FBgn0014009	Rab2	Rab2	1454.53	0.132182	0.0753024	0.0315326	0.217155
FBgn0259985	Mppe	Metallophosphoesterase	372.691	0.132148	0.101371	0.0583925	0.301994
FBgn0029996	UbcE2H	Ubiquitin conjugating enzyme E2H	3256	0.132144	0.105595	0.0611094	0.308382
FBgn0043796	CG12219	None	457.562	0.132005	0.0961382	0.0546402	0.292239
FBgn0032723	ssp3	short spindle 3	379.991	0.131966	0.113133	0.0652068	0.316169
FBgn0013276	Hsp70Ab	Heat-shock-protein-70Ab	1522.76	0.131875	0.349269	0.0285245	0.205972
FBgn0030432	CG4404	None	786.478	0.13186	0.0943041	0.0533097	0.289619
FBgn0026751	XRCC1	XRCC1	350.595	0.131814	0.116099	0.0666297	0.319086
FBgn0031610	CG15436	None	148.799	0.131732	0.135608	0.0704831	0.326147
FBgn0033757	muskelin	muskelin	1817.74	0.131582	0.13182	0.0704656	0.326147
FBgn0032907	CG9272	None	198.787	0.131526	0.134519	0.0707711	0.326147
FBgn0261862	whd	withered	2344.97	0.131499	0.0898509	0.0496855	0.279098
FBgn0032949	Lamp1	Lamp1	4375.48	0.131476	0.0531264	0.00640379	0.0798898
FBgn0031374	Wdr62	WD repeat domain 62	1051.34	0.131475	0.0756774	0.0329469	0.222289
FBgn0038928	Fadd	Fas-associated death domain	120.494	0.131412	0.152696	0.0701807	0.326134
FBgn0031631	CG3225	None	83.2635	0.131393	0.128501	0.0704032	0.326147
FBgn0086346	ALiX	ALG-2 interacting protein X	2354.26	0.131274	0.130828	0.0708975	0.326147
FBgn0032935	Atg18b	Autophagy-related 18b	269.42	0.131264	0.149728	0.0707591	0.326147
FBgn0040477	cid	centromere identifier	322.357	0.131247	0.149786	0.0707793	0.326147
FBgn0010300	brat	brain tumor	1678.67	0.131244	0.134142	0.0712268	0.327083
FBgn0035464	PIG-B	Phosphatidylinositol glycan anchor biosynthesis class B	663.746	0.131216	0.0971364	0.0568703	0.298332
FBgn0053346	CG33346	None	105.371	0.131207	0.222227	0.052736	0.288438
FBgn0024698	Cpsf160	Cleavage and polyadenylation specificity factor 160	378.735	0.131175	0.099558	0.0588427	0.30302
FBgn0005386	ash1	absent, small, or homeotic discs 1	752.875	0.131172	0.119605	0.0689219	0.323211
FBgn0038741	CG17186	None	187.48	0.13106	0.115707	0.0678688	0.321851
FBgn0026401	Nipped-B	Nipped-B	1229.33	0.130888	0.11589	0.068253	0.321851
FBgn0039465	Tsp97E	Tetraspanin 97E	719.24	0.130766	0.0935185	0.0545264	0.292233
FBgn0030793	Rai1	Rat1 Interacting Protein 1	236.939	0.130757	0.114617	0.0680262	0.321851
FBgn0027581	CG6191	None	848.251	0.130623	0.104865	0.0634751	0.313812
FBgn0267698	Pak	p21-activated kinase	1030.67	0.130563	0.0840386	0.0448277	0.263788
FBgn0286511	Pld	Phospholipase D	608.692	0.130477	0.0800475	0.0400388	0.24708
FBgn0010549	l(2)03659	lethal (2) 03659	70.695	0.130421	0.138616	0.0727578	0.330607
FBgn0025741	PlexA	Plexin A	1493.63	0.130287	0.115687	0.0693022	0.323971
FBgn0031782	WDR79	WD repeat domain 79	268.088	0.130239	0.0839106	0.0452033	0.2645
FBgn0010403	Obp83b	Odorant-binding protein 83b	23.9224	0.130183	0.346371	0.029407	0.209182
FBgn0035959	CG4911	None	1272.35	0.130093	0.127786	0.0726176	0.330549
FBgn0034674	CG9304	None	451.025	0.130049	0.0872172	0.0493512	0.278576
FBgn0004509	Fur1	Furin 1	1068.31	0.130036	0.0815075	0.0425742	0.256928
FBgn0026737	CG6171	None	359.143	0.129992	0.124674	0.0722884	0.329916
FBgn0016070	smg	smaug	6956.03	0.129922	0.131288	0.073323	0.331457
FBgn0030625	CG5877	None	190.343	0.129665	0.108769	0.0674923	0.321145
FBgn0051288	CG31288	None	740.383	0.12966	0.191224	0.0629379	0.31292
FBgn0011566	Smyd3	SET and MYND domain containing, class 3	333.188	0.129618	0.0903441	0.0534748	0.290036
FBgn0051354	Hsp70Bbb	Hsp70Bbb	622.822	0.129605	0.36055	0.0265237	0.197022
FBgn0017418	ari-1	ariadne 1	834.465	0.129461	0.0778017	0.0386247	0.241655
FBgn0035189	CG9119	None	1019.31	0.129365	0.186369	0.0647593	0.315182
FBgn0267339	p38c	p38c MAP kinase	116.714	0.129352	0.186141	0.064844	0.315182
FBgn0027889	ball	ballchen	1060.71	0.129349	0.117457	0.0716828	0.328532
FBgn0026076	UBL3	Ubiquitin like 3	688.903	0.129322	0.100415	0.0629526	0.31292
FBgn0031696	Bub1	Bub1 kinase	572.459	0.129107	0.105072	0.0665022	0.318883
FBgn0039291	CG13663	None	181.197	0.129068	0.100007	0.0631381	0.31292
FBgn0260817	gkt	glaikit	350.267	0.129054	0.104251	0.0660963	0.318002
FBgn0035420	hob	hobbit	452.66	0.128968	0.0875796	0.0516492	0.285138
FBgn0263659	lncRNA:CR43650	long non-coding RNA:CR43650	69.1319	0.128942	0.145386	0.0749118	0.334777
FBgn0029895	CG14441	None	171.041	0.128926	0.0963383	0.060451	0.306891
FBgn0086855	CG17078	None	992.086	0.128897	0.118094	0.0727487	0.330607
FBgn0025830	IntS8	Integrator 8	310.658	0.128887	0.0987838	0.062545	0.311735
FBgn0027492	wdb	widerborst	2412.14	0.128805	0.0953171	0.0597851	0.305501
FBgn0243513	cnir	cornichon related	101.816	0.128785	0.148118	0.0748749	0.334777
FBgn0260945	Atg1	Autophagy-related 1	888.503	0.128784	0.0733963	0.0334816	0.22421
FBgn0010825	Gug	Grunge	1441.01	0.128759	0.10674	0.0681641	0.321851
FBgn0034354	GstE11	Glutathione S transferase E11	215.792	0.128727	0.147369	0.0750585	0.335011
FBgn0035642	CG18586	None	264.928	0.128643	0.144494	0.075493	0.335266
FBgn0038453	Arl6IP1	ADP-ribosylation factor-like 6 interacting protein 1	720.254	0.128608	0.0999009	0.0639524	0.314824
FBgn0029970	Nek2	Nek2	360.819	0.128545	0.138585	0.0759938	0.335898
FBgn0031682	CG5828	None	588.992	0.128503	0.0800383	0.0431228	0.258439
FBgn0003256	rl	rolled	1153.68	0.128385	0.105241	0.0680274	0.321851
FBgn0033541	CG12934	None	55.4569	0.128261	0.214034	0.0574404	0.299659
FBgn0031643	CG3008	None	656.665	0.128218	0.112819	0.0722003	0.32966
FBgn0029914	CG4558	None	446.425	0.128172	0.0898039	0.0555495	0.294526
FBgn0040958	Peritrophin-15b	Peritrophin-15b	24.4672	0.128131	0.220489	0.0557432	0.294598
FBgn0034110	Atg9	Autophagy-related 9	469.068	0.128099	0.113558	0.0727345	0.330607
FBgn0001977	CIAPIN1	Cytokine induced apoptosis inhibitor 1	852.395	0.128074	0.0966249	0.0623459	0.311528
FBgn0040366	CG11398	None	198.82	0.128061	0.118021	0.0743566	0.33393
FBgn0051957	CG31957	None	223.189	0.12802	0.121568	0.0753717	0.335266
FBgn0260632	dl	dorsal	1217.96	0.127965	0.0792716	0.0429575	0.258043
FBgn0003495	spz	spatzle	912.39	0.12796	0.110539	0.0717126	0.328532
FBgn0030503	Tango2	Transport and Golgi organization 2	285.842	0.127951	0.104272	0.0682919	0.321855
FBgn0034577	cpa	capping protein alpha	1535.74	0.127903	0.0564429	0.0114411	0.115321
FBgn0033984	Lap1	Lap1	398.168	0.127655	0.121606	0.0760944	0.335927
FBgn0260401	MED9	Mediator complex subunit 9	292.196	0.127599	0.149782	0.0765933	0.337556
FBgn0033889	CG6701	None	1396.22	0.127585	0.0884619	0.0551675	0.293699
FBgn0037746	CG8478	None	548.808	0.127574	0.132722	0.0776969	0.340525
FBgn0051875	CG31875	None	108.506	0.127572	0.142537	0.0774946	0.340213
FBgn0034534	maf-S	maf-S	501.236	0.127302	0.111162	0.0733275	0.331457
FBgn0042185	MCU	Mitochondrial calcium uniporter	462.924	0.127226	0.114224	0.0747471	0.334777
FBgn0030506	DNAlig4	DNA ligase 4	176.893	0.127155	0.116793	0.0757836	0.335752
FBgn0260862	Vti1a	Vesicle transport through interaction with t-SNAREs 1a	275.953	0.127125	0.110708	0.0734818	0.331827
FBgn0035751	CG14829	None	3.89109	0.127001	0.406906	0.0156621	NA
FBgn0010441	pll	pelle	486.744	0.126956	0.0759079	0.0398013	0.246248
FBgn0040294	POSH	Plenty of SH3s	971.55	0.126941	0.0967689	0.0647217	0.315182
FBgn0052066	CG32066	None	801.562	0.126778	0.0861016	0.0539072	0.290713
FBgn0033871	CG13339	None	165.876	0.126736	0.105235	0.0713664	0.327579
FBgn0033491	CG18011	None	114.848	0.126682	0.144372	0.0788754	0.342144
FBgn0051156	CG31156	None	173.464	0.12668	0.0990635	0.0671591	0.320292
FBgn0286778	CG46385	None	3663.09	0.126662	0.123896	0.0785135	0.341476
FBgn0037918	CG6791	None	461.786	0.126652	0.0868028	0.0549898	0.292903
FBgn0024732	Drep1	DNA fragmentation factor-related protein 1	1018.2	0.126646	0.112248	0.0751453	0.335011
FBgn0038491	CG5292	None	275.459	0.126646	0.0954501	0.0641429	0.315182
FBgn0037963	Cad87A	Cadherin 87A	451.745	0.126434	0.110764	0.0749318	0.334777
FBgn0037647	RagA-B	Ras-related GTP binding A/B	409.918	0.126432	0.0839523	0.0518499	0.285697
FBgn0032974	CG3651	None	803.017	0.126251	0.11129	0.0755492	0.33533
FBgn0050357	CG30357	None	7.85674	0.126186	0.321935	0.0353852	NA
FBgn0000158	bam	bag of marbles	224.514	0.126106	0.159099	0.0771053	0.33895
FBgn0033234	MFS12	Major Facilitator Superfamily Transporter 12	262.374	0.126045	0.221779	0.05719	0.299113
FBgn0031597	CG17612	None	182.287	0.126044	0.124747	0.0798875	0.343622
FBgn0000541	E(bx)	Enhancer of bithorax	1737.32	0.126044	0.109823	0.0753059	0.335151
FBgn0046706	Haspin	Haspin	544.021	0.126029	0.126002	0.0800973	0.344079
FBgn0031738	CG9171	None	353.303	0.125883	0.0915632	0.0618599	0.310255
FBgn0264357	SNF4Agamma	SNF4/AMP-activated protein kinase gamma subunit	2865.81	0.125819	0.0605172	0.0182314	0.156449
FBgn0063495	GstE5	Glutathione S transferase E5	110.883	0.125757	0.155164	0.0786	0.341476
FBgn0031091	Phf7	PHD finger protein 7	533.732	0.12574	0.121065	0.0798167	0.343622
FBgn0259824	Hip14	Huntingtin-interacting protein 14	1110.79	0.125707	0.0978453	0.0681774	0.321851
FBgn0038966	pinta	prolonged depolarization afterpotential (PDA) is not apparent	266.782	0.125677	0.116344	0.078674	0.341512
FBgn0265532	asRNA:CR44382	antisense RNA:CR44382	6.78269	0.12565	0.298079	0.0403915	NA
FBgn0035439	CG14961	None	49.6354	0.125644	0.253952	0.0494297	0.278586
FBgn0016794	dos	daughter of sevenless	926.912	0.125613	0.0969236	0.0675823	0.321201
FBgn0036516	CG7656	None	822.846	0.125551	0.0712949	0.0349243	0.227782
FBgn0036980	RhoBTB	Rho-related BTB domain containing	1181.24	0.125422	0.0822624	0.0514636	0.284776
FBgn0260972	alc	alicorn	1220.24	0.125365	0.0815684	0.0506125	0.281875
FBgn0036660	CG13025	None	525.215	0.125314	0.133715	0.0820145	0.347733
FBgn0015278	Pi3K68D	Phosphatidylinositol 3-kinase 68D	798.63	0.125307	0.0851588	0.0555153	0.294495
FBgn0265380	asRNA:CR44321	antisense RNA:CR44321	16.8247	0.125277	0.270278	0.0461713	0.267595
FBgn0031395	CG10874	None	551.794	0.125267	0.0994728	0.0704347	0.326147
FBgn0267792	rgr	regular	378.131	0.125242	0.114358	0.0789125	0.342144
FBgn0053172	CG33172	None	234.452	0.125099	0.108163	0.0764797	0.337198
FBgn0034590	Magi	Magi	345.618	0.125093	0.0912386	0.0631191	0.31292
FBgn0035207	Herc4	HECT and RLD domain containing E3 ubiquitin ligase 4	1159.55	0.125077	0.0770224	0.0445265	0.26269
FBgn0002723	Met	Methoprene-tolerant	180.553	0.125063	0.115256	0.0796087	0.343332
FBgn0260780	wisp	wispy	3673.19	0.125049	0.121289	0.0812926	0.346795
FBgn0083068	CG33947	None	98.4095	0.124975	0.13779	0.0825556	0.349173
FBgn0034750	CG3732	None	382.237	0.124951	0.0838986	0.0545547	0.292233
FBgn0039505	CG5934	None	179.56	0.12494	0.115224	0.0798595	0.343622
FBgn0033133	Tsp42Ek	Tetraspanin 42Ek	22.5618	0.124926	0.206741	0.0628831	0.31292
FBgn0038455	CG14907	None	367.148	0.124903	0.162727	0.0780015	0.341015
FBgn0039329	CG10669	None	139.682	0.124847	0.115666	0.0802068	0.344141
FBgn0087039	Sbp2	SECIS-binding protein 2	347.456	0.124796	0.098642	0.0707716	0.326147
FBgn0038371	Pbp45	PSEA-binding protein 45kD	31.3842	0.124771	0.163139	0.0780853	0.341035
FBgn0011586	e(r)	enhancer of rudimentary	1243.07	0.124732	0.0844337	0.0556858	0.294598
FBgn0031961	CG7102	None	19.7552	0.124695	0.21475	0.060524	0.306916
FBgn0264495	gpp	grappa	1766.24	0.124685	0.0952546	0.0680234	0.321851
FBgn0036396	CG17359	None	171.429	0.12467	0.1266	0.082916	0.349843
FBgn0036518	RhoGAP71E	Rho GTPase activating protein at 71E	916.85	0.124556	0.109208	0.0781867	0.341107
FBgn0061476	Zwilch	Zwilch	365.715	0.124554	0.148906	0.0819397	0.347558
FBgn0038582	CG7988	None	85.5391	0.124513	0.136192	0.0835205	0.351187
FBgn0030790	CG4768	None	1009.24	0.124498	0.112478	0.0797843	0.343622
FBgn0036318	Wbp2	WW domain binding protein 2	1548.34	0.124371	0.117797	0.081874	0.34752
FBgn0040283	SMC1	Structural maintenance of chromosomes 1	845.715	0.124341	0.0929415	0.0664796	0.318883
FBgn0039972	Marf1	Meiosis regulator and mRNA stability factor 1	2699.95	0.124338	0.144691	0.0830346	0.35
FBgn0051102	CG31102	None	207.235	0.124311	0.140061	0.0836457	0.351353
FBgn0037538	CG3223	None	359.172	0.124248	0.0823855	0.0538413	0.290713
FBgn0015754	Lis-1	Lissencephaly-1	1827.52	0.124162	0.0779193	0.0474786	0.272642
FBgn0034535	CG11110	None	205.25	0.12416	0.0993247	0.0727023	0.330607
FBgn0003502	Btk29A	Btk family kinase at 29A	922.784	0.12411	0.110974	0.0799924	0.343931
FBgn0034538	CG16799	None	288.787	0.124043	0.135313	0.0844748	0.352838
FBgn0014037	Su(Tpl)	Su(Tpl)	2031.74	0.124039	0.0996193	0.0732036	0.331185
FBgn0019972	Drice	Death related ICE-like caspase	646.471	0.12385	0.0960799	0.0705897	0.326147
FBgn0038533	CG7523	None	557.614	0.123828	0.0954495	0.0700498	0.326134
FBgn0004362	HmgD	High mobility group protein D	5414.33	0.123802	0.106525	0.0784202	0.341476
FBgn0036372	Abp1	Actin binding protein 1	1241.42	0.12368	0.089157	0.0637077	0.314513
FBgn0030320	CG2247	None	838.283	0.123674	0.126026	0.084919	0.353982
FBgn0037556	CG9636	None	491.233	0.123657	0.0951579	0.0701472	0.326134
FBgn0031677	CG14036	None	522.69	0.123603	0.13347	0.0853962	0.354335
FBgn0030659	CG9215	None	328.721	0.123583	0.0808366	0.0529009	0.288581
FBgn0034271	Vps50	Vacuolar protein sorting 50	331.359	0.123541	0.104659	0.0778838	0.340889
FBgn0033690	EndoG	Endonuclease G	205.64	0.123409	0.0934995	0.0690506	0.323339
FBgn0032485	CG9426	None	641.116	0.123404	0.097499	0.0728398	0.330691
FBgn0051694	CG31694	None	1925.75	0.123337	0.104998	0.0785521	0.341476
FBgn0259483	Mob4	MOB kinase activator 4	1003.35	0.123319	0.0777309	0.0487103	0.276159
FBgn0035640	mad2	mad2	446.589	0.123308	0.14754	0.0844361	0.352838
FBgn0034704	CG6758	None	377.742	0.12315	0.100249	0.0756707	0.335591
FBgn0026876	CG11403	None	291.164	0.123149	0.133792	0.0863078	0.356058
FBgn0036248	ssp	sunspot	436.018	0.123089	0.0962656	0.072436	0.3303
FBgn0037515	Sp7	Serine protease 7	639.236	0.123082	0.121425	0.0855047	0.354335
FBgn0037850	CG14695	None	58.0814	0.123067	0.207257	0.0646166	0.315182
FBgn0036341	Syx13	Syntaxin 13	731.121	0.123045	0.0917396	0.0679903	0.321851
FBgn0051546	CG31546	None	7.13984	0.123038	0.340533	0.0320501	NA
[truncated: 16,356 more rows]

## Sheet: Female 0.25mM 8h vs 0mM 8h
Table S4. RNA-seq results comparing gene expression between Oregon-R females exposed to sodium arsenite. Adult females were exposed to 0 mM and 0.25 mM sodium arsenite for 1, 2, 4, 8, 24 or 48 hours prior to collection.
[truncated: 17,327 more rows]

[truncated: 2 more sheets: Female 0.25mM 24h vs 0mM 24h, Female 0.25mM 48h vs 0mM 48h]
