# Supplementary material for: Conserved Molecular Responses to Arsenite Exposure in Drosophila melanogaster
Source: bioRxiv. 2026 Feb 10:2026.02.08.701855. Preprint. [Version 1] doi: 10.64898/2026.02.08.701855 (PMC12919075; doi:10.64898/2026.02.08.701855)
Supplement: Supplement 7 — Table S6. RNA-seq analysis comparing gene expression between groups of Oregon-R males exposed to NaAsO2. Adult males were exposed to 0 mM and 1.0 mM NaAsO2 for 1, 2, 4, 8, 24 or 48 hours prior to collection. [file media-7.xlsx]

## Sheet: Male 1mM 1h vs 0mM 1h
Table S6. RNA-seq analysis comparing gene expression between groups of Oregon-R males exposed to sodium arsenite. Adult males were exposed to 0 mM and 1.0 mM sodium arsenite for 1, 2, 4, 8, 24 or 48 hours prior to collection.
Condition: male; 0 mM vs 1 mM sodium arsenite; 1 hr exposure
	sym	desc	baseMean	log2FoldChange	lfcSE	pvalue	padj
FBgn0263493	CR43482	None	12.1774	28.1599	9.48682	6.18e-07	0.000393336
FBgn0028416	Met75Ca	Met75Ca	3841.64	27.786	3.61406	4.77e-15	1.6e-11
FBgn0053502	CG33502	None	359.298	24.4187	2.82368	2.24e-18	1.5e-14
FBgn0264823	asRNA:CR44031	antisense RNA:CR44031	60.2721	20.2052	3.37119	1.05e-09	1.84e-06
FBgn0050031	CG30031	None	38.7812	9.72124	9.70508	1.47e-05	0.00492609
FBgn0262510	CR43080	None	44.6734	7.26759	1.7073	8.26e-08	8.49e-05
FBgn0013277	Hsp70Ba	Heat-shock-protein-70Ba	85.8752	4.17984	3.7516	7.15e-06	0.00329516
FBgn0013279	Hsp70Bc	Heat-shock-protein-70Bc	878.859	3.61145	0.646418	1.24e-09	1.84e-06
FBgn0013278	Hsp70Bb	Heat-shock-protein-70Bb	2206.02	3.45444	0.621937	1.18e-09	1.84e-06
FBgn0051354	Hsp70Bbb	Hsp70Bbb	929.811	2.8488	1.4991	2.13e-06	0.00114072
FBgn0001230	Hsp68	Heat shock protein 68	2789.05	1.78854	0.584433	2.58e-07	0.000230153
FBgn0036772	CG5290	None	360.383	1.29107	0.32272	1.36e-07	0.000130224
FBgn0034480	CG16898	None	1777.98	1.21269	0.371177	9.83e-07	0.000597131
FBgn0001225	Hsp26	Heat shock protein 26	3368.58	0.949082	0.56795	1.84e-05	0.0058471
FBgn0038484	CG5246	None	106.848	0.917747	0.341426	6.55e-06	0.00312592
FBgn0287454	Pa1	PTIP associated 1	155.319	0.768443	0.22345	1.91e-06	0.00106301
FBgn0002641	mal	maroon-like	606.402	0.740023	0.292976	1.37e-05	0.00492609
FBgn0017558	Pdk	Pyruvate dehydrogenase kinase	2207.58	0.727436	0.163103	5.01e-08	5.58e-05
FBgn0263241	Mocs1	Molybdenum cofactor synthesis 1	727.825	0.722987	0.201381	1.34e-06	0.000779677
FBgn0035923	CG6511	None	217.564	0.722646	0.182047	3.81e-07	0.000282892
FBgn0086708	stv	starvin	2732.25	0.707263	0.277525	1.44e-05	0.00492609
FBgn0053346	CG33346	None	201.141	0.695548	0.453628	5.94e-05	0.0155617
FBgn0001223	Hsp22	Heat shock protein 22	3234.34	0.690405	0.639247	6.34e-05	0.0163061
FBgn0033792	CG13325	None	195.597	0.643356	0.32072	4.14e-05	0.0115311
FBgn0013343	Syx1A	Syntaxin 1A	74.9701	0.63528	0.522112	9.08e-05	0.0205651
FBgn0001224	Hsp23	Heat shock protein 23	2807.98	0.593663	0.640683	9.35e-05	0.0208371
FBgn0263080	CG43348	None	316.521	0.529928	0.447929	0.000161436	0.0317365
FBgn0037974	CG12224	None	1068.2	0.522955	0.495645	0.000167481	0.0319842
FBgn0285944	para	paralytic	294.385	0.492903	0.241987	7.25e-05	0.0176711
FBgn0000053	Gart	GART trifunctional enzyme	3101.8	0.486686	0.34028	0.000164267	0.031825
FBgn0032401	Plzf	Promyelocytic leukemia zinc finger	61.797	0.474159	0.360142	0.000196159	0.0336187
FBgn0031432	Cyp309a1	Cyp309a1	1149.64	0.463195	0.216502	7.27e-05	0.0176711
FBgn0267913	lncRNA:CR46194	long non-coding RNA:CR46194	226.459	0.453011	0.340855	0.000215762	0.0356088
FBgn0034335	GstE1	Glutathione S transferase E1	1302.37	0.406405	0.277953	0.00023984	0.0376304
FBgn0040256	Ugt35C1	UDP-glycosyltransferase family 35 member C1	535.178	0.399826	0.406606	0.000363326	0.0484631
FBgn0037279	CG1129	None	538.6	0.396758	0.135743	3.16e-05	0.00960412
FBgn0040153	l(1)G0469	lethal (1) G0469	229.344	0.394764	0.304386	0.000306036	0.0439902
FBgn0086558	Ubi-p5E	Ubiquitin-5E	6921.98	0.394074	0.0709376	2.97e-09	3.61e-06
FBgn0038595	CG7142	None	61.9754	0.392827	0.406203	0.000380657	0.0484631
FBgn0039309	CG11891	None	2072.45	0.391845	0.529545	0.000278415	0.0413538
FBgn0010041	GstD5	Glutathione S transferase D5	575.463	0.387374	0.651439	0.000185373	0.0330408
FBgn0037750	Whamy	WHAMM and JMY related	444.065	0.384786	0.176213	0.000106657	0.0229966
FBgn0030347	CG15739	None	646.81	0.380098	0.178078	0.000117531	0.0249391
FBgn0035290	dsb	debris buster	439.333	0.378213	0.26958	0.000301998	0.0438816
FBgn0001234	lncRNA:Hsromega	Heat shock RNA omega	2852.06	0.375356	0.331113	0.000396792	0.0496699
FBgn0034279	CG18635	None	172.525	0.37021	0.345343	0.000427032	0.0514285
FBgn0004919	gol	goliath	474.422	0.368484	0.15831	9.54e-05	0.0208989
FBgn0265185	CG44250	None	2210.67	0.362659	0.282602	0.000376442	0.0484631
FBgn0261113	Xrp1	Xrp1	13668	0.362173	0.150831	8.87e-05	0.0205651
FBgn0032901	sky	skywalker	742.946	0.34557	0.217179	0.000297409	0.0436897
FBgn0027581	CG6191	None	479.488	0.343927	0.273711	0.000435729	0.0520073
FBgn0033787	CG13321	None	3769.63	0.338095	0.306931	0.000517041	0.0585747
FBgn0003231	ref(2)P	refractory to sigma P	13549.2	0.332168	0.294566	0.000527869	0.0591187
FBgn0028978	trbl	tribbles	732.702	0.330546	0.323304	0.000572619	0.062744
FBgn0033207	CG12826	None	37.1502	0.327526	0.518829	0.000358184	0.0484631
FBgn0010040	GstD4	Glutathione S transferase D4	57.8319	0.32538	0.663981	0.000223741	0.0364753
FBgn0004228	mex1	midgut expression 1	483.479	0.324458	0.213168	0.000370562	0.0484631
FBgn0000317	ck	crinkled	269.902	0.323031	0.26059	0.000509848	0.0584989
FBgn0036449	bmm	brummer	1490.55	0.320186	0.191359	0.000314545	0.044717
FBgn0034160	CG5550	None	68.2651	0.318789	0.467601	0.000481285	0.0559463
FBgn0010038	GstD2	Glutathione S transferase D2	1429.34	0.310074	0.609932	0.000264654	0.0397516
FBgn0037724	Fst	Frost	1193.51	0.299383	0.468003	0.000511997	0.0584989
FBgn0033301	CG12780	None	1194.68	0.298552	0.285155	0.000712346	0.0743956
FBgn0032815	CG10462	None	258.525	0.292369	0.195289	0.000471359	0.0552731
FBgn0263116	5-HT1B	5-hydroxytryptamine (serotonin) receptor 1B	41.0629	0.291029	0.355252	0.000800616	0.0798704
FBgn0027532	CG7139	None	554.756	0.288796	0.176099	0.000397567	0.0496699
FBgn0036844	Mkp3	Mitogen-activated protein kinase phosphatase 3	298.554	0.282115	0.249901	0.000759702	0.0769371
FBgn0030928	CG15044	None	66.0135	0.279002	0.328208	0.000893769	0.0853422
FBgn0266136	Gyc76C	Guanylyl cyclase at 76C	20.8339	0.275576	2.62361	NA	NA
FBgn0028717	Lnk	Lnk	443.823	0.271392	0.169312	0.000462487	0.0547126
FBgn0263773	fok	fledgling of Klp38B	1581.68	0.264726	0.156353	0.000417471	0.0511996
FBgn0036419	CG13482	None	946.652	0.252215	0.371232	0.00100996	0.0918442
FBgn0036367	CG10116	None	399.936	0.249845	0.208652	0.000913607	0.0854398
FBgn0024352	Stip1	Stress induced phosphoprotein 1	1923.67	0.249192	0.266184	0.00113554	0.0979353
FBgn0039310	CG11878	None	2516.05	0.248698	0.22794	0.00102623	0.0920715
FBgn0035207	Herc4	HECT and RLD domain containing E3 ubiquitin ligase 4	1517.59	0.24687	0.136835	0.00037345	0.0484631
FBgn0004370	Ptp10D	Protein tyrosine phosphatase 10D	322.819	0.245705	0.243962	0.0011247	0.0976297
FBgn0264270	Sxl	Sex lethal	581.609	0.243332	0.187192	0.000843193	0.0822049
FBgn0022987	qkr54B	quaking related 54B	196.633	0.240039	0.208253	0.00103575	0.0923058
FBgn0264393	CG43841	None	41.2516	0.239733	0.414766	0.000848614	0.0822049
FBgn0033204	CG2065	None	2005.83	0.237842	0.417357	0.000837826	0.0822049
FBgn0032587	CG5953	None	393.032	0.236407	0.380379	0.00105795	0.0936599
FBgn0036309	Hip1	Huntingtin interacting protein 1	361.363	0.236106	0.178439	0.000855049	0.0822323
FBgn0036735	Edc3	Enhancer of decapping 3	181.501	0.233113	0.231756	0.0012582	0.105122
FBgn0000541	E(bx)	Enhancer of bithorax	543.953	0.230286	0.221252	0.00125412	0.105122
FBgn0001168	h	hairy	1235.65	0.226887	0.156069	0.000730358	0.0756855
FBgn0033139	Tsp42Er	Tetraspanin 42Er	425.887	0.226571	0.221026	0.00131334	0.10771
FBgn0283499	InR	Insulin-like receptor	238.149	0.224682	0.299959	0.00146042	0.11552
FBgn0033864	CG18368	None	299.622	0.224202	0.238501	0.0014263	0.113493
FBgn0035132	mthl10	methuselah-like 10	449.004	0.224068	0.174424	0.000975191	0.0899058
FBgn0265084	CG44195	None	89.7688	0.22398	0.566479	0.000408183	0.050524
FBgn0031033	CG14219	None	85.8963	0.222125	0.408012	0.000929978	0.086333
FBgn0032400	CG6770	None	8731.32	0.21849	0.200831	0.00132258	0.107806
FBgn0036147	Plod	procollagen lysyl hydroxylase	368.285	0.217275	0.285505	0.00158584	0.119099
FBgn0287582	sov	small ovary	319.661	0.217104	0.210791	0.00142149	0.113493
FBgn0036194	Dph1	Diphthamide biosynthesis 1	307.702	0.215686	0.17166	0.00107145	0.0942312
FBgn0028341	Ptpmeg2	Protein tyrosine phosphatase Meg2	997.478	0.215225	0.143572	0.000704784	0.0743646
FBgn0267733	lncRNA:CR46064	long non-coding RNA:CR46064	121.133	0.211084	0.222619	0.00160807	0.120093
FBgn0263081	CG43349	None	1185.86	0.20909	0.232818	0.0016905	0.124028
FBgn0040723	CG5011	None	841.536	0.208094	0.19568	0.00148139	0.11557
FBgn0044048	Ilp5	Insulin-like peptide 5	15.4921	0.195551	0.452206	0.000700784	0.0743646
FBgn0027569	cert	ceramide transfer protein	725.595	0.192621	0.151805	0.0011811	0.100567
FBgn0267468	asRNA:CR45818	antisense RNA:CR45818	109.568	0.192564	0.276001	0.00204242	0.143701
FBgn0267278	asRNA:CR45714	antisense RNA:CR45714	44.2066	0.191922	0.323597	0.00178976	0.129136
FBgn0024291	Sirt1	Sirtuin 1	538.497	0.190538	0.154836	0.00128198	0.106445
FBgn0030183	CG15309	None	286.521	0.18898	0.167118	0.00154666	0.116812
FBgn0032961	CG1416	None	1662.12	0.188363	0.241668	0.00218896	0.149296
FBgn0053111	CG33111	None	257.921	0.185462	0.196748	0.00206564	0.144573
FBgn0014037	Su(Tpl)	Su(Tpl)	1335.18	0.181854	0.156651	0.00152572	0.116548
FBgn0053229	CG33229	None	237.863	0.178613	0.238708	0.00245709	0.161012
FBgn0034063	CG8389	None	332.985	0.175073	0.213436	0.00252496	0.163061
FBgn0265512	mlt	mulet	2466.27	0.171695	0.143716	0.0014895	0.11557
FBgn0027617	CG5808	None	85.7417	0.171454	0.252928	0.00263549	0.16857
FBgn0003093	Pkc98E	Protein C kinase 98E	575.023	0.170952	0.182911	0.00238521	0.158604
FBgn0001226	Hsp27	Heat shock protein 27	1156.53	0.170718	0.26947	0.00257026	0.165189
FBgn0015279	Pi3K92E	Phosphatidylinositol 3-kinase 92E	492.54	0.170057	0.181975	0.00240493	0.158604
FBgn0038889	Fancm	Fanconi anemia group M helicase	280.945	0.164445	0.197552	0.00282652	0.178231
FBgn0263352	Unr	Upstream of N-ras	580.736	0.162943	0.208217	0.00295976	0.184888
FBgn0011837	Tis11	Tis11 zinc finger protein	231.189	0.162577	0.247842	0.00293291	0.184071
FBgn0265623	Su(z)2	Suppressor of zeste 2	122.943	0.161892	0.22572	0.00302901	0.186598
FBgn0043362	bchs	blue cheese	299.476	0.161448	0.236437	0.00302143	0.186598
FBgn0042105	CG18748	None	227.095	0.15814	0.203351	0.00314475	0.191086
FBgn0032935	Atg18b	Autophagy-related 18b	360.438	0.148488	0.184897	0.00346705	0.205989
FBgn0033224	Nop17l	Nop17 like	1262.03	0.146585	0.128077	0.00179677	0.129136
FBgn0026418	Hsc70Cb	Hsc70Cb	2908.68	0.145985	0.185504	0.00362015	0.211506
FBgn0037736	side-VII	sidestep VII	96.2749	0.145276	0.201681	0.00378569	0.218134
FBgn0033649	pyr	pyramus	183.614	0.141911	0.171857	0.00363113	0.211506
FBgn0001301	kel	kelch	269.254	0.137983	0.203666	0.00421339	0.238663
FBgn0039507	mrt	martik	539.77	0.136937	0.127509	0.00220401	0.14956
FBgn0040648	CG11666	None	69.4469	0.13655	0.211547	0.00427676	0.240731
FBgn0030808	RhoGAP15B	Rho GTPase activating protein at 15B	350.784	0.134481	0.207207	0.0044214	0.24525
FBgn0039818	CG11318	None	90.3899	0.134273	0.246482	0.00401272	0.229239
FBgn0042086	Tsp42Eb	Tetraspanin 42Eb	1385.17	0.133437	0.230062	0.0042859	0.240731
FBgn0085450	Snoo	Sno oncogene	166.049	0.13221	0.22779	0.00437843	0.244899
FBgn0050424	CG30424	None	191.593	0.131677	0.190157	0.0046118	0.250612
FBgn0052506	tbc	trabuco	177.211	0.130247	0.176411	0.0045773	0.249752
FBgn0010395	Itgbn	Integrin betanu subunit	201.501	0.129471	0.210936	0.00471738	0.253261
FBgn0035625	Blimp-1	Blimp-1	311.024	0.12741	0.180631	0.00487112	0.2601
FBgn0039067	wda	will decrease acetylation	127.589	0.126041	0.173538	0.00488368	0.2601
FBgn0031034	CG14205	None	221.226	0.125234	0.315096	0.00240848	0.158604
FBgn0019890	Smg5	Smg5 nonsense mediated mRNA decay factor	1877.18	0.124999	0.192226	0.00513114	0.270052
FBgn0083962	CG34126	None	529.58	0.122979	0.186207	0.00529141	0.27206
FBgn0003741	tra	transformer	218.23	0.121083	0.218296	0.00517777	0.270377
FBgn0036995	atk	artichoke	239.562	0.120594	0.204235	0.00540912	0.275758
FBgn0026181	Rok	Rho kinase	450.59	0.120526	0.165615	0.00523114	0.271046
FBgn0039038	CG6688	None	107.203	0.119418	0.220034	0.00525753	0.271362
FBgn0040207	kat80	katanin 80	199.12	0.118619	0.180336	0.00566504	0.28341
FBgn0266410	CG45050	None	4375.51	0.118462	0.164823	0.00542588	0.275758
FBgn0085404	CG34375	None	23.7179	0.117527	0.247686	0.0046977	0.253221
FBgn0024941	RSG7	Regulator of G-protein signaling 7	75.3983	0.11595	0.20387	0.005784	0.283944
FBgn0085424	nub	nubbin	192.195	0.115037	0.200736	0.00590489	0.283944
FBgn0029824	CG3726	None	259.525	0.114988	0.171945	0.0059561	0.285063
FBgn0033395	Cyp4p2	Cyp4p2	1445.57	0.113174	0.206463	0.00597081	0.285063
FBgn0037612	CG8112	None	551.099	0.111944	0.217036	0.005842	0.283944
FBgn0037363	Atg17	Autophagy-related 17	554.773	0.109031	0.183432	0.0066717	0.307054
FBgn0033205	CG2064	None	1530.8	0.10809	0.193439	0.00666287	0.307054
FBgn0038142	CheA87a	Chemosensory protein A 87a	114.469	0.107951	0.226003	0.00586726	0.283944
FBgn0033261	udd	under-developed	302.865	0.107449	0.161876	0.00668476	0.307054
FBgn0027493	AdSS	Adenylosuccinate Synthetase	3339.17	0.107316	0.145801	0.00601771	0.28628
FBgn0036306	CG10973	None	354.736	0.107151	0.196962	0.00669598	0.307054
FBgn0003719	tld	tolloid	53.2005	0.106978	0.236992	0.0055366	0.278245
FBgn0035903	CG6765	None	63.245	0.106792	0.188105	0.00687687	0.308584
FBgn0035824	CG8281	None	174.632	0.106294	0.163291	0.00687896	0.308584
FBgn0259822	Ca-beta	Ca2+-channel-protein-beta-subunit	215.916	0.10578	0.195498	0.00686332	0.308584
FBgn0037151	CG7130	None	255.775	0.105292	0.234923	0.00570298	0.28341
FBgn0004395	unk	unkempt	188.302	0.104785	0.190761	0.00705789	0.3145
FBgn0040513	kappaB-Ras	kappaB-Ras	160.881	0.10092	0.239826	0.00568899	0.28341
FBgn0015269	Nf1	Neurofibromin 1	388.886	0.100919	0.168071	0.00772538	0.330992
FBgn0039290	CG13654	None	150.514	0.100477	0.186146	0.00764561	0.329698
FBgn0261793	Trf2	TATA box binding protein-related factor 2	566.456	0.0999571	0.138674	0.00670705	0.307054
FBgn0034961	CG3163	None	149.114	0.0988422	0.154059	0.00777465	0.330992
FBgn0003345	sd	scalloped	436.78	0.0984247	0.151666	0.00775461	0.330992
FBgn0039260	Smg6	Smg6	1373.37	0.0971176	0.142177	0.00747704	0.327715
FBgn0015522	olf186-M	olf186-M	269.119	0.0967655	0.15425	0.00815116	0.335276
FBgn0028424	JhI-26	Juvenile hormone-inducible protein 26	743.591	0.0961733	0.129539	0.00660462	0.307054
FBgn0051683	CG31683	None	872.579	0.0956902	0.188498	0.00819282	0.335956
FBgn0036196	CG11658	None	575.341	0.0942857	0.13944	0.0078437	0.332289
FBgn0052062	Rbfox1	RNA-binding Fox protein 1	531.741	0.0942	0.136097	0.0075962	0.32962
FBgn0050055	lncRNA:CR30055	long non-coding RNA:CR30055	223.51	0.0938625	0.14524	0.00831268	0.33896
FBgn0053287	CG33287	None	237.953	0.093836	0.18352	0.00858251	0.343253
FBgn0034634	CG10494	None	63.1422	0.0933185	0.184488	0.00862753	0.343253
FBgn0037766	Teh1	tipE homolog 1	42.0375	0.0929231	0.189346	0.00852556	0.3426
FBgn0035397	PAN3	Poly(A) specific ribonuclease subunit PAN3	1011.95	0.0924534	0.137699	0.00809816	0.334124
FBgn0029823	Shmt	Serine hydroxymethyl transferase	4518.92	0.092342	0.142053	0.00843893	0.3426
FBgn0052767	CG32767	None	265.87	0.092164	0.146098	0.00871617	0.344727
FBgn0039137	CG13604	None	230.034	0.0917098	0.15597	0.00916644	0.355179
FBgn0035348	CG16758	None	7516.52	0.0916425	0.133715	0.00793646	0.332536
FBgn0261703	gce	germ cell-expressed bHLH-PAS	391.033	0.0897708	0.15777	0.00958893	0.363184
FBgn0027491	Cdk5alpha	Cdk5 activator-like protein	312.379	0.0895448	0.129306	0.00798504	0.332536
FBgn0036913	Usp32	Ubiquitin specific protease 32	478.665	0.0894864	0.154165	0.00959036	0.363184
FBgn0259192	CG42296	None	9.13982	0.0891718	0.270577	0.00391033	0.224349
FBgn0037521	CG2993	None	180.437	0.088732	0.176455	0.00956527	0.363184
FBgn0000052	Pfas	Phosphoribosylformylglycinamidine synthase	3458.11	0.0879823	0.196081	0.00887459	0.348928
FBgn0260635	Diap1	Death-associated inhibitor of apoptosis 1	3370.59	0.0875464	0.116017	0.00683799	0.308584
FBgn0001105	Gbeta13F	G protein beta-subunit 13F	1267.84	0.0874429	0.145942	0.00978307	0.366145
FBgn0052685	ZAP3	ZAP3	659.085	0.0873402	0.123677	0.00787968	0.332289
FBgn0036298	nst	nesthocker	434.582	0.0869999	0.139646	0.00952955	0.363184
FBgn0036900	CG8765	None	352.841	0.0862501	0.118375	0.00746741	0.327715
FBgn0024806	DIP2	DISCO Interacting Protein 2	426.926	0.0858695	0.144638	0.0101112	0.374421
FBgn0032613	Nepl9	Neprilysin-like 9	171.805	0.0851197	0.178735	0.010093	0.374421
FBgn0039593	Sid	Stress induced DNase	104.065	0.0847662	0.207877	0.00853423	0.3426
FBgn0051752	CG31752	None	92.3985	0.0844733	0.217504	0.0078689	0.332289
FBgn0003862	trx	trithorax	332.552	0.0842651	0.159937	0.0107733	0.387144
FBgn0260486	Ziz	Zizimin	265.664	0.0833903	0.152018	0.0109657	0.389742
FBgn0261397	didum	dilute class unconventional myosin	1499.72	0.0819531	0.148741	0.0112801	0.389742
FBgn0024248	chico	chico	468.456	0.081699	0.139345	0.0109593	0.389742
FBgn0038816	Lrrk	Leucine-rich repeat kinase	145.843	0.0812528	0.16915	0.0112016	0.389742
FBgn0265276	l(3)neo38	lethal (3) neo38	217.045	0.0811365	0.140771	0.0112087	0.389742
FBgn0260400	elav	embryonic lethal abnormal vision	105.796	0.0809491	0.174535	0.0110319	0.389742
FBgn0052865	lncRNA:alphagamma-element:CR32865	alphagamma-element:CR32865	177.468	0.0808869	0.333082	0.00213895	0.146633
FBgn0002431	hyd	hyperplastic discs	1029.18	0.0801377	0.143689	0.0116398	0.394926
FBgn0086916	snky	sneaky	81.2584	0.0800947	0.161136	0.0117147	0.39565
FBgn0028552	gammaSnap1	gamma Soluble NSF attachment protein 1	354.716	0.0800753	0.121954	0.00970848	0.365212
FBgn0262732	mbf1	multiprotein bridging factor 1	2645.15	0.0796921	0.151524	0.0119278	0.397993
FBgn0037336	CG2519	None	387.234	0.0795232	0.137808	0.0115241	0.393755
FBgn0264908	pHCl-1	pH-sensitive chloride channel 1	209.12	0.0795143	0.16011	0.0118795	0.397993
FBgn0031374	Wdr62	WD repeat domain 62	964.053	0.0793115	0.13411	0.0113175	0.389928
FBgn0037445	CG9727	None	259.049	0.078657	0.162532	0.0120169	0.397993
FBgn0265186	CG44251	None	454.245	0.0785663	0.173213	0.0115686	0.393755
FBgn0031762	CG9098	None	40.0765	0.0784663	0.184363	0.010916	0.389742
FBgn0052594	be	ben	328.246	0.0780092	0.12796	0.0111542	0.389742
FBgn0262730	dtn	detonator	234.58	0.0779008	0.158795	0.0123155	0.401344
FBgn0050020	CG30020	None	280.814	0.0776012	0.141629	0.0123394	0.401344
FBgn0013276	Hsp70Ab	Heat-shock-protein-70Ab	2052.5	0.0764879	0.46298	0.00169787	0.124028
FBgn0010383	Cyp18a1	Cytochrome P450-18a1	142.405	0.076248	0.158842	0.0127433	0.407543
FBgn0029092	ced-6	ced-6	1810.64	0.0760613	0.107025	0.00860483	0.343253
FBgn0033153	Gadd45	Growth arrest and DNA damage-inducible 45	457.381	0.0754504	0.171992	0.0122914	0.401344
FBgn0259740	CG42394	None	205.406	0.0750766	0.130306	0.0124617	0.402385
FBgn0085447	sif	still life	588.073	0.0749932	0.136197	0.0129553	0.411369
FBgn0035877	CG7083	None	410.769	0.0745278	0.137344	0.0131896	0.413031
FBgn0086686	l(3)L1231	lethal (3) L1231	398.055	0.0743676	0.12722	0.0124134	0.402385
FBgn0034400	CG15099	None	843.435	0.0741594	0.138178	0.0133651	0.414519
FBgn0034271	Vps50	Vacuolar protein sorting 50	169.85	0.0740502	0.141651	0.0135317	0.417764
FBgn0264904	asRNA:CR44095	antisense RNA:CR44095	27.3568	0.0739087	0.200667	0.0101552	0.374855
FBgn0021872	Xbp1	X box binding protein-1	7534.84	0.0739018	0.123035	0.01208	0.397993
FBgn0039466	CG5521	None	163.712	0.073533	0.160596	0.0133956	0.414519
FBgn0001087	g	garnet	293.27	0.0731453	0.11698	0.0114763	0.393371
FBgn0032805	CG10337	None	181.662	0.0730315	0.181482	0.0120764	0.397993
FBgn0039055	Rassf	Ras association family member	290.941	0.0726784	0.135121	0.0137612	0.419996
FBgn0005664	Crys	Crystallin	382.531	0.0724518	0.166378	0.0133451	0.414519
FBgn0035360	CG1246	None	885.502	0.0722564	0.143975	0.0142034	0.424766
FBgn0030006	CG17982	None	159.415	0.0719728	0.146501	0.0143013	0.426741
FBgn0265578	CG44405	None	33.7779	0.0718142	0.20975	0.00927525	0.358357
FBgn0036448	mop	myopic	753.706	0.0717418	0.122159	0.0128635	0.409428
FBgn0034501	CG13868	None	6564.6	0.0715703	0.134846	0.0141851	0.424766
FBgn0026563	CG1979	None	2227.9	0.0714715	0.130749	0.0139394	0.421588
FBgn0015772	Nak	Numb-associated kinase	692.014	0.0713379	0.130895	0.0140077	0.421746
FBgn0038865	cDIP	Common Dpr-interacting protein	601.007	0.0704569	0.139362	0.0148094	0.43503
FBgn0267365	l(2)SH0834	lethal (2) SH0834	221.958	0.0703464	0.124518	0.0137925	0.419996
FBgn0000633	CG17716	None	78.0584	0.0702918	0.168529	0.0137245	0.419996
FBgn0033484	CG2269	None	674.595	0.0702631	0.120925	0.0133499	0.414519
FBgn0040232	cmet	CENP-meta	205.805	0.0696297	0.138983	0.015131	0.436215
FBgn0036202	CG6024	None	86.7254	0.0694136	0.14324	0.0152497	0.436215
FBgn0287478	Camta	Calmodulin-binding transcription activator	264.185	0.0691565	0.138078	0.0153041	0.436215
FBgn0050096	CG30096	None	20.6837	0.0685437	0.207705	0.0096345	0.363825
FBgn0003169	put	punt	424.735	0.0685275	0.127501	0.0149619	0.43503
FBgn0261547	Exn	Ephexin	825.262	0.06826	0.104276	0.0111402	0.389742
FBgn0026404	Dronc	Death regulator Nedd2-like caspase	161.863	0.0680386	0.124451	0.0148737	0.43503
FBgn0262733	Src64B	Src oncogene at 64B	133.386	0.0679754	0.151057	0.0155625	0.439204
FBgn0015774	NetB	Netrin-B	78.2962	0.0678514	0.148503	0.0157173	0.439892
FBgn0036727	SecCl	Secretory chloride channel	353.53	0.067825	0.123587	0.0148759	0.43503
FBgn0031170	ABCA	ATP binding cassette subfamily A	283.578	0.0665456	0.147961	0.0162241	0.448297
FBgn0038056	CG5961	None	310.348	0.065606	0.110617	0.0138832	0.421481
FBgn0052107	CG32107	None	54.7405	0.0646411	0.202921	0.0104076	0.380135
FBgn0264490	Eip93F	Ecdysone-induced protein 93F	437.217	0.064357	0.11994	0.0162467	0.448297
FBgn0261529	ms(2)34Fe	male sterile (2) 34Fe	451.955	0.0639639	0.134451	0.0175849	0.458236
FBgn0035581	Dnah3	dynein, axonemal, heavy chain 3	646.864	0.0638183	0.143325	0.0175255	0.458186
FBgn0034186	CG8950	None	75.5741	0.0633843	0.154425	0.0169574	0.453372
FBgn0266098	rg	rugose	276.538	0.0630006	0.151197	0.0173707	0.455317
FBgn0010051	Itpr	Inositol 1,4,5,-trisphosphate receptor	485.28	0.062899	0.139107	0.0180812	0.464109
FBgn0285892	tea	telomere ends associated	231.164	0.0627897	0.130549	0.0180885	0.464109
FBgn0264776	CG44014	None	1230.16	0.0623729	0.154649	0.0173002	0.455307
FBgn0085810	CR41597	None	281.587	0.0623329	0.143055	0.0181922	0.464109
FBgn0001149	GstD1	Glutathione S transferase D1	16458.4	0.0622582	0.145669	0.0180737	0.464109
FBgn0029504	CHES-1-like	Checkpoint suppressor 1-like	367.726	0.0620136	0.124972	0.0181909	0.464109
FBgn0085434	NaCP60E	Na channel protein 60E	489.976	0.0619219	0.112848	0.0165399	0.449392
FBgn0031030	Tao	Tao	586.782	0.0618116	0.124601	0.0182801	0.464579
FBgn0032456	MRP	Multidrug-Resistance like Protein 1	2813.31	0.0613071	0.12119	0.0182468	0.464579
FBgn0262483	Rbp	RIM-binding protein	284.533	0.0609643	0.12774	0.0189994	0.474736
FBgn0033194	Vps13	Vacuolar protein sorting 13	853.763	0.0608286	0.128856	0.0191284	0.476181
FBgn0051040	Cog7	Component of oligomeric golgi complex 7	241.432	0.060592	0.111498	0.017154	0.454088
FBgn0001202	hook	hook	441.783	0.0604888	0.0934441	0.0124987	0.402609
FBgn0038680	Cyp12a5	Cyp12a5	482.021	0.060385	0.100876	0.0147042	0.434879
FBgn0033491	CG18011	None	60.6264	0.0599483	0.156166	0.0180168	0.464109
FBgn0020378	Sp1	Sp1	78.051	0.0591408	0.135077	0.020116	0.489502
FBgn0038466	CG8907	None	629.369	0.0590363	0.11958	0.0195622	0.483377
FBgn0034854	Golgin245	Golgin-245	623.681	0.0590009	0.103282	0.0163254	0.448297
FBgn0283473	S6KL	S6 Kinase Like	295.808	0.0589063	0.114309	0.0188805	0.473791
FBgn0284235	CG46319	None	1322.14	0.0588317	0.128833	0.0203318	0.489662
FBgn0267495	asRNA:CR45185	antisense RNA:CR45185	2.52265	0.058675	0.408443	0.00254815	NA
FBgn0035636	Cralbp	Cellular retinaldehyde binding protein	27.819	0.0583635	0.199133	0.0110108	0.389742
FBgn0041184	Socs36E	Suppressor of cytokine signaling at 36E	672.357	0.0582608	0.153911	0.0189272	0.473818
FBgn0036529	Pgant8	Polypeptide N-Acetylgalactosaminyltransferase 8	58.0431	0.0581961	0.13907	0.020437	0.489662
FBgn0032479	CG16974	None	1461.32	0.0580741	0.103709	0.0171297	0.454088
FBgn0261244	inaE	inactivation no afterpotential E	386.167	0.0579151	0.100305	0.0162975	0.448297
FBgn0259213	side-II	sidestep II	74.6469	0.0577115	0.13767	0.0207864	0.491347
FBgn0083977	CG34141	None	44.5427	0.0577039	0.148257	0.0198397	0.487532
FBgn0085436	Not1	Not1	2609.95	0.0576498	0.122365	0.0208061	0.491347
FBgn0037931	CG18476	None	136.033	0.0576372	0.118397	0.020421	0.489662
FBgn0030929	CG15043	None	3602.35	0.057548	0.17734	0.0153942	0.437851
FBgn0004655	wapl	wings apart-like	312.337	0.0574417	0.10983	0.0191143	0.476181
FBgn0085408	Shrm	Shroom	680.798	0.057385	0.0998633	0.0165732	0.449392
FBgn0265081	asRNA:CR44192	antisense RNA:CR44192	33.6984	0.0571294	0.180615	0.0148115	0.43503
FBgn0022981	rpk	ripped pocket	67.8509	0.0570342	0.160174	0.0184895	0.468122
FBgn0031535	CG12795	None	1027.59	0.0570149	0.161308	0.0183183	0.464666
FBgn0263864	Dark	Death-associated APAF1-related killer	197.859	0.056944	0.141915	0.0208634	0.491347
FBgn0262167	ana1	anastral spindle 1	343.31	0.0568187	0.129947	0.021609	0.493216
FBgn0000414	Dab	Disabled	487.261	0.0567889	0.132845	0.021559	0.493216
FBgn0262988	CG43296	None	36.7585	0.0566439	0.150316	0.0200544	0.489211
FBgn0063493	GstE7	Glutathione S transferase E7	1044.92	0.0566287	0.138667	0.0213116	0.493216
FBgn0002121	l(2)gl	lethal (2) giant larvae	540.604	0.0564755	0.120622	0.0215171	0.493216
FBgn0004242	Syt1	Synaptotagmin 1	901.063	0.0564238	0.110024	0.0199734	0.488441
FBgn0262473	Tl	Toll	246.619	0.0562712	0.137044	0.0216354	0.493216
FBgn0086358	Tab2	TAK1-associated binding protein 2	690.033	0.0559845	0.092192	0.015225	0.436215
FBgn0037315	Cerk	Ceramide kinase	999.628	0.0556104	0.0757232	0.00984727	0.366681
FBgn0013810	Dhc36C	Dynein heavy chain at 36C	393.25	0.0552933	0.132784	0.0224944	0.495772
FBgn0037660	beag	beag	256.478	0.0550019	0.0980655	0.0179745	0.464109
FBgn0039637	Ctl2	Choline transporter-like 2	1492.29	0.0548828	0.117809	0.0224945	0.495772
FBgn0260749	Utx	Utx histone demethylase	274.752	0.0547521	0.107398	0.0208176	0.491347
FBgn0025836	RhoGAP1A	Rho GTPase activating protein at 1A	559.168	0.0546812	0.122039	0.022983	0.501165
FBgn0029766	CG15784	None	8707.2	0.0546283	0.134022	0.0228396	0.501165
FBgn0023172	RhoGEF2	Rho guanine nucleotide exchange factor 2	978.024	0.054552	0.113441	0.0221943	0.495772
FBgn0039727	Vps13B	Vacuolar protein sorting 13B	963.514	0.05453	0.131574	0.0230531	0.501165
FBgn0051643	CG31643	None	123.473	0.0541968	0.119119	0.02318	0.501165
FBgn0259246	brp	bruchpilot	414.194	0.0541029	0.111347	0.0222307	0.495772
FBgn0036992	Hpd	4-hydroxyphenylpyruvate dioxygenase	4426.92	0.053951	0.112158	0.0225115	0.495772
FBgn0035688	fmt	fiery mountain	463.111	0.0537231	0.116959	0.0233781	0.501165
FBgn0032189	Ripalpha	RPA-interacting protein alpha	163.842	0.0535188	0.108801	0.0222599	0.495772
FBgn0261618	larp	La related protein	1302.08	0.0534957	0.112379	0.0229607	0.501165
FBgn0027342	fz4	frizzled 4	131.224	0.0532497	0.115087	0.023578	0.501165
FBgn0033945	CG12868	None	488.623	0.0531211	0.117518	0.0239545	0.506132
FBgn0015019	CCT3	Chaperonin containing TCP1 subunit 3	1804.82	0.0528788	0.131728	0.0241594	0.508475
FBgn0035477	CG14982	None	60.56	0.0528164	0.13447	0.0239663	0.506132
FBgn0053988	Mid1	Mid1	139.811	0.052774	0.118871	0.024363	0.508883
FBgn0037623	CG9801	None	594.229	0.052698	0.0894609	0.0170331	0.453582
FBgn0286511	Pld	Phospholipase D	337.049	0.0526793	0.105829	0.0223806	0.495772
FBgn0052218	lncRNA:CR32218	long non-coding RNA:CR32218	10.8962	0.0525369	0.216359	0.00759155	0.32962
FBgn0027587	CG7028	None	239.456	0.0525219	0.110712	0.0235844	0.501165
FBgn0003129	Poxm	Pox meso	66.4011	0.0523254	0.129541	0.0247021	0.5093
FBgn0086785	Vps36	Vacuolar protein sorting 36	227.122	0.0521913	0.0982288	0.0206598	0.491347
FBgn0032208	Ufd4	Ubiquitin fusion-degradation 4-like	2724.91	0.0521861	0.125995	0.0249729	0.51202
FBgn0053301	CG33301	None	390.816	0.0520299	0.143157	0.02333	0.501165
FBgn0050345	CG30345	None	428.186	0.0519948	0.0972808	0.0205421	0.490369
FBgn0032723	ssp3	short spindle 3	393.422	0.0514544	0.118637	0.0255191	0.514538
FBgn0028991	seq	sequoia	9.39873	0.0513213	0.359388	0.00321138	0.193377
FBgn0029666	CG10803	None	124.874	0.0512101	0.114173	0.0253745	0.513821
FBgn0037684	Srr	Serine racemase	264.904	0.051203	0.122424	0.0258363	0.517378
FBgn0001987	Gli	Gliotactin	417.524	0.051149	0.110728	0.024946	0.51202
FBgn0015399	kek1	kekkon 1	98.7864	0.0511226	0.134009	0.0251501	0.513788
FBgn0039538	CG12883	None	98.7312	0.0510209	0.122413	0.025993	0.517378
FBgn0261788	Ank2	Ankyrin 2	1308.79	0.0509973	0.0815071	0.0154623	0.438854
FBgn0037712	CG16789	None	44.5217	0.0509769	0.138874	0.0245977	0.5093
FBgn0030486	Set2	SET domain containing 2	584.216	0.0507563	0.114885	0.0258953	0.517378
FBgn0037275	CG14655	None	281.6	0.0507191	0.101826	0.0233341	0.501165
FBgn0264308	CG43778	None	105.779	0.0506679	0.124087	0.0262654	0.518464
FBgn0030706	Lrp4	LDL receptor related protein 4	163.131	0.0505284	0.126081	0.0262955	0.518464
FBgn0261560	Thor	Thor	4974.83	0.0503327	0.154611	0.021961	0.495772
FBgn0034758	CG13510	None	1736.95	0.0500129	0.122448	0.0268759	0.519187
FBgn0023531	CG32809	None	299.905	0.0498005	0.12695	0.0268347	0.51914
FBgn0032151	nAChRalpha6	nicotinic Acetylcholine Receptor alpha6	168.456	0.0496604	0.114997	0.0270029	0.520137
FBgn0039500	CG5984	None	35.5776	0.0496297	0.139891	0.0252699	0.513788
FBgn0030234	CG15211	None	325.224	0.0495951	0.10495	0.0254324	0.513821
FBgn0030613	Rab3-GEF	Rab3 GDP-GTP exchange factor	239.158	0.0495787	0.115307	0.0271104	0.521456
FBgn0266322	asRNA:CR44987	antisense RNA:CR44987	38.4962	0.0494948	0.159095	0.0211854	0.493216
FBgn0260748	CG5004	None	299.205	0.0494753	0.105537	0.0257096	0.516821
FBgn0013308	Odc2	Ornithine decarboxylase 2	13.738	0.0493059	0.180416	0.0151695	0.436215
FBgn0035704	Vps8	Vacuolar protein sorting 8	310.541	0.0489042	0.105894	0.0264507	0.518643
FBgn0034215	Mtap	Methylthioadenosine phosphorylase	608.363	0.0487388	0.105701	0.0266014	0.518643
FBgn0051140	CG31140	None	122.552	0.0486223	0.163541	0.0202159	0.489662
FBgn0052529	Hers	Histone gene-specific Epigenetic Repressor in late S phase	443.586	0.0484256	0.120679	0.0283863	0.531048
FBgn0029882	CG3226	None	599.418	0.0480091	0.111399	0.0284306	0.531048
FBgn0035645	CG5592	None	22.8105	0.0478548	0.148249	0.0245286	0.5093
FBgn0263106	DnaJ-1	DnaJ-like-1	2919.88	0.0478047	0.124789	0.0287314	0.533627
FBgn0039907	lgs	legless	837.473	0.0476803	0.0950343	0.024668	0.5093
FBgn0019972	Drice	Death related ICE-like caspase	262.711	0.0476404	0.108003	0.0283735	0.531048
FBgn0052406	PVRAP	PVR adaptor protein	55.6204	0.0472027	0.127012	0.0290345	0.535355
FBgn0038353	CG5399	None	4168.83	0.0471697	0.111859	0.0294494	0.537343
FBgn0019968	Khc-73	Kinesin heavy chain 73	757.876	0.0471481	0.114452	0.0296581	0.538681
FBgn0003268	rod	rough deal	71.3212	0.047015	0.130018	0.0287796	0.533627
FBgn0259224	CG42324	None	304.741	0.0469673	0.108145	0.0292214	0.535533
FBgn0030823	TTLL1A	Tubulin tyrosine ligase-like 1A	155.923	0.0469265	0.103302	0.0282788	0.531048
FBgn0034644	CG10082	None	846.78	0.046838	0.0880395	0.0228724	0.501165
FBgn0034005	ItgaPS4	Integrin alphaPS4 subunit	12.5144	0.046807	0.190929	0.0119031	0.397993
FBgn0287209	Gfat1	Glutamine:fructose-6-phosphate aminotransferase 1	697.402	0.0467877	0.0846468	0.021394	0.493216
FBgn0001233	Hsp83	Heat shock protein 83	29869	0.0465892	0.132225	0.0287589	0.533627
FBgn0050489	Cyp12d1-p	Cyp12d1-p	3133.36	0.0465446	0.158058	0.0223433	0.495772
FBgn0020312	Tmtc3	Transmembrane and tetratricopeptide repeat containing 3	200.937	0.0464994	0.11339	0.0303479	0.538855
FBgn0026620	tacc	transforming acidic coiled-coil protein	1297.59	0.0464783	0.0804437	0.0197963	0.487532
FBgn0262109	lncRNA:CR42862	long non-coding RNA:CR42862	14762.1	0.0464086	0.115114	0.0305181	0.538855
FBgn0037979	GCC185	GRIP and coiled-coil domain containing 185 kDa	379.559	0.0462733	0.112806	0.0305814	0.538855
FBgn0000108	Appl	beta amyloid protein precursor-like	547.53	0.0460325	0.107554	0.0303148	0.538855
FBgn0000307	chif	chiffon	265.374	0.0459541	0.112281	0.0309331	0.538855
FBgn0036806	Cyp12c1	Cyp12c1	999.289	0.0459438	0.117406	0.0310361	0.538855
FBgn0267959	lncRNA:CR46239	long non-coding RNA:CR46239	10.644	0.0459	0.181876	0.0143968	0.428634
FBgn0050269	CG30269	None	600.219	0.0456416	0.108882	0.0310087	0.538855
FBgn0016126	CaMKI	Calcium/calmodulin-dependent protein kinase I	1910.61	0.0456282	0.0882436	0.0246002	0.5093
FBgn0261844	pre-mod(mdg4)-V	None	169.336	0.0455692	0.135823	0.0288216	0.533639
FBgn0261445	sgl	sugarless	743.964	0.045523	0.0933489	0.0269492	0.519851
FBgn0051665	wry	weary	203.393	0.0454095	0.111371	0.0315462	0.541347
FBgn0259708	CG42362	None	342.071	0.0452295	0.127483	0.030737	0.538855
FBgn0052683	CG32683	None	25.0079	0.0450589	0.150589	0.0251678	0.513788
FBgn0085384	CG34355	None	95.3102	0.0449604	0.113294	0.0321969	0.54482
FBgn0030869	Socs16D	Suppressor of Cytokine Signaling at 16D	633.308	0.0449034	0.0934158	0.0278878	0.52695
FBgn0262739	AGO1	Argonaute-1	694.21	0.0448797	0.0921584	0.0274071	0.525466
FBgn0031233	Tbc1d15-17	TBC1 domain family member 15/17	370.18	0.0448785	0.0873265	0.0252521	0.513788
FBgn0039528	dsd	distracted	456.158	0.0446321	0.106797	0.0320822	0.544176
FBgn0284436	CCT8	Chaperonin containing TCP1 subunit 8	1736.33	0.0444108	0.10583	0.0322427	0.544906
FBgn0034389	Mctp	Multiple C2 domain and transmembrane region protein	382.226	0.0443882	0.103874	0.0319132	0.543262
FBgn0013733	shot	short stop	2931.05	0.0443292	0.1036	0.0319422	0.543262
FBgn0033988	pcs	parcas	475.79	0.0440732	0.100049	0.0314511	0.541103
FBgn0029503	CHORD	CHORD	346.183	0.0439499	0.113441	0.0334702	0.559988
FBgn0267749	lncRNA:CR46080	long non-coding RNA:CR46080	4.3502	0.0437115	0.398833	0.00406713	NA
FBgn0266889	asRNA:CR45350	antisense RNA:CR45350	41.8195	0.0434462	0.147689	0.0268135	0.51914
FBgn0052549	CG32549	None	3026.96	0.0433203	0.066206	0.0165509	0.449392
FBgn0040964	CG18661	None	47.2773	0.0430819	0.115639	0.0345001	0.56124
FBgn0033421	CG1888	None	265.183	0.0429676	0.0978252	0.0325444	0.548617
FBgn0036814	CG14073	None	329.178	0.0428023	0.122096	0.0340755	0.56124
FBgn0264945	asRNA:CR44114	antisense RNA:CR44114	3.24672	0.0427954	0.351661	0.00419645	NA
FBgn0011766	E2f1	E2F transcription factor 1	629.507	0.0427288	0.0832132	0.0265349	0.518643
FBgn0027948	msps	mini spindles	905.572	0.0426638	0.0922993	0.0310137	0.538855
FBgn0267173	lncRNA:CR45613	long non-coding RNA:CR45613	4.74338	0.0425859	0.25034	0.00567357	NA
FBgn0028504	CG12182	None	64.0569	0.042556	0.124232	0.0339575	0.56124
FBgn0038871	CG3337	None	210.94	0.0425004	0.0977725	0.0333072	0.558658
FBgn0000395	cv-2	crossveinless 2	308.295	0.0424432	0.111142	0.0354922	0.561729
FBgn0052651	CG32651	None	304.609	0.0424017	0.100245	0.0341736	0.56124
FBgn0035043	CG4781	None	467.544	0.042313	0.0927358	0.0318006	0.543262
FBgn0038211	CG9649	None	755.223	0.0422491	0.108174	0.0356747	0.561729
FBgn0050372	Asap	ArfGAP with SH3 domain, ankyrin repeat and PH domain	556.946	0.0421352	0.0999014	0.0345321	0.56124
FBgn0032689	CG10413	None	661.461	0.042104	0.0891207	0.0305704	0.538855
FBgn0033775	Cyp9h1	Cyp9h1	432.477	0.0419636	0.121986	0.0350355	0.561576
FBgn0264884	lncRNA:CR44075	long non-coding RNA:CR44075	36.8562	0.041794	0.125363	0.0345241	0.56124
FBgn0262517	Ltn1	Listerin E3 ubiquitin protein ligase 1	504.799	0.0417808	0.0990252	0.034906	0.561576
FBgn0033788	CG13323	None	3511.75	0.0416827	0.116261	0.0362406	0.562302
FBgn0030970	CG7326	None	42.6096	0.0416796	0.131591	0.0330397	0.554867
FBgn0016076	vri	vrille	1414.74	0.0416354	0.101075	0.0356627	0.561729
FBgn0034894	sigmar	salivary glands marred	298.608	0.0416348	0.0887119	0.031216	0.539839
FBgn0005617	msl-1	male-specific lethal 1	174.754	0.0415152	0.101133	0.0358814	0.561729
FBgn0039476	CG6271	None	34.5774	0.0414592	0.157663	0.0235006	0.501165
FBgn0267073	lncRNA:CR45517	long non-coding RNA:CR45517	86.7704	0.0414393	0.117108	0.0364527	0.563899
FBgn0086779	step	steppke	448.087	0.0414199	0.0813683	0.0277607	0.526505
FBgn0267002	unc-104	uncoordinated-104	961.279	0.0412835	0.097964	0.0354847	0.561729
FBgn0031620	CG11929	None	683.945	0.0412756	0.0947418	0.0344407	0.56124
FBgn0032964	CG11630	None	130.901	0.0410404	0.101452	0.0367706	0.564598
FBgn0051760	CG31760	None	97.0006	0.040976	0.104957	0.037415	0.568516
FBgn0038197	foxo	forkhead box, sub-group O	500.003	0.040959	0.0829322	0.0294638	0.537343
FBgn0004373	fwd	four wheel drive	778.932	0.0407417	0.0967652	0.0361159	0.562302
FBgn0037485	CG14606	None	146.254	0.0405474	0.104122	0.0380473	0.568923
FBgn0261862	whd	withered	2072.5	0.0403746	0.0948441	0.0361749	0.562302
FBgn0028879	CG15270	None	108.964	0.040373	0.112546	0.038426	0.571537
FBgn0004889	tws	twins	879.56	0.0402906	0.0777949	0.0277355	0.526505
FBgn0286516	aqz	aaquetzalli	1909.68	0.0402743	0.0779625	0.0278661	0.52695
FBgn0003943	Ubi-p63E	Ubiquitin-63E	12113.8	0.0402605	0.0832003	0.0309368	0.538855
FBgn0260943	Rbp6	RNA-binding protein 6	654.825	0.0401169	0.0897701	0.0346068	0.56124
FBgn0023388	Dap160	Dynamin associated protein 160	773.139	0.0399055	0.0701527	0.0237663	0.503499
FBgn0010812	unc-45	uncoordinated 45	646.217	0.0399037	0.108144	0.039357	0.572837
FBgn0264745	CR44003	None	5.66203	0.0398793	0.185523	0.0125164	NA
FBgn0039518	CG13978	None	1048.77	0.0398054	0.0908564	0.0357237	0.561729
FBgn0030748	Traf-like	TNF-receptor-associated factor-like	112.264	0.0397132	0.106875	0.0396639	0.572837
FBgn0010621	CCT5	Chaperonin containing TCP1 subunit 5	1813.48	0.0397017	0.105394	0.0396246	0.572837
FBgn0030376	CG2750	None	647.536	0.0396932	0.104122	0.039544	0.572837
FBgn0030600	hiw	highwire	435.843	0.039664	0.11062	0.0396544	0.572837
FBgn0030877	Arp8	Actin-related protein 8	123.253	0.0396549	0.10475	0.039664	0.572837
FBgn0250869	CG42240	None	1470.39	0.0396378	0.107416	0.0397986	0.572837
FBgn0033928	Arc2	Arc2	414.942	0.0395206	0.109717	0.0399374	0.572837
FBgn0030891	Ada3	transcriptional Adaptor 3	155.713	0.0394973	0.094405	0.0377584	0.568516
FBgn0039241	CG11089	None	3476.62	0.0394208	0.117259	0.0391147	0.572837
FBgn0286785	scb	scab	859.07	0.0392955	0.114131	0.0398351	0.572837
FBgn0036043	Ae2	Anion exchanger 2	685.902	0.0392697	0.0975589	0.0391892	0.572837
FBgn0265629	CG44437	None	52.2487	0.0389564	0.130712	0.0358212	0.561729
FBgn0050394	CG30394	None	241.915	0.0389218	0.0865068	0.0354818	0.561729
FBgn0259145	CG42260	None	57.7102	0.0387048	0.117584	0.0400363	0.573639
FBgn0264953	Piezo	Piezo	153.699	0.0386993	0.115453	0.0404885	0.576411
FBgn0266019	rudhira	rudhira	832.946	0.0386732	0.0968651	0.0402203	0.575043
FBgn0265630	sno	strawberry notch	631.295	0.0383788	0.0869682	0.0369134	0.564598
FBgn0036544	sff	sugar-free frosting	90.8538	0.0383007	0.104908	0.0421319	0.584643
FBgn0033443	CG1698	None	595.725	0.0382077	0.136085	0.0343299	0.56124
FBgn0085315	CG34286	None	127.758	0.0381001	0.0961786	0.0412466	0.58044
FBgn0051860	ZnT33D	Zinc transporter 33D	226.527	0.0380776	0.0873326	0.0377794	0.568516
FBgn0027598	cindr	CIN85 and CD2AP related	1089.66	0.0380672	0.0667476	0.0249399	0.51202
FBgn0085412	kmr	kramer	195.154	0.0380207	0.108295	0.0425569	0.5871
FBgn0023214	edl	ETS-domain lacking	124.752	0.0379732	0.110383	0.0424358	0.586034
FBgn0011834	Ser6	Serine protease 6	68.2318	0.0378875	0.113134	0.0421601	0.584643
FBgn0033592	CG13215	None	89.7006	0.0377834	0.145047	0.0303021	0.538855
FBgn0005775	Con	Connectin	82.7322	0.0377249	0.109093	0.0430071	0.587622
FBgn0035206	sturkopf	sturkopf	463.07	0.037709	0.077045	0.0325222	0.548617
FBgn0036945	Ssk	Snakeskin	1571.89	0.0376603	0.09833	0.0427023	0.58716
FBgn0033889	CG6701	None	1217.26	0.0375492	0.0975749	0.0427861	0.58716
FBgn0036994	CG5199	None	78.6085	0.0375431	0.112282	0.0428686	0.58716
FBgn0039157	Myo95E	Myosin 95E	199.659	0.0374355	0.0890865	0.0401236	0.574274
FBgn0267488	Mcr	Macroglobulin complement-related	401.741	0.0374275	0.0897825	0.0404584	0.576411
FBgn0037918	CG6791	None	294.629	0.0374056	0.0879688	0.0396617	0.572837
FBgn0052202	CG32202	None	59.1367	0.0373507	0.109188	0.0436564	0.590564
FBgn0261274	Ero1L	Endoplasmic reticulum oxidoreductin-1-like	882.65	0.0373432	0.0786524	0.0344048	0.56124
FBgn0260794	ctrip	circadian trip	2490.33	0.0372899	0.0975829	0.0433567	0.588087
FBgn0053180	Ranbp16	Ranbp16	488.198	0.0371459	0.0894476	0.0409794	0.578881
FBgn0040510	ACXA	Adenylyl cyclase X A	408.294	0.0370594	0.0950778	0.0432617	0.588053
FBgn0259734	Nost	Nostrin	198.564	0.0369797	0.104761	0.0446687	0.594614
FBgn0036030	Prps	Phosphoribosyl pyrophosphate synthetase	3317.41	0.0369705	0.0863027	0.0398653	0.572837
FBgn0053120	CG33120	None	343.552	0.036892	0.10509	0.0448328	0.594614
FBgn0029887	CG3198	None	555.243	0.0368526	0.0840462	0.0389112	0.572738
FBgn0264006	dysc	dyschronic	197.882	0.036772	0.0927472	0.0432031	0.588053
FBgn0030349	CG10353	None	520.748	0.0367667	0.0774299	0.0349651	0.561576
FBgn0035420	hob	hobbit	341.01	0.0365968	0.103976	0.0454515	0.594614
FBgn0053558	mim	missing-in-metastasis	805.772	0.0365921	0.0763541	0.034659	0.56124
FBgn0086895	pea	peanuts	122.817	0.0365867	0.0985182	0.0450971	0.594614
FBgn0000479	dnc	dunce	1080.09	0.036547	0.10533	0.0455055	0.594614
FBgn0003676	CCT1	Chaperonin containing TCP1 subunit 1	1392.23	0.0365345	0.100689	0.0454718	0.594614
FBgn0027553	NELF-B	NELF-B	100.595	0.036445	0.0976465	0.0452739	0.594614
FBgn0037040	CG12983	None	1068.66	0.0363703	0.0903098	0.0432589	0.588053
FBgn0037563	CG11672	None	413.773	0.0363399	0.0896957	0.0430749	0.587622
FBgn0053017	CG33017	None	822.971	0.0363372	0.103579	0.0459919	0.594614
FBgn0036398	upSET	upSET	482.694	0.0363366	0.0949303	0.0449233	0.594614
FBgn0030897	Frq1	Frequenin 1	145.851	0.0363356	0.0996223	0.0458082	0.594614
FBgn0038790	MtnC	Metallothionein C	786.181	0.0363106	0.155296	0.0246566	0.5093
FBgn0031981	Megf8	Multiple EGF like domains 8	168.635	0.0363083	0.0941069	0.0447613	0.594614
FBgn0020621	Pkn	Protein kinase N	801.853	0.0362306	0.0772083	0.0361334	0.562302
FBgn0052296	Mrtf	Myocardin-related transcription factor	193.406	0.0358114	0.0961095	0.0464742	0.594666
FBgn0032004	CG8292	None	534.994	0.0357921	0.0671763	0.0300284	0.538855
FBgn0259821	CG42402	None	73.733	0.0357263	0.110686	0.0463259	0.594666
FBgn0037705	mura	murashka	390.368	0.0355918	0.0947562	0.0467065	0.596344
FBgn0029820	CG16721	None	1940.31	0.0355838	0.0781575	0.038452	0.571537
FBgn0039084	CG10175	None	511.903	0.0354679	0.0735966	0.0355254	0.561729
FBgn0051457	CG31457	None	65.6089	0.0352647	0.104349	0.04822	0.604128
FBgn0031698	Ncoa6	Nuclear receptor coactivator 6	292.287	0.0351202	0.0889078	0.045938	0.594614
FBgn0039467	CG14253	None	143.134	0.0350929	0.0903079	0.0465901	0.595426
FBgn0034073	CG8414	None	126.847	0.0350674	0.0982232	0.0486215	0.604884
FBgn0038453	Arl6IP1	ADP-ribosylation factor-like 6 interacting protein 1	612.089	0.0349533	0.0640886	0.0297341	0.538855
FBgn0033352	PAN2	Poly(A)-binding protein-dependent poly(A) ribonuclease 2	596.456	0.0349199	0.08668	0.0454482	0.594614
FBgn0033538	CG11883	None	224.274	0.0349118	0.0873466	0.0457986	0.594614
FBgn0051948	CG31948	None	2272.03	0.0348572	0.0783146	0.0405446	0.576596
FBgn0003016	osp	outspread	263.322	0.0348409	0.0892529	0.0468554	0.597069
FBgn0002891	DNApol-zeta	DNA polymerase zeta catalytic subunit	141.335	0.0347972	0.105599	0.049079	0.607381
FBgn0040475	SH3PX1	SH3 and PX domain containing 1	867.1	0.0347441	0.0894177	0.0471932	0.598852
FBgn0261928	CG42795	None	314.422	0.0347027	0.106824	0.049084	0.607381
FBgn0010379	Akt1	Akt1	860.907	0.034647	0.0866435	0.046203	0.594664
FBgn0013433	beat-Ia	beaten path Ia	33.9059	0.0345205	0.115238	0.0471321	0.598852
FBgn0034717	CG5819	None	649.659	0.034514	0.0990909	0.0500467	0.612099
FBgn0033816	CG4679	None	301.419	0.034458	0.0815165	0.043824	0.590564
FBgn0001078	ftz-f1	ftz transcription factor 1	164.253	0.0344232	0.0994074	0.050284	0.613318
FBgn0024321	NK7.1	NK7.1	234.189	0.0342787	0.0850971	0.0464677	0.594666
FBgn0031885	Mnn1	Menin 1	314.101	0.0341913	0.0860277	0.0472164	0.598852
FBgn0085383	CG34354	None	82.5834	0.0341279	0.104812	0.050649	0.61464
FBgn0031322	CG5001	None	609.771	0.0340537	0.0707163	0.0371694	0.566982
FBgn0029687	Vap33	VAMP-associated protein 33kDa	1109.37	0.0340278	0.072214	0.0384089	0.571537
FBgn0031116	CG1695	None	113.131	0.0338075	0.0999079	0.0518197	0.622395
FBgn0015589	Apc	APC-like	511.016	0.0335399	0.0994875	0.052503	0.623753
FBgn0034742	CG4294	None	298.179	0.0334874	0.0984153	0.0526318	0.623753
FBgn0042178	Apl	Apollo	1580.64	0.0334774	0.0708354	0.0389311	0.572738
FBgn0036333	MICAL-like	MICAL-like	453.068	0.0334159	0.0737992	0.0414558	0.58044
FBgn0032726	CG10621	None	557.739	0.0334111	0.106544	0.0519027	0.622593
FBgn0265487	mbl	muscleblind	474.926	0.0334032	0.0802343	0.0461946	0.594664
FBgn0261854	aPKC	atypical protein kinase C	367.918	0.0333757	0.092579	0.0521569	0.623086
FBgn0263933	ebi	ebi	427.648	0.0333571	0.0667544	0.0359918	0.562077
FBgn0266717	Bruce	BIR repeat containing ubiquitin-conjugating enzyme	1722.81	0.0333399	0.0881536	0.050782	0.61464
FBgn0032938	CG8671	None	307.429	0.0332461	0.08054	0.0468973	0.597069
FBgn0261549	rdgA	retinal degeneration A	659.488	0.0332259	0.0946334	0.0530056	0.623883
FBgn0051158	Efa6	Exchange factor for Arf 6	589.951	0.0332204	0.0775105	0.0448698	0.594614
FBgn0067779	dbr	debra	270.497	0.033154	0.0840927	0.04937	0.608278
FBgn0032435	Oatp33Eb	Organic anion transporting polypeptide 33Eb	557.322	0.0331535	0.095076	0.0532765	0.623883
FBgn0032363	Dlg5	Discs large 5	363.158	0.0331012	0.0916361	0.0527228	0.623753
FBgn0286877	CG46399	None	59.7678	0.0330001	0.0997144	0.0538934	0.626085
FBgn0032210	CYLD	Cylindromatosis	993.962	0.0329728	0.0602252	0.0317975	0.543262
FBgn0039840	pHCl-2	pH-sensitive chloride channel 2	241.868	0.0328903	0.103085	0.0538067	0.626085
FBgn0031536	Cog3	Component of oligomeric golgi complex 3	273.533	0.0328527	0.0808711	0.0483916	0.604884
FBgn0085246	CG34217	None	32.2331	0.032851	0.206804	0.0098055	0.366145
FBgn0263994	CG43737	None	117.502	0.0328472	0.0960827	0.0542545	0.626857
FBgn0029507	Tsp42Ed	Tetraspanin 42Ed	1896.99	0.0327653	0.0866446	0.0519293	0.622593
FBgn0014396	tim	timeless	2374.32	0.0327568	0.0851409	0.05122	0.616855
FBgn0029526	CR18166	None	66.3499	0.0327422	0.100684	0.0544951	0.627844
FBgn0243512	puc	puckered	611.705	0.032727	0.0885194	0.0528492	0.623795
FBgn0039209	REPTOR	Repressed by TOR	353.156	0.0325172	0.0861671	0.0525163	0.623753
FBgn0039711	CG7824	None	132.026	0.0325146	0.0996597	0.0551818	0.627844
FBgn0038455	CG14907	None	418.874	0.0324589	0.0937963	0.0551192	0.627844
FBgn0002069	AspRS	Aspartyl-tRNA synthetase	1970.96	0.0323697	0.10526	0.0545987	0.627844
FBgn0263102	psq	pipsqueak	431.562	0.0322642	0.0781864	0.0485242	0.604884
FBgn0261986	RASSF8	Ras association domain family member 8	184.248	0.03222	0.0842599	0.0525477	0.623753
FBgn0032845	CG10747	None	260.716	0.0322112	0.0743558	0.0457842	0.594614
FBgn0085391	trv	trivet	146.912	0.0321725	0.0883175	0.0545715	0.627844
FBgn0050357	CG30357	None	147.392	0.0321521	0.0841603	0.052726	0.623753
FBgn0035715	Ist1	None	1008.71	0.0321404	0.0900692	0.0552692	0.627844
FBgn0000119	arr	arrow	190.762	0.032115	0.0890462	0.055023	0.627844
FBgn0052675	Tango5	Transport and Golgi organization 5	1199.76	0.0320943	0.0618879	0.035668	0.561729
FBgn0000352	cos	costa	99.9641	0.0320682	0.089612	0.0553634	0.627844
FBgn0083950	side-VI	sidestep VI	66.3961	0.0319851	0.0983641	0.0567224	0.631361
FBgn0036746	Crtc	CREB-regulated transcription coactivator	180.562	0.0319799	0.0899356	0.0557523	0.62997
FBgn0035001	Slik	Sterile20-like kinase	1252.07	0.0319764	0.0790113	0.0501137	0.612225
FBgn0262562	CG43102	None	375.5	0.0319297	0.0830385	0.0528695	0.623795
FBgn0261823	Asx	Additional sex combs	367.923	0.0319262	0.0852664	0.0540762	0.626422
FBgn0038063	Octbeta2R	Octopamine beta2 receptor	165.076	0.031926	0.0929136	0.0566163	0.631361
FBgn0030086	CCT2	Chaperonin containing TCP1 subunit 2	1694.01	0.0318292	0.0916607	0.0566863	0.631361
FBgn0051004	mesh	mesh	3157.94	0.0317944	0.104353	0.0562335	0.630452
FBgn0032699	CG10383	None	2030.03	0.0317777	0.111812	0.0535833	0.625832
FBgn0037326	CG14669	None	99.1983	0.0317527	0.0884249	0.0560155	0.62997
FBgn0002524	lace	lace	624.007	0.0317434	0.0882949	0.0560006	0.62997
FBgn0030017	CG2278	None	81.7949	0.0317161	0.0936348	0.0573794	0.633401
FBgn0038980	Octbeta1R	Octopamine beta1 receptor	55.4696	0.0316879	0.098812	0.0575308	0.633482
FBgn0005660	Ets21C	Ets at 21C	313.944	0.031598	0.130142	0.0428376	0.58716
FBgn0020653	Trxr-1	Thioredoxin reductase-1	8528.23	0.031528	0.0919419	0.0577203	0.634022
FBgn0265159	asRNA:CR44228	antisense RNA:CR44228	28.8163	0.0315011	0.126697	0.0454093	0.594614
FBgn0038504	Sur-8	Sur-8	411.698	0.031441	0.0738971	0.0481143	0.604021
FBgn0031399	mio	missing oocyte	381.719	0.0314364	0.0804999	0.0530684	0.623883
FBgn0083960	CG34124	None	198.127	0.0313528	0.105968	0.0568314	0.631911
FBgn0028899	CG31817	None	276.269	0.0312785	0.100294	0.0584912	0.636241
FBgn0027079	ValRS	Valyl-tRNA synthetase	719.575	0.0312123	0.0875694	0.0575763	0.633482
FBgn0037770	Art4	Arginine methyltransferase 4	123.141	0.0311725	0.0960513	0.0592039	0.639178
FBgn0015609	CadN	Cadherin-N	217.568	0.0311665	0.0798053	0.053604	0.625832
FBgn0037647	RagA-B	Ras-related GTP binding A/B	325.038	0.0311004	0.07564	0.0507759	0.61464
FBgn0263757	Rpb4	RNA polymerase II subunit Rpb4	59.5339	0.0310746	0.104334	0.058057	0.636241
FBgn0001624	dlg1	discs large 1	798.458	0.031026	0.0784566	0.0531901	0.623883
FBgn0052106	CG32106	None	426.68	0.0309744	0.0876262	0.0584454	0.636241
FBgn0014133	bif	bifocal	849.722	0.0309731	0.0736408	0.0496279	0.609207
FBgn0031292	CG15824	None	499.255	0.0309554	0.0882524	0.0587282	0.637757
FBgn0031589	Naprt	Nicotinate phosphoribosyltransferase	928.276	0.0309181	0.0623056	0.039785	0.572837
FBgn0259716	Nepl6	Neprilysin-like 6	347.444	0.0309101	0.110791	0.0558734	0.62997
FBgn0040734	BomS5	Bomanin Short 5	370.238	0.0308932	0.0928019	0.0599444	0.642096
FBgn0000244	by	blistery	1210.06	0.0308886	0.0669378	0.0440674	0.593246
FBgn0037551	Arl8	ADP ribosylation factor-like 8	355.965	0.0308416	0.0710137	0.0478739	0.60253
FBgn0031006	rictor	rapamycin-insensitive companion of Tor	348.084	0.0308189	0.0875806	0.0589906	0.638015
FBgn0034129	Parp16	Poly(ADP-ribose) polymerase family member 16	272.796	0.0308153	0.0709449	0.0479121	0.60253
FBgn0051693	CG31693	None	480.732	0.030741	0.0652652	0.0430782	0.587622
FBgn0039109	CG10365	None	2702	0.0307177	0.0444766	0.025983	0.517378
FBgn0039257	tnc	tenectin	164.285	0.0306885	0.0895745	0.0600639	0.642755
FBgn0030683	Mvd	Mevalonate diphosphate decarboxylase	63.5179	0.0306582	0.0987294	0.0605404	0.645894
FBgn0264324	spg	sponge	293.105	0.0306557	0.0874614	0.0595443	0.641048
FBgn0002643	mam	mastermind	320.586	0.0304247	0.0792453	0.056079	0.62997
FBgn0035589	CHMP2B	Charged multivesicular body protein 2b	320.308	0.03033	0.0807697	0.0574674	0.633457
FBgn0020620	RN-tre	Related to the N terminus of tre oncogene	547.313	0.0303126	0.0650102	0.0444009	0.594614
FBgn0028703	Nhe3	Na[+]/H[+] hydrogen exchanger 3	862.76	0.0303054	0.0652277	0.0446296	0.594614
FBgn0030013	GIIIspla2	Phospholipase A2 group III	451.017	0.0302669	0.104047	0.0602705	0.644042
FBgn0262827	CG43198	None	6.98557	0.0302413	0.146461	0.0295107	0.537465
FBgn0263354	CG42784	None	285.306	0.0301309	0.0782758	0.0565739	0.631361
FBgn0033609	Fbl6	F-box and leucine-rich repeat protein 6	247.651	0.0300448	0.0711092	0.0510459	0.616045
FBgn0263395	hppy	happyhour	563.134	0.0300306	0.0694818	0.0496271	0.609207
FBgn0033087	Hsepi	Heparan sulfate C5-epimerase	340.344	0.029999	0.0879003	0.0621415	0.648078
FBgn0053547	Rim	Rab3 interacting molecule	244.914	0.0299594	0.0871683	0.0620631	0.648078
FBgn0044011	Spn43Ad	Serpin 43Ad	132.864	0.0299545	0.115125	0.0554201	0.627844
FBgn0263048	Gpdh3	Glycerol-3-phosphate dehydrogenase 3	3997.71	0.0299439	0.0804557	0.0588257	0.637779
FBgn0263846	CG43707	None	135.076	0.0299433	0.0902174	0.0629005	0.649814
FBgn0037554	DNApol-iota	DNA polymerase iota	223.944	0.0299084	0.0835274	0.0607354	0.646941
FBgn0264598	PsGEF	Protostome-specific GEF	272.824	0.029893	0.090984	0.0632054	0.650947
FBgn0030246	CG1582	None	726.497	0.0298717	0.0760613	0.0559621	0.62997
FBgn0267820	asRNA:CR46145	antisense RNA:CR46145	9.2314	0.029782	0.145262	0.0303677	0.538855
FBgn0037862	mAcon2	Mitochondrial aconitase 2	1057.46	0.0297226	0.0671059	0.0486406	0.604884
FBgn0032719	CG17321	None	127.696	0.0297194	0.083224	0.0613478	0.648078
FBgn0003165	pum	pumilio	332.085	0.0296238	0.0714851	0.0531074	0.623883
FBgn0033347	CG8248	None	51.5956	0.0295815	0.0967286	0.0642279	0.653921
FBgn0039075	CG4393	None	156.129	0.0295055	0.0952489	0.0646635	0.654005
FBgn0036411	Sox21a	Sox21a	30.08	0.0294905	0.128143	0.0460656	0.594614
FBgn0030505	NFAT	NFAT nuclear factor	473.666	0.0294415	0.080015	0.0606432	0.646474
FBgn0038606	CG15803	None	39.4005	0.0294398	0.0997276	0.0640355	0.653474
FBgn0066101	LpR1	Lipophorin receptor 1	1355.59	0.0294343	0.0786484	0.0597504	0.641048
FBgn0031857	LUBEL	Linear Ubiquitin E3 ligase	482.672	0.0293997	0.0806756	0.0612398	0.648078
FBgn0259936	Uhg3	U snoRNA host gene 3	76.3512	0.0293449	0.09819	0.0647245	0.654005
FBgn0003891	tud	tudor	1316.59	0.0292805	0.0873007	0.0647742	0.654005
FBgn0261089	Sytalpha	Synaptotagmin alpha	75.6376	0.0292383	0.10079	0.0643326	0.654005
FBgn0010397	LamC	Lamin C	1163.33	0.0291316	0.076793	0.0597036	0.641048
FBgn0035756	unc-13-4A	unc-13-4A	86.3111	0.0291072	0.0892144	0.0659063	0.659178
FBgn0033238	azot	ahuizotl	276.754	0.0290891	0.0707409	0.0547104	0.627844
FBgn0039736	CG7912	None	11.382	0.029056	0.139255	0.0356108	0.561729
FBgn0031643	CG3008	None	664.271	0.0290309	0.0709768	0.0551833	0.627844
FBgn0261885	osa	osa	741.672	0.0290271	0.0746392	0.0584364	0.636241
FBgn0261836	Msp300	Muscle-specific protein 300 kDa	3904.19	0.0290111	0.0731633	0.0572418	0.633401
FBgn0003983	Vm34Ca	Vitelline membrane 34Ca	8.02393	0.0290086	0.737213	0.036734	0.564598
FBgn0028496	CG30116	None	281.06	0.0290052	0.0827076	0.0640862	0.653474
FBgn0039091	CG10182	None	39.0245	0.028997	0.134364	0.040388	0.576411
FBgn0052232	CG32232	None	70.403	0.0288919	0.0976419	0.0663422	0.659178
FBgn0038301	CG6654	None	106.256	0.0288845	0.0805676	0.0634145	0.651127
FBgn0033644	Tret1-2	Trehalose transporter 1-2	115.337	0.028833	0.0822317	0.0645899	0.654005
FBgn0016917	Stat92E	Signal-transducer and activator of transcription protein at 92E	1262.26	0.0286377	0.0761451	0.0614246	0.648078
FBgn0085420	DIP-delta	Dpr-interacting protein delta	16.7027	0.0286299	0.119837	0.0542244	0.626857
FBgn0037632	CCT7	Chaperonin containing TCP1 subunit 7	1456.54	0.028624	0.0882098	0.0676663	0.666044
FBgn0037327	PEK	pancreatic eIF-2alpha kinase	706.689	0.028619	0.0920632	0.0680443	0.666421
FBgn0050275	CG30275	None	270.957	0.0285586	0.0809894	0.065127	0.655853
FBgn0263997	CG43740	None	110.933	0.0285494	0.0794334	0.0642098	0.653921
FBgn0032475	Sfmbt	Scm-related gene containing four mbt domains	246.821	0.0284599	0.0798065	0.0648606	0.654383
FBgn0014011	Rac2	Rac2	560.705	0.0284402	0.0635724	0.050535	0.61464
FBgn0041337	Cyp309a2	Cyp309a2	779.827	0.0283394	0.0950694	0.0688134	0.666421
FBgn0038145	Droj2	DnaJ-like-2	8048.98	0.0283244	0.0646035	0.0520925	0.623086
FBgn0052037	CG32037	None	14.6305	0.0282186	0.129641	0.045361	0.594614
FBgn0283712	LIMK1	LIM domain kinase 1	607.306	0.0281702	0.0728385	0.0608276	0.647011
FBgn0033210	U2A	U2A	85.7133	0.0280627	0.0882344	0.0700255	0.667204
FBgn0030261	CG15203	None	262.433	0.028058	0.0868708	0.069782	0.667204
FBgn0030354	Upf1	Upf1 RNA helicase	553.059	0.0280453	0.0658531	0.0546359	0.627844
FBgn0040038	klhl10	kelch like family member 10	1069.25	0.0280288	0.0657493	0.0546064	0.627844
FBgn0028644	beat-Ic	beaten path Ic	16.8748	0.0279854	0.12756	0.0476272	0.602347
FBgn0267164	asRNA:CR45604	antisense RNA:CR45604	73.0279	0.0279717	0.109494	0.0634177	0.651127
FBgn0262867	Ptr	Patched-related	219.166	0.027802	0.0807739	0.0685336	0.666421
FBgn0033659	Damm	Death associated molecule related to Mch2 caspase	481.577	0.027793	0.0941908	0.0710187	0.667431
FBgn0051102	CG31102	None	361.194	0.0277577	0.0623478	0.0523331	0.623753
FBgn0052195	CG32195	None	376.584	0.027704	0.0828995	0.0700643	0.667204
FBgn0030993	Mec2	Mec2	682.339	0.0276981	0.0880496	0.0715749	0.669568
FBgn0264502	CG43901	None	70.3164	0.0276957	0.0941436	0.0714027	0.669289
FBgn0015037	Cyp4p1	Cytochrome P450-4p1	1393.53	0.0276625	0.0842529	0.0707978	0.667431
FBgn0053468	CG33468	None	70.7137	0.0276377	0.118204	0.0571656	0.633131
FBgn0085370	Pde11	Phosphodiesterase 11	490.203	0.0276196	0.0802557	0.0691216	0.666421
FBgn0260747	Chchd2	Coiled-coil-helix-coiled-coil-helix domain containing 2	6182.16	0.0275809	0.071101	0.0621059	0.648078
FBgn0053971	Ir62a	Ionotropic receptor 62a	13.6908	0.0274978	0.145805	0.029203	0.535533
FBgn0034542	Fem-1	Fem-1	782.538	0.0274921	0.0734177	0.0646829	0.654005
FBgn0037007	CG5059	None	1878.78	0.0274329	0.0791191	0.0693554	0.666421
FBgn0260756	CG42554	None	250.24	0.0272867	0.0740359	0.0662738	0.659178
FBgn0261514	NimA	Nimrod A	34.7742	0.0272448	0.0999579	0.0711149	0.667431
FBgn0003380	Sh	Shaker	483.843	0.0272187	0.0790591	0.0703989	0.667204
FBgn0027329	CCT6	Chaperonin containing TCP1 subunit 6	1592.26	0.0271698	0.0781946	0.0700871	0.667204
FBgn0016694	Pdp1	PAR-domain protein 1	2127.12	0.0271315	0.0632943	0.0563303	0.630673
FBgn0020304	drongo	drongo	1482.2	0.0271094	0.0699144	0.0633629	0.651127
FBgn0261574	kug	kugelei	318.371	0.0270842	0.0896599	0.0743811	0.676346
FBgn0034611	MFS16	Major Facilitator Superfamily Transporter 16	437.326	0.0270817	0.0694676	0.0630621	0.650849
FBgn0029761	SK	small conductance calcium-activated potassium channel	239.138	0.0270645	0.0870127	0.0742846	0.676346
FBgn0037743	CG8412	None	322.132	0.0270546	0.068813	0.0625432	0.648625
FBgn0025678	CaBP1	calcium-binding protein 1	1714.06	0.0270137	0.0901969	0.0746775	0.676346
FBgn0051106	CG31106	None	312.333	0.0269957	0.0881537	0.0747279	0.676346
FBgn0261671	tweek	tweek	578.964	0.0269808	0.0865393	0.0746008	0.676346
FBgn0085460	CG34431	None	29.21	0.0269336	0.114428	0.0618499	0.648078
FBgn0029948	CheA7a	Chemosensory protein A 7a	179.602	0.0269031	0.102399	0.0709748	0.667431
FBgn0035833	CG7565	None	178.058	0.0268432	0.0831719	0.0743658	0.676346
FBgn0001297	kay	kayak	2044.44	0.0268344	0.0662345	0.0610041	0.647238
FBgn0262631	lncRNA:CR43148	long non-coding RNA:CR43148	30.1917	0.0268191	0.100251	0.0724419	0.670851
FBgn0263603	Zn72D	Zinc-finger protein at 72D	816.334	0.0267842	0.0557652	0.0499051	0.610926
FBgn0265728	lncRNA:CR44535	long non-coding RNA:CR44535	40.332	0.0267295	0.118499	0.0582732	0.636241
FBgn0038237	Pde6	Phosphodiesterase 6	222.893	0.0265995	0.077612	0.072698	0.672084
FBgn0266861	lncRNA:CR45322	long non-coding RNA:CR45322	8.16704	0.02654	0.129986	0.0454066	0.594614
FBgn0010488	NAT1	NAT1	3386.53	0.0264747	0.0704983	0.0673498	0.664451
FBgn0030744	CG9992	None	373.487	0.0264652	0.0601677	0.0562634	0.630452
FBgn0052436	CG32436	None	4321.79	0.0264251	0.082396	0.0762096	0.682171
FBgn0035831	Pop4	POP4 ribonuclease P/MRP subunit	105.849	0.0263929	0.0834335	0.0767429	0.683877
FBgn0003267	ro	rough	5.82297	0.0263868	0.178308	0.0156193	NA
FBgn0063492	GstE8	Glutathione S transferase E8	337.929	0.0262972	0.0769381	0.0738863	0.676346
FBgn0267625	lncRNA:CR45963	long non-coding RNA:CR45963	12.1203	0.0261893	0.121151	0.0560768	0.62997
FBgn0051720	mthl15	methuselah-like 15	86.4697	0.0260674	0.0876674	0.0790928	0.688701
FBgn0052177	Ndfip	Nedd4 family interacting protein	854.454	0.0260617	0.0532561	0.05072	0.61464
FBgn0259110	mmd	mind-meld	222.185	0.0260237	0.0760932	0.0748137	0.676463
FBgn0030961	CG7058	None	39.2932	0.0259095	0.108269	0.069719	0.667204
FBgn0262869	Gfrl	Glial cell line-derived neurotrophic family receptor-like	102.799	0.0258728	0.0830992	0.0793743	0.689868
FBgn0037718	P58IPK	P58IPK	1262.15	0.0258704	0.0823172	0.0791327	0.688701
FBgn0002932	neur	neuralized	187.285	0.0258349	0.085015	0.080023	0.691948
FBgn0028490	CG31705	None	8115.86	0.0258312	0.0900086	0.080079	0.691948
FBgn0014184	Oda	Ornithine decarboxylase antizyme	16609.5	0.0258003	0.0445013	0.0433763	0.588087
FBgn0051445	CG31445	None	739.79	0.0257621	0.0682245	0.0690861	0.666421
FBgn0034709	Swim	Secreted Wg-interacting molecule	960.079	0.0257612	0.0807664	0.0791153	0.688701
FBgn0265576	CG44403	None	402.597	0.025756	0.0653554	0.0659788	0.659178
FBgn0264606	Fife	Fife	204.64	0.0257183	0.0792245	0.0785927	0.687287
FBgn0016061	side	sidestep	120.021	0.0256444	0.0777106	0.0781246	0.685067
FBgn0264984	lncRNA:CR44135	long non-coding RNA:CR44135	12.7414	0.0255753	0.124851	0.0520299	0.623086
FBgn0067311	CheB38b	Chemosensory protein B 38b	28.2171	0.0255506	0.122706	0.0547763	0.627844
FBgn0265523	Smr	Smrter	227.564	0.025541	0.0862593	0.0816943	0.695236
FBgn0263320	CG43401	None	64.8412	0.0255386	0.0866039	0.081723	0.695236
FBgn0004595	pros	prospero	455.384	0.0255125	0.0820104	0.081	0.695236
FBgn0265988	mv	mauve	562.263	0.0254771	0.0894998	0.081857	0.695236
FBgn0041094	scyl	scylla	1454.43	0.0254488	0.0602807	0.0618971	0.648078
FBgn0028538	Sec71	Secretory 71	1041.62	0.0254424	0.0691159	0.0719381	0.670851
FBgn0261641	CG42724	None	663.374	0.0254078	0.0619175	0.0640522	0.653474
FBgn0040551	CG11686	None	302.562	0.0253992	0.0754422	0.0779959	0.685067
FBgn0086906	sls	sallimus	5248.87	0.0253876	0.0684515	0.0715706	0.669568
FBgn0031632	CG15628	None	1610.56	0.0253555	0.0659511	0.0690196	0.666421
FBgn0260798	Gprk1	G protein-coupled receptor kinase 1	416.353	0.0253333	0.0627382	0.0654513	0.657365
FBgn0263087	CG43355	None	4.45266	0.0253253	0.247747	0.010518	NA
FBgn0032484	kek4	kekkon 4	62.1794	0.0253027	0.0886826	0.0828344	0.695236
FBgn0039026	CG7029	None	1098.51	0.0252759	0.0732979	0.0769966	0.683877
FBgn0032296	CG6729	None	263.226	0.0252461	0.0704161	0.074475	0.676346
FBgn0002869	MtnB	Metallothionein B	255.322	0.0252037	0.13513	0.038988	0.572738
FBgn0264089	sli	slit	306.689	0.0251878	0.077128	0.0804687	0.693295
FBgn0283501	lncRNA:CR46115	long non-coding RNA:CR46115	3.76565	0.0251835	0.206646	0.012646	NA
FBgn0029789	PGAP1	Post-GPI attachment to proteins 1	217.834	0.0251731	0.082125	0.0829595	0.695236
FBgn0040765	luna	luna	68.2301	0.025172	0.0988782	0.0793241	0.689868
FBgn0053258	CG33258	None	1204.12	0.0251604	0.0758333	0.0797445	0.691948
FBgn0263220	Hk	Hyperkinetic	367.347	0.0251133	0.064781	0.0691604	0.666421
FBgn0002868	MtnA	Metallothionein A	17638.5	0.0250973	0.0883129	0.0839233	0.695236
FBgn0038542	TyrR	Tyramine receptor	86.4347	0.0250568	0.0839133	0.084046	0.695236
FBgn0037188	CG7369	None	149.426	0.025032	0.0798205	0.0829044	0.695236
FBgn0029831	CG5966	None	1179.22	0.0250165	0.101694	0.0779288	0.685067
FBgn0039427	CG5447	None	212.353	0.0250145	0.0717202	0.0771987	0.684345
FBgn0036663	CG9674	None	4303.56	0.0250142	0.0787397	0.0824762	0.695236
FBgn0085382	CG34353	None	68.4226	0.0249495	0.0899809	0.0843713	0.695236
FBgn0005386	ash1	absent, small, or homeotic discs 1	374.831	0.0249019	0.076305	0.0816839	0.695236
FBgn0028950	CG15255	None	883.38	0.0248962	0.0799669	0.0837854	0.695236
FBgn0032087	CG9568	None	751.533	0.0248952	0.0817241	0.0844488	0.695236
FBgn0267613	asRNA:CR45951	antisense RNA:CR45951	7.97847	0.0248576	0.147336	0.0276356	0.526505
FBgn0261238	Alh	Alhambra	472.187	0.0248467	0.0676591	0.0740964	0.676346
FBgn0040508	ACXC	Adenylyl cyclase X C	653.655	0.02479	0.0751633	0.0815694	0.695236
FBgn0042111	CG18766	None	291.432	0.0247618	0.0572821	0.0623425	0.648389
FBgn0050356	CG30356	None	258.963	0.0247558	0.0631291	0.0694438	0.666421
FBgn0261998	CG42816	None	196.206	0.0247219	0.0802891	0.0849762	0.695337
FBgn0027094	AlaRS	Alanyl-tRNA synthetase	1110.81	0.0247062	0.072711	0.0800899	0.691948
FBgn0262848	CR43212	None	127.701	0.0247051	0.0907891	0.0853676	0.69582
FBgn0265811	asRNA:CR44600	antisense RNA:CR44600	16.696	0.0246944	0.114329	0.066282	0.659178
FBgn0022786	Hira	Hira	172.97	0.02468	0.0651289	0.0722941	0.670851
FBgn0032444	CCT4	Chaperonin containing TCP1 subunit 4	1494.46	0.0246787	0.0771418	0.0836374	0.695236
FBgn0259164	CG42269	None	92.7176	0.0246659	0.0951231	0.0836821	0.695236
FBgn0032506	CG9395	None	70.6722	0.0246182	0.0814936	0.086027	0.697433
FBgn0032341	Reps	RALBP1 associated Eps domain containing	214.144	0.0245966	0.0760941	0.083479	0.695236
FBgn0085227	CG34198	None	355.85	0.0245298	0.0760928	0.0839095	0.695236
FBgn0264087	Slob	Slowpoke binding protein	732.842	0.0245247	0.0610967	0.0684456	0.666421
FBgn0016976	stnA	stoned A	434.262	0.0245224	0.0779371	0.0850967	0.695337
FBgn0264467	asRNA:CR43875	antisense RNA:CR43875	5.41883	0.0245112	0.137935	0.0356475	NA
FBgn0036984	CG13248	None	88.0627	0.0244796	0.0806993	0.0866132	0.697496
FBgn0260934	par-1	par-1	2295.45	0.0244644	0.0685485	0.0775678	0.684696
FBgn0010473	tutl	turtle	389.058	0.0244576	0.0738822	0.0827229	0.695236
FBgn0266594	lncRNA:CR45119	long non-coding RNA:CR45119	5.68499	0.0244102	0.224081	0.0119739	NA
FBgn0032665	CG15152	None	205.766	0.0244088	0.0713557	0.0808032	0.694648
FBgn0044328	CG32052	None	66.2898	0.0243911	0.0798523	0.0868449	0.697496
FBgn0034140	Lst	Limostatin	1585.32	0.0243865	0.0833681	0.0878296	0.697627
FBgn0037975	CG3397	None	499.544	0.024375	0.101263	0.0806441	0.693726
FBgn0016977	spen	split ends	514.587	0.0243722	0.0763005	0.0850746	0.695337
FBgn0038349	AOX3	Aldehyde oxidase 3	2354.9	0.0243676	0.0571473	0.0645758	0.654005
FBgn0265101	Sgt1	suppressor-of-G2-allele-of-skp1	651.034	0.0243667	0.0654467	0.07472	0.676346
FBgn0030679	CG8206	None	2442.99	0.0243539	0.0620096	0.0706649	0.667431
FBgn0265855	lncRNA:CR44644	long non-coding RNA:CR44644	32.0676	0.0243249	0.0966558	0.0842782	0.695236
FBgn0259174	Nedd4	Nedd4	1068.69	0.0243072	0.0547046	0.0619738	0.648078
FBgn0052279	Drsl2	Drosomycin-like 2	28.4766	0.0242932	0.139072	0.0344324	0.56124
FBgn0003513	ss	spineless	28.9931	0.0242374	0.101982	0.0805448	0.693318
FBgn0028579	phtf	phtf	1371.9	0.0241841	0.0539	0.0617565	0.648078
FBgn0030790	CG4768	None	220.653	0.0241706	0.0747864	0.0853503	0.69582
FBgn0013759	CASK	CASK	577.084	0.0241705	0.0736931	0.0844937	0.695236
FBgn0033259	Tmem63	Transmembrane protein 63	554.997	0.0241505	0.0721356	0.0832833	0.695236
FBgn0266404	asRNA:CR45044	antisense RNA:CR45044	51.3831	0.0240981	0.100773	0.0821169	0.695236
FBgn0264084	lncRNA:CR43753	long non-coding RNA:CR43753	21.2324	0.024092	0.112983	0.0691082	0.666421
FBgn0260634	eIF4G2	eukaryotic translation initiation factor 4G2	2805.12	0.0240864	0.080868	0.0891231	0.700704
FBgn0031145	Ntf-2	Nuclear transport factor-2	831.686	0.0239978	0.0699842	0.0822641	0.695236
FBgn0044826	Pak3	Pak3	465.81	0.023959	0.0716439	0.0841563	0.695236
FBgn0038325	Atg4b	Autophagy-related 4b	265.8	0.0239546	0.059902	0.0706749	0.667431
FBgn0029881	pigs	pickled eggs	494.861	0.0239444	0.0783048	0.089044	0.700704
FBgn0003392	shi	shibire	1490.3	0.0238897	0.0535622	0.0631716	0.650947
FBgn0032006	Pvr	PDGF- and VEGF-receptor related	781.553	0.0238743	0.0796279	0.0900723	0.701951
FBgn0262146	MtnE	Metallothionein E	234.252	0.0238381	0.140942	0.0326	0.548862
FBgn0038498	beat-IIa	beaten path IIa	110.766	0.0238222	0.0742801	0.0873579	0.697496
FBgn0037065	CG12974	None	1020.45	0.0238084	0.0726498	0.086121	0.697496
FBgn0086346	ALiX	ALG-2 interacting protein X	2603.01	0.0237996	0.0780286	0.0898772	0.701389
FBgn0004657	mys	myospheroid	1103.16	0.0237737	0.070755	0.0846161	0.695236
FBgn0261698	SLO2	slowpoke 2	183.137	0.0237693	0.0749874	0.0882497	0.700131
FBgn0265901	asRNA:CR44690	antisense RNA:CR44690	148.985	0.0237646	0.0918563	0.0897049	0.701389
FBgn0036482	CG13457	None	429.996	0.0237018	0.0691539	0.0835012	0.695236
FBgn0025830	IntS8	Integrator 8	133.7	0.023699	0.0705347	0.0849337	0.695337
FBgn0053307	CG33307	None	387.493	0.0236903	0.0746998	0.0885953	0.700639
FBgn0259927	CG42450	None	172.203	0.0236766	0.0761081	0.0896466	0.701389
FBgn0004852	Ac76E	Adenylyl cyclase 76E	491.875	0.0236657	0.0733163	0.0876967	0.697499
FBgn0014417	CG13397	None	200.799	0.023658	0.0944413	0.0887794	0.700704
FBgn0030716	CG9170	None	287.311	0.0236253	0.0630242	0.0768849	0.683877
FBgn0036274	CG4328	None	17.695	0.0235908	0.104911	0.0799647	0.691948
FBgn0033234	MFS12	Major Facilitator Superfamily Transporter 12	341.025	0.0235726	0.107278	0.0773605	0.684696
FBgn0044046	Ilp7	Insulin-like peptide 7	6.13514	0.0234931	0.129598	0.0455519	NA
FBgn0034748	CG17807	None	164.848	0.0234829	0.0735864	0.0892263	0.700704
FBgn0031779	CG9175	None	419.549	0.0234288	0.0609899	0.0756981	0.679279
FBgn0028983	Spn55B	Serpin 55B	559.394	0.0233705	0.0842437	0.0940797	0.710396
FBgn0034308	Naus	Nausicaa	369.372	0.0233518	0.059537	0.0743637	0.676346
FBgn0046876	Obp83ef	Odorant-binding protein 83ef	43.2826	0.0233217	0.0954857	0.089685	0.701389
FBgn0054040	CG34040	None	966.089	0.0232898	0.0874649	0.0940403	0.710396
FBgn0262531	CG43085	None	15.0439	0.023276	0.107942	0.077415	0.684696
FBgn0266039	lncRNA:CR44804	long non-coding RNA:CR44804	4.84642	0.023247	0.135748	0.0376992	NA
FBgn0043865	SA-2	Stromalin-2	143.407	0.0232466	0.0764201	0.0928731	0.708554
FBgn0037936	CG6908	None	2220.12	0.0231994	0.096834	0.0892186	0.700704
FBgn0032817	CG10631	None	327.621	0.0231543	0.0805472	0.0951662	0.710396
FBgn0050268	CG30268	None	108.962	0.0231482	0.0808195	0.0952658	0.710396
FBgn0010825	Gug	Grunge	431.946	0.0231256	0.0732158	0.0915575	0.704223
FBgn0038344	obe	obelus	290.041	0.0231124	0.078407	0.094792	0.710396
FBgn0267489	PRY	polycystine-related-Y	15.3094	0.0230923	0.10806	0.0777826	0.685067
FBgn0037105	S1P	S1P	88.5211	0.0230839	0.0774915	0.0945989	0.710396
FBgn0283476	Dhc16F	Dynein heavy chain at 16F	279.65	0.0230533	0.0821175	0.0960925	0.711488
FBgn0013997	Nrx-IV	Neurexin IV	351.282	0.0230464	0.0676278	0.0867049	0.697496
FBgn0035137	CG1233	None	386.09	0.0230458	0.0721808	0.0912935	0.704031
FBgn0052311	zormin	zormin	2116.56	0.0230317	0.0680981	0.0873432	0.697496
FBgn0265813	lncRNA:CR44602	long non-coding RNA:CR44602	4.97945	0.0230091	0.140784	0.0327156	NA
FBgn0262975	cnc	cap-n-collar	1737.86	0.0229954	0.049147	0.0636229	0.651927
FBgn0030049	Trf4-1	Topoisomerase related function 4-1	321.976	0.0229901	0.0608033	0.0786636	0.687304
FBgn0039596	CG10000	None	81.8378	0.022982	0.094178	0.0923094	0.707278
FBgn0031098	CG17068	None	165.102	0.022972	0.0749119	0.0939539	0.710396
FBgn0085385	bma	black match	25.9025	0.0229596	0.10167	0.0857199	0.696621
FBgn0033504	CAP	CAP	2876.39	0.0229503	0.0516355	0.0669569	0.663514
FBgn0264693	ens	ensconsin	1671.29	0.0229456	0.0611256	0.0794216	0.689868
FBgn0035270	CG13933	None	461.768	0.02294	0.0608273	0.079071	0.688701
FBgn0037074	CG7324	None	1344.45	0.0229213	0.0639425	0.0832454	0.695236
FBgn0263110	CG43367	None	417.785	0.0228952	0.0752195	0.0947287	0.710396
FBgn0266705	asRNA:CR45195	antisense RNA:CR45195	30.2436	0.0228594	0.115232	0.0680354	0.666421
FBgn0029663	CG10804	None	58.3075	0.0228535	0.0924029	0.0941906	0.710396
FBgn0001235	hth	homothorax	334.546	0.0227829	0.0785284	0.0971999	0.71245
FBgn0264448	asRNA:CR43866	antisense RNA:CR43866	11.1934	0.0227679	0.119294	0.0615978	0.648078
FBgn0036126	Irbp18	Inverted repeat binding protein 18 kDa	202.633	0.0226877	0.0724875	0.0943126	0.710396
FBgn0000179	bi	bifid	36.9881	0.0226733	0.0880928	0.0975091	0.71245
FBgn0030276	Dlic	Dynein light intermediate chain	889.92	0.0226704	0.0602185	0.0803172	0.692697
FBgn0003339	Scr	Sex combs reduced	39.8852	0.0225821	0.0880786	0.0980702	0.712889
FBgn0028516	ZnT35C	Zinc transporter 35C	648.967	0.0225591	0.0636801	0.0857513	0.696621
FBgn0033052	SCAP	SREBP cleavage activating protein	908.685	0.0225049	0.0728975	0.0960848	0.711488
FBgn0265194	Trpm	Transient receptor potential cation channel, subfamily M	738.931	0.022491	0.0663269	0.0895793	0.701389
FBgn0052432	CG32432	None	180.686	0.0224899	0.0746445	0.0974619	0.71245
FBgn0259214	PMCA	plasma membrane calcium ATPase	1842.18	0.0224565	0.0632593	0.0860313	0.697433
FBgn0031954	CG14537	None	248.513	0.022446	0.0609178	0.0830152	0.695236
FBgn0052600	dpr8	defective proboscis extension response 8	54.1938	0.0224192	0.0914234	0.0972235	0.71245
FBgn0032032	CG17294	None	126.181	0.0224153	0.0762267	0.0989606	0.714169
FBgn0040729	CG15126	None	175.271	0.0223939	0.0714765	0.0957816	0.710549
FBgn0034046	tun	tungus	192.867	0.0223614	0.0667429	0.0911284	0.704031
FBgn0027951	MTA1-like	Metastasis associated 1-like	499.852	0.0223394	0.0647281	0.0888614	0.700704
FBgn0034329	BomS1	Bomanin Short 1	460.253	0.0222961	0.0974033	0.0929533	0.708554
FBgn0086778	nAChRalpha7	nicotinic Acetylcholine Receptor alpha7	175.59	0.0222917	0.0683388	0.0935082	0.710396
FBgn0052212	CG32212	None	17.8985	0.0222854	0.109334	0.0781561	0.685067
FBgn0000567	Eip74EF	Ecdysone-induced protein 74EF	166.019	0.0222537	0.0777307	0.100862	0.717658
FBgn0266099	CG44836	None	21.0204	0.0222456	0.0977928	0.0928054	0.708554
FBgn0031324	CG14342	None	4.24006	0.0222243	0.160912	0.0222175	NA
FBgn0011576	Cyp4d2	Cytochrome P450-4d2	743.391	0.0221954	0.0658409	0.0914285	0.704031
FBgn0033863	CG13337	None	1240.16	0.0221934	0.0621736	0.0867474	0.697496
FBgn0032677	CG5790	None	1816.33	0.0221878	0.0515586	0.0723158	0.670851
FBgn0019661	lncRNA:roX1	long non-coding RNA on the X 1	3398.54	0.0221215	0.0643641	0.0902098	0.702344
FBgn0266873	lncRNA:CR45334	long non-coding RNA:CR45334	24.9424	0.0221189	0.0935352	0.0973419	0.71245
FBgn0039908	Asator	Asator	453.826	0.0220982	0.0643625	0.0904034	0.702453
FBgn0034230	CG4853	None	339.54	0.0220682	0.0616675	0.0871046	0.697496
FBgn0027363	Stam	Signal transducing adaptor molecule	1046.14	0.0220678	0.0492789	0.0702756	0.667204
FBgn0021760	chb	chromosome bows	2534.72	0.0220371	0.0670736	0.0942241	0.710396
FBgn0036678	CG11905	None	87.8874	0.0220369	0.0942994	0.0971406	0.71245
FBgn0262734	eIF4H1	eukaryotic translation initiation factor 4H1	912.078	0.0220115	0.0730925	0.100231	0.716507
FBgn0030655	CG9213	None	91.6767	0.0220102	0.0733564	0.100435	0.716823
FBgn0262020	CG42831	None	110.518	0.0220008	0.0706368	0.0982666	0.713928
FBgn0040752	Prosap	Prosap	390.211	0.0219879	0.0707847	0.0985116	0.714169
FBgn0259150	OtopLc	Otopetrin-like c	71.1001	0.0219683	0.0805954	0.103648	0.725045
FBgn0037142	CG14562	None	168.864	0.0219643	0.0684066	0.0963341	0.711488
FBgn0041723	rho-5	rhomboid-5	111.276	0.0219622	0.0734529	0.1009	0.717658
FBgn0029905	Nf-YC	Nuclear factor Y-box C	183.789	0.0219613	0.067659	0.0955366	0.710396
FBgn0052626	AMPdeam	AMP deaminase	2362.6	0.0219446	0.0487079	0.0704736	0.667204
FBgn0025692	Lfg	Lifeguard	479.85	0.0219288	0.0786465	0.103643	0.725045
FBgn0085430	CG34401	None	299.408	0.0219018	0.0626073	0.0897732	0.701389
FBgn0022700	Cht4	Chitinase 4	332.806	0.0218884	0.0977567	0.09454	0.710396
FBgn0039634	alpha-Man-Ib	alpha-Mannosidase class I b	378.779	0.0218746	0.0698486	0.0985872	0.714169
FBgn0265944	lncRNA:CR44731	long non-coding RNA:CR44731	6.34323	0.0218459	0.132198	0.0416406	NA
FBgn0011604	Iswi	Imitation SWI	681.985	0.0218327	0.0485503	0.0711157	0.667431
FBgn0040801	CG13053	None	7.82719	0.0218073	0.125968	0.050571	0.61464
FBgn0037098	Wnk	Wnk kinase	929.498	0.0217952	0.069738	0.099162	0.71486
FBgn0051217	modSP	modular serine protease	875.428	0.0217476	0.0632126	0.0919087	0.706113
FBgn0016081	fry	furry	1062.71	0.021747	0.0733764	0.102648	0.723731
FBgn0034493	CG8908	None	111.736	0.0217231	0.0813208	0.105502	0.726092
FBgn0031971	Sirup	Starvation-upregulated protein	844.902	0.0216788	0.0818936	0.105802	0.72623
FBgn0020251	sfl	sulfateless	189.547	0.0216485	0.0732383	0.103389	0.723993
FBgn0029895	CG14441	None	237.329	0.0216484	0.0719389	0.10241	0.723731
FBgn0003301	rut	rutabaga	439.39	0.0216344	0.0698145	0.100638	0.717658
FBgn0266791	lncRNA:CR45256	long non-coding RNA:CR45256	14.163	0.0216255	0.119137	0.0624239	0.648394
FBgn0045761	CHKov1	CHK domain ov1	506.051	0.0216088	0.0647275	0.0950969	0.710396
FBgn0052647	CG32647	None	546.952	0.0215778	0.0653839	0.0961966	0.711488
FBgn0266957	lncRNA:CR45408	long non-coding RNA:CR45408	59.1694	0.0215599	0.0789712	0.106606	0.726443
FBgn0002723	Met	Methoprene-tolerant	107.965	0.0215354	0.073698	0.104666	0.725713
FBgn0039029	CG4704	None	227.569	0.0215235	0.0662729	0.097766	0.71245
FBgn0250850	rig	rigor mortis	166.133	0.0214999	0.073857	0.105073	0.725713
FBgn0038704	CG5316	None	485.147	0.0214795	0.0449368	0.0694322	0.666421
FBgn0002543	robo2	roundabout 2	38.6054	0.0214767	0.113029	0.0737022	0.676346
FBgn0283682	Ge-1	Ge-1	342.453	0.0214765	0.0652021	0.0968777	0.71245
FBgn0034300	CG5098	None	394.641	0.0214744	0.0639479	0.095292	0.710396
FBgn0266111	ana3	anastral spindle 3	87.6455	0.0214502	0.0760075	0.106633	0.726443
FBgn0038715	CG7333	None	61.3961	0.021442	0.0793452	0.107596	0.726443
FBgn0085377	CG34348	None	169.169	0.0214395	0.0665257	0.0988219	0.714169
FBgn0028527	CG18507	None	767.797	0.0214217	0.0638113	0.0955882	0.710396
FBgn0029914	CG4558	None	145.871	0.0214134	0.0654829	0.0977966	0.71245
FBgn0033212	LRR	Leucine-rich repeat	679.365	0.0213276	0.0589809	0.0897331	0.701389
FBgn0031876	Atac1	Ada2a-containing complex component 1	71.0786	0.0213267	0.0843927	0.10786	0.726903
FBgn0032683	kon	kon-tiki	106.543	0.0212986	0.0793583	0.108747	0.727162
FBgn0003330	Sce	Sex combs extra	144.035	0.0212892	0.0651809	0.0985543	0.714169
FBgn0038934	Gld2	GLD2 poly(A) polymerase	831.62	0.0212511	0.0758299	0.108247	0.727162
FBgn0005624	Psc	Posterior sex combs	59.744	0.0211667	0.0804141	0.109838	0.728375
FBgn0259143	CG42258	None	1006.01	0.0211585	0.0453697	0.0724257	0.670851
FBgn0028671	Vha100-1	Vacuolar H[+] ATPase 100kD subunit 1	1654.15	0.0211543	0.0512606	0.0801268	0.691948
FBgn0053470	CG33470	None	4290.7	0.0211466	0.0774578	0.109679	0.728375
FBgn0035523	Ctl1	Choline transporter-like 1	480.525	0.0211423	0.0599942	0.0928639	0.708554
FBgn0015553	tos	tosca	16.2325	0.0211335	0.114247	0.0719085	0.670851
FBgn0029736	CG4041	None	358.134	0.0211267	0.0723299	0.107323	0.726443
FBgn0026147	TTLL4A	Tubulin tyrosine ligase-like 4A	1775.88	0.0211239	0.0629969	0.0972343	0.71245
FBgn0033221	CG12825	None	688.239	0.0211113	0.0618217	0.0957374	0.710549
FBgn0038465	Irc	Immune-regulated catalase	2866.4	0.0210969	0.0866757	0.10847	0.727162
FBgn0034756	Cyp6d2	Cyp6d2	721.809	0.0210716	0.0825607	0.110302	0.729333
FBgn0030317	CG1561	None	1043.86	0.0210583	0.0540251	0.0848993	0.695337
FBgn0010316	dap	dacapo	131.95	0.0210301	0.0712132	0.107336	0.726443
FBgn0033995	GPHR	Golgi pH Regulator	149.403	0.0210226	0.0639902	0.0995082	0.7149
FBgn0030358	CG10362	None	100.375	0.0210065	0.0746353	0.109832	0.728375
FBgn0267539	CR45879	None	14.8834	0.0210029	0.102561	0.092325	0.707278
FBgn0035099	CG6845	None	140.274	0.02099	0.0688211	0.105504	0.726092
FBgn0038967	CG13847	None	22.462	0.0209747	0.0966773	0.10033	0.716507
FBgn0003391	shg	shotgun	276.385	0.0209709	0.0706517	0.10741	0.726443
FBgn0033913	CG8468	None	921.595	0.0209658	0.0596361	0.0939777	0.710396
FBgn0250907	Cht10	Chitinase 10	51.4393	0.0208883	0.0830447	0.111587	0.729333
FBgn0035176	CG13905	None	710.217	0.0208682	0.0801615	0.112267	0.729639
FBgn0262947	lncRNA:CR43266	long non-coding RNA:CR43266	80.3415	0.020857	0.0770642	0.112062	0.729333
FBgn0259228	C3G	C3G guanyl-nucleotide exchange factor	373.991	0.0208519	0.0689094	0.1069	0.726443
FBgn0038653	Octalpha2R	alpha2-adrenergic-like octopamine receptor	79.9094	0.0208487	0.0771387	0.112153	0.729565
FBgn0029903	pod1	pod1 coronin	351.469	0.0208405	0.0665227	0.104405	0.725713
FBgn0265102	Oseg1	Outer segment 1	181.629	0.0208327	0.0684175	0.106581	0.726443
FBgn0051814	DIP-kappa	Dpr-interacting protein kappa	32.1748	0.0208221	0.0890796	0.108759	0.727162
FBgn0030441	CG2209	None	176.891	0.0207838	0.0688518	0.107494	0.726443
FBgn0031016	kek5	kekkon 5	175.167	0.0207775	0.0701117	0.108754	0.727162
FBgn0030833	CG8915	None	73.1792	0.0207718	0.0777417	0.112942	0.731323
FBgn0034498	CG16868	None	136.009	0.0207654	0.065787	0.104251	0.725491
FBgn0032339	Wdr59	WD repeat domain 59	438.579	0.0207591	0.0619876	0.0993054	0.714871
FBgn0261822	Bsg	Basigin	2942.67	0.0207501	0.0630666	0.100883	0.717658
FBgn0259735	mtgo	miles to go	529.32	0.0207307	0.0659813	0.104825	0.725713
FBgn0040343	CG3713	None	37.6141	0.0207299	0.0967703	0.101499	0.720575
FBgn0051213	CG31213	None	189.563	0.0207286	0.0754308	0.112678	0.731011
FBgn0267336	Glut4EF	Glucose transporter 4 enhancer factor	589.022	0.0207243	0.0637199	0.102012	0.722678
FBgn0263257	Cngl	Cyclic nucleotide-gated ion channel-like	155.34	0.0207143	0.0720013	0.11089	0.729333
FBgn0017581	Lk6	Lk6 kinase	9470.03	0.0207014	0.0645314	0.103299	0.723993
FBgn0086898	dgo	diego	91.2379	0.0206875	0.0718357	0.111022	0.729333
FBgn0263451	asRNA:CR43474	antisense RNA:CR43474	202.175	0.0206588	0.0933805	0.105827	0.72623
FBgn0031174	CG1486	None	707.796	0.0206446	0.0427593	0.0735839	0.676346
FBgn0035879	GAPcenA	GTPase activating protein and centrosome-associated	512.427	0.0206396	0.0565899	0.0925267	0.708012
FBgn0261571	CG42685	None	57.6429	0.0206291	0.0859117	0.112273	0.729639
FBgn0022361	Pur-alpha	Purine-rich binding protein-alpha	325.547	0.0206099	0.0682576	0.108571	0.727162
FBgn0037831	Cap-H2	Chromosome associated protein H2	130.117	0.0206075	0.0700359	0.110318	0.729333
FBgn0035850	Atg18a	Autophagy-related 18a	754.981	0.0205822	0.059637	0.0976358	0.71245
FBgn0261804	CG42750	None	59.1463	0.0205584	0.0819341	0.114521	0.732575
FBgn0037500	CG17944	None	494.335	0.0205582	0.0497175	0.0831374	0.695236
FBgn0003048	pcx	pecanex	263.193	0.020544	0.0726862	0.11297	0.731323
FBgn0262737	mub	mushroom-body expressed	1315.56	0.0205363	0.0644202	0.104784	0.725713
FBgn0023518	trr	trithorax-related	257.099	0.0205352	0.0766492	0.114807	0.732575
FBgn0053267	CG33267	None	14.8397	0.0205298	0.109806	0.0813541	0.695236
FBgn0026721	fat-spondin	fat-spondin	2677.55	0.0205224	0.0839311	0.114101	0.732575
FBgn0037467	Ufl1	UFM1 specific ligase 1	503.593	0.0205127	0.044718	0.0769513	0.683877
FBgn0046114	Gclm	Glutamate-cysteine ligase modifier subunit	2743.97	0.0205083	0.0752695	0.114625	0.732575
FBgn0025726	unc-13	unc-13	903.821	0.0205018	0.0601985	0.0992504	0.71486
FBgn0035286	CG13924	None	7.61246	0.0204704	0.11391	0.0732819	0.675608
FBgn0261873	sdt	stardust	684.612	0.0204433	0.0644074	0.105698	0.726092
FBgn0036767	CG16775	None	100.161	0.0204366	0.0912264	0.109426	0.727762
FBgn0039883	RhoGAP100F	Rho GTPase activating protein at 100F	130.509	0.0204303	0.0695562	0.111617	0.729333
FBgn0052843	Dh31-R	Diuretic hormone 31 Receptor	271.162	0.0204206	0.0620572	0.102737	0.723981
FBgn0262123	l(2)41Ab	lethal (2) 41Ab	230.349	0.0204156	0.0624389	0.103322	0.723993
FBgn0036531	CG6244	None	9.03185	0.0203465	0.113406	0.0744435	0.676346
FBgn0259714	DIP-epsilon	Dpr-interacting protein epsilon	96.1848	0.0203463	0.0818893	0.116275	0.735525
FBgn0036389	ssp2	short spindle 2	390.175	0.020345	0.059703	0.100078	0.716507
FBgn0283659	THG	tRNA-histidine guanylyltransferase	49.2461	0.0203157	0.0858683	0.114646	0.732575
FBgn0001319	kn	knot	21.9105	0.0203108	0.0916391	0.109825	0.728375
FBgn0052179	Krn	Keren	263.855	0.0202739	0.0533299	0.0910727	0.704031
FBgn0035699	CG13300	None	23.5765	0.0202549	0.0951872	0.106093	0.726443
FBgn0000037	mAChR-A	muscarinic Acetylcholine Receptor, A-type	130.32	0.0202405	0.0698731	0.113796	0.732575
FBgn0038567	CG14316	None	267.004	0.0202394	0.0591619	0.100331	0.716507
FBgn0266848	wap	wings apart	300.074	0.0202353	0.0641527	0.10748	0.726443
FBgn0003317	sax	saxophone	426.302	0.0202336	0.0617125	0.104144	0.725491
FBgn0261814	lncRNA:CR42756	long non-coding RNA:CR42756	31.7336	0.0202318	0.0882166	0.113551	0.732575
FBgn0030555	Fbxl4	F box and leucine-rich-repeat gene 4	314.832	0.0202226	0.0581196	0.0989208	0.714169
FBgn0015571	alpha-Est3	alpha-Esterase-3	1897.42	0.0202196	0.039645	0.073975	0.676346
FBgn0032399	CG6785	None	89.6647	0.0202041	0.0836446	0.116757	0.736673
FBgn0003969	vap	vacuolar peduncle	281.619	0.0202014	0.0628618	0.106091	0.726443
FBgn0003300	run	runt	9.88137	0.0202012	0.111475	0.0786102	0.687287
FBgn0264785	Hph	HIF prolyl hydroxylase	901.483	0.0202009	0.04818	0.0842198	0.695236
FBgn0033582	CG9084	None	155.499	0.0201835	0.0725491	0.11637	0.735525
FBgn0020309	crol	crooked legs	960.615	0.0201613	0.0563956	0.0968874	0.71245
FBgn0265850	lncRNA:CR44639	long non-coding RNA:CR44639	7.33611	0.0201348	0.115526	0.0701974	0.667204
FBgn0000303	ChAT	Choline acetyltransferase	125.077	0.0201303	0.0684359	0.113563	0.732575
FBgn0035488	CG11593	None	308.784	0.0201199	0.0556532	0.0961521	0.711488
FBgn0035236	CG12004	None	1134.15	0.0201139	0.039605	0.0748421	0.676463
FBgn0001122	Galphao	G protein alpha o subunit	485.046	0.0200963	0.0661101	0.111369	0.729333
FBgn0026374	Rhp	Rhophilin	164.529	0.0200448	0.0675419	0.11352	0.732575
FBgn0002873	mud	mushroom body defect	303.802	0.0200388	0.0830752	0.118372	0.738629
FBgn0264503	CG43902	None	51.7737	0.0200237	0.0819157	0.118971	0.739379
FBgn0041225	Gr94a	Gustatory receptor 94a	13.3361	0.0200088	0.11438	0.0727136	0.672084
FBgn0260722	lncRNA:CR42549	long non-coding RNA:CR42549	142.202	0.0199618	0.0659872	0.112633	0.731011
FBgn0025697	santa-maria	scavenger receptor acting in neural tissue and majority of rhodopsin is absent	445.215	0.0199475	0.056728	0.0995743	0.7149
FBgn0284253	LeuRS	Leucyl-tRNA synthetase	605.441	0.0199219	0.0693544	0.116593	0.736235
FBgn0034276	Sardh	Sarcosine dehydrogenase	329.943	0.0199007	0.0777454	0.120769	0.741768
FBgn0263601	mib1	mind bomb 1	629.195	0.0198743	0.0638591	0.11088	0.729333
FBgn0030747	CG4301	None	421.702	0.0198654	0.0722305	0.119358	0.739719
FBgn0263111	cac	cacophony	233.61	0.019856	0.0667166	0.114601	0.732575
FBgn0027561	CG18659	None	1484.58	0.0198504	0.0502953	0.0906009	0.702525
FBgn0020762	Atet	ABC transporter expressed in trachea	530.538	0.0198441	0.0589271	0.104066	0.725491
FBgn0022764	Sin3A	Sin3A	795.008	0.0198093	0.0659292	0.114189	0.732575
FBgn0038862	Usp8	Ubiquitin specific protease 8	656.587	0.0197925	0.0492089	0.0895579	0.701389
FBgn0260007	CG42493	None	89.8712	0.0197868	0.0694027	0.118053	0.738629
FBgn0026439	Eaat1	Excitatory amino acid transporter 1	1485.71	0.019768	0.0650081	0.113509	0.732575
FBgn0035445	Ids	Iduronate 2-sulfatase	56.1817	0.019764	0.0826185	0.120893	0.741768
FBgn0035904	GstO3	Glutathione S transferase O3	2601.04	0.0197468	0.0717489	0.120273	0.74147
FBgn0032943	Tsp39D	Tetraspanin 39D	197.54	0.0197381	0.0591206	0.105492	0.726092
FBgn0038828	CG17270	None	73.5517	0.019724	0.0757922	0.12223	0.744582
FBgn0040837	CG8620	None	188.598	0.0197097	0.0870506	0.118405	0.738629
FBgn0011666	msi	musashi	251.12	0.0196827	0.0619464	0.110305	0.729333
FBgn0266741	asRNA:CR45214	antisense RNA:CR45214	64.6963	0.0196745	0.0869313	0.118778	0.738964
FBgn0036980	RhoBTB	Rho-related BTB domain containing	701.956	0.0196733	0.058209	0.104775	0.725713
FBgn0061188	lncRNA:Yu	long non-coding RNA:Yu	19.8009	0.0196619	0.104716	0.0935243	0.710396
FBgn0033302	Cyp6a14	Cyp6a14	346.437	0.0196411	0.0589662	0.1063	0.726443
FBgn0265726	Nna1	Nna1 carboxypeptidase	2004.84	0.0196369	0.0678881	0.118214	0.738629
FBgn0034328	BomBc1	Bomanin Bicipital 1	77.2626	0.0196225	0.104187	0.0946845	0.710396
FBgn0037997	CG14742	None	75.1275	0.0196185	0.0793645	0.123264	0.744688
FBgn0027594	drpr	draper	1310.86	0.0196143	0.0657288	0.116066	0.735525
FBgn0036451	Helz	Helicase with zinc finger	884.292	0.0195603	0.0546486	0.100337	0.716507
FBgn0001991	Ca-alpha1D	Ca[2+]-channel protein alpha[[1]] subunit D	515.568	0.0195585	0.0619601	0.111689	0.729333
FBgn0259994	OtopLa	Otopetrin-like a	506.623	0.019557	0.0586896	0.106787	0.726443
FBgn0030890	CG7536	None	310.389	0.0195431	0.0610893	0.110591	0.729333
FBgn0015801	Reg-5	Rhythmically expressed gene 5	622.673	0.0195272	0.0588463	0.107357	0.726443
FBgn0039178	CG6356	None	216.19	0.0195065	0.0707318	0.122105	0.744582
FBgn0037690	Task7	TWIK-related acid-sensitive K[+] channel 7	58.6145	0.0194692	0.0725	0.12361	0.744688
FBgn0267081	asRNA:CR45525	antisense RNA:CR45525	2.50732	0.0194509	0.211194	0.0171458	NA
FBgn0030257	SmydA-4	SET and MYND domain containing, arthropod-specific, member 4	82.7655	0.0194404	0.071028	0.123024	0.744688
FBgn0004575	Syn	Synapsin	553.506	0.0194387	0.0740597	0.124616	0.744688
FBgn0039101	CG16710	None	10.061	0.0194355	0.116687	0.0679878	0.666421
FBgn0036446	CG9384	None	184.662	0.0193584	0.0743827	0.125552	0.747314
FBgn0004516	Gad1	Glutamic acid decarboxylase 1	746.679	0.0193302	0.0514044	0.09761	0.71245
FBgn0266557	kis	kismet	1047.03	0.0193294	0.0597658	0.110984	0.729333
FBgn0266418	wake	wide awake	196.853	0.0193211	0.0661449	0.11982	0.74147
FBgn0033639	CG9003	None	493.856	0.0192684	0.0563239	0.106212	0.726443
FBgn0040697	Teh3	tipE homolog 3	8.94159	0.0192493	0.156865	0.026282	0.518464
FBgn0085386	CG34357	None	64.5774	0.0192308	0.080549	0.126535	0.748425
FBgn0026369	Sara	Smad anchor for receptor activation	560.984	0.0192072	0.057038	0.108053	0.727162
FBgn0051721	Trim9	Tripartite motif containing 9	57.0488	0.0192071	0.0748102	0.127237	0.748966
FBgn0260442	rhea	rhea	1786.12	0.0192037	0.0618112	0.115481	0.734769
FBgn0023458	Rbcn-3A	Rabconnectin-3A	903.676	0.0191331	0.0623163	0.117024	0.736874
FBgn0035439	CG14961	None	58.0572	0.019129	0.106579	0.0912304	0.704031
FBgn0266637	asRNA:CR45144	antisense RNA:CR45144	4.07843	0.0191191	0.122958	0.0553473	NA
FBgn0053489	CG33489	None	370.678	0.0191094	0.0574587	0.109845	0.728375
FBgn0031318	CG4887	None	548.155	0.0190714	0.0483687	0.0956498	0.710396
FBgn0265792	lncRNA:CR44581	long non-coding RNA:CR44581	8.82034	0.0190693	0.119079	0.0629009	0.649814
FBgn0039158	TBC1d7	TBC1 domain family member 7	102.764	0.0190644	0.069431	0.125978	0.747314
FBgn0034996	CG13575	None	11.4353	0.0190384	0.100093	0.104854	0.725713
FBgn0031571	bark	bark beetle	255.663	0.0190378	0.0691828	0.126076	0.747314
FBgn0037797	CG12420	None	1.87015	0.0190041	0.184482	0.0203263	NA
FBgn0267463	asRNA:CR45813	antisense RNA:CR45813	44.2532	0.0189962	0.0792686	0.12921	0.749752
FBgn0037560	CR18228	None	255.049	0.0189807	0.0571878	0.110891	0.729333
FBgn0016794	dos	daughter of sevenless	248.175	0.0189537	0.0729084	0.129345	0.749752
FBgn0032680	Ntf-2r	Nuclear transport factor-2-related	101.688	0.0189495	0.0735738	0.129635	0.749752
FBgn0266647	CG45154	None	66.3379	0.0189422	0.0697824	0.127645	0.749752
FBgn0052206	CG32206	None	43.56	0.0189324	0.0844575	0.126921	0.748739
FBgn0030876	CG6762	None	265.098	0.0189067	0.0541868	0.106798	0.726443
FBgn0023097	bon	bonus	384.719	0.0188939	0.0524254	0.104032	0.725491
FBgn0035953	CG5087	None	380.544	0.0188869	0.0545593	0.107643	0.726443
FBgn0037466	CG1965	None	277.879	0.0188835	0.0549627	0.108353	0.727162
FBgn0035094	CG9380	None	975.51	0.0188833	0.0598006	0.116211	0.735525
FBgn0041160	comm2	comm2	265.952	0.018874	0.0646977	0.123274	0.744688
FBgn0053329	Sp212	Serine-peptidase 212	184.592	0.0188725	0.0624855	0.120338	0.74147
FBgn0034945	CG10904	None	103.609	0.0188601	0.0703579	0.129001	0.749752
FBgn0031752	CG9044	None	506.508	0.0188328	0.0606526	0.118124	0.738629
FBgn0267692	lncRNA:CR46028	long non-coding RNA:CR46028	60.8673	0.0188113	0.0751271	0.131482	0.750492
FBgn0035086	CG12851	None	108.124	0.0187982	0.0715307	0.130428	0.749752
FBgn0264871	asRNA:CR44062	antisense RNA:CR44062	3.39387	0.0187975	0.134201	0.0402305	NA
FBgn0035875	Cpr66Cb	Cuticular protein 66Cb	67.7349	0.0187956	0.0737356	0.131369	0.750492
FBgn0051141	CG31141	None	507.643	0.0187952	0.050871	0.102605	0.723731
FBgn0004913	Gnf1	Germ line transcription factor 1	499.591	0.0187822	0.0515438	0.103851	0.725491
FBgn0000273	Pka-C1	Protein kinase, cAMP-dependent, catalytic subunit 1	840.728	0.0187685	0.0557478	0.111004	0.729333
FBgn0267432	kl-3	male fertility factor kl3	61.3582	0.0187631	0.0787136	0.131688	0.750595
FBgn0264307	orb2	orb2	3368.35	0.0187534	0.0556845	0.111078	0.729333
FBgn0001180	hb	hunchback	59.2125	0.0187504	0.0795215	0.13155	0.750498
FBgn0036563	CG13075	None	96.1075	0.0187484	0.081289	0.130752	0.749752
FBgn0032693	Cyp310a1	Cyp310a1	85.5235	0.0187472	0.0737011	0.131893	0.750595
FBgn0034627	eEFSec	eukaryotic translation elongation factor, selenocysteine-specific	34.8793	0.0186594	0.0822103	0.131043	0.75029
FBgn0032717	CG10600	None	1072.85	0.018656	0.0626365	0.123175	0.744688
FBgn0263131	CG43373	None	25.0609	0.0186541	0.0991947	0.108417	0.727162
FBgn0262364	CG43062	None	68.8361	0.0186519	0.0694713	0.130781	0.749752
FBgn0035816	CG13685	None	59.2561	0.0186443	0.0737617	0.133053	0.752825
FBgn0264864	lncRNA:CR44055	long non-coding RNA:CR44055	86.5424	0.0186409	0.0662748	0.127935	0.749752
FBgn0083992	Mkp	MAP kinase-specific phosphatase	151.767	0.0186388	0.0910268	0.122106	0.744582
FBgn0010434	cora	coracle	2100.41	0.0186363	0.0549477	0.111234	0.729333
FBgn0035160	hng3	hinge3	161.843	0.0186241	0.0685248	0.130344	0.749752
FBgn0015622	Cnx99A	Calnexin 99A	3265.04	0.018618	0.0473229	0.0989942	0.714169
FBgn0015577	alpha-Est9	alpha-Esterase-9	391.377	0.0185974	0.0596503	0.119437	0.739867
FBgn0267565	lncRNA:CR45905	long non-coding RNA:CR45905	8.05241	0.0185965	0.110117	0.0839934	0.695236
FBgn0031820	Daxx	Daxx-like protein	376.619	0.0185945	0.0642669	0.126118	0.747314
FBgn0037442	gzl	godzilla E3 ubiquitin protein ligase	1131.81	0.01859	0.0497852	0.103179	0.723993
FBgn0033789	CG13324	None	417.409	0.0185854	0.0885387	0.125737	0.747314
FBgn0033897	Rcd1	Reduction in Cnn dots 1	707.902	0.0185716	0.0444189	0.0952967	0.710396
FBgn0032451	spict	spichthyin	446.707	0.0185638	0.061432	0.122576	0.744688
FBgn0035235	CG7879	None	172.823	0.0185625	0.0611721	0.122206	0.744582
FBgn0261458	capt	capulet	1884.48	0.0185414	0.0507079	0.105248	0.725983
FBgn0024361	Tsp2A	Tetraspanin 2A	662.023	0.0185191	0.0739901	0.134509	0.754242
FBgn0031037	CG14207	None	3043.06	0.0185107	0.0597263	0.12063	0.741704
FBgn0052783	Gem4c	Gemin 4c	257.332	0.0185047	0.071302	0.133692	0.752825
FBgn0038957	CG7059	None	1070.84	0.0184635	0.0514721	0.107432	0.726443
FBgn0031042	CG14221	None	30.5573	0.0184495	0.0867748	0.128901	0.749752
FBgn0035996	CG3448	None	112.423	0.0184438	0.0801059	0.134366	0.753756
FBgn0051323	CG31323	None	131.847	0.0184216	0.0663896	0.130752	0.749752
FBgn0265959	rdgC	retinal degeneration C	217.6	0.0184202	0.0649008	0.129071	0.749752
FBgn0029689	CG6428	None	371.512	0.0184098	0.0639614	0.128023	0.749752
FBgn0026206	mei-P26	meiotic P26	577.303	0.0183684	0.0605598	0.123713	0.744688
FBgn0010415	Sdc	Syndecan	1297.98	0.0183608	0.0533496	0.111848	0.729333
FBgn0085423	GramD1B	GRAM domain containing 1B	567.676	0.0183544	0.0553001	0.115263	0.734005
FBgn0040236	c11.1	c11.1	698.571	0.0183509	0.0769208	0.136414	0.755459
FBgn0267763	lncRNA:CR46094	long non-coding RNA:CR46094	14.2394	0.0183376	0.102715	0.102378	0.723731
FBgn0053182	Kdm4B	Lysine (K)-specific demethylase 4B	400.699	0.0183298	0.0547498	0.114626	0.732575
FBgn0046302	CG10650	None	1616.29	0.0183263	0.0528583	0.11143	0.729333
FBgn0000036	nAChRalpha1	nicotinic Acetylcholine Receptor alpha1	59.5211	0.0183041	0.0720769	0.136412	0.755459
FBgn0041092	tai	taiman	372.589	0.0183025	0.0605504	0.124536	0.744688
FBgn0015245	Hsp60A	Heat shock protein 60A	6288.82	0.0182871	0.0574221	0.119697	0.741132
FBgn0261983	l(2)gd1	lethal (2) giant discs 1	372.629	0.0182115	0.0656252	0.132557	0.751813
FBgn0029769	frma	fra mauro	619.247	0.0182108	0.0726659	0.137724	0.755459
FBgn0030881	CG12985	None	48.3552	0.0182083	0.0748281	0.138137	0.755459
FBgn0085346	Rpp14a	Ribonuclease P/MRP subunit p14 a	326.247	0.0181864	0.0641051	0.131054	0.75029
FBgn0263612	lncRNA:CR43621	long non-coding RNA:CR43621	20.5025	0.0181718	0.0942588	0.120336	0.74147
FBgn0031973	Spn28Dc	Serpin 28Dc	448.373	0.0181665	0.074035	0.138547	0.755459
FBgn0034354	GstE11	Glutathione S transferase E11	162.248	0.0181624	0.07148	0.137853	0.755459
FBgn0032796	cyst	cysts	188.691	0.0181526	0.0606264	0.126585	0.748425
FBgn0003321	sbr	small bristles	889.487	0.0181165	0.043077	0.098561	0.714169
FBgn0263441	asRNA:CR43464	antisense RNA:CR43464	8.10442	0.0180957	0.105872	0.095563	0.710396
FBgn0004192	snRNA:U2:34ABb	small nuclear RNA U2 at 34AB b	11.9355	0.0180785	0.103125	0.102365	0.723731
FBgn0037546	mAChR-B	muscarinic Acetylcholine Receptor, B-type	38.1205	0.0180759	0.0823893	0.136552	0.755459
FBgn0262812	CG43183	None	145.577	0.0180745	0.0642459	0.132682	0.752201
FBgn0038320	Sra-1	specifically Rac1-associated protein 1	502.439	0.0180701	0.0677794	0.136532	0.755459
FBgn0042101	CG18744	None	46.536	0.0180496	0.0861557	0.133103	0.752825
FBgn0023096	btv	beethoven	31.2833	0.0180413	0.078871	0.139142	0.75623
FBgn0052284	CG32284	None	39.8452	0.0180338	0.106154	0.0950032	0.710396
FBgn0264353	asRNA:CR43809	antisense RNA:CR43809	100.681	0.0180285	0.0819384	0.13738	0.755459
FBgn0264340	CG43796	None	127.971	0.0180277	0.0643158	0.133382	0.752825
FBgn0031893	MICU1	Mitochondrial calcium uptake 1	569.669	0.0180206	0.0410108	0.0970657	0.71245
FBgn0032231	CG5056	None	345.615	0.0180186	0.0483838	0.107651	0.726443
FBgn0261531	CG42659	None	550.959	0.0180107	0.0493004	0.109262	0.727323
FBgn0028543	NimB2	Nimrod B2	2296.97	0.0180031	0.092709	0.124162	0.744688
FBgn0040736	BomS3	Bomanin Short 3	1764.33	0.017995	0.0710794	0.139715	0.757041
FBgn0052283	Drsl3	Drosomycin-like 3	6.29525	0.0179897	0.134653	0.0405518	NA
FBgn0039149	CG18428	None	80.0089	0.0179892	0.0699254	0.139163	0.75623
FBgn0032225	CG5022	None	24.6799	0.0179864	0.0866112	0.133132	0.752825
FBgn0023528	CG2924	None	349.989	0.0179449	0.0499946	0.111248	0.729333
FBgn0031550	IFT57	Intraflagellar transport 57	9.9764	0.0179172	0.103315	0.102466	0.723731
FBgn0000723	FER	FER tyrosine kinase	809.261	0.0178937	0.0504693	0.112703	0.731011
FBgn0032124	CG17855	None	128.044	0.0178886	0.0664977	0.13767	0.755459
FBgn0064766	CG7600	None	571.197	0.0178871	0.0461456	0.105682	0.726092
FBgn0265467	lncRNA:CR44360	long non-coding RNA:CR44360	7.7662	0.017864	0.100905	0.108456	0.727162
FBgn0266572	ebo	ellipsoid body open	335.048	0.0178552	0.0567176	0.124115	0.744688
FBgn0033697	Cyp6t3	Cyp6t3	29.0109	0.0178467	0.0883799	0.132055	0.751198
FBgn0024238	Fim	Fimbrin	935.811	0.017846	0.054964	0.121187	0.741768
FBgn0267653	lncRNA:CR45991	long non-coding RNA:CR45991	7.28411	0.0178356	0.111809	0.0804902	0.693295
FBgn0015360	oxt	peptide O-xylosyltransferase	421.071	0.0178255	0.0655847	0.137542	0.755459
FBgn0025627	CG4194	None	5.48019	0.0178071	0.11444	0.0737662	NA
FBgn0020497	emb	embargoed	607.551	0.0177814	0.0545362	0.12129	0.74206
FBgn0260945	Atg1	Autophagy-related 1	498.445	0.0177282	0.0636872	0.136585	0.755459
FBgn0036830	CG14077	None	845.341	0.0177092	0.0609879	0.133056	0.752825
FBgn0264750	CG44008	None	1545.28	0.0177029	0.0497144	0.113838	0.732575
FBgn0053061	CG33061	None	134.054	0.0176989	0.0605134	0.132473	0.751813
FBgn0038840	Grik	None	278.554	0.0176597	0.051675	0.117827	0.738629
FBgn0267449	WDY	WD40 Y	48.4392	0.0176594	0.078177	0.143663	0.764524
FBgn0032590	CG4631	None	1617.35	0.0176556	0.0563048	0.126089	0.747314
FBgn0011740	alpha-Man-IIa	alpha-Mannosidase class II a	378.799	0.017643	0.0607329	0.13358	0.752825
FBgn0044452	Atg2	Autophagy-related 2	911.518	0.0176318	0.0638897	0.13816	0.755459
FBgn0265002	CG44153	None	49.6712	0.0176114	0.0726285	0.145013	0.767999
FBgn0035521	VhaM9.7-a	Vacuolar H[+] ATPase M9.7 subunit a	134.558	0.0176065	0.0617159	0.135552	0.755341
FBgn0010039	GstD3	Glutathione S transferase D3	543.94	0.0176055	0.0849017	0.138685	0.755459
FBgn0027556	CG4928	None	1732.23	0.0175754	0.064536	0.139728	0.757041
FBgn0015477	Rme-8	Receptor mediated endocytosis 8	495.542	0.0175693	0.0610692	0.135112	0.754461
FBgn0267035	asRNA:CR45479	antisense RNA:CR45479	60.5104	0.0175486	0.0892416	0.133323	0.752825
FBgn0037260	Mur82C	Mucin related 82C	122.223	0.0175419	0.0665295	0.142338	0.761311
FBgn0259700	CG42354	None	943.198	0.0175326	0.0442669	0.107199	0.726443
FBgn0265589	asRNA:CR44416	antisense RNA:CR44416	10.0526	0.0175296	0.103759	0.102618	0.723731
FBgn0026059	Mhcl	Myosin heavy chain-like	875.37	0.0175292	0.0431237	0.105603	0.726092
FBgn0034795	MED23	Mediator complex subunit 23	55.977	0.0175044	0.0860284	0.138274	0.755459
FBgn0032773	fon	fondue	4347.39	0.0174943	0.0842252	0.140544	0.758024
FBgn0034324	CG18538	None	9.09679	0.0174811	0.114317	0.0742122	0.676346
FBgn0031910	CG15818	None	262.98	0.0174712	0.0913821	0.130427	0.749752
FBgn0036534	DCP2	Decapping protein 2	706.263	0.0174692	0.0526997	0.122211	0.744582
FBgn0001114	Glt	Glutactin	3512.44	0.0174683	0.070511	0.14616	0.77015
FBgn0035444	CG12012	None	533.672	0.0174672	0.0520778	0.121119	0.741768
FBgn0030318	rho-4	rhomboid-4	486.005	0.0174596	0.0571663	0.130297	0.749752
FBgn0029523	CR18275	None	54.2693	0.0174383	0.0799821	0.145063	0.767999
FBgn0266489	CG45088	None	642.365	0.01743	0.0642138	0.141361	0.759224
FBgn0032305	CG6700	None	582.838	0.0174299	0.063827	0.140885	0.758024
FBgn0035267	CG13921	None	117.604	0.0174234	0.0698741	0.146442	0.770421
FBgn0051712	CG31712	None	590.196	0.0174211	0.0421895	0.105671	0.726092
FBgn0021800	Reph	Regulator of eph expression	292.39	0.0174022	0.0579936	0.132523	0.751813
FBgn0015278	Pi3K68D	Phosphatidylinositol 3-kinase 68D	713.94	0.017391	0.0486029	0.115999	0.735525
FBgn0039647	jus	julius seizure	256.865	0.0173885	0.0653452	0.143242	0.763346
FBgn0030366	Usp7	Ubiquitin-specific protease 7	1580.6	0.0173827	0.0616656	0.138623	0.755459
FBgn0052832	CG32832	None	623.665	0.0173769	0.0465779	0.112782	0.731167
FBgn0027375	RecQ5	RecQ5 helicase	251.897	0.0173597	0.0646795	0.1429	0.762728
FBgn0027620	Acf	ATP-dependent chromatin assembly factor large subunit	213.35	0.0173543	0.0645084	0.142777	0.762541
FBgn0265434	zip	zipper	1861.05	0.0173479	0.0555054	0.128947	0.749752
FBgn0030262	Vago	Vago	275.261	0.0173427	0.0841618	0.142133	0.761071
FBgn0004858	elB	elbow B	294.799	0.0172995	0.047728	0.115718	0.735228
FBgn0038250	CG3505	None	461.314	0.0172863	0.0758479	0.148915	0.772173
FBgn0040233	cana	CENP-ana	396.448	0.0172686	0.0542329	0.127773	0.749752
FBgn0038467	AdSL	Adenylosuccinate Lyase	1101.77	0.0172346	0.0602547	0.138623	0.755459
FBgn0261276	Opa1	Optic atrophy 1	1117.69	0.0172292	0.034523	0.100927	0.717658
FBgn0010407	Ror	Ror	27.9808	0.0172194	0.0813081	0.146391	0.770421
FBgn0031738	CG9171	None	195.446	0.0172097	0.0651522	0.145559	0.768428
FBgn0262738	norpA	no receptor potential A	907.707	0.0172032	0.0609197	0.1401	0.757323
FBgn0261041	stj	straightjacket	295.937	0.0172023	0.0678134	0.14813	0.772081
FBgn0038223	Afti	Aftiphilin	392.567	0.0171868	0.0556218	0.131453	0.750492
FBgn0011566	Smyd3	SET and MYND domain containing, class 3	141.252	0.0171806	0.057616	0.135059	0.754461
FBgn0261289	CheB98a	Chemosensory protein A 98a	9.44172	0.0171764	0.111576	0.0816287	0.695236
FBgn0266359	asRNA:CR45007	antisense RNA:CR45007	13.2233	0.017153	0.117829	0.0659927	0.659178
FBgn0267149	lncRNA:CR45589	long non-coding RNA:CR45589	19.2678	0.0171526	0.0919879	0.131806	0.750595
FBgn0029911	CG14435	None	345.98	0.0171523	0.054822	0.130505	0.749752
FBgn0052719	CG32719	None	246.767	0.0171454	0.0617563	0.142178	0.761071
FBgn0032252	loh	lonely heart	125.309	0.017135	0.0655851	0.147087	0.772077
FBgn0031413	CG9967	None	90.0866	0.0171297	0.070633	0.150726	0.772173
FBgn0264746	CG44004	None	33.3983	0.0171289	0.0813103	0.147384	0.772077
FBgn0267764	lncRNA:CR46095	long non-coding RNA:CR46095	32.7082	0.017126	0.0773465	0.150279	0.772173
FBgn0032467	CG9934	None	1306.18	0.0171248	0.057693	0.136007	0.755459
FBgn0004244	Rdl	Resistant to dieldrin	234.102	0.0171212	0.0621308	0.143063	0.762848
FBgn0033872	CG6329	None	398.737	0.0171155	0.0600725	0.140077	0.757323
FBgn0261268	Cul3	Cullin 3	3174.13	0.0170969	0.0465702	0.116488	0.735924
FBgn0050115	GEFmeso	Guanine nucleotide exchange factor in mesoderm	520.104	0.0170679	0.0644119	0.146772	0.771551
FBgn0265296	Dscam2	Down syndrome cell adhesion molecule 2	181.145	0.0170658	0.0704104	0.151511	0.772173
FBgn0003997	hid	head involution defective	67.3481	0.0170546	0.0743848	0.152131	0.772173
FBgn0029851	CG14445	None	101.616	0.0170345	0.0689035	0.15121	0.772173
FBgn0051092	LpR2	Lipophorin receptor 2	2288.97	0.0169878	0.0701696	0.152489	0.773028
FBgn0028539	Eato	Engulfment ABC Transporter in the ovary	769.772	0.0169671	0.0639813	0.147745	0.772077
FBgn0260817	gkt	glaikit	204.553	0.0169587	0.0562691	0.135957	0.755459
FBgn0034909	CG4797	None	1103.91	0.0169568	0.0716705	0.153364	0.773855
FBgn0036324	CG12520	None	34.6246	0.0169567	0.0982481	0.119268	0.739554
FBgn0027780	Aasdh	Aminoadipate-semialdehyde dehydrogenase	74.0697	0.0169531	0.0679844	0.151772	0.772173
FBgn0262611	CG43137	None	46.826	0.0169495	0.0735947	0.153582	0.773855
FBgn0029840	raptor	raptor	272.126	0.0169395	0.078029	0.152147	0.772173
FBgn0004118	nAChRbeta2	nicotinic Acetylcholine Receptor beta2	78.0953	0.016915	0.0647017	0.149347	0.772173
FBgn0034579	mRpL54	mitochondrial ribosomal protein L54	106.217	0.016892	0.0665789	0.151551	0.772173
FBgn0053144	CG33144	None	1193.64	0.0168883	0.0431622	0.113932	0.732575
FBgn0083963	Nlg3	Neuroligin 3	55.1258	0.0168817	0.0816878	0.149756	0.772173
FBgn0004611	Plc21C	Phospholipase C at 21C	539.261	0.0168801	0.0611398	0.145222	0.76824
FBgn0010909	msn	misshapen	871.553	0.0168685	0.0627563	0.14767	0.772077
FBgn0034786	CG13531	None	264.947	0.0168449	0.0631972	0.148598	0.772173
FBgn0011747	Ank	Ankyrin	1190.97	0.0168426	0.049973	0.126043	0.747314
FBgn0067312	CheB38a	Chemosensory protein B 38a	5.97047	0.0168391	0.141737	0.0368219	NA
FBgn0011648	Mad	Mothers against dpp	413.402	0.0168041	0.0454458	0.118647	0.738741
FBgn0037539	CG10435	None	339.38	0.0168014	0.051744	0.129933	0.749752
FBgn0036896	wnd	wallenda	229.948	0.0167926	0.063156	0.149336	0.772173
FBgn0030018	slpr	slipper	239.197	0.0167702	0.0604788	0.145896	0.769374
FBgn0015795	Rab7	Rab7	2565.77	0.016757	0.044283	0.117432	0.738176
FBgn0267028	lncRNA:CR45472	long non-coding RNA:CR45472	3.62418	0.0167538	0.143269	0.036047	NA
FBgn0031580	CG15423	None	465.873	0.016752	0.0677633	0.154526	0.773855
FBgn0015949	hrg	hiiragi	559.461	0.0167192	0.0442306	0.117876	0.738629
FBgn0039071	bb8	big bubble 8	2291.77	0.0166866	0.0332203	0.107512	0.726443
FBgn0029996	UbcE2H	Ubiquitin conjugating enzyme E2H	994.016	0.0166864	0.0501604	0.128675	0.749752
FBgn0261805	CG42751	None	25.3543	0.0166766	0.0906019	0.138358	0.755459
FBgn0032382	Mal-B2	Maltase B2	3768.41	0.0166737	0.0722976	0.157319	0.777689
FBgn0033834	CG4744	None	474.44	0.0166664	0.0653347	0.153737	0.773855
FBgn0085190	CG34161	None	295.112	0.0166597	0.0498017	0.128404	0.749752
FBgn0001185	her	hermaphrodite	174.791	0.0166591	0.0563522	0.140655	0.758024
FBgn0033661	CG13185	None	200.515	0.0166544	0.0676095	0.155855	0.776908
FBgn0002645	Map205	Microtubule-associated protein 205	643.074	0.0166305	0.0550647	0.138738	0.755459
FBgn0039007	CCAP	Crustacean cardioactive peptide	36.9047	0.0166281	0.0823558	0.151857	0.772173
FBgn0000464	Lar	Leukocyte-antigen-related-like	320.887	0.0166258	0.0603185	0.147883	0.772077
FBgn0025583	BomS2	Bomanin Short 2	2223.63	0.0166247	0.0701914	0.157617	0.777689
FBgn0029980	CG10778	None	199.344	0.016608	0.0607591	0.148835	0.772173
FBgn0011225	jar	jaguar	2953.06	0.0165949	0.0459353	0.12243	0.744688
FBgn0042206	GstD10	Glutathione S transferase D10	99.5386	0.016594	0.0800593	0.154704	0.773915
FBgn0039508	CG3368	None	333.286	0.016594	0.0706503	0.158192	0.777689
FBgn0040273	Spt5	Spt5	509.992	0.0165934	0.0448716	0.120677	0.741704
FBgn0086370	sra	sarah	1447.74	0.0165506	0.0447961	0.121166	0.741768
FBgn0034662	CG13492	None	1383.27	0.0165399	0.0637737	0.153972	0.773855
FBgn0265137	Spn42Da	Serpin 42Da	1339.98	0.0165293	0.0631449	0.153372	0.773855
FBgn0286070	cnk	connector enhancer of ksr	290.636	0.0165097	0.0633796	0.153969	0.773855
FBgn0037130	Syn1	Syntrophin-like 1	110.08	0.0165089	0.059071	0.147727	0.772077
FBgn0266431	CG45061	None	56.689	0.0165072	0.0935118	0.133531	0.752825
FBgn0031294	IA-2	IA-2 protein tyrosine phosphatase	2424.89	0.0164777	0.0524586	0.136186	0.755459
FBgn0033932	Dh44-R1	Diuretic hormone 44 receptor 1	31.736	0.0164601	0.0774354	0.158504	0.777689
FBgn0023529	CG2918	None	2097.44	0.0164589	0.0564966	0.144054	0.765237
FBgn0034033	CG8204	None	195.158	0.0164465	0.0544388	0.14044	0.758024
FBgn0086675	fne	found in neurons	337.879	0.0164438	0.0720427	0.160532	0.779496
FBgn0031227	CG3709	None	75.2273	0.0164297	0.0665242	0.158427	0.777689
FBgn0031171	CG1801	None	386.7	0.0164082	0.06597	0.15829	0.777689
FBgn0266918	CG32486	None	1573.94	0.0164069	0.0380213	0.114104	0.732575
FBgn0035145	MED14	Mediator complex subunit 14	423.76	0.0163907	0.0638025	0.156345	0.777689
FBgn0039838	CAH6	Carbonic anhydrase 6	3.91823	0.0163755	0.115521	0.0717854	NA
FBgn0002906	Blm	Bloom syndrome helicase	187.744	0.0163575	0.0617164	0.154196	0.773855
FBgn0030357	Sclp	Sclp	428.706	0.016355	0.0658445	0.159004	0.778186
FBgn0263378	asRNA:CR43430	antisense RNA:CR43430	47.9482	0.0163448	0.081647	0.155959	0.777062
FBgn0051634	Oatp26F	Organic anion transporting polypeptide 26F	7.26221	0.0163329	0.107675	0.0939826	0.710396
FBgn0036948	CG7298	None	61.2518	0.0163323	0.0990458	0.120361	0.74147
FBgn0264794	lncRNA:CR44024	long non-coding RNA:CR44024	45.5711	0.0163292	0.0725089	0.162155	0.780847
FBgn0261015	Pif1A	PFTAIRE-interacting factor 1A	2822.53	0.0163284	0.0856375	0.150543	0.772173
FBgn0050419	CG30419	None	29.7095	0.0163204	0.0781156	0.159791	0.778707
FBgn0038296	CG6752	None	930.449	0.0163039	0.0587208	0.150435	0.772173
FBgn0250819	CG33521	None	971.65	0.0162959	0.046777	0.128317	0.749752
FBgn0052573	CG32573	None	319.534	0.0162777	0.0839989	0.153605	0.773855
FBgn0040528	CG15864	None	252.184	0.0162682	0.0574878	0.148896	0.772173
FBgn0028381	Decay	Death executioner caspase related to Apopain/Yama	850.972	0.0162658	0.0608062	0.154363	0.773855
FBgn0040496	CG17104	None	188.519	0.0162613	0.0504718	0.135753	0.755459
FBgn0039214	puf	puffyeye	705.501	0.0162598	0.061529	0.155509	0.776269
FBgn0036988	CG5262	None	153.378	0.0162527	0.0544974	0.143647	0.764524
FBgn0250823	gish	gilgamesh	3301.52	0.016245	0.0354916	0.114379	0.732575
FBgn0263341	lncRNA:CR43422	long non-coding RNA:CR43422	28.1597	0.0162337	0.0885779	0.146291	0.770421
FBgn0037116	Als2	Amyotrophic lateral sclerosis 2	530.401	0.0162131	0.0578725	0.150471	0.772173
FBgn0032819	CG10463	None	91.8854	0.0162118	0.0655799	0.161021	0.779496
FBgn0035902	CG6683	None	32.2432	0.0162012	0.0757848	0.162935	0.780847
FBgn0267487	Ptp61F	Protein tyrosine phosphatase 61F	967.894	0.0161985	0.0393008	0.118408	0.738629
FBgn0036364	CG14109	None	451.258	0.0161901	0.0441003	0.125312	0.747314
FBgn0003046	Pcp	Pupal cuticle protein	9.80063	0.0161773	0.115852	0.0711316	0.667431
FBgn0045064	bwa	brain washing	439.438	0.0161713	0.0485419	0.133485	0.752825
FBgn0033784	SCCRO3	Squamous cell carcinoma-related oncogene 3	813.942	0.0161496	0.037805	0.117529	0.738312
FBgn0031969	pes	peste	432.037	0.0161436	0.0539725	0.14442	0.766113
FBgn0038286	CG6966	None	597.979	0.0161416	0.04705	0.131175	0.750492
FBgn0053302	Cpr31A	Cuticular protein 31A	29.798	0.0161363	0.0763694	0.16347	0.780847
FBgn0013765	cnn	centrosomin	1773.69	0.0161322	0.0426664	0.123913	0.744688
FBgn0035111	Dis3l2	Dis3 like 3'-5' exoribonuclease 2	533.153	0.0161296	0.0514882	0.139821	0.757041
FBgn0264506	lncRNA:CR43905	long non-coding RNA:CR43905	214.852	0.0161168	0.0543283	0.145542	0.768428
FBgn0037897	CG5270	None	296.024	0.0161132	0.0662897	0.16319	0.780847
FBgn0267910	lncRNA:CR34335	long non-coding RNA:CR34335	2292.4	0.0160922	0.0841608	0.155435	0.776186
FBgn0024222	IKKbeta	I-kappaB kinase beta	208.411	0.016082	0.05577	0.148846	0.772173
FBgn0265455	CG44355	None	19.9059	0.0160728	0.0847358	0.154748	0.773915
FBgn0004368	Ptp4E	Protein tyrosine phosphatase 4E	325.78	0.0160458	0.0618833	0.159518	0.778239
FBgn0010215	alpha-Cat	alpha Catenin	626.338	0.0160422	0.0455005	0.12994	0.749752
FBgn0050195	CG30195	None	8.17577	0.0160408	0.101692	0.113659	0.732575
FBgn0267775	lncRNA:CR46106	long non-coding RNA:CR46106	6.13141	0.0160277	0.111322	0.083281	NA
FBgn0035237	CG13917	None	610.607	0.0160088	0.0578978	0.153915	0.773855
FBgn0034638	CG10433	None	3884.4	0.0159984	0.0455502	0.130708	0.749752
FBgn0039302	Nup358	Nucleoporin 358kD	1106.6	0.0159939	0.0562727	0.151254	0.772173
FBgn0286898	Tango1	Transport and Golgi organization 1	1445.03	0.0159789	0.0651147	0.164348	0.781665
FBgn0029874	CG3342	None	103.987	0.0159784	0.0635086	0.16268	0.780847
FBgn0031306	CG4577	None	833.454	0.0159783	0.0438919	0.128188	0.749752
FBgn0039633	CG11873	None	350.464	0.0159662	0.0638206	0.163235	0.780847
FBgn0038427	ema	endosomal maturation defective	637.793	0.0159592	0.042191	0.125799	0.747314
FBgn0011802	Gem3	Gemin 3	122.021	0.0159432	0.0598497	0.158262	0.777689
FBgn0053147	Hs3st-A	Heparan sulfate 3-O sulfotransferase-A	141.95	0.0159375	0.0622696	0.161844	0.780521
FBgn0029154	Menl-1	Malic enzyme like-1	591.086	0.015936	0.0818562	0.160582	0.779496
FBgn0025864	Crag	Calmodulin-binding protein related to a Rab3 GDP/GTP exchange protein	894.423	0.0159345	0.0574232	0.154341	0.773855
FBgn0036624	RAF2	RING-associated factor 2	160.829	0.0159285	0.055992	0.15184	0.772173
FBgn0033028	hrm	hermes	806.051	0.0159113	0.0366349	0.119974	0.74147
FBgn0038330	CG14868	None	303.029	0.015907	0.0490678	0.138717	0.755459
FBgn0037293	CG12007	None	421.954	0.0159064	0.0530822	0.146625	0.771077
FBgn0031977	baf	barrier to autointegration factor	673.363	0.0159057	0.0625109	0.162689	0.780847
FBgn0283724	Girdin	Girdin	187.499	0.015905	0.0657353	0.166106	0.783271
FBgn0032471	CG5122	None	945.11	0.0158908	0.0591183	0.157982	0.777689
FBgn0053998	CG33998	None	2.71008	0.0158745	0.12738	0.0512236	NA
FBgn0038551	Odj	Oddjob	234.354	0.0158716	0.0489835	0.139133	0.75623
FBgn0085380	CG34351	None	60.1904	0.0158661	0.0712518	0.169034	0.786294
FBgn0033983	ADPS	Alkyldihydroxyacetonephosphate synthase	288.5	0.0158607	0.0468744	0.135291	0.755049
FBgn0267037	asRNA:CR45481	antisense RNA:CR45481	3.2631	0.0158594	0.139326	0.0402448	NA
FBgn0036195	Dnai2	dynein, axonemal, intermediate chain 2	5.2794	0.0158579	0.107806	0.0942734	NA
FBgn0031359	Rim2	Replication in mitochondria 2	1410.31	0.0158531	0.0437284	0.129862	0.749752
FBgn0038952	CG7069	None	1222.41	0.0158474	0.0485567	0.138701	0.755459
FBgn0035151	CG17129	None	183.487	0.0158386	0.0516833	0.145001	0.767999
FBgn0259978	vlc	vulcan	928.624	0.015837	0.0348321	0.119939	0.74147
FBgn0265082	Cdep	Chondrocyte-derived ezrin-like domain containing protein	889.071	0.0158238	0.0490616	0.14007	0.757323
FBgn0261934	dikar	dikar	765.021	0.0158211	0.0673461	0.168616	0.786294
FBgn0259982	Uxt	Uxt prefoldin-like subunit	88.5058	0.0158209	0.0698124	0.169586	0.786604
FBgn0035772	Sh3beta	Sh3beta	939.383	0.0158184	0.042785	0.12888	0.749752
FBgn0264907	CG44098	None	251.055	0.0158017	0.0541394	0.150472	0.772173
FBgn0031598	Vps53	Vacuolar protein sorting 53	214.898	0.0157991	0.0540452	0.150332	0.772173
FBgn0036082	CG12362	None	983.122	0.015787	0.0405537	0.126096	0.747314
FBgn0033349	CG8243	None	531.246	0.0157801	0.047106	0.137031	0.755459
FBgn0030364	Lsm12a	LSM12 homolog a	469.519	0.0157758	0.045849	0.134773	0.754461
FBgn0032730	CG10431	None	57.2739	0.0157735	0.0703416	0.170414	0.786604
FBgn0052672	Atg8a	Autophagy-related 8a	5989.6	0.015762	0.042697	0.129624	0.749752
FBgn0259711	CG42365	None	365.299	0.0157491	0.0671446	0.169672	0.786604
FBgn0266226	lncRNA:CR44921	long non-coding RNA:CR44921	39.515	0.0157488	0.0733029	0.170471	0.786604
FBgn0263114	CG43371	None	51.564	0.0157407	0.068143	0.170327	0.786604
FBgn0028411	Nxt1	NTF2-related export protein 1	123.379	0.0157343	0.0672106	0.169954	0.786604
FBgn0002945	nkd	naked cuticle	137.29	0.0157311	0.0602655	0.162547	0.780847
FBgn0266377	Pde8	Phosphodiesterase 8	829.786	0.0157253	0.04614	0.136124	0.755459
FBgn0034598	CG4266	None	967.903	0.0157215	0.0416063	0.128597	0.749752
FBgn0032850	Kua	Kua	212.67	0.0157145	0.0532173	0.150162	0.772173
FBgn0050169	Brca2	BRCA2, DNA repair associated	100.446	0.0157	0.0626728	0.166396	0.783271
FBgn0027616	Ythdc1	YTH domain containing 1	930.52	0.0156928	0.0376909	0.12419	0.744688
FBgn0035293	CG5687	None	677.211	0.0156818	0.0447557	0.13434	0.753756
FBgn0039022	Nepl13	Neprilysin-like 13	263.665	0.0156729	0.0752244	0.170681	0.786604
FBgn0261581	CG42691	None	121.769	0.0156588	0.0566399	0.157701	0.777689
FBgn0035720	CG10077	None	6004.79	0.0156557	0.0380012	0.125069	0.746395
FBgn0038536	CG7655	None	96.7505	0.015639	0.061647	0.166133	0.783271
FBgn0261053	Cad86C	Cadherin 86C	94.5126	0.0156343	0.0670229	0.171499	0.78789
FBgn0033653	CG13192	None	185.686	0.0156294	0.0567844	0.158483	0.777689
FBgn0265831	lncRNA:CR44620	long non-coding RNA:CR44620	3.97798	0.0156227	0.111083	0.0843753	NA
FBgn0026257	cav	caravaggio	172.55	0.0156208	0.0533223	0.151997	0.772173
FBgn0051481	pb	proboscipedia	32.1756	0.0156168	0.0776384	0.169589	0.786604
FBgn0037069	Cpr78Cc	Cuticular protein 78Cc	12.2565	0.015614	0.0933272	0.140798	0.758024
FBgn0284231	CG46315	None	201.841	0.0156116	0.13002	0.0486876	0.604884
FBgn0264000	GluRIB	Glutamate receptor IB	42.3729	0.0155757	0.0725708	0.173313	0.791004
FBgn0023081	gek	genghis khan	349.698	0.0155386	0.0563905	0.159374	0.778239
FBgn0051459	CG31459	None	687.792	0.0155355	0.0405719	0.130057	0.749752
FBgn0031144	CG1529	None	160.725	0.0155275	0.0610832	0.16732	0.784717
FBgn0031119	CG1812	None	212.535	0.0155036	0.0491084	0.145569	0.768428
FBgn0267721	asRNA:CR46054	antisense RNA:CR46054	2.11827	0.0154913	0.193383	0.0255102	NA
FBgn0261989	CG42807	None	1806.22	0.0154773	0.0803985	0.168338	0.786294
FBgn0038535	alt	aluminum tubes	1225.37	0.0154627	0.0592105	0.165647	0.783271
FBgn0035929	CG13311	None	108.385	0.0154598	0.0763261	0.17298	0.790898
FBgn0024273	WASp	WASp	554.384	0.0154152	0.0431385	0.135933	0.755459
FBgn0037525	CG17816	None	197.931	0.015415	0.0620001	0.17056	0.786604
FBgn0030739	SWIP	Strumpellin and WASH-interacting protein	110.153	0.0154144	0.0593366	0.166722	0.78339
FBgn0011573	Cdc37	Cdc37	943.423	0.0154013	0.0424542	0.135045	0.754461
FBgn0031650	CG14044	None	8.63419	0.0153921	0.101098	0.118048	0.738629
FBgn0051729	CG31729	None	1377.74	0.0153839	0.0496829	0.148817	0.772173
FBgn0036105	Blos4	Biogenesis of lysosome-related organelles complex 1, subunit 4	63.0031	0.0153718	0.0669862	0.175913	0.792776
FBgn0028343	Ankle2	Ankyrin repeat and LEM domain containing 2	488.426	0.0153348	0.0575627	0.165189	0.782836
FBgn0015351	CG14906	None	218.676	0.015326	0.0701631	0.177585	0.793302
FBgn0043884	mask	multiple ankyrin repeats single KH domain	1567.57	0.0153251	0.0540622	0.158756	0.777929
FBgn0038172	Adgf-D	Adenosine deaminase-related growth factor D	715.581	0.0153237	0.0639062	0.174374	0.791816
FBgn0053125	CG33125	None	517.483	0.0153211	0.05552	0.161676	0.780521
FBgn0034321	CG14502	None	35.3357	0.0153122	0.0901141	0.151708	0.772173
FBgn0040726	dpr1	defective proboscis extension response 1	64.2659	0.0153057	0.0640663	0.174853	0.791816
FBgn0265372	lncRNA:CR44313	long non-coding RNA:CR44313	5.25573	0.0153012	0.104457	0.1066	NA
FBgn0044872	FucTC	alpha1,3-fucosyltransferase C	35.3488	0.0152808	0.0842162	0.164787	0.781665
FBgn0032656	CG5674	None	230.461	0.0152747	0.0509501	0.153354	0.773855
FBgn0266708	Cep89	Centrosomal protein 89kDa	107.213	0.0152449	0.0606409	0.171802	0.788413
FBgn0035889	mkg-p	monkey king protein	866.858	0.0152304	0.0395214	0.133602	0.752825
FBgn0037810	sle	slender lobes	874.074	0.0152264	0.056151	0.164621	0.781665
FBgn0036038	defl	deflated	138.971	0.0152232	0.0594433	0.170399	0.786604
FBgn0040372	G9a	G9a	155.789	0.015209	0.0641701	0.176686	0.793129
FBgn0030894	Mvb12	Multivesicular body subunit 12	494.511	0.0151984	0.0440537	0.141171	0.758816
FBgn0030994	HP1D3csd	Heterochromatin Protein 1D3 chromoshadow domain	11.425	0.0151891	0.0978171	0.130117	0.749752
FBgn0035101	p130CAS	p130CAS	727.395	0.0151776	0.0426519	0.139118	0.75623
FBgn0285925	Fas1	Fasciclin 1	2754.18	0.015173	0.0476998	0.148557	0.772173
FBgn0052016	4E-T	eIF4E-Transporter	542.378	0.0151711	0.046335	0.145898	0.769374
FBgn0042696	NfI	Nuclear factor I	153.814	0.0151709	0.0735104	0.179258	0.794272
FBgn0030056	CAH3	Carbonic anhydrase 3	560.029	0.0151684	0.0427647	0.139465	0.757041
FBgn0040965	lncRNA:CR13130	long non-coding RNA:CR13130	10.9987	0.0151673	0.0920048	0.148067	0.772081
FBgn0030738	CG9915	None	303.265	0.0151666	0.0453463	0.14409	0.765237
FBgn0035229	pns	pinstripe	799.623	0.0151656	0.0505673	0.154551	0.773855
FBgn0036072	CG6628	None	947.706	0.0151571	0.0415045	0.137634	0.755459
FBgn0030774	sphe	spheroide	578.499	0.0151512	0.0560213	0.165783	0.783271
FBgn0263198	Acn	Acinus	838.722	0.015133	0.0333996	0.130514	0.749752
FBgn0015838	Vang	Van Gogh	170.196	0.0151197	0.0598934	0.173026	0.790898
FBgn0037015	cmpy	crimpy	59.9888	0.0151099	0.0643558	0.178652	0.794046
FBgn0023416	Ac3	Adenylate cyclase 3	88.5561	0.0151025	0.0674872	0.180818	0.794929
FBgn0263504	lncRNA:CR43493	long non-coding RNA:CR43493	16.3253	0.0150956	0.0856416	0.164202	0.781665
FBgn0039402	Vps2	Vacuolar protein sorting 2	563.239	0.0150856	0.0481832	0.151109	0.772173
FBgn0000139	ash2	absent, small, or homeotic discs 2	400.035	0.0150832	0.0558793	0.166797	0.783396
FBgn0027582	CG6230	None	2215.64	0.0150799	0.0491459	0.153185	0.773855
FBgn0259707	CG42361	None	71.4474	0.0150792	0.0660142	0.180474	0.794929
FBgn0053192	MtnD	Metallothionein D	103.61	0.0150778	0.105547	0.103246	0.723993
FBgn0004394	pdm2	POU domain protein 2	48.6811	0.0150593	0.0801429	0.17434	0.791816
FBgn0266152	lncRNA:CR44858	long non-coding RNA:CR44858	17.9869	0.0150575	0.0857934	0.164329	0.781665
FBgn0035959	CG4911	None	511.553	0.0150437	0.0489209	0.153386	0.773855
FBgn0039086	Ugt303B1	UDP-glycosyltransferase family 303 member B1	32.4143	0.0150409	0.0769504	0.178566	0.794046
FBgn0034965	ppk29	pickpocket 29	11.3868	0.0150372	0.098128	0.129885	0.749752
FBgn0030040	CG15347	None	1678.1	0.0150277	0.0541113	0.164395	0.781665
FBgn0266430	CG45060	None	13.3234	0.0150255	0.0947934	0.140955	0.758024
FBgn0050416	CG30416	None	560.643	0.0150101	0.0367552	0.134261	0.753756
FBgn0267408	AOX1	Aldehyde oxidase 1	14515.4	0.0150086	0.0635448	0.179741	0.794929
FBgn0003187	qua	quail	821.605	0.015	0.0533784	0.163442	0.780847
FBgn0028704	Nckx30C	Nckx30C	542.494	0.0149883	0.0503349	0.157352	0.777689
FBgn0039187	CG6454	None	619.688	0.0149875	0.0468891	0.150284	0.772173
FBgn0034990	CG11406	None	4.18582	0.0149756	0.115514	0.0733073	NA
FBgn0004687	Mlc-c	Myosin light chain cytoplasmic	1701.89	0.0149521	0.0293578	0.135804	0.755459
FBgn0039602	CG1647	None	121.741	0.0149507	0.0583636	0.173793	0.791816
FBgn0262533	CR43087	None	11.6765	0.0149418	0.12094	0.0623681	0.648389
FBgn0038361	Uros2	Uroporphyrinogen III synthase 2	456.942	0.0149333	0.0475824	0.152676	0.773684
FBgn0266492	SclB	Sarcolamban B	272.042	0.0149227	0.0515391	0.161111	0.779496
FBgn0264819	asRNA:CR44027	antisense RNA:CR44027	92.2447	0.0149116	0.0592296	0.175958	0.792776
FBgn0030474	CG15747	None	153.113	0.0149096	0.0536981	0.165823	0.783271
FBgn0051370	CG31370	None	133.606	0.0149046	0.0595516	0.176596	0.793007
FBgn0266369	Mtp	Microsomal triacylglycerol transfer protein	647.527	0.0148897	0.0586801	0.175495	0.792574
FBgn0036847	CNPYb	Canopy b	142.718	0.0148586	0.0612228	0.179876	0.794929
FBgn0032822	CG10466	None	43.6995	0.0148484	0.069945	0.185671	0.799303
FBgn0263112	Mitf	Mitf	358.48	0.0148476	0.0530857	0.16577	0.783271
FBgn0036734	CG7564	None	564.352	0.0148473	0.0420648	0.143907	0.765012
FBgn0051992	gw	gawky	1486.85	0.014846	0.0495655	0.158425	0.777689
FBgn0023083	fray	frayed	947.847	0.0148432	0.0411344	0.142494	0.761335
FBgn0005536	Mbs	Myosin binding subunit	1186.15	0.0148428	0.037221	0.137528	0.755459
FBgn0036193	CG14135	None	59.5142	0.014836	0.0659075	0.18483	0.799303
FBgn0035812	CG7457	None	153.113	0.0148335	0.0590952	0.177259	0.793302
FBgn0010044	GstD8	Glutathione S transferase D8	159.529	0.0148315	0.0860351	0.166453	0.783271
FBgn0039336	CG4553	None	96.7463	0.0148252	0.0584548	0.176379	0.793007
FBgn0053348	CheB42a	Chemosensory protein B 42a	44.7318	0.014815	0.0923645	0.15007	0.772173
FBgn0035583	CG13704	None	741.99	0.0148079	0.0610204	0.180585	0.794929
FBgn0260499	qvr	quiver	745.426	0.0148045	0.0542757	0.169034	0.786294
FBgn0259742	CG42360	None	349.127	0.0147878	0.0455105	0.151228	0.772173
FBgn0035346	CG1146	None	2024.19	0.0147619	0.0356586	0.137649	0.755459
FBgn0264357	SNF4Agamma	SNF4/AMP-activated protein kinase gamma subunit	2105.31	0.014747	0.0386756	0.140781	0.758024
FBgn0037536	CG2698	None	1163.98	0.014741	0.0371942	0.139266	0.756483
FBgn0069969	CG40498	None	152.178	0.0147363	0.0536674	0.169143	0.786294
FBgn0038303	SIDL	Shal Interactor of Di-Leucine Motif	214.695	0.0147326	0.0496717	0.160823	0.779496
FBgn0263981	asRNA:CR43730	antisense RNA:CR43730	14.7486	0.0147281	0.0927276	0.149706	0.772173
FBgn0036790	AstC-R1	Allatostatin C receptor 1	19.0449	0.0147198	0.08142	0.177023	0.793302
FBgn0035313	CG13810	None	26.2792	0.0147095	0.0798051	0.179789	0.794929
FBgn0031695	Cyp4ac3	Cyp4ac3	285.914	0.0147008	0.0495173	0.161112	0.779496
FBgn0259961	CG42471	None	103.323	0.0146996	0.0619677	0.183888	0.79784
FBgn0037757	CG8516	None	476.88	0.0146958	0.0582543	0.178597	0.794046
FBgn0033821	CG10799	None	589.77	0.0146886	0.0584001	0.178983	0.794046
FBgn0000520	dwg	deformed wings	135.379	0.014683	0.056209	0.175206	0.792122
FBgn0003053	peb	pebbled	415.344	0.0146726	0.0585433	0.179538	0.794929
FBgn0260965	CG42588	None	159.996	0.0146681	0.0618149	0.184321	0.798546
FBgn0039958	CG12567	None	292.709	0.014667	0.0502835	0.1634	0.780847
FBgn0003277	RpII215	RNA polymerase II 215kD subunit	601.953	0.0146552	0.0587687	0.180252	0.794929
FBgn0031883	Caper	Caper	1339.43	0.0146548	0.0306007	0.139625	0.757041
FBgn0264386	Ca-alpha1T	Ca[2+]-channel protein alpha[[1]] subunit T	330.389	0.0146391	0.0589518	0.180868	0.794929
FBgn0033283	CG11635	None	1080.34	0.014612	0.0317785	0.139627	0.757041
FBgn0053294	CR33294	None	22.487	0.0145925	0.0801075	0.181012	0.794929
FBgn0035142	Hipk	Homeodomain interacting protein kinase	643.602	0.0145565	0.049682	0.164292	0.781665
FBgn0261444	CG3638	None	770.626	0.0145424	0.0559205	0.177495	0.793302
FBgn0020416	Idgf1	Imaginal disc growth factor 1	1059.64	0.0145235	0.0648828	0.190074	0.804085
FBgn0263764	lncRNA:CR43681	long non-coding RNA:CR43681	45.887	0.01452	0.0696621	0.191525	0.806919
FBgn0033250	CG14762	None	1017.7	0.014501	0.0577797	0.181714	0.795611
FBgn0031585	CG2955	None	1630.37	0.0144784	0.0424841	0.151376	0.772173
FBgn0266487	CG45086	None	73.674	0.0144778	0.0794943	0.183674	0.79784
FBgn0034674	CG9304	None	231.444	0.0144705	0.0499729	0.166634	0.783361
FBgn0028670	Vha100-2	Vacuolar H[+] ATPase 100kD subunit 2	3128.86	0.0144621	0.0401325	0.14788	0.772077
FBgn0038950	CG5382	None	428.126	0.014462	0.0440571	0.154563	0.773855
FBgn0031970	CG7227	None	28.9512	0.014448	0.0873773	0.167692	0.785185
FBgn0005631	robo1	roundabout 1	204.97	0.0144419	0.0603349	0.186912	0.801289
FBgn0034459	TTLL6A	Tubulin tyrosine ligase-like 6A	1029.96	0.0144145	0.0445192	0.156367	0.777689
FBgn0030520	Pdcd4	Programmed cell death 4	1085.3	0.0144024	0.0534304	0.175395	0.792393
FBgn0001247	Ide	Insulin degrading metalloproteinase	861.216	0.0143882	0.0415491	0.151485	0.772173
FBgn0050033	CG30033	None	20.7187	0.0143817	0.090132	0.160766	0.779496
FBgn0051635	CG31635	None	791.326	0.0143767	0.0462615	0.160612	0.779496
FBgn0037949	prd1	pruning defect 1	398.454	0.0143729	0.053139	0.175396	0.792393
FBgn0261358	CG42635	None	131.534	0.0143619	0.0577296	0.184491	0.79878
FBgn0035886	Jon66Ci	Jonah 66Ci	70.1439	0.0143607	0.104242	0.109667	0.728375
FBgn0052022	CG32022	None	240.459	0.0143606	0.049746	0.168368	0.786294
FBgn0265271	CG14717	None	408.176	0.0143559	0.0413252	0.151727	0.772173
FBgn0039836	CG1750	None	35.0761	0.0143555	0.0740976	0.192239	0.807008
FBgn0015380	drl	derailed	96.5779	0.0143505	0.0603111	0.188749	0.802112
FBgn0262981	lncRNA:CR43289	long non-coding RNA:CR43289	17.4476	0.0143504	0.0776237	0.188382	0.801717
FBgn0260935	Vps15	Vacuolar protein sorting 15	325.339	0.0143488	0.054708	0.179115	0.794046
FBgn0030420	CG12717	None	63.2848	0.0143416	0.0674536	0.194739	0.810311
FBgn0053517	Dop2R	Dopamine 2-like receptor	42.9944	0.014341	0.0687468	0.19488	0.810311
FBgn0036334	CG11267	None	1020.69	0.0143381	0.0556391	0.181168	0.795091
FBgn0030215	CG15296	None	220.492	0.0143359	0.0450935	0.159037	0.778186
FBgn0015295	Shark	SH2 ankyrin repeat kinase	200.171	0.0142998	0.0454112	0.160392	0.779496
FBgn0263622	lncRNA:CR43631	long non-coding RNA:CR43631	6.0072	0.0142639	0.098226	0.133593	NA
FBgn0031263	Tspo	Translocator protein	2683.13	0.0142442	0.0620844	0.19314	0.808522
FBgn0034626	CG10795	None	155.153	0.0142386	0.0530264	0.177966	0.79361
FBgn0013813	Dhc98D	Dynein heavy chain at 89D	338.589	0.0142386	0.0600468	0.190699	0.806219
FBgn0034136	DAT	Dopamine transporter	25.3113	0.0142379	0.0814894	0.183723	0.79784
FBgn0265498	asRNA:CR44367	antisense RNA:CR44367	10.318	0.014237	0.132975	0.0492085	0.607965
FBgn0051230	CG31230	None	133.373	0.014234	0.0552343	0.18257	0.797061
FBgn0037360	CG2182	None	787.444	0.0142133	0.0343927	0.146843	0.771619
FBgn0001257	ImpL2	Ecdysone-inducible gene L2	2669.86	0.0142069	0.0699775	0.197225	0.815738
FBgn0265586	lncRNA:CR44413	long non-coding RNA:CR44413	32.4835	0.0141953	0.0752454	0.193845	0.80903
FBgn0014269	prod	proliferation disrupter	259.446	0.0141765	0.0454749	0.162996	0.780847
FBgn0033862	CG6209	None	1236.09	0.0141532	0.0404219	0.154178	0.773855
FBgn0037781	Fancl	Fancl	126.061	0.0141502	0.0556932	0.185246	0.799303
FBgn0052056	scramb1	scramblase 1	534.968	0.0141472	0.043855	0.160343	0.779496
FBgn0034323	CG18537	None	19.826	0.0141469	0.0868551	0.172612	0.790231
FBgn0036036	CG14174	None	120.644	0.0141353	0.0522947	0.178599	0.794046
FBgn0039562	Gp93	Glycoprotein 93	4725.96	0.0141324	0.0691034	0.1988	0.817024
FBgn0085792	CR41509	None	3.46254	0.0141238	0.124696	0.0586099	NA
FBgn0033942	Cpr51A	Cuticular protein 51A	108.229	0.0141226	0.0589084	0.191462	0.806919
FBgn0030892	CG7206	None	419.549	0.0141224	0.0374941	0.150873	0.772173
FBgn0038282	dpr9	defective proboscis extension response 9	55.2083	0.0140991	0.06506	0.19859	0.817024
FBgn0034435	fest	wurstfest	4072.4	0.0140912	0.0437595	0.161284	0.779984
FBgn0265104	lncRNA:CR44206	long non-coding RNA:CR44206	11.0227	0.0140852	0.0962654	0.142217	0.761071
FBgn0038074	Gnmt	Glycine N-methyltransferase	4527.4	0.014072	0.0648218	0.199002	0.817024
FBgn0029957	CG12155	None	199.464	0.0140676	0.0471847	0.168845	0.786294
FBgn0025866	CalpB	Calpain-B	605.436	0.0140627	0.0556629	0.187073	0.801289
FBgn0032136	Apoltp	Apolipoprotein lipid transfer particle	2294.44	0.0140531	0.0631637	0.198163	0.817024
FBgn0032530	CG9263	None	416.902	0.0140507	0.0419636	0.15876	0.777929
FBgn0053196	dpy	dumpy	450.274	0.014047	0.0598544	0.194479	0.809956
FBgn0032329	Art8	Arginine methyltransferase 8	80.3237	0.0140345	0.0735305	0.198336	0.817024
FBgn0004581	bgcn	benign gonial cell neoplasm	202.853	0.0140326	0.050372	0.176596	0.793007
FBgn0027376	rha	rha	705.282	0.0140325	0.0556468	0.187697	0.801717
FBgn0001218	Hsc70-3	Heat shock 70-kDa protein cognate 3	7702.12	0.0140245	0.0568229	0.190066	0.804085
FBgn0264959	Src42A	Src oncogene at 42A	513.611	0.0140157	0.0406659	0.157264	0.777689
FBgn0051915	CG31915	None	122.071	0.014014	0.0640153	0.199661	0.817599
FBgn0033273	Gasz	Gasz	123.429	0.0140085	0.05333	0.183535	0.79784
FBgn0266672	Sec8	Secretory 8	725.366	0.0140058	0.0504832	0.177419	0.793302
FBgn0037697	GstZ2	Glutathione S transferase Z2	421.075	0.014004	0.0517614	0.180267	0.794929
FBgn0262699	fzr	fizzy-related	457.416	0.014003	0.0386479	0.154562	0.773855
FBgn0034911	GlyT	Glycine transporter	57.4157	0.0139903	0.0652758	0.20092	0.818699
FBgn0086350	tef	teflon	29.3668	0.0139846	0.0765091	0.195878	0.811436
FBgn0029105	alpha-Catr	alpha-catenin related	118.506	0.0139811	0.0537829	0.185081	0.799303
FBgn0033229	CG12822	None	554.356	0.0139779	0.0376973	0.153891	0.773855
FBgn0031055	et	eye transformer	345.747	0.0139648	0.0787335	0.192852	0.808166
FBgn0033657	Sln	Silnoon	70.7764	0.0139636	0.0634771	0.200299	0.817599
FBgn0026401	Nipped-B	Nipped-B	680.773	0.0139615	0.0488602	0.17477	0.791816
FBgn0027512	CG10254	None	1770.59	0.0139569	0.0538101	0.185668	0.799303
FBgn0031110	Obp19b	Odorant-binding protein 19b	287.281	0.0139342	0.0680198	0.202731	0.819367
FBgn0034205	CG10950	None	361.107	0.0139334	0.0491487	0.176014	0.792776
FBgn0041164	armi	armitage	160.362	0.0139143	0.0566795	0.192221	0.807008
FBgn0038659	EndoA	Endophilin A	1147.79	0.013897	0.0320196	0.152855	0.773855
FBgn0028893	CG31819	None	576.117	0.013891	0.040749	0.159901	0.778707
FBgn0034976	CG4049	None	151.081	0.0138745	0.0574174	0.194406	0.809956
FBgn0051438	CheB93b	Chemosensory protein B 93b	24.7665	0.0138673	0.0885356	0.171084	0.787544
FBgn0050466	CG30466	None	197.77	0.0138629	0.0476376	0.17418	0.791816
FBgn0259108	futsch	futsch	637.427	0.0138617	0.0591829	0.197527	0.815738
FBgn0037565	CG9626	None	367.905	0.0138542	0.0621057	0.20137	0.818699
FBgn0036395	CG17361	None	26.3024	0.0138519	0.0782463	0.195497	0.811159
FBgn0026056	Rlip	Ral interacting protein	225.22	0.0138418	0.0428975	0.164733	0.781665
FBgn0030840	p-cup	presidents-cup	282.846	0.0138389	0.044525	0.168018	0.786163
FBgn0033304	Cyp6a13	Cyp6a13	475.472	0.0138355	0.0655078	0.20422	0.819367
FBgn0264848	vih	vihar	1141.42	0.0138248	0.0323306	0.154168	0.773855
FBgn0005427	ewg	erect wing	293.734	0.0138135	0.0419562	0.163572	0.780847
FBgn0267730	lncRNA:CR46061	long non-coding RNA:CR46061	17.8779	0.0138063	0.079227	0.194552	0.809956
FBgn0267714	asRNA:CR46047	antisense RNA:CR46047	10.5841	0.0138042	0.0921221	0.159833	0.778707
FBgn0027929	NimB1	Nimrod B1	109.39	0.0138038	0.0734434	0.202597	0.819367
FBgn0033199	CG17985	None	171.413	0.0137993	0.0500999	0.181073	0.794936
FBgn0264493	rdx	roadkill	424.731	0.0137849	0.0567592	0.195243	0.810812
FBgn0000411	D	Dichaete	100.406	0.0137636	0.056269	0.194826	0.810311
FBgn0034013	unc-5	unc-5	235.474	0.0137558	0.0487271	0.178949	0.794046
FBgn0001291	Jra	Jun-related antigen	755.965	0.0137522	0.0495137	0.180799	0.794929
FBgn0031775	CG9150	None	6.78084	0.0137429	0.0974738	0.139444	NA
FBgn0067628	CG33331	None	46.5746	0.013732	0.0674143	0.206797	0.821718
FBgn0262976	lawc	leg arista wing complex	291.879	0.0137312	0.0453291	0.171998	0.789044
FBgn0000547	ed	echinoid	199.607	0.0137303	0.058462	0.199345	0.817439
FBgn0014931	CG2678	None	25.6836	0.0137293	0.075617	0.201482	0.818699
FBgn0266868	lncRNA:CR45329	long non-coding RNA:CR45329	5.9196	0.013724	0.106386	0.103051	NA
FBgn0033266	Socs44A	Suppressor of Cytokine Signaling at 44A	289.604	0.0137114	0.0495185	0.181718	0.795611
FBgn0053527	SIFa	SIFamide	15.7396	0.0137096	0.0861531	0.179998	0.794929
FBgn0035626	lin-28	lin-28	17.5872	0.0137071	0.0829438	0.188342	0.801717
FBgn0038258	CG7362	None	415.425	0.0137031	0.0560604	0.195805	0.811436
FBgn0001308	Khc	Kinesin heavy chain	1174.55	0.0136996	0.0361543	0.157883	0.777689
FBgn0038613	Vha100-4	Vacuolar H[+] ATPase 100kD subunit 4	89.754	0.0136951	0.0713204	0.206342	0.821595
FBgn0035867	CG13671	None	236.22	0.0136887	0.0656083	0.207335	0.821723
FBgn0262566	CG43106	None	167.07	0.0136778	0.0569891	0.19807	0.817024
FBgn0262541	CG43095	None	9.18767	0.0136722	0.0923928	0.16005	0.779148
FBgn0262816	CG43187	None	31.821	0.0136715	0.0775998	0.199577	0.817599
FBgn0005632	faf	fat facets	924.118	0.0136647	0.0552271	0.195081	0.810644
FBgn0035153	ebd1	earthbound 1	203.608	0.0136601	0.0531147	0.190846	0.80633
FBgn0030812	wcy	wacky	386.537	0.0136495	0.0443121	0.171629	0.78789
FBgn0263452	lncRNA:CR43475	long non-coding RNA:CR43475	45.1199	0.0136424	0.0670466	0.208624	0.823569
FBgn0031683	CG4230	None	831.976	0.0136279	0.0336495	0.158032	0.777689
FBgn0030408	CG11085	None	3.94966	0.0136247	0.105066	0.108326	NA
FBgn0263872	lncRNA:CR43719	long non-coding RNA:CR43719	33.178	0.0136231	0.0732422	0.20615	0.821595
FBgn0263772	CG43689	None	22.863	0.0136091	0.0788865	0.198403	0.817024
FBgn0041171	ago	archipelago	558.022	0.0136039	0.0509277	0.187324	0.801497
FBgn0002989	okr	okra	60.3555	0.0136025	0.0648342	0.208849	0.823569
FBgn0002707	mei-9	meiotic 9	63.4853	0.0135976	0.0615398	0.206407	0.821595
FBgn0046697	Ppr-Y	Ppr-Y	26.3569	0.0135807	0.0740138	0.206133	0.821595
FBgn0028550	Atf3	Activating transcription factor 3	379.184	0.0135784	0.0500093	0.185832	0.799551
FBgn0016641	PTP-ER	Protein tyrosine phosphatase-ERK/Enhancer of Ras1	348.915	0.0135767	0.0505913	0.187189	0.801331
FBgn0015336	CG15865	None	196.955	0.0135729	0.0574648	0.201292	0.818699
FBgn0085211	RpS28-like	Ribosomal protein S28-like	53.0615	0.0135626	0.0650916	0.209825	0.82381
FBgn0023395	Chd3	Chd3	71.3541	0.0135591	0.0612144	0.206916	0.821718
FBgn0004842	RYa-R	RYamide receptor	11.2759	0.0135352	0.0845161	0.186845	0.801289
FBgn0259876	Cap-G	Chromosome associated protein G	395.592	0.0135347	0.0549845	0.197597	0.815776
FBgn0037231	Vps24	Vacuolar protein sorting 24	806.092	0.0135324	0.0347246	0.160335	0.779496
FBgn0042135	Gdap2	Gdap2	2334.25	0.0135313	0.0369561	0.162085	0.780847
FBgn0266328	lncRNA:CR44993	long non-coding RNA:CR44993	2.39534	0.0134813	0.109959	0.0913958	NA
FBgn0052845	CG32845	None	113.916	0.0134709	0.0527267	0.194384	0.809956
FBgn0000017	Abl	Abl tyrosine kinase	882.297	0.0134642	0.0487016	0.185466	0.799303
FBgn0030752	CDC50	None	734.134	0.0134555	0.0438009	0.174823	0.791816
FBgn0266052	lncRNA:CR44817	long non-coding RNA:CR44817	5.24847	0.0134529	0.100272	0.128885	NA
FBgn0040271	Sulf1	Sulfated	359.225	0.0134413	0.0495721	0.187991	0.801717
FBgn0034381	List	Lithium-inducible SLC6 transporter	257.204	0.0134363	0.0586793	0.206397	0.821595
FBgn0038300	Mau2	Mau2 sister chromatid cohesion factor	118.67	0.0134339	0.0569202	0.20358	0.819367
FBgn0030391	Rab40	Rab40	283.297	0.0134093	0.0510304	0.192064	0.807008
FBgn0036310	CG10969	None	479.429	0.0134042	0.0390094	0.167345	0.784717
FBgn0041781	SCAR	SCAR	641.474	0.0133922	0.0396142	0.168516	0.786294
FBgn0039200	CG13616	None	10.9191	0.0133873	0.0913436	0.166658	0.783361
FBgn0086657	IKKepsilon	I-kappaB kinase epsilon	228.325	0.0133868	0.0450752	0.179068	0.794046
FBgn0033448	hebe	hebe	1436.27	0.0133808	0.0412909	0.171591	0.78789
FBgn0010355	Taf1	TBP-associated factor 1	559.148	0.0133796	0.0506775	0.191961	0.807008
FBgn0001990	wek	weckle	88.089	0.0133579	0.0595468	0.209468	0.82381
FBgn0028375	heix	heixuedian	231.059	0.0133479	0.0493417	0.189642	0.8038
FBgn0259212	cno	canoe	425.226	0.0133474	0.0543646	0.200759	0.818464
FBgn0265191	Gyg	Glycogenin	1849.06	0.0133458	0.0318584	0.164154	0.781665
FBgn0286870	lncRNA:enrr	elav noncoding regulatory RNA	75.7193	0.0133428	0.0622856	0.21289	0.825328
FBgn0039003	wfs1	wolfram syndrome 1	403.717	0.013338	0.0434935	0.176816	0.793302
FBgn0036766	CG5506	None	1314.88	0.0133307	0.0623278	0.213203	0.825328
FBgn0015828	TfIIEalpha	Transcription factor IIEalpha	277.677	0.0133288	0.0450789	0.180397	0.794929
FBgn0037027	HIPP1	HP1 and insulator partner protein 1	443.338	0.0133276	0.0391603	0.169223	0.786294
FBgn0250844	CG4218	None	2112.51	0.0133215	0.0342959	0.164559	0.781665
FBgn0035106	rno	rhinoceros	243.567	0.0133161	0.060619	0.211798	0.825328
FBgn0032330	Samuel	SAM-motif ubiquitously expressed punctatedly localized protein	210.927	0.0133122	0.0524379	0.197508	0.815738
FBgn0261984	Ire1	Inositol-requiring enzyme-1	720.937	0.0133115	0.0680384	0.215538	0.825328
FBgn0031834	CG13766	None	83.898	0.0133107	0.059855	0.210982	0.824989
FBgn0034734	CG4554	None	141.899	0.0132889	0.0607084	0.212536	0.825328
FBgn0002926	ndl	nudel	2.68535	0.013263	0.139949	0.047165	NA
FBgn0039994	conu	conundrum	399.672	0.0132589	0.0442537	0.180212	0.794929
FBgn0262000	CG42818	None	46.4158	0.0132515	0.0702057	0.215926	0.825615
FBgn0086677	jeb	jelly belly	114.356	0.0132494	0.0614098	0.214217	0.825328
FBgn0262721	CG43165	None	14.0235	0.013242	0.0922979	0.164358	0.781665
FBgn0266985	lncRNA:CR45436	long non-coding RNA:CR45436	22.9487	0.0132413	0.074224	0.212313	0.825328
FBgn0005612	Sox14	Sox box protein 14	449.911	0.0132362	0.0500043	0.193824	0.80903
FBgn0036442	CG13473	None	273.813	0.0132334	0.0464568	0.185687	0.799303
FBgn0052354	CG32354	None	79.2384	0.0132266	0.0604062	0.213645	0.825328
FBgn0034240	MESR4	Misexpression suppressor of ras 4	363.11	0.0132181	0.0547673	0.204683	0.81996
FBgn0004957	por	porcupine	106.305	0.0132068	0.0560345	0.207398	0.821723
FBgn0259685	crb	crumbs	438.327	0.0132017	0.0553056	0.206141	0.821595
FBgn0083969	CG34133	None	762.794	0.0131978	0.0480998	0.190318	0.804865
FBgn0000319	Chc	Clathrin heavy chain	2547.62	0.0131946	0.0378631	0.17033	0.786604
FBgn0032658	CG5681	None	117.312	0.0131825	0.0592749	0.213245	0.825328
FBgn0261283	SREBP	Sterol regulatory element binding protein	3327.43	0.013178	0.0535732	0.203198	0.819367
FBgn0005666	bt	bent	4097.68	0.0131761	0.0472931	0.188961	0.802169
FBgn0264560	garz	gartenzwerg	1280.26	0.0131692	0.0441808	0.182126	0.79616
FBgn0265447	lncRNA:CR44347	long non-coding RNA:CR44347	7.541	0.0131651	0.0938211	0.158772	0.777929
FBgn0051908	CG31908	None	1103.34	0.0131637	0.0326059	0.16779	0.785372
FBgn0026086	Adar	Adenosine deaminase acting on RNA	425.755	0.0131622	0.0425494	0.178893	0.794046
FBgn0029830	Grip	Glutamate receptor interacting protein	151.965	0.0131584	0.0543292	0.20525	0.820753
FBgn0040356	CG12498	None	124.054	0.0131384	0.0521608	0.2011	0.818699
FBgn0039299	CG11854	None	43.8235	0.0131351	0.0801544	0.203782	0.819367
FBgn0036180	Duba	Deubiquitinating enzyme A	2193.17	0.0131296	0.0316616	0.168918	0.786294
FBgn0037689	CG8135	None	627.994	0.0131245	0.0315921	0.169073	0.786294
FBgn0035298	SCOT	Succinyl-CoA:3-ketoacid CoA transferase	983.915	0.0131174	0.0448253	0.184745	0.799303
FBgn0033524	Cyp49a1	Cyp49a1	202.728	0.0131055	0.050702	0.198601	0.817024
FBgn0014007	Ptp69D	Protein tyrosine phosphatase 69D	206.277	0.0130966	0.0524695	0.20281	0.819367
FBgn0265584	lncRNA:CR44411	long non-coding RNA:CR44411	4.74414	0.0130793	0.105521	0.10806	NA
FBgn0028487	f-cup	flyers-cup	1877.26	0.0130709	0.0346601	0.170133	0.786604
FBgn0000581	E(Pc)	Enhancer of Polycomb	553.527	0.0130622	0.0549048	0.208777	0.823569
FBgn0032256	RluA-2	RluA pseudouridine synthase 2	79.0173	0.0130546	0.060582	0.217948	0.82601
FBgn0024913	Actbeta	Activin-beta	102.563	0.0130379	0.0590282	0.216397	0.825615
FBgn0266443	CG45073	None	1.05729	0.0130318	0.153213	0.0413683	NA
FBgn0064237	Idgf5	Imaginal disc growth factor 5	541.828	0.0130219	0.0620705	0.220195	0.826857
FBgn0260446	GABA-B-R1	metabotropic GABA-B receptor subtype 1	97.0157	0.013019	0.05505	0.210134	0.82381
FBgn0031626	CG15631	None	855.696	0.0130169	0.036285	0.172509	0.790224
FBgn0262636	dati	datilografo	153.282	0.0130098	0.0509916	0.201628	0.818993
FBgn0031159	CG11566	None	20.9239	0.0130093	0.0746412	0.216261	0.825615
FBgn0265450	lncRNA:CR44350	long non-coding RNA:CR44350	26.6917	0.0130035	0.0808255	0.204447	0.819749
FBgn0034304	CG5742	None	109.125	0.0129976	0.0553097	0.211173	0.825186
FBgn0038261	CG14856	None	8.3421	0.0129812	0.0865465	0.188427	0.801717
FBgn0035409	CG14963	None	122.239	0.0129761	0.0660162	0.223074	0.827036
FBgn0262476	CG43066	None	543.135	0.0129624	0.0522234	0.2056	0.821416
FBgn0264700	lncRNA:CR43969	long non-coding RNA:CR43969	4.46494	0.0129593	0.106176	0.105899	NA
FBgn0034641	mahj	mahjong	352.466	0.0129468	0.0500835	0.201091	0.818699
FBgn0039600	CG1646	None	799.974	0.0129441	0.0307472	0.173803	0.791816
FBgn0263490	mld	molting defective	273.299	0.0129338	0.0553412	0.212831	0.825328
FBgn0036997	CG5955	None	297.597	0.0129291	0.067004	0.224115	0.827036
FBgn0262544	CG43098	None	52.7824	0.0129165	0.0648643	0.224249	0.827036
FBgn0040022	Set1	SET domain containing 1	335.51	0.0129144	0.0512651	0.204643	0.81996
FBgn0038156	side-IV	sidestep IV	116.501	0.0129141	0.0545691	0.211811	0.825328
FBgn0260660	Mp	Multiplexin	239.57	0.0129073	0.0521821	0.206898	0.821718
FBgn0030506	DNAlig4	DNA ligase 4	173.636	0.0129063	0.0506527	0.203432	0.819367
FBgn0036330	CG11263	None	4.77158	0.0129015	0.103367	0.117429	NA
FBgn0262509	nrm	neuromusculin	310.487	0.0128974	0.0493499	0.200601	0.818071
FBgn0287605	lncRNA:CR46474	long non-coding RNA:CR46474	6.86821	0.0128779	0.0964326	0.149253	0.772173
FBgn0038948	PSR	phosphatidylserine receptor	496.732	0.0128542	0.0545489	0.21329	0.825328
FBgn0025800	Smox	Smad on X	720.703	0.0128511	0.0425295	0.186159	0.800082
FBgn0024326	Mkk4	MAP kinase kinase 4	515.008	0.0128445	0.043754	0.188919	0.802169
FBgn0267543	lncRNA:CR45883	long non-coding RNA:CR45883	31.2772	0.0128426	0.0762693	0.216898	0.82601
FBgn0011300	babo	baboon	425.658	0.0128361	0.0495025	0.202509	0.819367
FBgn0000229	bsk	basket	654.957	0.0128284	0.0317703	0.17558	0.792688
FBgn0031450	Hrs	Hepatocyte growth factor regulated tyrosine kinase substrate	803.801	0.0128218	0.0430117	0.187874	0.801717
FBgn0263345	asRNA:CR43426	antisense RNA:CR43426	31.6386	0.0128129	0.080439	0.208649	0.823569
FBgn0003209	raw	raw	729.987	0.0128077	0.0528913	0.210999	0.824989
FBgn0031244	CG11601	None	402.329	0.0128055	0.0364803	0.177505	0.793302
FBgn0265046	CG44163	None	92.0166	0.0128045	0.0560543	0.217444	0.82601
FBgn0267636	asRNA:CR45974	antisense RNA:CR45974	31.9375	0.0128007	0.0694536	0.226053	0.828229
FBgn0000247	ca	claret	570.219	0.0128006	0.0454569	0.193831	0.80903
FBgn0264572	asRNA:CR43944	antisense RNA:CR43944	57.9764	0.0127874	0.0701075	0.225893	0.828229
FBgn0283657	Tlk	Tousled-like kinase	252.93	0.0127872	0.0564357	0.21857	0.82601
FBgn0003716	tkv	thickveins	547.883	0.012782	0.0426156	0.188006	0.801717
FBgn0028476	Usp1	Ubiquitin specific protease 1	495.457	0.0127797	0.0505763	0.206473	0.821595
FBgn0265998	Doa	Darkener of apricot	1688.85	0.0127729	0.0324928	0.176542	0.793007
FBgn0039900	Syt7	Synaptotagmin 7	143.163	0.0127661	0.0554324	0.217275	0.82601
FBgn0021796	Tor	Target of rapamycin	388.65	0.0127397	0.0503437	0.206955	0.821718
FBgn0267118	lncRNA:CR45558	long non-coding RNA:CR45558	5.50355	0.0127388	0.0981423	0.142017	NA
FBgn0038099	CG7091	None	69.2506	0.0127293	0.0598947	0.225167	0.828083
FBgn0086673	CG13272	None	5.69253	0.0127126	0.0928529	0.166897	NA
FBgn0042207	CG18530	None	27.3858	0.0126904	0.0848762	0.198051	0.817024
FBgn0027596	Kank	Kank	1483.82	0.0126866	0.0303046	0.180267	0.794929
FBgn0265537	lncRNA:CR44387	long non-coding RNA:CR44387	4.66244	0.0126796	0.0939752	0.1621	NA
FBgn0260775	DnaJ-60	DnaJ-like-60	630.564	0.0126785	0.0374062	0.181528	0.795611
FBgn0267171	asRNA:CR45611	antisense RNA:CR45611	2.74346	0.0126738	0.123198	0.0656831	NA
FBgn0005616	msl-2	male-specific lethal 2	281.49	0.012671	0.0475829	0.202131	0.819062
FBgn0003082	phr	photorepair	267.987	0.0126699	0.0604616	0.227302	0.828853
FBgn0039620	wat	waterproof	1240.87	0.0126607	0.0401705	0.186195	0.800082
FBgn0067102	GlcT	Glucosylceramide synthase	325.05	0.012653	0.0587808	0.225692	0.828229
FBgn0023522	CG11596	None	259.01	0.0126526	0.0466989	0.200485	0.817846
FBgn0028471	Nab2	Nuclear polyadenosine RNA-binding 2	340.45	0.0126504	0.0408888	0.18777	0.801717
FBgn0035425	CG17746	None	594.772	0.0126436	0.0366191	0.181436	0.795611
FBgn0036941	CG7335	None	519.268	0.0126328	0.0372343	0.182399	0.796625
FBgn0039577	CG12516	None	252.128	0.0126254	0.0455942	0.198559	0.817024
FBgn0085336	CG34307	None	36.7372	0.0126252	0.065215	0.231226	0.831837
FBgn0035621	CG10591	None	1.19013	0.0126221	0.156878	0.0417171	NA
FBgn0014135	bnl	branchless	102.5	0.0126188	0.0552533	0.22076	0.827036
FBgn0019990	Gcn2	Gcn2	313.143	0.0126123	0.0550285	0.220497	0.826857
FBgn0052462	CG32462	None	104.862	0.0126116	0.0849137	0.199115	0.817024
FBgn0010772	Xe7	Xe7	963.631	0.01261	0.0296526	0.183109	0.797512
FBgn0028956	mthl3	methuselah-like 3	81.4128	0.0126028	0.0630611	0.231069	0.831837
FBgn0260971	CG42594	None	25.4494	0.0125896	0.0724058	0.227907	0.829251
FBgn0030077	CG15365	None	53.7543	0.0125823	0.0667839	0.232183	0.831837
FBgn0267458	lncRNA:CR45808	long non-coding RNA:CR45808	91.9878	0.0125809	0.0564538	0.223945	0.827036
FBgn0004387	Klp98A	Kinesin-like protein at 98A	423.257	0.0125508	0.0463513	0.202275	0.819367
FBgn0031424	VGlut	Vesicular glutamate transporter	150.73	0.0125387	0.0607464	0.230931	0.831837
FBgn0037182	ArfGAP3	ADP-ribosylation factor GTPase activating protein 3	958.773	0.0125376	0.0325314	0.18203	0.79616
FBgn0038431	CG10405	None	39.5885	0.012533	0.0691897	0.232265	0.831837
FBgn0038072	CG6225	None	345.048	0.0125303	0.0378855	0.185715	0.799303
FBgn0264491	how	held out wings	357.898	0.0125236	0.0510944	0.214371	0.825328
FBgn0260447	CR11386	None	32.0376	0.0125146	0.075839	0.224177	0.827036
FBgn0263346	smash	smallish	1608.55	0.0125049	0.0469426	0.204896	0.820183
FBgn0015558	tty	tweety	223.746	0.0124982	0.0566485	0.226462	0.828275
FBgn0267241	lncRNA:CR45681	long non-coding RNA:CR45681	2.43264	0.0124879	0.134632	0.0541714	NA
FBgn0263380	lncRNA:CR43432	long non-coding RNA:CR43432	23.3642	0.0124832	0.0753431	0.225719	0.828229
FBgn0014019	Rh5	Rhodopsin 5	602.14	0.012482	0.0451189	0.201131	0.818699
FBgn0034817	Art7	Arginine methyltransferase 7	248.802	0.0124682	0.0579822	0.229372	0.830286
FBgn0029686	Glos	Gaulos	60.844	0.012462	0.0621571	0.23406	0.831837
FBgn0051352	Unc-115a	Uncoordinated 115a	1905.38	0.0124559	0.0335992	0.183942	0.79784
FBgn0036740	Vps60	Vacuolar protein sorting 60	1037.71	0.0124486	0.0352172	0.184846	0.799303
FBgn0027865	Tsp96F	Tetraspanin 96F	204.958	0.0124452	0.0567098	0.227978	0.829281
FBgn0016930	Dyrk2	Dual-specificity tyrosine phosphorylation-regulated kinase 2	344.579	0.0124384	0.0471856	0.207239	0.821723
FBgn0267511	28SrRNA-Psi:CR45851	28S ribosomal RNA pseudogene:CR45851	1310.37	0.012435	0.0883273	0.18915	0.802718
FBgn0020388	Gcn5	Gcn5 acetyltransferase	563.851	0.0124337	0.0507628	0.216003	0.825615
FBgn0085341	CG34312	None	45.5318	0.0124263	0.0871009	0.194048	0.809622
FBgn0035533	Cip4	Cdc42-interacting protein 4	458.285	0.0124246	0.043735	0.199417	0.817482
FBgn0027066	Eb1	Eb1	2238.94	0.0124233	0.0278509	0.192189	0.807008
FBgn0039873	Smvt	Sodium-dependent multivitamin transporter	894.403	0.0124152	0.0537151	0.223104	0.827036
FBgn0040375	CG13760	None	184.856	0.0124089	0.0437482	0.199854	0.817599
FBgn0263660	lncRNA:CR43651	long non-coding RNA:CR43651	43.925	0.0124068	0.0992269	0.138517	0.755459
FBgn0036627	Gagr	Gag-related	104.65	0.0124	0.0551856	0.226456	0.828275
FBgn0267001	Ten-a	Tenascin accessory	206.131	0.0123966	0.0586529	0.232211	0.831837
FBgn0010329	Tbh	Tyramine beta hydroxylase	80.686	0.0123892	0.0585756	0.232302	0.831837
FBgn0033339	Sec31	Secretory 31	1392.67	0.0123771	0.0361876	0.187424	0.801497
FBgn0039688	Kul	Kuzbanian-like	233.222	0.0123683	0.0527405	0.222288	0.827036
FBgn0266396	lncRNA:CR45036	long non-coding RNA:CR45036	8.28977	0.0123666	0.0891869	0.186489	0.800318
FBgn0030323	Vlet	Valette	109.133	0.0123566	0.0538942	0.225069	0.828083
FBgn0032176	CG13127	None	93.2137	0.0123553	0.0559662	0.229107	0.829949
FBgn0011829	Ret	Ret oncogene	10.723	0.0123525	0.0862524	0.198277	0.817024
FBgn0001189	hfw	halfway	759.078	0.0123502	0.0473892	0.210093	0.82381
FBgn0034573	CG3295	None	601.152	0.0123414	0.0443394	0.202983	0.819367
FBgn0265943	lncRNA:CR44730	long non-coding RNA:CR44730	3.19763	0.0123407	0.119531	0.0728548	NA
FBgn0031414	eys	eyes shut	209.55	0.0123404	0.0554468	0.228566	0.829883
FBgn0034200	Gbp2	Growth-blocking peptide 2	3422.43	0.0123401	0.0693959	0.236589	0.833998
FBgn0051019	CG31019	None	13.6137	0.0123313	0.0813153	0.214819	0.825328
FBgn0052333	CG32333	None	72.4281	0.0123232	0.0610325	0.236779	0.833998
FBgn0016078	wun	wunen	448.033	0.0123185	0.0409779	0.196265	0.812535
FBgn0263995	cpo	couch potato	641.585	0.0122948	0.0498581	0.217625	0.82601
FBgn0086372	lap	like-AP180	543.777	0.0122932	0.0441086	0.203719	0.819367
FBgn0038641	ChT	Choline transporter	137.275	0.0122914	0.0572548	0.233002	0.831837
FBgn0052576	CG32576	None	148.03	0.0122899	0.0526783	0.224299	0.827036
FBgn0034730	ppk12	pickpocket 12	6.09004	0.0122888	0.101388	0.128683	NA
FBgn0259176	bun	bunched	2126.06	0.0122852	0.0448718	0.205728	0.821595
FBgn0002709	mei-218	meiotic 218	757.395	0.0122721	0.0484531	0.214824	0.825328
FBgn0035400	CG11537	None	1377.45	0.0122692	0.0264157	0.202066	0.819047
FBgn0267106	CG45546	None	14.6726	0.0122691	0.0819025	0.214204	0.825328
FBgn0260450	CalpC	Calpain C	143.302	0.0122627	0.0523441	0.22431	0.827036
FBgn0263665	lncRNA:CR43656	long non-coding RNA:CR43656	37.5147	0.0122606	0.0746356	0.231657	0.831837
FBgn0052676	stx	stuxnet	969.62	0.0122468	0.0477711	0.213835	0.825328
FBgn0034085	Ptp52F	Protein tyrosine phosphatase 52F	228.042	0.0122462	0.0517752	0.223478	0.827036
FBgn0021738	Crg-1	Circadianly Regulated Gene	33.0113	0.0122459	0.071861	0.236207	0.833998
FBgn0034997	CG3376	None	1130.77	0.0122428	0.0516493	0.223285	0.827036
FBgn0039536	unc80	uncoordinated 80	494.717	0.0122406	0.0529621	0.226282	0.828275
FBgn0037021	CG11399	None	255.714	0.012225	0.054384	0.229684	0.830964
FBgn0286809	xmas	xmas	1020.13	0.0122192	0.0337596	0.189776	0.803843
FBgn0025613	CG3081	None	4.20744	0.0122119	0.100026	0.135577	NA
FBgn0037078	CG12971	None	5.80482	0.0122065	0.0982795	0.144303	NA
FBgn0042185	MCU	Mitochondrial calcium uniporter	315.273	0.0122025	0.0424949	0.202469	0.819367
FBgn0032956	Cul2	Cullin 2	993.23	0.0121927	0.0358904	0.191732	0.807008
FBgn0037299	Vps37B	Vacuolar protein sorting 37B	367.432	0.0121916	0.0473348	0.214272	0.825328
FBgn0004390	RasGAP1	Ras GTPase activating protein 1	171.559	0.0121822	0.057865	0.236901	0.833998
FBgn0004179	Csp	Cysteine string protein	1174.51	0.0121725	0.0300696	0.193145	0.808522
FBgn0003415	skd	skuld	372.547	0.0121624	0.0560031	0.234467	0.832278
FBgn0037900	CG5276	None	972.812	0.0121603	0.0325085	0.191262	0.806919
FBgn0026755	Ugt37B1	UDP-glycosyltransferase family 37 member B1	119.156	0.0121581	0.0712766	0.23895	0.835399
FBgn0250867	CG42238	None	129.59	0.0121398	0.0501648	0.222661	0.827036
FBgn0051163	SKIP	Shal K[+] channel interacting protein	49.6895	0.0121391	0.0711739	0.239517	0.835908
FBgn0259916	CG42445	None	121.992	0.0121168	0.0549951	0.233896	0.831837
FBgn0020258	ppk	pickpocket	26.5855	0.0121141	0.0721085	0.238889	0.835399
FBgn0030137	CG15317	None	47.9499	0.0121108	0.0619251	0.243066	0.837148
FBgn0259112	asRNA:CR42254	antisense RNA:CR42254	29.2942	0.0121101	0.0804399	0.221373	0.827036
FBgn0038638	CG7702	None	233.787	0.0120963	0.0434085	0.207381	0.821723
FBgn0031150	bves	bves	275.674	0.0120906	0.046595	0.215234	0.825328
FBgn0051053	nenya	nenya	5.14968	0.0120838	0.102777	0.123181	NA
FBgn0001150	gt	giant	28.5774	0.0120722	0.0733177	0.238033	0.834894
FBgn0039636	Atg14	Autophagy-related 14	405.158	0.0120685	0.0361952	0.195207	0.810812
FBgn0266599	Hsc70-4	Heat shock protein cognate 4	50981.7	0.0120677	0.0543567	0.234038	0.831837
FBgn0039264	CG11786	None	4.79784	0.0120563	0.0945054	0.164656	NA
FBgn0037898	Dtd	D-aminoacyl-tRNA deacylase	62.6436	0.0120547	0.068423	0.244181	0.837623
FBgn0052252	asRNA:CR32252	antisense RNA:CR32252	112.595	0.0120532	0.0561791	0.23783	0.834844
FBgn0032517	CG7099	None	100.498	0.0120484	0.0591205	0.24223	0.83616
FBgn0261681	CG42728	None	2.36926	0.012039	0.144869	0.0494988	NA
FBgn0267528	asRNA:CR45868	antisense RNA:CR45868	2.40615	0.0120358	0.148795	0.0475757	NA
FBgn0033140	CG12836	None	4.14056	0.0120296	0.100956	0.131934	NA
FBgn0020269	mspo	M-spondin	193.016	0.0120162	0.0434379	0.209638	0.82381
FBgn0035155	RabX6	RabX6	60.3351	0.0120112	0.0593878	0.243563	0.837623
FBgn0039590	CG10011	None	169.804	0.0120084	0.0574361	0.241102	0.836069
FBgn0027574	CG5815	None	176.441	0.0120042	0.0477396	0.220516	0.826857
FBgn0265546	lncRNA:CR44396	long non-coding RNA:CR44396	41.3422	0.0119853	0.0661701	0.247066	0.841257
FBgn0004574	Rop	Ras opposite	1311.3	0.0119842	0.0283426	0.201939	0.819047
FBgn0029114	Tollo	Tollo	57.6367	0.0119718	0.0633275	0.247424	0.841405
FBgn0051759	CG31759	None	61.0742	0.0119676	0.0642098	0.247711	0.841951
FBgn0265993	lncRNA:CR44768	long non-coding RNA:CR44768	2.08048	0.0119542	0.132977	0.0580948	NA
FBgn0000355	Cp15	Chorion protein 15	12.2006	0.0119506	0.0872906	0.199975	0.817599
FBgn0266005	lncRNA:CR44779	long non-coding RNA:CR44779	67.2637	0.0119301	0.0761993	0.235693	0.833998
FBgn0263929	jvl	javelin-like	594.43	0.0119288	0.0384845	0.201963	0.819047
FBgn0039431	plum	plum	51.0774	0.0119263	0.0630723	0.248566	0.842654
FBgn0031805	Nepl4	Neprilysin-like 4	224.624	0.0119222	0.0833478	0.215593	0.825328
FBgn0027492	wdb	widerborst	1118.16	0.0119167	0.0467753	0.220586	0.826857
FBgn0027529	tapas	tapas	979.423	0.0118988	0.0456446	0.218267	0.82601
FBgn0039452	CG14245	None	1325.13	0.011896	0.0631457	0.249407	0.844259
FBgn0039510	CG3339	None	37.4286	0.0118884	0.0689937	0.247848	0.84199
FBgn0263109	CG43366	None	3.17762	0.0118648	0.107326	0.105772	NA
FBgn0031664	CG8892	None	341.139	0.0118609	0.0385213	0.203851	0.819367
FBgn0022960	vimar	visceral mesodermal armadillo-repeats	147.683	0.0118544	0.0510154	0.23287	0.831837
FBgn0267471	lncRNA:CR45821	long non-coding RNA:CR45821	72.369	0.0118522	0.057893	0.246186	0.840098
FBgn0035997	phol	pleiohomeotic like	287.157	0.0118514	0.0416564	0.210173	0.82381
FBgn0027578	Nepl21	Neprilysin-like 21	884.094	0.0118486	0.0550216	0.241613	0.83616
FBgn0011586	e(r)	enhancer of rudimentary	523.855	0.0118445	0.0384478	0.204176	0.819367
FBgn0260758	CG42556	None	881.149	0.0118378	0.0351388	0.200288	0.817599
FBgn0037304	CG1113	None	21.3937	0.0118368	0.0744363	0.241392	0.83616
FBgn0037379	CG10979	None	261.445	0.0118324	0.0441989	0.216594	0.825615
FBgn0052668	CG32668	None	10.7306	0.0118259	0.0867135	0.204221	0.819367
FBgn0036374	Spt20	Spt20	193.627	0.0118257	0.0526177	0.237374	0.833998
FBgn0063497	GstE3	Glutathione S transferase E3	2506.41	0.0118197	0.0661567	0.251372	0.846006
FBgn0030156	CG15247	None	219.816	0.0118195	0.0408475	0.209341	0.82381
FBgn0260789	mxc	multi sex combs	98.4597	0.0118162	0.0599372	0.249589	0.844259
FBgn0004509	Fur1	Furin 1	592.619	0.0118097	0.0437618	0.216183	0.825615
FBgn0265148	lncRNA:CR44217	long non-coding RNA:CR44217	40.6321	0.0118061	0.0612803	0.250966	0.845706
FBgn0028969	deltaCOP	Coat Protein (coatomer) delta	1209.07	0.0118045	0.0375499	0.203876	0.819367
FBgn0031321	Tgt	tRNA-guanine transglycosylase	103.27	0.0117952	0.0592624	0.249497	0.844259
FBgn0051812	Tsen2	tRNA splicing endonuclease subunit 2	24.6474	0.0117879	0.0790598	0.231578	0.831837
FBgn0042102	CG18745	None	158.812	0.0117874	0.0503498	0.23325	0.831837
FBgn0040928	CR15345	None	13.8778	0.0117864	0.0808125	0.226447	0.828275
FBgn0261290	CheA84a	Chemosensory protein A 84a	19.9861	0.0117823	0.0854507	0.210068	0.82381
FBgn0051365	CG31365	None	148.457	0.0117805	0.04946	0.231278	0.831837
FBgn0040505	Alk	Anaplastic lymphoma kinase	244.189	0.0117698	0.0485034	0.229207	0.829949
FBgn0037533	CD98hc	CD98 heavy chain	2805.64	0.0117697	0.0678156	0.251797	0.846585
FBgn0263343	lncRNA:CR43424	long non-coding RNA:CR43424	48.5985	0.0117656	0.0641305	0.253117	0.847071
FBgn0039609	Nepl17	Neprilysin-like 17	72.6357	0.0117634	0.0773275	0.23665	0.833998
FBgn0259824	Hip14	Huntingtin-interacting protein 14	605.348	0.0117577	0.0490832	0.231017	0.831837
FBgn0036895	ms(3)76Cc	male sterile (3) 76Cc	1260.87	0.0117509	0.0460059	0.223435	0.827036
FBgn0031039	Shawn	Shawn	397.953	0.0117464	0.0520791	0.238514	0.834894
FBgn0264891	lncRNA:CR44082	long non-coding RNA:CR44082	5.36542	0.0117361	0.0969078	0.154376	NA
FBgn0260392	CG42518	None	391.67	0.0117294	0.0468478	0.226202	0.828229
FBgn0038588	CG7156	None	166.686	0.0117288	0.0474721	0.227806	0.829105
FBgn0266940	CR45391	None	8.70553	0.0117264	0.0849896	0.212806	0.825328
FBgn0028509	CenG1A	Centaurin gamma 1A	510.585	0.0117201	0.0528691	0.241044	0.836069
FBgn0037680	pasi2	pasiflora 2	209.171	0.0117137	0.0477228	0.228888	0.829883
FBgn0267698	Pak	p21-activated kinase	534.769	0.0117094	0.0443823	0.220581	0.826857
FBgn0036828	CG6841	None	241.22	0.011704	0.0452438	0.222882	0.827036
FBgn0042693	wrd	well-rounded	1217.18	0.011703	0.0310616	0.20409	0.819367
FBgn0001313	kl-2	male fertility factor kl2	47.6061	0.0116969	0.0650327	0.25493	0.848069
FBgn0038888	CheB93a	Chemosensory protein B 93a	27.1822	0.0116927	0.086677	0.206381	0.821595
FBgn0266882	asRNA:CR45343	antisense RNA:CR45343	42.0634	0.0116582	0.0657391	0.255803	0.84832
FBgn0040694	CG14974	None	273.187	0.0116564	0.048651	0.232945	0.831837
FBgn0028546	ics	icarus	360.204	0.0116537	0.0430975	0.219078	0.826204
FBgn0054030	CG34030	None	7.37931	0.0116498	0.0878485	0.201821	0.819047
FBgn0034515	CG13428	None	832.781	0.0116473	0.0680138	0.254823	0.848069
FBgn0051327	CG31327	None	845.418	0.0116406	0.0430536	0.219355	0.826204
FBgn0267812	asRNA:CR46137	antisense RNA:CR46137	2.24123	0.011634	0.168015	0.0434937	NA
FBgn0266409	CG45049	None	476.325	0.0116337	0.0423503	0.217905	0.82601
FBgn0040297	Nhe2	Na[+]/H[+] hydrogen exchanger 2	596.765	0.0116303	0.0487964	0.234094	0.831837
FBgn0035248	CG13919	None	44.7735	0.0116223	0.0616351	0.256359	0.848915
FBgn0036285	toe	twin of eyg	621.461	0.0116194	0.0534821	0.245363	0.838879
FBgn0038799	MFS9	Major Facilitator Superfamily Transporter 9	249.497	0.011616	0.0424395	0.218626	0.82601
FBgn0266951	lncRNA:CR45402	long non-coding RNA:CR45402	0.970637	0.0116056	0.146645	0.0508203	NA
FBgn0032694	MESR3	Misexpression suppressor of ras 3	564.19	0.0116036	0.0393918	0.212518	0.825328
FBgn0035050	SiaT	Sialyltransferase	45.2926	0.011603	0.0612637	0.256698	0.848915
FBgn0051005	qless	qless	254.805	0.011582	0.0436277	0.222454	0.827036
FBgn0085330	CG34301	None	33.266	0.0115669	0.0675997	0.257256	0.849645
FBgn0053096	CG33096	None	15.5831	0.0115661	0.0840001	0.219406	0.826204
FBgn0035482	CG14985	None	104.669	0.0115648	0.0525639	0.245058	0.838733
FBgn0024329	Mekk1	Mekk1	618.765	0.01156	0.0536984	0.247607	0.841815
FBgn0260632	dl	dorsal	684.52	0.0115594	0.0397767	0.214516	0.825328
FBgn0029726	CG15471	None	79.4649	0.0115577	0.0565349	0.252818	0.846996
FBgn0086656	shrb	shrub	1475.23	0.0115571	0.0372863	0.210328	0.824054
FBgn0260388	CG42514	None	535.753	0.0115568	0.0413664	0.21791	0.82601
FBgn0034401	MetRS	Methionyl-tRNA synthetase	670.782	0.0115488	0.0368833	0.210005	0.82381
FBgn0063449	Uhg2	U snoRNA host gene 2	124.568	0.0115458	0.0647672	0.259107	0.850116
[truncated: 15,328 more rows]

## Sheet: Male 1mM 2h vs 0mM 2h
Table S6. RNA-seq analysis comparing gene expression between groups of Oregon-R males exposed to sodium arsenite. Adult males were exposed to 0 mM and 1.0 mM sodium arsenite for 1, 2, 4, 8, 24 or 48 hours prior to collection.
Condition: male; 0 mM vs 1 mM sodium arsenite; 2 hr exposure
	sym	desc	baseMean	log2FoldChange	lfcSE	pvalue	padj
FBgn0267498	18SrRNA:CR45838	18S ribosomal RNA:CR45838	576.765	33.3031	3.72983	1.58e-19	1.88e-16
FBgn0263493	CR43482	None	12.1774	30.307	9.3285	2.61e-07	1.35e-05
FBgn0051354	Hsp70Bbb	Hsp70Bbb	929.811	3.79234	0.841569	7.05e-09	5.48e-07
FBgn0001230	Hsp68	Heat shock protein 68	2789.05	3.78847	0.431096	1.29e-20	2.1e-17
FBgn0013278	Hsp70Bb	Heat-shock-protein-70Bb	2206.02	3.77957	0.59804	1.1e-12	2.48e-10
FBgn0013279	Hsp70Bc	Heat-shock-protein-70Bc	878.859	3.27055	0.644891	9.26e-10	9.15e-08
FBgn0033204	CG2065	None	2005.83	3.14145	0.422564	6.75e-16	3.52e-13
FBgn0001225	Hsp26	Heat shock protein 26	3368.58	3.13063	0.384803	3.15e-18	2.42e-15
FBgn0052865	lncRNA:alphagamma-element:CR32865	alphagamma-element:CR32865	177.468	3.04904	0.761934	5.93e-08	3.63e-06
FBgn0001224	Hsp23	Heat shock protein 23	2807.98	2.87306	0.464719	1.52e-12	3.31e-10
FBgn0050489	Cyp12d1-p	Cyp12d1-p	3133.36	2.75723	0.407181	2.69e-14	8.77e-12
FBgn0001223	Hsp22	Heat shock protein 22	3234.34	2.4052	0.462635	1.87e-10	2.2e-08
FBgn0039341	CG5112	None	52.2848	2.39935	6.55056	6.69e-05	0.00162195
FBgn0034480	CG16898	None	1777.98	2.37392	0.338131	1.96e-15	9.48e-13
FBgn0001226	Hsp27	Heat shock protein 27	1156.53	2.26853	0.269809	3.21e-20	4.65e-17
FBgn0286921	CR46421	None	18.4191	2.18287	2.15675	1.6e-05	0.000497204
FBgn0037974	CG12224	None	1068.2	2.08094	0.361922	8.91e-12	1.51e-09
FBgn0032401	Plzf	Promyelocytic leukemia zinc finger	61.797	1.92106	0.244965	5.82e-18	4.22e-15
FBgn0086708	stv	starvin	2732.25	1.91827	0.221401	5.88e-21	1.28e-17
FBgn0010041	GstD5	Glutathione S transferase D5	575.463	1.87048	0.661701	4.4e-06	0.000158188
FBgn0031535	CG12795	None	1027.59	1.81195	0.323218	4.46e-11	6.25e-09
FBgn0032587	CG5953	None	393.032	1.76569	0.380901	9.12e-09	6.92e-07
FBgn0017558	Pdk	Pyruvate dehydrogenase kinase	2207.58	1.58395	0.151544	9.55e-28	4.16e-24
FBgn0033787	CG13321	None	3769.63	1.57564	0.220544	6.15e-15	2.51e-12
FBgn0286723	hll	heimdall	78.4613	1.53948	0.881009	5.79e-05	0.00145819
FBgn0030928	CG15044	None	66.0135	1.50006	0.247309	1.28e-11	2.07e-09
FBgn0036772	CG5290	None	360.383	1.48572	0.299937	6.71e-09	5.31e-07
FBgn0036147	Plod	procollagen lysyl hydroxylase	368.285	1.47005	0.237854	7.37e-12	1.27e-09
FBgn0038484	CG5246	None	106.848	1.45404	0.259292	2.43e-10	2.73e-08
FBgn0034160	CG5550	None	68.2651	1.44162	0.396739	1.74e-06	6.89e-05
FBgn0032613	Nepl9	Neprilysin-like 9	171.805	1.43848	0.240401	2.92e-11	4.37e-09
FBgn0003231	ref(2)P	refractory to sigma P	13549.2	1.4352	0.210131	1.23e-13	3.49e-11
FBgn0032400	CG6770	None	8731.32	1.4222	0.147077	6.89e-24	1.8e-20
FBgn0003741	tra	transformer	218.23	1.3996	0.23322	3.2e-11	4.74e-09
FBgn0265185	CG44250	None	2210.67	1.39611	0.197211	2.63e-14	8.77e-12
FBgn0001234	lncRNA:Hsromega	Heat shock RNA omega	2852.06	1.3916	0.23172	3.24e-11	4.75e-09
FBgn0037151	CG7130	None	255.775	1.38764	0.313477	1.19e-07	6.74e-06
FBgn0051216	Naam	Nicotinamide amidase	265.139	1.38146	0.192577	1.44e-14	5.29e-12
FBgn0033792	CG13325	None	195.597	1.37374	0.226316	2.39e-11	3.63e-09
FBgn0053301	CG33301	None	390.816	1.36723	0.267609	5.38e-09	4.41e-07
FBgn0263002	CR43310	None	22.9122	1.36561	0.713926	7.36e-05	0.00174394
FBgn0029831	CG5966	None	1179.22	1.36221	0.338649	6.45e-07	2.93e-05
FBgn0040256	Ugt35C1	UDP-glycosyltransferase family 35 member C1	535.178	1.33625	0.290801	7.12e-08	4.26e-06
FBgn0001229	Hsp67Bc	Heat shock gene 67Bc	51.7552	1.32057	0.476547	2.16e-05	0.000634522
FBgn0037724	Fst	Frost	1193.51	1.32024	0.470478	2.02e-05	0.000599038
FBgn0034279	CG18635	None	172.525	1.3105	0.238548	9.1e-10	9.13e-08
FBgn0036419	CG13482	None	946.652	1.2925	0.334883	1.48e-06	6e-05
FBgn0000565	MsrA	Methionine sulfoxide reductase A	2309.18	1.24825	0.352288	4.52e-06	0.000161986
FBgn0029766	CG15784	None	8707.2	1.24206	0.218422	4.13e-10	4.49e-08
FBgn0250869	CG42240	None	1470.39	1.22059	0.199475	3.49e-11	5e-09
FBgn0034140	Lst	Limostatin	1585.32	1.21884	0.212304	3.3e-10	3.65e-08
FBgn0263081	CG43349	None	1185.86	1.19926	0.181854	1.82e-12	3.67e-10
FBgn0039309	CG11891	None	2072.45	1.19794	0.489573	5.64e-05	0.00143197
FBgn0063493	GstE7	Glutathione S transferase E7	1044.92	1.19756	0.222393	2.56e-09	2.21e-07
FBgn0028978	trbl	tribbles	732.702	1.16655	0.23016	1.45e-08	1.03e-06
FBgn0034335	GstE1	Glutathione S transferase E1	1302.37	1.14448	0.190363	8.61e-11	1.12e-08
FBgn0040319	Gclc	Glutamate-cysteine ligase catalytic subunit	2293.85	1.1351	0.171327	1.83e-12	3.67e-10
FBgn0263241	Mocs1	Molybdenum cofactor synthesis 1	727.825	1.12854	0.174085	4.75e-12	8.98e-10
FBgn0053468	CG33468	None	70.7137	1.12738	0.44501	6.07e-05	0.0015148
FBgn0039596	CG10000	None	81.8378	1.09028	0.312858	8.56e-06	0.000283586
FBgn0035923	CG6511	None	217.564	1.07952	0.158187	5.45e-13	1.39e-10
FBgn0259708	CG42362	None	342.071	1.06329	0.243116	4.5e-07	2.18e-05
FBgn0265186	CG44251	None	454.245	1.05431	0.245216	6.19e-07	2.83e-05
FBgn0263080	CG43348	None	316.521	1.03566	0.316572	1.71e-05	0.000522916
FBgn0042086	Tsp42Eb	Tetraspanin 42Eb	1385.17	1.02561	0.248209	1.26e-06	5.17e-05
FBgn0046114	Gclm	Glutamate-cysteine ligase modifier subunit	2743.97	1.01846	0.208707	5.18e-08	3.22e-06
FBgn0260000	CG17570	None	14.1068	0.993403	0.610151	0.000325655	0.0061846
FBgn0029820	CG16721	None	1940.31	0.989848	0.114681	4.87e-19	5.29e-16
FBgn0267164	asRNA:CR45604	antisense RNA:CR45604	73.0279	0.98774	0.384152	8.52e-05	0.00198166
FBgn0036449	bmm	brummer	1490.55	0.982665	0.138132	8.09e-14	2.36e-11
FBgn0283499	InR	Insulin-like receptor	238.149	0.981783	0.268272	6.72e-06	0.000230721
FBgn0013772	Cyp6a8	Cytochrome P450-6a8	1932.69	0.979102	0.511252	0.000246708	0.00487697
FBgn0035904	GstO3	Glutathione S transferase O3	2601.04	0.978538	0.195555	3e-08	1.98e-06
FBgn0002641	mal	maroon-like	606.402	0.975539	0.225466	6.46e-07	2.93e-05
FBgn0030261	CG15203	None	262.433	0.967576	0.187897	1.46e-08	1.04e-06
FBgn0042105	CG18748	None	227.095	0.960512	0.171671	1.34e-09	1.28e-07
FBgn0040723	CG5011	None	841.536	0.959928	0.143226	1.43e-12	3.16e-10
FBgn0028983	Spn55B	Serpin 55B	559.394	0.953088	0.231287	1.5e-06	6.04e-05
FBgn0010812	unc-45	uncoordinated 45	646.217	0.95194	0.200546	1.07e-07	6.12e-06
FBgn0063497	GstE3	Glutathione S transferase E3	2506.41	0.950872	0.310228	3.4e-05	0.000919416
FBgn0051092	LpR2	Lipophorin receptor 2	2288.97	0.947349	0.228223	1.35e-06	5.52e-05
FBgn0030013	GIIIspla2	Phospholipase A2 group III	451.017	0.943972	0.283483	1.82e-05	0.000551566
FBgn0086558	Ubi-p5E	Ubiquitin-5E	6921.98	0.937914	0.0713819	1.8e-40	2.35e-36
FBgn0000053	Gart	GART trifunctional enzyme	3101.8	0.93341	0.237874	3.13e-06	0.000116445
FBgn0287454	Pa1	PTIP associated 1	155.319	0.930798	0.180303	1.41e-08	1.02e-06
FBgn0033945	CG12868	None	488.623	0.927766	0.163216	8.24e-10	8.6e-08
FBgn0019890	Smg5	Smg5 nonsense mediated mRNA decay factor	1877.18	0.915033	0.190183	8.21e-08	4.82e-06
FBgn0015037	Cyp4p1	Cytochrome P450-4p1	1393.53	0.913802	0.183813	3.77e-08	2.39e-06
FBgn0042101	CG18744	None	46.536	0.900395	0.385027	0.000162655	0.00343949
FBgn0005664	Crys	Crystallin	382.531	0.897854	0.260914	1.47e-05	0.000462597
FBgn0030006	CG17982	None	159.415	0.89334	0.189559	1.33e-07	7.46e-06
FBgn0015522	olf186-M	olf186-M	269.119	0.893273	0.150209	1.78e-10	2.11e-08
FBgn0033659	Damm	Death associated molecule related to Mch2 caspase	481.577	0.881358	0.248959	1.15e-05	0.000368701
FBgn0267073	lncRNA:CR45517	long non-coding RNA:CR45517	86.7704	0.880636	0.225492	3.62e-06	0.000131816
FBgn0037750	Whamy	WHAMM and JMY related	444.065	0.879936	0.134842	4.62e-12	8.86e-10
FBgn0051004	mesh	mesh	3157.94	0.879248	0.272076	2.64e-05	0.000742537
FBgn0036818	CG14074	None	31.4246	0.871065	0.305076	6.41e-05	0.00156979
FBgn0004228	mex1	midgut expression 1	483.479	0.867039	0.150863	5.83e-10	6.13e-08
FBgn0011837	Tis11	Tis11 zinc finger protein	231.189	0.864857	0.250152	1.49e-05	0.000466673
FBgn0037612	CG8112	None	551.099	0.848539	0.285347	5.17e-05	0.00131917
FBgn0034063	CG8389	None	332.985	0.842574	0.175074	8.66e-08	5.07e-06
FBgn0028424	JhI-26	Juvenile hormone-inducible protein 26	743.591	0.83556	0.110941	3.51e-15	1.58e-12
FBgn0261983	l(2)gd1	lethal (2) giant discs 1	372.629	0.826775	0.179621	2.35e-07	1.22e-05
FBgn0039260	Smg6	Smg6	1373.37	0.824147	0.132618	3.41e-11	4.94e-09
FBgn0041184	Socs36E	Suppressor of cytokine signaling at 36E	672.357	0.816878	0.311603	0.000116316	0.00259859
FBgn0264270	Sxl	Sex lethal	581.609	0.813439	0.13392	8.2e-11	1.08e-08
FBgn0035877	CG7083	None	410.769	0.812916	0.162995	3.74e-08	2.38e-06
FBgn0261113	Xrp1	Xrp1	13668	0.811331	0.122002	1.97e-12	3.89e-10
FBgn0010397	LamC	Lamin C	1163.33	0.802163	0.141383	9.06e-10	9.13e-08
FBgn0050424	CG30424	None	191.593	0.798002	0.173045	2.32e-07	1.21e-05
FBgn0039290	CG13654	None	150.514	0.790264	0.235144	2.18e-05	0.000640151
FBgn0016794	dos	daughter of sevenless	248.175	0.783938	0.226335	1.66e-05	0.000512513
FBgn0267339	p38c	p38c MAP kinase	91.4124	0.781934	0.24928	3.95e-05	0.0010505
FBgn0259711	CG42365	None	365.299	0.776174	0.224117	1.68e-05	0.000516404
FBgn0039299	CG11854	None	43.8235	0.774583	0.501175	0.000778608	0.0126349
FBgn0031971	Sirup	Starvation-upregulated protein	844.902	0.772949	0.265265	6.77e-05	0.00162875
FBgn0037065	CG12974	None	1020.45	0.766387	0.161847	1.35e-07	7.51e-06
FBgn0029092	ced-6	ced-6	1810.64	0.759215	0.0965579	2.55e-16	1.45e-13
FBgn0031432	Cyp309a1	Cyp309a1	1149.64	0.755782	0.166143	3.23e-07	1.63e-05
FBgn0014469	Cyp4e2	Cytochrome P450-4e2	3266.25	0.750497	0.149027	3.1e-08	2.03e-06
FBgn0001987	Gli	Gliotactin	417.524	0.749994	0.159045	1.51e-07	8.17e-06
FBgn0032435	Oatp33Eb	Organic anion transporting polypeptide 33Eb	557.322	0.746997	0.199816	7.58e-06	0.000255519
FBgn0261547	Exn	Ephexin	825.262	0.743632	0.102067	2.17e-14	7.46e-12
FBgn0035715	Ist1	None	1008.71	0.734691	0.180863	2.49e-06	9.56e-05
FBgn0000357	Cp18	Chorion protein 18	14.2547	0.734091	0.54744	0.0011111	0.0168173
FBgn0033139	Tsp42Er	Tetraspanin 42Er	425.887	0.725546	0.166991	8.21e-07	3.6e-05
FBgn0053111	CG33111	None	257.921	0.720803	0.147843	7.27e-08	4.33e-06
FBgn0243512	puc	puckered	611.705	0.720203	0.170433	1.35e-06	5.52e-05
FBgn0033153	Gadd45	Growth arrest and DNA damage-inducible 45	457.381	0.719032	0.29263	0.000196023	0.00403253
FBgn0034758	CG13510	None	1736.95	0.716136	0.215747	2.73e-05	0.000761695
FBgn0031267	Ipk2	Ipk2	197.216	0.715807	0.215745	2.74e-05	0.000763492
FBgn0033205	CG2064	None	1530.8	0.714598	0.23872	6.2e-05	0.00153148
FBgn0026378	Rep	Rab escort protein	187.006	0.69604	0.187201	8.72e-06	0.00028795
FBgn0041160	comm2	comm2	265.952	0.695067	0.170695	2.55e-06	9.74e-05
FBgn0032139	CG13116	None	122.015	0.690454	0.357002	0.000555812	0.00970774
FBgn0020653	Trxr-1	Thioredoxin reductase-1	8528.23	0.685492	0.204271	2.59e-05	0.000733289
FBgn0039593	Sid	Stress induced DNase	104.065	0.680595	0.389995	0.000787025	0.0127241
FBgn0067102	GlcT	Glucosylceramide synthase	325.05	0.680251	0.224978	6.08e-05	0.0015148
FBgn0032343	CG6201	None	77.435	0.676297	0.287476	0.000261625	0.00508706
FBgn0036844	Mkp3	Mitogen-activated protein kinase phosphatase 3	298.554	0.674592	0.196722	2.14e-05	0.00063172
FBgn0263106	DnaJ-1	DnaJ-like-1	2919.88	0.669715	0.256141	0.000154944	0.00331401
FBgn0039310	CG11878	None	2516.05	0.665129	0.174108	6.56e-06	0.000227697
FBgn0262732	mbf1	multiprotein bridging factor 1	2645.15	0.66467	0.195264	2.34e-05	0.000674446
FBgn0001149	GstD1	Glutathione S transferase D1	16458.4	0.664628	0.260797	0.00017957	0.00372473
FBgn0028516	ZnT35C	Zinc transporter 35C	648.967	0.661227	0.129596	2.61e-08	1.76e-06
FBgn0034628	Acox57D-p	acyl-Coenzyme A oxidase at 57D proximal	830.907	0.65968	0.172205	6.39e-06	0.000222435
FBgn0005612	Sox14	Sox box protein 14	449.911	0.658741	0.147644	5.66e-07	2.64e-05
FBgn0037936	CG6908	None	2220.12	0.65457	0.40458	0.00104079	0.015938
FBgn0026404	Dronc	Death regulator Nedd2-like caspase	161.863	0.653519	0.138761	1.87e-07	9.87e-06
FBgn0032935	Atg18b	Autophagy-related 18b	360.438	0.649802	0.161263	3.25e-06	0.000120026
FBgn0004395	unk	unkempt	188.302	0.648822	0.264272	0.00022376	0.00451221
FBgn0030808	RhoGAP15B	Rho GTPase activating protein at 15B	350.784	0.645766	0.232958	0.000114566	0.00256829
FBgn0261560	Thor	Thor	4974.83	0.644864	0.416634	0.0011952	0.0178181
FBgn0035589	CHMP2B	Charged multivesicular body protein 2b	320.308	0.644692	0.147057	8.16e-07	3.59e-05
FBgn0027581	CG6191	None	479.488	0.644362	0.212796	6.36e-05	0.00156503
FBgn0038516	P5cr-2	Pyrroline-5-carboxylate reductase-like 2	445.909	0.639536	0.176479	1.28e-05	0.000406941
FBgn0050345	CG30345	None	428.186	0.637747	0.115288	2.69e-09	2.27e-07
FBgn0034638	CG10433	None	3884.4	0.634491	0.105129	1.36e-10	1.65e-08
FBgn0036306	CG10973	None	354.736	0.631509	0.2588	0.000237805	0.00473685
FBgn0034215	Mtap	Methylthioadenosine phosphorylase	608.363	0.629477	0.148486	1.53e-06	6.13e-05
FBgn0002868	MtnA	Metallothionein A	17638.5	0.624913	0.283563	0.000386547	0.00711322
FBgn0033677	CG8321	None	349.537	0.622841	0.159079	5.14e-06	0.000183072
FBgn0035360	CG1246	None	885.502	0.620525	0.201218	5.75e-05	0.00145221
FBgn0039637	Ctl2	Choline transporter-like 2	1492.29	0.619357	0.173138	1.53e-05	0.000476126
FBgn0005660	Ets21C	Ets at 21C	313.944	0.618845	0.510115	0.00198583	0.0268894
FBgn0053558	mim	missing-in-metastasis	805.772	0.618655	0.108173	9.78e-10	9.59e-08
FBgn0010040	GstD4	Glutathione S transferase D4	57.8319	0.6129	0.617346	0.00214113	0.028593
FBgn0033266	Socs44A	Suppressor of Cytokine Signaling at 44A	289.604	0.610616	0.13483	4.79e-07	2.27e-05
FBgn0027532	CG7139	None	554.756	0.60941	0.128008	1.67e-07	8.94e-06
FBgn0036196	CG11658	None	575.341	0.608716	0.132094	3.39e-07	1.7e-05
FBgn0030679	CG8206	None	2442.99	0.60668	0.115165	1.3e-08	9.47e-07
FBgn0266410	CG45050	None	4375.51	0.606512	0.154262	5.01e-06	0.000179258
FBgn0033980	Cyp6a20	Cyp6a20	956.67	0.599908	0.215556	0.000119991	0.00266245
FBgn0003209	raw	raw	729.987	0.598343	0.178377	2.97e-05	0.000816253
FBgn0005659	Ets98B	Ets at 98B	304.375	0.595079	0.134345	7.68e-07	3.42e-05
FBgn0264776	CG44014	None	1230.16	0.589709	0.315134	0.000786935	0.0127241
FBgn0052529	Hers	Histone gene-specific Epigenetic Repressor in late S phase	443.586	0.58664	0.23951	0.000251667	0.00493553
FBgn0030347	CG15739	None	646.81	0.584269	0.13826	1.8e-06	7.09e-05
FBgn0033226	puml	pummelig	3129.37	0.58367	0.131698	7.86e-07	3.48e-05
FBgn0034186	CG8950	None	75.5741	0.58165	0.308159	0.00077682	0.0126253
FBgn0033592	CG13215	None	89.7006	0.578505	0.467045	0.00229081	0.0300686
FBgn0023214	edl	ETS-domain lacking	124.752	0.577623	0.26828	0.000467077	0.00829109
FBgn0010395	Itgbn	Integrin betanu subunit	201.501	0.575224	0.267761	0.000473645	0.00839625
FBgn0025692	Lfg	Lifeguard	479.85	0.573714	0.250696	0.000358156	0.00666599
FBgn0027363	Stam	Signal transducing adaptor molecule	1046.14	0.571121	0.0869612	5.8e-12	1.04e-09
FBgn0033820	CG4716	None	10776.2	0.568676	0.200114	0.000109973	0.00247809
FBgn0085205	CG34176	None	419.125	0.567506	0.179732	5.18e-05	0.00131926
FBgn0035146	CG13893	None	318.948	0.556627	0.157789	1.95e-05	0.000585281
FBgn0038475	Keap1	Keap1	267.442	0.554949	0.179279	6.14e-05	0.001521
FBgn0015351	CG14906	None	218.676	0.554634	0.29256	0.000809961	0.0130142
FBgn0260635	Diap1	Death-associated inhibitor of apoptosis 1	3370.59	0.553811	0.0988547	2.59e-09	2.22e-07
FBgn0033973	HPS1	Hermansky-Pudlak Syndrome 1	137.381	0.552928	0.142406	6.59e-06	0.000227946
FBgn0035094	CG9380	None	975.51	0.550897	0.149036	1.2e-05	0.000381244
FBgn0027594	drpr	draper	1310.86	0.547452	0.183414	8.11e-05	0.00189916
FBgn0027569	cert	ceramide transfer protein	725.595	0.543609	0.105345	3e-08	1.98e-06
FBgn0038455	CG14907	None	418.874	0.542041	0.217275	0.000245209	0.00485616
FBgn0030432	CG4404	None	580.227	0.541376	0.182736	8.61e-05	0.00199583
FBgn0265512	mlt	mulet	2466.27	0.541297	0.100117	8.21e-09	6.3e-07
FBgn0016076	vri	vrille	1414.74	0.539338	0.184332	9.41e-05	0.00215473
FBgn0039068	CG13827	None	133.951	0.538405	0.1991	0.000156268	0.00333688
FBgn0032087	CG9568	None	751.533	0.537367	0.237482	0.000401378	0.00735503
FBgn0267408	AOX1	Aldehyde oxidase 1	14515.4	0.534633	0.251752	0.00053571	0.00939437
FBgn0039464	CG6330	None	868.11	0.534106	0.235234	0.000397118	0.0072872
FBgn0029503	CHORD	CHORD	346.183	0.534008	0.230891	0.00036389	0.00675727
FBgn0259224	CG42324	None	304.741	0.532223	0.187724	0.000117211	0.0026141
FBgn0037975	CG3397	None	499.544	0.532127	0.409053	0.00250774	0.0324266
FBgn0267684	asRNA:CR46020	antisense RNA:CR46020	15.936	0.53037	0.487605	0.00324447	0.0396725
FBgn0031450	Hrs	Hepatocyte growth factor regulated tyrosine kinase substrate	803.801	0.530149	0.114686	4.11e-07	2.02e-05
FBgn0035975	PGRP-LA	Peptidoglycan recognition protein LA	375.784	0.523425	0.110851	2.71e-07	1.4e-05
FBgn0086346	ALiX	ALG-2 interacting protein X	2603.01	0.521536	0.22605	0.000375451	0.0069384
FBgn0032702	CG10376	None	293.343	0.519819	0.155717	3.45e-05	0.000929591
FBgn0030520	Pdcd4	Programmed cell death 4	1085.3	0.516406	0.16913	7.13e-05	0.00169468
FBgn0036240	CG6928	None	257.345	0.514686	0.230999	0.000447327	0.00800587
FBgn0036363	CG10140	None	11.6209	0.513362	0.646618	0.00311527	0.0382721
FBgn0030961	CG7058	None	39.2932	0.512849	0.459735	0.00343072	0.0414296
FBgn0067783	DPCoAC	Dephosphocoenzyme A carrier	1272.5	0.51048	0.254014	0.000704812	0.0117292
FBgn0032451	spict	spichthyin	446.707	0.505798	0.166052	7.33e-05	0.00173975
FBgn0035132	mthl10	methuselah-like 10	449.004	0.504979	0.129959	7.06e-06	0.000240366
FBgn0015222	Fer1HCH	Ferritin 1 heavy chain homologue	21249	0.503436	0.111342	6.83e-07	3.07e-05
FBgn0036341	Syx13	Syntaxin 13	368.448	0.499381	0.103701	1.92e-07	1.01e-05
FBgn0285944	para	paralytic	294.385	0.498312	0.224424	0.000466298	0.00828854
FBgn0036367	CG10116	None	399.936	0.495001	0.163608	7.78e-05	0.00183207
FBgn0014031	Spat	Serine pyruvate aminotransferase	1291.72	0.494544	0.166442	8.87e-05	0.00204377
FBgn0286785	scb	scab	859.07	0.489665	0.296126	0.00149969	0.0213841
FBgn0033302	Cyp6a14	Cyp6a14	346.437	0.488655	0.137918	2.02e-05	0.000599038
FBgn0037007	CG5059	None	1878.78	0.485271	0.190526	0.000235707	0.00470224
FBgn0027493	AdSS	Adenylosuccinate Synthetase	3339.17	0.484709	0.136088	1.92e-05	0.000578606
FBgn0001291	Jra	Jun-related antigen	755.965	0.483601	0.147776	4.22e-05	0.00111208
FBgn0265635	lncRNA:CR44442	long non-coding RNA:CR44442	14.0062	0.483275	0.504727	0.00437707	0.0497887
FBgn0035734	CG14823	None	499.673	0.48269	0.177931	0.00016322	0.00344584
FBgn0028717	Lnk	Lnk	443.823	0.482626	0.126515	9.03e-06	0.000296156
FBgn0039402	Vps2	Vacuolar protein sorting 2	563.239	0.480949	0.121826	5.91e-06	0.000208847
FBgn0036805	Chmp1	Charged multivesicular body protein 1	1039.22	0.476554	0.146421	4.43e-05	0.00115661
FBgn0040475	SH3PX1	SH3 and PX domain containing 1	867.1	0.475941	0.180783	0.000196656	0.00403424
FBgn0036372	Abp1	Actin binding protein 1	372.453	0.473841	0.152082	6.31e-05	0.00155705
FBgn0032456	MRP	Multidrug-Resistance like Protein 1	2813.31	0.473824	0.177029	0.000178478	0.00371981
FBgn0015221	Fer2LCH	Ferritin 2 light chain homologue	15080.2	0.473262	0.10907	1.49e-06	6.04e-05
FBgn0036007	path	pathetic	3315.09	0.4694	0.137945	3e-05	0.000824298
FBgn0032124	CG17855	None	128.044	0.469158	0.227239	0.000675622	0.0113156
FBgn0031413	CG9967	None	90.0866	0.466778	0.261502	0.0012106	0.0179893
FBgn0032782	Rab9	Rab9	427.851	0.466568	0.134833	2.57e-05	0.000729181
FBgn0013771	Cyp6a9	Cytochrome P450-6a9	670.822	0.466393	0.174034	0.000178087	0.00371759
FBgn0015279	Pi3K92E	Phosphatidylinositol 3-kinase 92E	492.54	0.466192	0.16032	0.000104923	0.00238491
FBgn0286868	lncRNA:SMRG	Scutellar Macrochaetes Regulatory Gene	144.515	0.465883	0.296174	0.00186115	0.0256685
FBgn0017581	Lk6	Lk6 kinase	9470.03	0.465184	0.171645	0.000166353	0.0034894
FBgn0031977	baf	barrier to autointegration factor	673.363	0.463396	0.22388	0.000674246	0.0113071
FBgn0266019	rudhira	rudhira	832.946	0.459714	0.199718	0.000413226	0.00749842
FBgn0037646	CAHbeta	Carbonic anhydrase beta	202.443	0.455605	0.280755	0.00172569	0.024262
FBgn0036980	RhoBTB	Rho-related BTB domain containing	701.956	0.454109	0.14304	5.46e-05	0.00138759
FBgn0035636	Cralbp	Cellular retinaldehyde binding protein	27.819	0.453611	0.481742	0.0051839	0.0565029
FBgn0283680	IP3K2	Inositol 1,4,5-triphosphate kinase 2	595.056	0.453534	0.146691	6.72e-05	0.00162733
FBgn0029944	Dok	Downstream of kinase	96.9823	0.450217	0.228596	0.000850502	0.0134923
FBgn0265850	lncRNA:CR44639	long non-coding RNA:CR44639	7.33611	0.449346	0.595165	0.0045695	NA
FBgn0034501	CG13868	None	6564.6	0.448781	0.194901	0.000417408	0.00756378
FBgn0036735	Edc3	Enhancer of decapping 3	181.501	0.44742	0.222126	0.000777043	0.0126253
FBgn0035995	CG3529	None	667.428	0.446554	0.105354	2.19e-06	8.52e-05
FBgn0036110	Cpr67Fb	Cuticular protein 67Fb	302.607	0.446043	0.308189	0.0025118	0.032447
FBgn0028894	GMF	Glia maturation factor	179.834	0.445052	0.156901	0.000124885	0.00276634
FBgn0033438	Mmp2	Matrix metalloproteinase 2	205.384	0.44406	0.176204	0.000258946	0.00505002
FBgn0032170	CG4658	None	1036.42	0.443727	0.0996126	9.76e-07	4.16e-05
FBgn0036945	Ssk	Snakeskin	1571.89	0.443392	0.215957	0.000719537	0.0118984
FBgn0039137	CG13604	None	230.034	0.442525	0.204226	0.000564256	0.00977669
FBgn0035981	CG4452	None	641.536	0.441732	0.112958	6.67e-06	0.000229573
FBgn0030223	CG2111	None	126.473	0.438991	0.28093	0.00202782	0.0272753
FBgn0261618	larp	La related protein	1302.08	0.438071	0.182594	0.000340635	0.00636715
FBgn0037518	CG2641	None	102.345	0.437752	0.229989	0.000998517	0.0153809
FBgn0262976	lawc	leg arista wing complex	291.879	0.434218	0.126241	2.68e-05	0.000748973
FBgn0265540	asRNA:CR44390	antisense RNA:CR44390	68.4362	0.434091	0.414314	0.00523589	0.0569747
FBgn0259714	DIP-epsilon	Dpr-interacting protein epsilon	96.1848	0.43349	0.327152	0.00330334	0.0402416
FBgn0063492	GstE8	Glutathione S transferase E8	337.929	0.432441	0.187554	0.000420837	0.00760479
FBgn0014011	Rac2	Rac2	560.705	0.432398	0.105779	3.68e-06	0.00013376
FBgn0035444	CG12012	None	533.672	0.430336	0.128118	3.32e-05	0.000900383
FBgn0259192	CG42296	None	9.13982	0.429896	0.49905	0.0059796	NA
FBgn0085443	spri	sprint	400.179	0.429015	0.175161	0.000306076	0.00587262
FBgn0034573	CG3295	None	601.152	0.427367	0.138521	6.76e-05	0.00162875
FBgn0085408	Shrm	Shroom	680.798	0.425089	0.117381	1.58e-05	0.000490249
FBgn0005427	ewg	erect wing	293.734	0.424522	0.117882	1.67e-05	0.000515764
FBgn0015572	alpha-Est4	alpha-Esterase-4	50.6147	0.424048	0.327416	0.00360051	0.0430576
FBgn0040208	Kat60	Katanin 60	443.203	0.423872	0.129033	4.01e-05	0.00106657
FBgn0038854	CG7044	None	287.296	0.422189	0.218985	0.000971215	0.015085
FBgn0053497	Sdic2	Sperm-specific dynein intermediate chain 2	285.55	0.421931	0.259155	0.00184121	0.0255478
FBgn0035207	Herc4	HECT and RLD domain containing E3 ubiquitin ligase 4	1517.59	0.421605	0.100625	2.54e-06	9.73e-05
FBgn0031457	Snx21	Sorting nexin 21	233.847	0.419827	0.150093	0.000136424	0.00297646
FBgn0034389	Mctp	Multiple C2 domain and transmembrane region protein	382.226	0.418755	0.197502	0.000641419	0.0108542
FBgn0266417	ringer	ringmaker	415.252	0.414588	0.11874	2.25e-05	0.000654123
FBgn0035583	CG13704	None	741.99	0.413323	0.238997	0.00151152	0.0215058
FBgn0034005	ItgaPS4	Integrin alphaPS4 subunit	12.5144	0.413269	0.529531	0.00629125	0.0657858
FBgn0286516	aqz	aaquetzalli	1909.68	0.412811	0.107664	8.1e-06	0.000269457
FBgn0037781	Fancl	Fancl	126.061	0.412059	0.194616	0.000649971	0.0109847
FBgn0032235	CG5096	None	986.177	0.411113	0.123369	3.46e-05	0.000931439
FBgn0038957	CG7059	None	1070.84	0.409869	0.121616	3.12e-05	0.000854104
FBgn0027558	Pgant3	Polypeptide N-Acetylgalactosaminyltransferase 3	445.845	0.409713	0.33302	0.00426479	0.0488523
FBgn0001233	Hsp83	Heat shock protein 83	29869	0.409008	0.321302	0.00393809	0.0461672
FBgn0003943	Ubi-p63E	Ubiquitin-63E	12113.8	0.407734	0.126811	4.7e-05	0.00121789
FBgn0001104	Galphai	G protein alpha i subunit	503.966	0.407541	0.16113	0.000255583	0.00499189
FBgn0040153	l(1)G0469	lethal (1) G0469	229.344	0.403019	0.268862	0.00252455	0.0325794
FBgn0031645	CG3036	None	1824.81	0.400638	0.218698	0.00123735	0.0183243
FBgn0038731	CG11659	None	221.29	0.400009	0.369583	0.00574743	0.0614142
FBgn0051040	Cog7	Component of oligomeric golgi complex 7	241.432	0.399477	0.145585	0.000152684	0.00327642
FBgn0031580	CG15423	None	465.873	0.39713	0.261316	0.00245052	0.03194
FBgn0264552	CG43931	None	119.297	0.396693	0.214098	0.00118877	0.0177661
FBgn0086370	sra	sarah	1447.74	0.39452	0.104336	9.02e-06	0.000296156
FBgn0085447	sif	still life	588.073	0.392316	0.197627	0.000890335	0.0140123
FBgn0035540	Syx17	Syntaxin 17	409.864	0.392156	0.148634	0.00019565	0.00403253
FBgn0035232	CG12099	None	1650.16	0.391994	0.0709317	6.96e-09	5.47e-07
FBgn0002121	l(2)gl	lethal (2) giant larvae	540.604	0.390284	0.211765	0.00122651	0.018205
FBgn0033928	Arc2	Arc2	414.942	0.390262	0.256933	0.00249503	0.0323585
FBgn0051072	Lerp	lysosomal enzyme receptor protein	1002.15	0.390055	0.150547	0.000218909	0.00443975
FBgn0039091	CG10182	None	39.0245	0.389359	0.491668	0.00759932	0.0763854
FBgn0036643	Syx8	Syntaxin 8	215.801	0.388242	0.160386	0.000327779	0.00620378
FBgn0250817	lncRNA:CR40465	long non-coding RNA:CR40465	13.3626	0.387857	0.534231	0.00703102	0.0718916
FBgn0002069	AspRS	Aspartyl-tRNA synthetase	1970.96	0.387257	0.307976	0.00434804	0.0495882
FBgn0013773	Cyp6a22	Cyp6a22	321.496	0.386774	0.237533	0.0019829	0.0268894
FBgn0038680	Cyp12a5	Cyp12a5	482.021	0.385813	0.120479	4.62e-05	0.00120045
FBgn0036298	nst	nesthocker	434.582	0.385737	0.168979	0.000452562	0.00808846
FBgn0000317	ck	crinkled	269.902	0.385484	0.230108	0.00179313	0.0250749
FBgn0035824	CG8281	None	174.632	0.384033	0.19159	0.000859247	0.0136051
FBgn0037293	CG12007	None	421.954	0.383287	0.157187	0.000313583	0.00598146
FBgn0036285	toe	twin of eyg	621.461	0.381614	0.23302	0.00196265	0.0267015
FBgn0014340	mof	males absent on the first	147.064	0.381611	0.174141	0.000559972	0.0097283
FBgn0027561	CG18659	None	1484.58	0.381583	0.108894	1.96e-05	0.000585604
FBgn0266489	CG45088	None	642.365	0.378802	0.22345	0.00173662	0.0243631
FBgn0263019	lncRNA:CR43314	long non-coding RNA::CR43314	14.2883	0.377841	0.64288	0.00481076	0.0536003
FBgn0036992	Hpd	4-hydroxyphenylpyruvate dioxygenase	4426.92	0.377346	0.186691	0.000831412	0.0132934
FBgn0260228	CG42502	None	6450.7	0.376775	0.141683	0.000182396	0.00377136
FBgn0260388	CG42514	None	535.753	0.376628	0.134214	0.000126362	0.00279432
FBgn0052685	ZAP3	ZAP3	659.085	0.376297	0.12742	8.67e-05	0.00200549
FBgn0034717	CG5819	None	649.659	0.373626	0.25228	0.00281843	0.0354943
FBgn0034184	CG9646	None	734.875	0.372643	0.133461	0.000129797	0.00285095
FBgn0035829	HP4	Heterochromatin protein 4	145.61	0.371525	0.224784	0.0019351	0.0264646
FBgn0031068	Alr	Augmenter of liver regeneration	803.532	0.370761	0.224326	0.00193804	0.026477
FBgn0261802	CG42748	None	591.517	0.368878	0.142435	0.00021391	0.00435394
FBgn0263864	Dark	Death-associated APAF1-related killer	197.859	0.368792	0.29	0.00447224	0.0506066
FBgn0015795	Rab7	Rab7	2565.77	0.366201	0.106392	2.19e-05	0.000640151
FBgn0035243	CG13926	None	170.525	0.363791	0.265744	0.00368914	0.0439563
FBgn0052179	Krn	Keren	263.855	0.362458	0.118041	6.08e-05	0.0015148
FBgn0005672	spi	spitz	759.552	0.360679	0.114376	4.81e-05	0.00123609
FBgn0028863	CG4587	None	46.7668	0.360644	0.405513	0.00896414	0.0867619
FBgn0038349	AOX3	Aldehyde oxidase 3	2354.9	0.360025	0.113938	4.72e-05	0.00121821
FBgn0039873	Smvt	Sodium-dependent multivitamin transporter	894.403	0.35876	0.219762	0.00207485	0.0278504
FBgn0015277	Pi3K59F	Phosphatidylinositol 3-kinase 59F	379.029	0.357089	0.176692	0.000841496	0.013389
FBgn0037279	CG1129	None	538.6	0.356468	0.137097	0.000203705	0.00416574
FBgn0038466	CG8907	None	629.369	0.356208	0.19422	0.00130796	0.0191526
FBgn0039818	CG11318	None	90.3899	0.356181	0.321991	0.00652086	0.0676831
FBgn0036257	RhoGAP68F	Rho GTPase activating protein at 68F	837.536	0.35454	0.184218	0.00105893	0.0161401
FBgn0262114	RanBPM	Ran-binding protein M	1336.84	0.352021	0.102759	2.12e-05	0.000625579
FBgn0052115	CG32115	None	78.8507	0.351928	0.298822	0.00573883	0.0614142
FBgn0037315	Cerk	Ceramide kinase	999.628	0.351886	0.0714136	9.73e-08	5.64e-06
FBgn0036663	CG9674	None	4303.56	0.351497	0.227458	0.00256742	0.0330347
FBgn0028703	Nhe3	Na[+]/H[+] hydrogen exchanger 3	862.76	0.3514	0.11426	5.72e-05	0.00144661
FBgn0024329	Mekk1	Mekk1	618.765	0.351379	0.233967	0.00283473	0.0356307
FBgn0016078	wun	wunen	448.033	0.351208	0.127435	0.000134561	0.00294567
FBgn0039631	Sirt7	Sirtuin 7	99.8793	0.350317	0.217635	0.00222098	0.0293291
FBgn0039970	CG17508	None	2001.64	0.349854	0.0946206	9.13e-06	0.000297957
FBgn0001301	kel	kelch	269.254	0.34904	0.244039	0.00334961	0.0406885
FBgn0028708	Mst85C	Mst85C	140.112	0.347193	0.170106	0.000803932	0.0129653
FBgn0033224	Nop17l	Nop17 like	1262.03	0.346765	0.0980816	1.47e-05	0.000462597
FBgn0001228	CG4456	None	367.953	0.346284	0.163312	0.000662778	0.0111434
FBgn0015801	Reg-5	Rhythmically expressed gene 5	622.673	0.345883	0.162763	0.000655142	0.0110578
FBgn0085324	CG34295	None	21.8706	0.34484	0.406254	0.0101591	0.0956315
FBgn0035850	Atg18a	Autophagy-related 18a	754.981	0.342921	0.158741	0.000600131	0.0103161
FBgn0034452	Oseg6	Outer segment 6	35.4493	0.34283	0.338952	0.00820279	0.0810158
FBgn0042175	CG18858	None	1008.36	0.342449	0.248907	0.00384978	0.0454142
FBgn0046302	CG10650	None	1616.29	0.341345	0.141627	0.000320154	0.006089
FBgn0034709	Swim	Secreted Wg-interacting molecule	960.079	0.341193	0.230006	0.00302538	0.0375456
FBgn0010039	GstD3	Glutathione S transferase D3	543.94	0.34093	0.362288	0.00929576	0.0889815
FBgn0034527	CG9945	None	325.745	0.340142	0.115107	7.56e-05	0.00178665
FBgn0264389	opm	opossum	181.519	0.33994	0.180154	0.00117022	0.0175694
FBgn0053346	CG33346	None	201.141	0.339938	0.335473	0.0082762	0.081494
FBgn0051217	modSP	modular serine protease	875.428	0.339586	0.167407	0.000829222	0.0132747
FBgn0037327	PEK	pancreatic eIF-2alpha kinase	706.689	0.33808	0.264496	0.00484208	0.0539033
FBgn0052594	be	ben	328.246	0.336746	0.162744	0.000749889	0.0122758
FBgn0031536	Cog3	Component of oligomeric golgi complex 3	273.533	0.335806	0.163825	0.000786601	0.0127241
FBgn0013277	Hsp70Ba	Heat-shock-protein-70Ba	85.8752	0.335717	0.796991	0.00188309	0.0258617
FBgn0001084	fy	fuzzy	44.285	0.334559	0.297795	0.00682112	0.0701854
FBgn0021872	Xbp1	X box binding protein-1	7534.84	0.333729	0.160386	0.000727861	0.011984
FBgn0052939	CG32939	None	24.8159	0.333237	2.92981	0.00114265	0.0172748
FBgn0034110	Atg9	Autophagy-related 9	483.771	0.333096	0.222222	0.00297206	0.0370358
FBgn0039528	dsd	distracted	456.158	0.332193	0.215822	0.0027101	0.0344557
FBgn0030929	CG15043	None	3602.35	0.331877	0.385631	0.0108279	0.0998033
FBgn0266918	CG32486	None	1573.94	0.330904	0.0877059	6.07e-06	0.000213806
FBgn0000244	by	blistery	1210.06	0.329161	0.121863	0.000144101	0.00312826
FBgn0263451	asRNA:CR43474	antisense RNA:CR43474	202.175	0.326938	0.364718	0.0106349	0.0986871
FBgn0035160	hng3	hinge3	161.843	0.325143	0.237234	0.00407957	0.0471027
FBgn0040729	CG15126	None	175.271	0.324653	0.208849	0.00265295	0.0338349
FBgn0030183	CG15309	None	286.521	0.324547	0.153319	0.000661134	0.0111301
FBgn0086693	iav	inactive	17.7939	0.324024	0.396545	0.0118066	0.106677
FBgn0027598	cindr	CIN85 and CD2AP related	1089.66	0.320943	0.0943617	1.81e-05	0.000549078
FBgn0033212	LRR	Leucine-rich repeat	679.365	0.320275	0.153632	0.000715446	0.0118457
FBgn0030332	CG9360	None	651.463	0.317849	0.359582	0.0113471	0.103547
FBgn0030747	CG4301	None	421.702	0.317443	0.243264	0.00484641	0.0539054
FBgn0000567	Eip74EF	Ecdysone-induced protein 74EF	166.019	0.315392	0.253017	0.00557112	0.0600218
FBgn0027335	Rip11	Rab11 interacting protein	1410.64	0.314294	0.0958606	2.48e-05	0.00071089
FBgn0010316	dap	dacapo	131.95	0.314282	0.227416	0.00408703	0.0471471
FBgn0037225	TwdlG	TweedleG	50.1512	0.313702	0.305983	0.00902545	0.0871614
FBgn0029882	CG3226	None	599.418	0.312121	0.208566	0.0031261	0.038369
FBgn0034728	rad50	rad50	225.533	0.310786	0.218561	0.00375003	0.0445598
FBgn0266707	lncRNA:CR45197	long non-coding RNA:CR45197	192.934	0.310768	0.368892	0.0124568	0.111049
FBgn0028518	CG18480	None	339.557	0.308559	0.199804	0.00280251	0.0353279
FBgn0037299	Vps37B	Vacuolar protein sorting 37B	367.432	0.308364	0.173083	0.0015505	0.0220363
FBgn0261461	RhoGAP18B	Rho GTPase activating protein at 18B	631.962	0.305927	0.162447	0.00119634	0.0178181
FBgn0031399	mio	missing oocyte	381.719	0.305387	0.178124	0.00184261	0.0255478
FBgn0028645	beat-Ib	beaten path Ib	46.266	0.304761	0.268409	0.00740277	0.0746975
FBgn0267190	lncRNA:CR45630	long non-coding RNA:CR45630	22.0543	0.303098	0.358431	0.0129557	0.114057
FBgn0262975	cnc	cap-n-collar	1737.86	0.302165	0.100535	5.17e-05	0.00131917
FBgn0024321	NK7.1	NK7.1	234.189	0.301759	0.1859	0.0023297	0.0304565
FBgn0036450	Tdrd3	Tudor domain containing 3	344.96	0.299976	0.141257	0.000631839	0.0107395
FBgn0037554	DNApol-iota	DNA polymerase iota	223.944	0.29988	0.201171	0.00325226	0.0397306
FBgn0032476	CG5439	None	245.429	0.297931	0.152422	0.00099103	0.0153017
FBgn0033448	hebe	hebe	1436.27	0.297369	0.128925	0.000380997	0.00703093
FBgn0030040	CG15347	None	1678.1	0.296466	0.184961	0.00247155	0.0321498
FBgn0264785	Hph	HIF prolyl hydroxylase	901.483	0.29617	0.112278	0.000147917	0.0031998
FBgn0030053	CG12081	None	269.372	0.296007	0.154579	0.0011004	0.0166747
FBgn0020304	drongo	drongo	1482.2	0.295824	0.161402	0.00136642	0.0198527
FBgn0001297	kay	kayak	2044.44	0.294255	0.146882	0.000868093	0.0137119
FBgn0000052	Pfas	Phosphoribosylformylglycinamidine synthase	3458.11	0.29398	0.30365	0.0109996	0.100878
FBgn0032202	REPTOR-BP	REPTOR-binding partner	416.648	0.292871	0.189482	0.00287323	0.0359972
FBgn0004657	mys	myospheroid	1103.16	0.292683	0.191226	0.0029857	0.0371702
FBgn0264884	lncRNA:CR44075	long non-coding RNA:CR44075	36.8562	0.29201	0.282631	0.00970494	0.0922217
FBgn0031263	Tspo	Translocator protein	2683.13	0.291794	0.246028	0.00690851	0.0709169
FBgn0036302	sowah	sosondowah	431.771	0.291754	0.16894	0.00180623	0.0251773
FBgn0035625	Blimp-1	Blimp-1	311.024	0.291576	0.211099	0.00433868	0.0495247
FBgn0035043	CG4781	None	467.544	0.290439	0.164411	0.00162984	0.0230884
FBgn0264357	SNF4Agamma	SNF4/AMP-activated protein kinase gamma subunit	2105.31	0.289532	0.106795	0.000114802	0.00256916
FBgn0031643	CG3008	None	664.271	0.288155	0.149656	0.00106709	0.0162455
FBgn0011573	Cdc37	Cdc37	943.423	0.2866	0.115769	0.000226765	0.0045587
FBgn0266791	lncRNA:CR45256	long non-coding RNA:CR45256	14.163	0.285815	0.457133	0.0146157	0.124148
FBgn0001994	crp	cropped	593.931	0.28531	0.147929	0.00105643	0.0161208
FBgn0035488	CG11593	None	308.784	0.284917	0.141593	0.000840197	0.0133847
FBgn0032013	Scgalpha	Sarcoglycan alpha	72.358	0.283742	0.235363	0.00678079	0.069936
FBgn0052647	CG32647	None	546.952	0.28331	0.185167	0.00304071	0.0376754
FBgn0039507	mrt	martik	539.77	0.282628	0.108194	0.000148377	0.0031998
FBgn0031257	CG4133	None	83.9266	0.282276	0.22912	0.00639793	0.0666191
FBgn0039223	CG5805	None	476.513	0.281972	0.133433	0.000631735	0.0107395
FBgn0264515	lncRNA:CR43914	long non-coding RNA:CR43914	26.2727	0.28167	0.344469	0.0152085	0.127441
FBgn0050115	GEFmeso	Guanine nucleotide exchange factor in mesoderm	520.104	0.281361	0.223111	0.00598278	0.0633068
FBgn0001078	ftz-f1	ftz transcription factor 1	164.253	0.280455	0.243625	0.00779189	0.0778413
FBgn0019985	mGluR	metabotropic Glutamate Receptor	30.3649	0.279253	0.325822	0.0145056	0.123375
FBgn0015376	cutlet	cutlet	69.8354	0.27914	0.319368	0.0140972	0.120789
FBgn0023169	AMPKalpha	AMP-activated protein kinase alpha subunit	1920.37	0.277268	0.066054	5.73e-07	2.65e-05
FBgn0030055	Rubicon	Rubicon	252.33	0.277095	0.172277	0.00250378	0.0324076
FBgn0011762	DNApol-alpha50	DNA polymerase alpha 50kD subunit	20.1679	0.276809	0.394178	0.0172642	0.13865
FBgn0050456	CG30456	None	358.559	0.276452	0.138343	0.0008658	0.0136922
FBgn0052177	Ndfip	Nedd4 family interacting protein	854.454	0.276356	0.102094	0.000106998	0.00241942
FBgn0029980	CG10778	None	199.344	0.276277	0.194376	0.00407357	0.0471027
FBgn0260747	Chchd2	Coiled-coil-helix-coiled-coil-helix domain containing 2	6182.16	0.27621	0.162373	0.00195851	0.0267008
FBgn0053469	CG33469	None	19.3292	0.275866	0.364661	0.0169355	0.136477
FBgn0034706	CG11275	None	377.093	0.27297	0.139627	0.000974788	0.01509
FBgn0035107	mri	mrityu	453.196	0.27246	0.116986	0.000330398	0.00622035
FBgn0032805	CG10337	None	181.662	0.272125	0.294597	0.0132912	0.11645
FBgn0010105	comm	commissureless	132.49	0.271442	0.201377	0.00496697	0.0548211
FBgn0266431	CG45061	None	56.689	0.270931	0.386181	0.0180921	0.142557
FBgn0264325	Atg6	Autophagy-related 6	219.232	0.270832	0.149529	0.00145454	0.0208543
FBgn0000414	Dab	Disabled	487.261	0.270159	0.241778	0.00875592	0.0851256
FBgn0029507	Tsp42Ed	Tetraspanin 42Ed	1896.99	0.268899	0.193811	0.0045219	0.0509916
FBgn0034866	Or59c	Odorant receptor 59c	16.1426	0.266872	0.396976	0.0186573	0.145679
FBgn0030894	Mvb12	Multivesicular body subunit 12	494.511	0.266016	0.128421	0.000693026	0.0115515
FBgn0034542	Fem-1	Fem-1	782.538	0.265737	0.17244	0.00304618	0.0377073
FBgn0014184	Oda	Ornithine decarboxylase antizyme	16609.5	0.262663	0.0795375	1.3e-05	0.000411482
FBgn0036324	CG12520	None	34.6246	0.262553	0.401406	0.0192089	0.148032
FBgn0028950	CG15255	None	883.38	0.262143	0.221692	0.00771443	0.0773194
FBgn0033355	CG13748	None	11.5898	0.261354	0.415982	0.0189223	0.146429
FBgn0040322	GNBP2	Gram-negative bacteria binding protein 2	374.17	0.261324	0.150949	0.0018231	0.0253311
FBgn0035499	Chd64	Chd64	2675.75	0.261285	0.117351	0.000433491	0.00780104
FBgn0262567	CG43107	None	51.0335	0.259268	0.264083	0.0124788	0.111134
FBgn0040236	c11.1	c11.1	698.571	0.257847	0.272782	0.0135999	0.118041
FBgn0259143	CG42258	None	1006.01	0.257183	0.10044	0.000151044	0.00324657
FBgn0040551	CG11686	None	302.562	0.255886	0.1893	0.0051298	0.0559602
FBgn0001180	hb	hunchback	59.2125	0.25568	0.283672	0.0150703	0.12669
FBgn0031566	CG2818	None	397.331	0.255535	0.160021	0.00266099	0.0339042
FBgn0031973	Spn28Dc	Serpin 28Dc	448.373	0.255161	0.256628	0.0123596	0.110449
FBgn0030506	DNAlig4	DNA ligase 4	173.636	0.254557	0.187177	0.0050389	0.0553596
FBgn0034247	CG6484	None	8848.29	0.254077	0.254514	0.0123075	0.11011
FBgn0083962	CG34126	None	529.58	0.254064	0.215258	0.00798023	0.0791773
FBgn0034312	CG10916	None	387.11	0.252726	0.219892	0.00865552	0.0844641
FBgn0035228	CG12091	None	2881.56	0.252358	0.0968432	0.00012692	0.00280191
FBgn0037917	wkd	whacked	701.904	0.249677	0.129263	0.00102653	0.0157381
FBgn0259201	CG42305	None	967.235	0.249202	0.235098	0.0108903	0.100272
FBgn0020385	pug	pugilist	4298.07	0.248866	0.20425	0.00738492	0.0745751
FBgn0036806	Cyp12c1	Cyp12c1	999.289	0.247513	0.229328	0.0104718	0.0976599
FBgn0016917	Stat92E	Signal-transducer and activator of transcription protein at 92E	1262.26	0.246965	0.175296	0.00451504	0.0509583
FBgn0025624	CG4025	None	347.935	0.246607	0.169421	0.00398285	0.0463596
FBgn0267704	lncRNA:flam	flamenco	33.8253	0.245089	0.312881	0.0199154	0.151667
FBgn0030230	Rph	Rabphilin	303.514	0.245052	0.292798	0.0181071	0.142573
FBgn0030673	CG15601	None	77.4411	0.241708	0.211333	0.0091482	0.0879562
FBgn0260632	dl	dorsal	684.52	0.239754	0.138023	0.00182147	0.0253311
FBgn0014133	bif	bifocal	849.722	0.239177	0.151039	0.00283425	0.0356307
FBgn0265822	lncRNA:CR44611	long non-coding RNA:CR44611	47.3087	0.23898	0.253087	0.0149084	0.125896
FBgn0036194	Dph1	Diphthamide biosynthesis 1	307.702	0.238481	0.145653	0.00243423	0.0317594
FBgn0039509	bigmax	bigmax	351.758	0.238451	0.171799	0.00488488	0.0541487
FBgn0037539	CG10435	None	339.38	0.238266	0.148954	0.00271219	0.0344557
FBgn0003134	Pp1alpha-96A	Protein phosphatase 1alpha at 96A	1761.01	0.237765	0.117943	0.000789855	0.012754
FBgn0000479	dnc	dunce	1080.09	0.237446	0.236497	0.013083	0.115023
FBgn0037304	CG1113	None	21.3937	0.237127	0.330818	0.0230635	0.169286
FBgn0038498	beat-IIa	beaten path IIa	110.766	0.236932	0.198991	0.00826924	0.081487
FBgn0035720	CG10077	None	6004.79	0.236811	0.102597	0.00031323	0.00598146
FBgn0029761	SK	small conductance calcium-activated potassium channel	239.138	0.236702	0.232079	0.0126412	0.112267
FBgn0267913	lncRNA:CR46194	long non-coding RNA:CR46194	226.459	0.236446	0.251395	0.0152198	0.127454
FBgn0029824	CG3726	None	259.525	0.236161	0.196332	0.00803623	0.0796723
FBgn0083994	lncRNA:CR41352	long non-coding RNA:CR41352	13.0367	0.236146	0.335643	0.0235673	0.170818
FBgn0259834	out	outsiders	595.953	0.235431	0.136887	0.00192363	0.0263639
FBgn0022987	qkr54B	quaking related 54B	196.633	0.234973	0.181379	0.00632908	0.0661133
FBgn0085336	CG34307	None	36.7372	0.234809	0.258099	0.0164346	0.133763
FBgn0266730	lncRNA:CR45203	long non-coding RNA:CR45203	54.5786	0.233789	0.265087	0.0175524	0.139894
FBgn0052982	CG32982	None	485.379	0.233689	0.16918	0.00504079	0.0553596
FBgn0025381	rush	rush hour	1402.37	0.232653	0.11646	0.000833262	0.0133009
FBgn0033337	CG8272	None	311.747	0.231902	0.138064	0.00217409	0.0289147
FBgn0037163	laza	lazaro	459.348	0.231484	0.199071	0.00906605	0.087424
FBgn0004380	Klp64D	Kinesin-like protein at 64D	332.445	0.23105	0.139166	0.00230399	0.0302112
FBgn0033889	CG6701	None	1217.26	0.231036	0.201157	0.0094201	0.0899079
FBgn0036448	mop	myopic	753.706	0.230786	0.161855	0.00449484	0.0507742
FBgn0035270	CG13933	None	461.768	0.230175	0.146328	0.00297092	0.0370358
FBgn0037092	M6	M6	169.109	0.230028	0.213891	0.0113706	0.103547
FBgn0024361	Tsp2A	Tetraspanin 2A	662.023	0.229774	0.242177	0.0154296	0.128797
FBgn0037727	Nepl12	Neprilysin-like 12	202.326	0.229458	0.245783	0.0160026	0.131753
FBgn0029907	Atx-1	Ataxin 1	13.1324	0.229088	0.352577	0.0258901	0.180926
FBgn0003256	rl	rolled	494.18	0.228691	0.149583	0.00338187	0.0409687
FBgn0033087	Hsepi	Heparan sulfate C5-epimerase	340.344	0.228595	0.207112	0.0106588	0.0987836
FBgn0020545	kraken	kraken	1589.01	0.22817	0.170778	0.00579849	0.0617575
FBgn0004369	Ptp99A	Protein tyrosine phosphatase 99A	429.782	0.228029	0.190582	0.00841995	0.0826599
FBgn0033987	ckn	caskin	360.464	0.228008	0.121453	0.00120804	0.0179718
FBgn0032399	CG6785	None	89.6647	0.227961	0.26983	0.0195902	0.149996
FBgn0010038	GstD2	Glutathione S transferase D2	1429.34	0.227771	0.400988	0.0246332	0.175431
FBgn0027585	CG8740	None	1615.35	0.227729	0.161814	0.00477256	0.0532656
FBgn0029911	CG14435	None	345.98	0.22717	0.164243	0.00511203	0.0558131
FBgn0050269	CG30269	None	600.219	0.225843	0.197363	0.00972197	0.0922491
FBgn0053516	dpr3	defective proboscis extension response 3	231.52	0.22539	0.158356	0.0045957	0.0516897
FBgn0027929	NimB1	Nimrod B1	109.39	0.224473	0.293326	0.0233379	0.169821
FBgn0028577	hfp	half pint	1592.39	0.224168	0.084506	9.32e-05	0.0021409
FBgn0261458	capt	capulet	1884.48	0.224162	0.133002	0.00216432	0.0288142
FBgn0032005	Snx6	Sorting nexin 6	1022.96	0.224142	0.0937041	0.000229779	0.0046122
FBgn0267121	lncRNA:CR45561	long non-coding RNA:CR45561	6.61582	0.223405	0.400767	0.0253699	NA
FBgn0011648	Mad	Mothers against dpp	413.402	0.222407	0.124092	0.00157446	0.0223283
FBgn0266812	lncRNA:CR45274	long non-coding RNA:CR45274	20.9455	0.221249	0.306761	0.0256275	0.179706
FBgn0038145	Droj2	DnaJ-like-2	8048.98	0.220837	0.13039	0.00212466	0.0284311
FBgn0034756	Cyp6d2	Cyp6d2	721.809	0.220497	0.252238	0.0191609	0.14775
FBgn0051357	CG31357	None	314.695	0.220275	0.159598	0.00526508	0.0572446
FBgn0042102	CG18745	None	158.812	0.218296	0.18566	0.00923519	0.0884666
FBgn0034381	List	Lithium-inducible SLC6 transporter	257.204	0.218293	0.212496	0.0135036	0.117731
FBgn0026428	HDAC6	Histone deacetylase 6	3721.35	0.217833	0.200679	0.0116916	0.10587
FBgn0037164	CG11438	None	227.146	0.217411	0.155753	0.00508587	0.055714
FBgn0260972	alc	alicorn	1675.9	0.217139	0.117843	0.00135957	0.0197752
FBgn0027073	Ugt49B1	UDP-glycosyltransferase family 49 member B1	1839.94	0.216417	0.159354	0.00567185	0.0608058
FBgn0034634	CG10494	None	63.1422	0.215888	0.228467	0.0166846	0.135124
FBgn0027866	CG9776	None	1006.64	0.215865	0.116698	0.00133239	0.0194448
FBgn0032699	CG10383	None	2030.03	0.215808	0.279182	0.0242953	0.173688
FBgn0051774	fred	friend of echinoid	13.6832	0.215217	0.351917	0.0295415	0.19816
FBgn0024352	Stip1	Stress induced phosphoprotein 1	1923.67	0.215189	0.218473	0.0152072	0.127441
FBgn0026620	tacc	transforming acidic coiled-coil protein	1297.59	0.214738	0.114505	0.00123273	0.0182766
FBgn0032836	CG10680	None	2346.01	0.213709	0.17748	0.00872703	0.0849079
FBgn0267061	lncRNA:CR45505	long non-coding RNA:CR45505	13.0976	0.212988	0.31837	0.0291652	0.196712
FBgn0023508	Ocrl	Oculocerebrorenal syndrome of Lowe	515.186	0.212853	0.10462	0.000745709	0.0122535
FBgn0035145	MED14	Mediator complex subunit 14	423.76	0.212493	0.20635	0.0137929	0.11894
FBgn0039056	CenB1A	Centaurin beta 1A	388.016	0.21223	0.144678	0.00422589	0.0484918
FBgn0001977	CIAPIN1	Cytokine induced apoptosis inhibitor 1	945.453	0.211876	0.15823	0.00607836	0.0640643
FBgn0029689	CG6428	None	371.512	0.211554	0.187211	0.010715	0.0992182
FBgn0027506	EDTP	Egg-derived tyrosine phosphatase	568.734	0.211457	0.169984	0.00790949	0.0788371
FBgn0037852	Tpc1	Thiamine pyrophosphate carrier protein 1	331.217	0.210757	0.15851	0.00626624	0.0657199
FBgn0015663	Ugt36A1	UDP-glycosyltransferase family 36 member A1	128.39	0.209368	0.236906	0.0199247	0.151667
FBgn0030276	Dlic	Dynein light intermediate chain	889.92	0.209358	0.143572	0.00437468	0.0497887
FBgn0050288	CG30288	None	4.24319	0.209167	0.440072	0.0224117	NA
FBgn0039711	CG7824	None	132.026	0.209113	0.229291	0.0186845	0.145679
FBgn0035856	CG13679	None	56.9795	0.209027	0.237251	0.0200873	0.152549
FBgn0036713	Mip	Myoinhibiting peptide precursor	96.8376	0.208768	0.192812	0.0122682	0.110009
FBgn0266903	lncRNA:CR45363	long non-coding RNA:CR45363	64.3519	0.208463	0.228195	0.0186826	0.145679
FBgn0035528	CG15012	None	683.787	0.208243	0.0939293	0.000410985	0.00746814
FBgn0035948	CG5644	None	57.3966	0.208167	0.265641	0.0249516	0.176805
FBgn0026876	CG11403	None	31.6372	0.208056	0.275069	0.0263465	0.182648
FBgn0037719	bocks	bocksbeutel	366.763	0.207572	0.161214	0.00712938	0.0724431
FBgn0033504	CAP	CAP	2876.39	0.207476	0.11239	0.00137108	0.0198981
FBgn0086656	shrb	shrub	1475.23	0.206771	0.121323	0.0021276	0.0284414
FBgn0260049	flr	flare	769.256	0.206095	0.13789	0.00398175	0.0463596
FBgn0039209	REPTOR	Repressed by TOR	353.156	0.205851	0.18222	0.0110025	0.100878
FBgn0263832	Rcd5	Reduction in Cnn dots 5	644.453	0.205755	0.133951	0.00353142	0.0424533
FBgn0086448	PIG-Q	Phosphatidylinositol glycan anchor biosynthesis class Q	53.0374	0.205658	0.216535	0.017388	0.139008
FBgn0033122	CG17002	None	263.331	0.205237	0.140808	0.00444746	0.0504136
FBgn0027375	RecQ5	RecQ5 helicase	251.897	0.205047	0.19943	0.0143588	0.122524
FBgn0039668	Trc8	TRC8 ring finger protein	2386.49	0.205012	0.107652	0.00114791	0.0173342
FBgn0033127	Tsp42Ef	Tetraspanin 42Ef	661.398	0.204389	0.143711	0.0049397	0.0546495
FBgn0031975	Tg	Transglutaminase	328.415	0.20417	0.13583	0.00391128	0.0460148
FBgn0015794	Rab18	Rab18	606.401	0.20403	0.121425	0.00230821	0.0302362
FBgn0260392	CG42518	None	391.67	0.203911	0.164406	0.00824388	0.0813092
FBgn0031233	Tbc1d15-17	TBC1 domain family member 15/17	370.18	0.203542	0.135021	0.00387064	0.045619
FBgn0263111	cac	cacophony	233.61	0.203325	0.185753	0.0122056	0.109569
FBgn0035998	CG3437	None	67.5228	0.200713	0.228148	0.0211073	0.158202
FBgn0032961	CG1416	None	1662.12	0.200342	0.212974	0.0182868	0.143728
FBgn0015519	nAChRalpha3	nicotinic Acetylcholine Receptor alpha3	29.7807	0.199895	0.287161	0.0310208	0.205446
FBgn0039466	CG5521	None	163.712	0.199334	0.231575	0.0222326	0.164541
FBgn0031695	Cyp4ac3	Cyp4ac3	285.914	0.199297	0.150076	0.00659247	0.0683177
FBgn0014000	Hf	Helical Factor	667.914	0.199278	0.137847	0.00471201	0.0527252
FBgn0035903	CG6765	None	63.245	0.198925	0.221513	0.0204233	0.154501
FBgn0036529	Pgant8	Polypeptide N-Acetylgalactosaminyltransferase 8	58.0431	0.19873	0.21805	0.0198033	0.151096
FBgn0085433	CG34404	None	192.43	0.198576	0.162951	0.00895767	0.0867619
FBgn0031571	bark	bark beetle	255.663	0.19852	0.205668	0.0173854	0.139008
FBgn0261793	Trf2	TATA box binding protein-related factor 2	566.456	0.198388	0.146203	0.00609873	0.0642212
FBgn0039210	CG13625	None	111.876	0.198167	0.179007	0.0121121	0.109046
FBgn0264490	Eip93F	Ecdysone-induced protein 93F	437.217	0.198027	0.164747	0.00939682	0.0898171
FBgn0020620	RN-tre	Related to the N terminus of tre oncogene	547.313	0.197675	0.121514	0.00277765	0.0351504
FBgn0028331	l(1)G0289	lethal (1) G0289	1749.88	0.197057	0.203622	0.0174136	0.139127
FBgn0036860	CG14086	None	2.47361	0.196289	0.539768	0.00966175	NA
FBgn0037848	Tsp86D	Tetraspanin 86D	140.79	0.195729	0.183357	0.0136003	0.118041
FBgn0052668	CG32668	None	10.7306	0.195556	0.361435	0.0348124	0.222637
FBgn0086675	fne	found in neurons	337.879	0.195177	0.238901	0.0251713	0.177812
FBgn0260870	CG42580	None	29.7205	0.194936	0.287256	0.0330988	0.214969
FBgn0013276	Hsp70Ab	Heat-shock-protein-70Ab	2052.5	0.194775	0.516582	0.0121551	0.10922
FBgn0264839	asRNA:CR44047	antisense RNA:CR44047	10.2382	0.194562	0.331203	0.0362651	0.228796
FBgn0036843	Sfxn2	Sideroflexin 2	182.216	0.194209	0.162316	0.00971427	0.0922431
FBgn0035251	Vta1	Vesicle trafficking 1	849.902	0.194125	0.13465	0.00487423	0.0540766
FBgn0015789	Rab10	Rab10	1483.49	0.194077	0.119989	0.0029008	0.0362516
FBgn0015765	p38a	p38a MAP kinase	379.931	0.193792	0.126655	0.00376923	0.0447472
FBgn0035392	CG1271	None	170.548	0.192702	0.175921	0.0128377	0.113555
FBgn0028369	kirre	kin of irre	90.3635	0.192403	0.229149	0.0243194	0.173765
FBgn0037074	CG7324	None	1344.45	0.191883	0.15147	0.00809613	0.0800228
FBgn0037231	Vps24	Vacuolar protein sorting 24	806.092	0.191576	0.0951947	0.000851091	0.0134923
FBgn0037679	Aduk	Another Drosophila Unc-51-like kinase	164.14	0.191566	0.162164	0.0102574	0.0963484
FBgn0030499	CG11178	None	194.681	0.191117	0.163013	0.0105324	0.0980141
FBgn0035688	fmt	fiery mountain	463.111	0.190827	0.181301	0.0145058	0.123375
FBgn0038172	Adgf-D	Adenosine deaminase-related growth factor D	715.581	0.190822	0.20878	0.0205808	0.155213
FBgn0041243	Gr43a	Gustatory receptor 43a	2.59684	0.190144	0.467501	0.0189481	NA
FBgn0028526	CG15293	None	4063.85	0.190121	0.160888	0.0103221	0.0966781
FBgn0265907	lncRNA:CR44696	long non-coding RNA:CR44696	22.1476	0.18959	0.276694	0.0340888	0.219633
FBgn0086686	l(3)L1231	lethal (3) L1231	398.055	0.189346	0.160239	0.0103649	0.0969395
FBgn0053542	upd3	unpaired 3	49.2757	0.188976	0.343407	0.0381086	0.235806
FBgn0014931	CG2678	None	25.6836	0.188804	0.279319	0.0348281	0.222637
FBgn0024291	Sirt1	Sirtuin 1	538.497	0.188654	0.127568	0.00449184	0.0507742
FBgn0030114	CG17754	None	502.247	0.188524	0.105618	0.0017844	0.0250065
FBgn0260770	CG42568	None	207.288	0.188402	0.190708	0.0173574	0.139008
FBgn0003480	spn-B	spindle B	15.803	0.188322	0.313187	0.0383321	0.236351
FBgn0030316	CG11695	None	190.417	0.188094	0.17331	0.0135083	0.117731
FBgn0030048	CG12112	None	44.4174	0.188	0.235039	0.0273509	0.188112
FBgn0028490	CG31705	None	8115.86	0.187898	0.228029	0.0259148	0.181001
FBgn0033821	CG10799	None	589.77	0.187821	0.186188	0.0165109	0.134108
FBgn0038396	CG5013	None	89.989	0.187725	0.184056	0.0160523	0.131803
FBgn0001077	ftz	fushi tarazu	25.8635	0.187522	0.27544	0.0348833	0.222866
FBgn0034707	MED16	Mediator complex subunit 16	72.202	0.186923	0.216442	0.0237716	0.171328
FBgn0036376	Liprin-beta	Liprin-beta	671.914	0.186357	0.10899	0.00227727	0.0299511
FBgn0033609	Fbl6	F-box and leucine-rich repeat protein 6	247.651	0.186269	0.141794	0.00730722	0.0739622
FBgn0052296	Mrtf	Myocardin-related transcription factor	193.406	0.186165	0.192668	0.018569	0.145159
FBgn0259824	Hip14	Huntingtin-interacting protein 14	605.348	0.185948	0.169237	0.0131886	0.115795
FBgn0030052	CG12065	None	885.681	0.185744	0.12467	0.00441662	0.0501512
FBgn0039900	Syt7	Synaptotagmin 7	143.163	0.185233	0.192266	0.0188021	0.146105
FBgn0028546	ics	icarus	360.204	0.184898	0.138842	0.00699564	0.0716422
FBgn0031099	CG17065	None	465.959	0.184881	0.141995	0.00760694	0.0764032
FBgn0266681	asRNA:CR45171	antisense RNA:CR45171	13.5953	0.184086	0.304413	0.0397757	0.24115
FBgn0036333	MICAL-like	MICAL-like	453.068	0.183266	0.129265	0.00552181	0.0596383
FBgn0014037	Su(Tpl)	Su(Tpl)	1335.18	0.182818	0.130141	0.00574671	0.0614142
FBgn0086358	Tab2	TAK1-associated binding protein 2	690.033	0.18216	0.115129	0.00343262	0.0414296
FBgn0263443	asRNA:CR43466	antisense RNA:CR43466	25.0637	0.181533	0.274179	0.0376997	0.234335
FBgn0035557	CG11353	None	64.1669	0.181237	0.209602	0.0245556	0.175069
FBgn0051352	Unc-115a	Uncoordinated 115a	1905.38	0.181205	0.0973854	0.00147262	0.0210672
FBgn0034667	comr	cookie monster	22.6953	0.181177	0.289519	0.0398977	0.241478
FBgn0029113	Uba2	Ubiquitin-like activating enzyme 2	532.65	0.180855	0.11973	0.00427704	0.0489067
FBgn0051717	CG31717	None	286.818	0.180799	0.134913	0.00699136	0.0716422
FBgn0025634	CG13367	None	262.09	0.180761	0.160077	0.0125162	0.111378
FBgn0031468	CG2975	None	107.23	0.180642	0.178913	0.0171621	0.138219
FBgn0038818	Nep4	Neprilysin 4	901.405	0.179854	0.115886	0.00380941	0.0450194
FBgn0028341	Ptpmeg2	Protein tyrosine phosphatase Meg2	997.478	0.179685	0.116588	0.003937	0.0461672
FBgn0014464	Cp7Fa	Chorion protein a at 7F	3.78851	0.179259	0.411356	0.0300811	NA
FBgn0085380	CG34351	None	60.1904	0.178971	0.238008	0.0322564	0.21127
FBgn0061356	CG18003	None	676.91	0.178848	0.185444	0.0194745	0.149461
FBgn0004623	Gbeta76C	G protein beta-subunit 76C	1352.06	0.178476	0.0939838	0.00133188	0.0194448
FBgn0266701	lncRNA:CR45191	long non-coding RNA:CR45191	11.7109	0.178266	0.350456	0.0413924	0.246969
FBgn0262622	lncRNA:CR43146	long non-coding RNA:CR43146	250.081	0.177869	0.175456	0.0172637	0.13865
FBgn0039086	Ugt303B1	UDP-glycosyltransferase family 303 member B1	32.4143	0.177673	0.26332	0.0380076	0.235641
FBgn0085282	CG34253	None	67.5018	0.177553	0.224352	0.0298412	0.199354
FBgn0037391	CG2017	None	1476.08	0.177538	0.161288	0.0137639	0.118768
FBgn0033524	Cyp49a1	Cyp49a1	202.728	0.177477	0.162227	0.0140184	0.120328
FBgn0031458	aph-1	anterior pharynx defective 1	211.861	0.177174	0.134012	0.00751978	0.0756442
FBgn0263084	HP1Lcsd	Heterochromatin Protein 1L chromoshadow domain	6.13126	0.176855	0.359459	0.0406712	NA
FBgn0265882	lncRNA:CR44671	long non-coding RNA:CR44671	13.062	0.176757	0.314548	0.0438382	0.255909
FBgn0000071	Ama	Amalgam	8.35396	0.176424	0.373457	0.0384115	NA
FBgn0030245	CG1637	None	2602.37	0.176271	0.132329	0.00735285	0.0743664
FBgn0034961	CG3163	None	149.114	0.175995	0.154193	0.0124597	0.111049
FBgn0033599	CG13223	None	24.8912	0.175993	0.27782	0.041257	0.246691
FBgn0035236	CG12004	None	1134.15	0.175346	0.0834211	0.000713017	0.0118205
FBgn0029789	PGAP1	Post-GPI attachment to proteins 1	217.834	0.175313	0.195859	0.02367	0.170903
FBgn0033191	CG1598	None	856.214	0.175312	0.112768	0.00389851	0.045906
FBgn0030680	CG8944	None	126.802	0.174808	0.186605	0.0214074	0.15951
FBgn0259213	side-II	sidestep II	74.6469	0.174276	0.213047	0.0286818	0.194699
FBgn0030960	Atg101	Autophagy-related 101	309.839	0.174192	0.135771	0.00854954	0.0838061
FBgn0036317	CG10948	None	328.677	0.173468	0.126135	0.00662976	0.0685951
FBgn0261703	gce	germ cell-expressed bHLH-PAS	391.033	0.173327	0.184143	0.021366	0.159439
FBgn0085810	CR41597	None	281.587	0.17247	0.205187	0.0275199	0.188975
FBgn0027491	Cdk5alpha	Cdk5 activator-like protein	312.379	0.172425	0.131261	0.00794245	0.0790428
FBgn0034012	Hr51	Hormone receptor 51	28.7089	0.171799	0.248141	0.0384397	0.236679
FBgn0052553	lncRNA:CR32553	long non-coding RNA:CR32553	34.4923	0.171786	0.265798	0.0418596	0.248812
FBgn0035959	CG4911	None	511.553	0.171722	0.138994	0.00990975	0.0938943
FBgn0263395	hppy	happyhour	563.134	0.171445	0.130143	0.00791237	0.0788371
FBgn0266957	lncRNA:CR45408	long non-coding RNA:CR45408	59.1694	0.171071	0.194132	0.0251705	0.177812
FBgn0260450	CalpC	Calpain C	143.302	0.170674	0.171411	0.0189148	0.146429
FBgn0053144	CG33144	None	1193.64	0.170406	0.10778	0.00374639	0.0445571
FBgn0262473	Tl	Toll	246.619	0.170298	0.210573	0.0301059	0.200604
FBgn0039714	Zip99C	Zinc/iron regulated transporter-related protein 99C	1965.98	0.16999	0.117777	0.00560127	0.0601975
FBgn0085240	CG34211	None	73.5934	0.169418	0.240784	0.0382525	0.236083
FBgn0029663	CG10804	None	58.3075	0.168803	0.251804	0.0410529	0.245809
FBgn0051866	Ada1-2	transcriptional Adaptor 1-2	96.4871	0.168578	0.214992	0.0322565	0.21127
FBgn0038325	Atg4b	Autophagy-related 4b	265.8	0.168325	0.123492	0.00712071	0.0724114
FBgn0037363	Atg17	Autophagy-related 17	554.773	0.168151	0.192045	0.0260181	0.181331
FBgn0025456	CREG	Cellular Repressor of E1A-stimulated Genes	488.377	0.167976	0.166033	0.0184712	0.144654
FBgn0051793	CG31793	None	622.097	0.167931	0.155692	0.0155106	0.129225
FBgn0017550	Rga	Regena	807.193	0.167911	0.10356	0.00340025	0.041115
FBgn0027934	alpha-Est4aPsi	alpha-Est4aPsi	22.1666	0.167826	0.272765	0.0454709	0.261463
FBgn0053508	ppk13	pickpocket 13	11.8537	0.167487	0.319478	0.0485565	0.273822
FBgn0036356	CG10222	None	58.5973	0.16697	0.200681	0.0291463	0.196712
FBgn0030892	CG7206	None	419.549	0.166884	0.0979973	0.00269705	0.0343302
FBgn0010417	Taf6	TBP-associated factor 6	351.763	0.16686	0.136553	0.0106349	0.0986871
FBgn0264791	asRNA:CR44021	antisense RNA:CR44021	11.8516	0.166608	0.324272	0.0487628	0.274586
FBgn0045064	bwa	brain washing	439.438	0.166164	0.12764	0.00858437	0.0840212
FBgn0032130	brwl	brickwall	284.083	0.165706	0.171105	0.0209592	0.15752
FBgn0038381	EndoU	Endoribonuclease U-specific	192.097	0.165158	0.163658	0.0189476	0.146538
FBgn0266278	lncRNA:CR44963	long non-coding RNA:CR44963	6.85117	0.164817	0.342968	0.0474997	NA
FBgn0000250	cact	cactus	1677.16	0.164181	0.109996	0.00510685	0.0558032
FBgn0010342	Map60	Microtubule-associated protein 60	122.862	0.163952	0.197607	0.0299276	0.199727
FBgn0053143	CG33143	None	139.743	0.163861	0.174539	0.0228816	0.168263
FBgn0021750	SerRS-m	Seryl-tRNA synthetase, mitochondrial	177.289	0.163397	0.15154	0.0160178	0.131768
FBgn0032665	CG15152	None	205.766	0.163355	0.155797	0.0173209	0.138897
FBgn0037555	Ada2b	transcriptional Adaptor 2b	328.1	0.163044	0.161786	0.0192952	0.148522
FBgn0033739	Dyb	Dystrobrevin	396.036	0.162972	0.156371	0.0176552	0.140456
FBgn0266717	Bruce	BIR repeat containing ubiquitin-conjugating enzyme	1722.81	0.162745	0.165903	0.0207154	0.156137
FBgn0261805	CG42751	None	25.3543	0.162653	0.283661	0.0503104	0.280153
FBgn0030869	Socs16D	Suppressor of Cytokine Signaling at 16D	633.308	0.162491	0.13912	0.0127046	0.112607
FBgn0019972	Drice	Death related ICE-like caspase	262.711	0.162466	0.16504	0.0205736	0.155213
FBgn0262848	CR43212	None	127.701	0.162363	0.217733	0.0368022	0.231067
FBgn0036062	CG6685	None	84.9931	0.162034	0.177047	0.0245904	0.175222
FBgn0031774	CG9147	None	430.372	0.161866	0.107076	0.00494262	0.0546495
FBgn0035498	Fit1	Fermitin 1	1370.25	0.161815	0.104466	0.00444634	0.0504136
FBgn0039055	Rassf	Ras association family member	290.941	0.161151	0.163846	0.0208104	0.156627
FBgn0003345	sd	scalloped	436.78	0.161127	0.156149	0.0183756	0.144187
FBgn0034534	maf-S	maf-S	519.519	0.160588	0.129649	0.0106605	0.0987836
FBgn0038542	TyrR	Tyramine receptor	86.4347	0.160412	0.194162	0.0309458	0.205053
FBgn0267576	lncRNA:CR45916	long non-coding RNA:CR45916	2.7755	0.160315	0.472997	0.0168576	NA
FBgn0259163	CG42268	None	669.596	0.1603	0.108753	0.00558315	0.0601017
FBgn0264987	lncRNA:CR44138	long non-coding RNA:CR44138	152.764	0.160248	0.351816	0.0475805	0.270141
FBgn0039043	CG17121	None	396.23	0.159758	0.163693	0.0214299	0.15957
FBgn0035293	CG5687	None	677.211	0.159663	0.114774	0.0070787	0.0722094
FBgn0051778	CG31778	None	254.479	0.159491	0.195674	0.0319896	0.210305
FBgn0030774	sphe	spheroide	578.499	0.15887	0.159656	0.0205384	0.155072
FBgn0028740	CG6362	None	12.7963	0.158816	0.318521	0.0533569	0.289528
FBgn0001105	Gbeta13F	G protein beta-subunit 13F	1267.84	0.158692	0.158836	0.0203546	0.154208
FBgn0053329	Sp212	Serine-peptidase 212	184.592	0.158465	0.153708	0.0187816	0.146105
FBgn0033382	Hydr1	alpha/beta hydrolase 1	1862.48	0.158294	0.0836877	0.00169987	0.0239765
FBgn0034187	CG6967	None	89.134	0.158198	0.336768	0.0513662	0.283208
FBgn0050159	CG30159	None	567.953	0.158025	0.114598	0.00743333	0.074948
FBgn0024909	Taf7	TBP-associated factor 7	196.3	0.157782	0.128676	0.0112823	0.103153
FBgn0036059	nudE	nudE	1061.32	0.157727	0.0864683	0.00209478	0.0280602
FBgn0037188	CG7369	None	149.426	0.157703	0.183342	0.0290608	0.196658
FBgn0022700	Cht4	Chitinase 4	332.806	0.157653	0.263376	0.0510788	0.282264
FBgn0031885	Mnn1	Menin 1	314.101	0.157406	0.155052	0.0197166	0.15061
FBgn0085442	NKAIN	Na,K-ATPase Interacting	1322.62	0.157189	0.122128	0.00962469	0.0915925
FBgn0003292	rt	rotated abdomen	26.111	0.157158	0.268538	0.0523126	0.286479
FBgn0037648	CG11975	None	366.272	0.15698	0.119774	0.00904666	0.0873016
FBgn0037142	CG14562	None	168.864	0.156936	0.161501	0.0221128	0.164017
FBgn0041241	Gr47b	Gustatory receptor 47b	4.71474	0.156811	0.371522	0.0435307	NA
FBgn0261671	tweek	tweek	578.964	0.156471	0.190766	0.0323026	0.211466
FBgn0010877	l(3)05822	lethal (3) 05822	571.547	0.15645	0.105164	0.00558916	0.0601169
FBgn0032006	Pvr	PDGF- and VEGF-receptor related	781.553	0.156064	0.186386	0.0310922	0.20571
FBgn0030603	CG5541	None	834.446	0.156015	0.111007	0.00704838	0.0720127
FBgn0033413	prel	preli-like	1000.98	0.155927	0.0859743	0.00221591	0.0293013
FBgn0030638	CG11655	None	519.039	0.155755	0.16265	0.0231224	0.169466
FBgn0034199	Gbp1	Growth-blocking peptide 1	182.559	0.155728	0.139891	0.0154831	0.129161
FBgn0004595	pros	prospero	455.384	0.155478	0.184211	0.0307232	0.203992
FBgn0036318	Wbp2	WW domain binding protein 2	2238	0.155149	0.109179	0.00681292	0.0701564
FBgn0052786	Gem4b	Gemin 4b	202.784	0.155145	0.222518	0.0432602	0.253556
FBgn0051720	mthl15	methuselah-like 15	86.4697	0.155034	0.199255	0.0360794	0.227845
FBgn0031791	AANATL2	Arylalkylamine N-acetyltransferase-like 2	42.7871	0.154574	0.24064	0.048631	0.274077
FBgn0050440	CG30440	None	59.9946	0.154348	0.21817	0.0425754	0.251114
FBgn0011661	Moe	Moesin	3153.6	0.154329	0.101845	0.00529925	0.0575681
FBgn0038638	CG7702	None	233.787	0.154288	0.127735	0.0122107	0.109569
FBgn0000303	ChAT	Choline acetyltransferase	125.077	0.153889	0.177528	0.0294043	0.197548
FBgn0042111	CG18766	None	291.432	0.153724	0.105576	0.00628463	0.0657858
FBgn0027529	tapas	tapas	979.423	0.153084	0.141705	0.0172368	0.13865
FBgn0022359	Sodh-2	Sorbitol dehydrogenase-2	479.817	0.152969	0.146606	0.0189774	0.146681
FBgn0032516	Ing5	Inhibitor of growth family member 5	270.874	0.15287	0.128338	0.0129248	0.113939
FBgn0012344	Dh44	Diuretic hormone 44	126.309	0.152849	0.186662	0.033297	0.216056
FBgn0032358	Ppt2	Palmitoyl-protein Thioesterase 2	498.252	0.152464	0.129237	0.0133679	0.116965
FBgn0040361	CG14627	None	5.98166	0.152426	0.329016	0.0555183	NA
FBgn0039759	CG9733	None	33.8707	0.152405	0.26231	0.0550653	0.294925
FBgn0264709	lncRNA:CR43978	long non-coding RNA:CR43978	92.2428	0.152286	0.182184	0.0320937	0.210628
FBgn0035677	CG13293	None	52.5625	0.151885	0.223702	0.0461697	0.264548
FBgn0036505	CG7945	None	1152.08	0.151575	0.0927488	0.00393838	0.0461672
FBgn0024985	Rilpl	Rab interacting lysosomal protein like	986.883	0.151431	0.142757	0.0183785	0.144187
FBgn0267698	Pak	p21-activated kinase	534.769	0.151406	0.137406	0.0165306	0.134126
FBgn0263354	CG42784	None	285.306	0.151389	0.148297	0.0203648	0.154208
FBgn0020416	Idgf1	Imaginal disc growth factor 1	1059.64	0.151236	0.198222	0.0384728	0.236771
FBgn0003464	sol	small optic lobes	711.042	0.151038	0.129266	0.0139477	0.119923
FBgn0027518	Wdr24	WD repeat domain 24	114.894	0.150964	0.160913	0.0251906	0.177812
FBgn0038144	CG8870	None	12.2989	0.150784	0.300967	0.059454	0.309906
FBgn0031637	mxt	mextli	1555.5	0.150527	0.0679258	0.000728391	0.011984
FBgn0039488	CG6066	None	106.063	0.149673	0.169229	0.0290818	0.196681
FBgn0042641	frc	fringe connection	521.493	0.14967	0.143137	0.0193894	0.148988
FBgn0265784	CrebB	Cyclic-AMP response element binding protein B	583.84	0.14961	0.129361	0.0145764	0.123894
FBgn0036193	CG14135	None	59.5142	0.149512	0.190273	0.0369617	0.231623
FBgn0267213	lncRNA:CR45653	long non-coding RNA:CR45653	48.9027	0.149479	0.214576	0.0453231	0.260886
FBgn0001227	Hsp67Ba	Heat shock gene 67Ba	69.4553	0.149333	0.201826	0.0411818	0.246382
FBgn0267936	lncRNA:CR46216	long non-coding RNA:CR46216	25.5429	0.149138	0.294386	0.0607592	0.314075
FBgn0036310	CG10969	None	479.429	0.148506	0.103539	0.00708479	0.0722151
FBgn0026439	Eaat1	Excitatory amino acid transporter 1	1485.71	0.148452	0.1571	0.0252677	0.178061
FBgn0263627	asRNA:CR43636	antisense RNA:CR43636	5.979	0.148382	0.333896	0.0565543	NA
FBgn0036030	Prps	Phosphoribosyl pyrophosphate synthetase	3317.41	0.148269	0.13973	0.0188636	0.146322
FBgn0264494	CG17646	None	1650.05	0.148199	0.128135	0.0147677	0.124951
FBgn0036262	CG6910	None	9028.78	0.148114	0.194291	0.0394825	0.240265
FBgn0001255	ImpE3	Ecdysone-inducible gene E3	12.6361	0.147879	0.295978	0.0617138	0.316723
FBgn0261349	Mst36Fb	Male-specific transcript 36Fb	794.098	0.147814	0.105135	0.0077068	0.0773194
FBgn0031037	CG14207	None	3043.06	0.147744	0.145769	0.0213856	0.159439
FBgn0011655	Med	Medea	425.839	0.147725	0.114058	0.01034	0.0967762
FBgn0264825	lncRNA:CR44033	long non-coding RNA:CR44033	11.8049	0.147679	0.277646	0.0611532	0.315425
FBgn0041248	Gr23a	Gustatory receptor 23a	1.1564	0.147603	0.476315	0.0147684	NA
FBgn0265977	lncRNA:CR44756	long non-coding RNA:CR44756	10.7426	0.147584	0.307195	0.0613658	0.316012
FBgn0038353	CG5399	None	4168.83	0.147506	0.168429	0.0302216	0.200976
FBgn0085236	CG34207	None	10.4863	0.147418	0.356157	0.0506785	0.281166
FBgn0042630	Sox21b	Sox21b	54.6284	0.147169	0.203426	0.0434981	0.254607
FBgn0263096	CR43364	None	2.15448	0.147054	0.460168	0.0182483	NA
FBgn0266588	lncRNA:CR45113	long non-coding RNA:CR45113	219.255	0.146939	0.211097	0.046326	0.264862
FBgn0026197	lncRNA:noe	long non-coding RNA:noe	1392.29	0.146812	0.194468	0.0405842	0.244348
FBgn0015372	RabX1	RabX1	358.775	0.146781	0.108052	0.00884848	0.0857698
FBgn0054054	CG34054	None	107.075	0.146643	0.209047	0.0458874	0.263277
FBgn0029895	CG14441	None	237.329	0.146472	0.17065	0.0318017	0.209448
FBgn0265826	lncRNA:CR44615	long non-coding RNA:CR44615	32.402	0.146361	0.229239	0.0525654	0.287195
FBgn0010772	Xe7	Xe7	963.631	0.146353	0.0746962	0.0017103	0.0240847
FBgn0085377	CG34348	None	169.169	0.146273	0.142736	0.0210529	0.157951
FBgn0001965	Sos	Son of sevenless	458.835	0.14624	0.121826	0.0134423	0.11747
FBgn0037601	Cyp313b1	Cyp313b1	77.4725	0.146015	0.17906	0.0354045	0.224999
FBgn0025712	CG13920	None	271.079	0.145972	0.113464	0.0107829	0.0995641
FBgn0037027	HIPP1	HP1 and insulator partner protein 1	443.338	0.145939	0.103358	0.00776196	0.0776017
FBgn0034400	CG15099	None	843.435	0.145889	0.159363	0.0277682	0.190279
FBgn0039249	CG11168	None	430.04	0.145607	0.103773	0.00797838	0.0791773
FBgn0038809	CG16953	None	1509.51	0.145499	0.084491	0.00338713	0.0409944
FBgn0029826	CG6041	None	289.643	0.145382	0.160341	0.0284937	0.193821
FBgn0052582	lncRNA:CR32582	long non-coding RNA:CR32582	95.2865	0.145372	0.167552	0.0313655	0.206993
FBgn0267024	asRNA:CR45468	antisense RNA:CR45468	18.371	0.145274	0.283936	0.0636472	0.323366
FBgn0045862	btz	barentsz	564.652	0.145089	0.103596	0.00808593	0.0800228
FBgn0037553	CG18249	None	218.736	0.144529	0.173161	0.0342135	0.219894
FBgn0264085	lncRNA:CR43754	long non-coding RNA:CR43754	125.602	0.144411	0.185967	0.0393388	0.23995
FBgn0051365	CG31365	None	148.457	0.144187	0.152126	0.0259958	0.181331
FBgn0015791	Rab14	Rab14	1146.37	0.144048	0.074111	0.0018758	0.0258021
FBgn0036813	Atg3	Autophagy-related 3	570.27	0.143733	0.0920514	0.00538346	0.0582888
FBgn0052476	mthl14	methuselah-like 14	274.743	0.143509	0.118911	0.0136055	0.118041
FBgn0039810	CG15549	None	155.055	0.143419	0.149228	0.0253213	0.178244
FBgn0015714	Cyp6a17	Cytochrome P450-6a17	860.087	0.14311	0.134985	0.0198166	0.151109
FBgn0033871	CG13339	None	122.885	0.143072	0.153055	0.027108	0.186736
FBgn0038727	CG7432	None	2.40669	0.143048	0.447377	0.0209831	NA
FBgn0267798	lncRNA:CR46123	long non-coding RNA:CR46123	2.52628	0.142649	0.468432	0.0157336	NA
FBgn0050372	Asap	ArfGAP with SH3 domain, ankyrin repeat and PH domain	556.946	0.142637	0.154556	0.0280205	0.191505
FBgn0050502	fa2h	fatty acid 2-hydroylase	127.518	0.142594	0.189866	0.0423821	0.250608
FBgn0036426	CG9592	None	112.965	0.142495	0.163813	0.0319461	0.210251
FBgn0039773	CG2224	None	533.563	0.142414	0.0894184	0.00505839	0.0555061
FBgn0052672	Atg8a	Autophagy-related 8a	5989.6	0.142399	0.103221	0.00884275	0.0857698
FBgn0261046	Dscam3	Down syndrome cell adhesion molecule 3	86.2755	0.141912	0.205655	0.0489501	0.275281
FBgn0259099	DCX-EMAP	Doublecortin-domain-containing echinoderm-microtubule-associated protein	77.7879	0.141902	0.177997	0.0382393	0.236083
FBgn0031294	IA-2	IA-2 protein tyrosine phosphatase	2424.89	0.141775	0.131227	0.0190811	0.147309
FBgn0036126	Irbp18	Inverted repeat binding protein 18 kDa	202.633	0.141773	0.156194	0.0293053	0.197289
FBgn0035876	Pex2	Peroxin 2	146.784	0.141754	0.135557	0.0208163	0.156627
FBgn0267057	asRNA:CR45501	antisense RNA:CR45501	7.32968	0.141668	0.361642	0.0503764	NA
FBgn0031106	Syx16	Syntaxin 16	289.474	0.141535	0.121971	0.0156382	0.129874
FBgn0028540	CG9008	None	1008.07	0.141438	0.107438	0.0105304	0.0980141
FBgn0036778	Cyp312a1	Cyp312a1	2109.23	0.141065	0.165869	0.0338924	0.219107
FBgn0259151	CG42266	None	426.768	0.141026	0.119971	0.0151369	0.127167
FBgn0003076	Pgm1	Phosphoglucose mutase 1	6556.77	0.140782	0.128459	0.0185352	0.144981
FBgn0003888	betaTub60D	beta-Tubulin at 60D	1222.56	0.140737	0.115176	0.0135061	0.117731
FBgn0032178	Spn31A	Serpin 31A	94.868	0.140537	0.176397	0.038724	0.237675
FBgn0087039	Sbp2	SECIS-binding protein 2	139.559	0.14053	0.14769	0.0266006	0.184048
FBgn0267687	lncRNA:CR46023	long non-coding RNA:CR46023	26.0927	0.140427	0.233871	0.0596625	0.310621
FBgn0030838	CG5445	None	745.04	0.140326	0.0788952	0.00319471	0.0391374
FBgn0267993	lncRNA:CR46260	long non-coding RNA:CR46260	9.5509	0.140199	0.294033	0.0679649	0.335173
FBgn0033194	Vps13	Vacuolar protein sorting 13	853.763	0.14018	0.16476	0.0341195	0.219722
FBgn0028527	CG18507	None	767.797	0.140162	0.139058	0.0232179	0.169611
FBgn0032075	Tsp29Fb	Tetraspanin 29Fb	3878.91	0.140116	0.0860444	0.00478424	0.0533504
FBgn0035678	CG10469	None	55.4152	0.14011	0.195378	0.0467731	0.266717
FBgn0034691	Synj	Synaptojanin	588.169	0.140017	0.108193	0.0113478	0.103547
FBgn0267491	Mst77Y-13	Male-specific transcript 77Y 13	59.0864	0.13994	0.250816	0.0644029	0.325431
FBgn0031710	Vps52	Vacuolar protein sorting 52	408.502	0.13975	0.116161	0.014326	0.122324
FBgn0044452	Atg2	Autophagy-related 2	911.518	0.139682	0.163559	0.0340012	0.219285
FBgn0265610	CG44428	None	4.49473	0.139669	0.364002	0.0499492	NA
FBgn0266155	lncRNA:CR44861	long non-coding RNA:CR44861	7.70249	0.139529	0.2936	0.0685573	NA
FBgn0037755	CG12945	None	340.755	0.139451	0.139646	0.0239212	0.172051
FBgn0052745	CR32745	None	10.1726	0.139272	0.333307	0.0611655	0.315425
FBgn0032181	CG13133	None	79.5322	0.139015	0.204648	0.0513799	0.283208
FBgn0032363	Dlg5	Discs large 5	363.158	0.138134	0.165402	0.0360607	0.227838
FBgn0035523	Ctl1	Choline transporter-like 1	480.525	0.137948	0.127484	0.0197561	0.150823
FBgn0033636	tou	toutatis	387.619	0.137767	0.139169	0.0248358	0.176392
FBgn0262141	CG42867	None	9.57347	0.137728	0.314539	0.0670899	0.33219
FBgn0013305	Nmda1	N-methyl-D-aspartate receptor-associated protein	2932.29	0.137677	0.142017	0.0261371	0.181679
FBgn0032246	Wdfy2	WD repeat and FYVE domain containing 2	958.421	0.137632	0.101691	0.0100862	0.0951518
FBgn0035439	CG14961	None	58.0572	0.137539	0.290657	0.0704467	0.342016
FBgn0051683	CG31683	None	872.579	0.13752	0.19475	0.0490218	0.275328
FBgn0038251	Hexim	Hexamethylene bisacetamide inducible	332.589	0.137474	0.0933196	0.00747114	0.0752441
FBgn0265578	CG44405	None	33.7779	0.137347	0.272183	0.0702997	0.341729
FBgn0051106	CG31106	None	312.333	0.137289	0.183487	0.044605	0.25842
FBgn0030900	Him	Holes in muscle	10.4804	0.137198	0.285083	0.0709192	0.342929
FBgn0263776	CG43693	None	1274.13	0.137152	0.105711	0.0116823	0.10587
FBgn0031213	galectin	galectin	787.761	0.136952	0.130043	0.0214399	0.15957
FBgn0266621	lncRNA:CR45128	long non-coding RNA:CR45128	15.6849	0.13667	0.241009	0.0656054	0.329086
FBgn0038865	cDIP	Common Dpr-interacting protein	601.007	0.13655	0.161544	0.0356877	0.226028
FBgn0037166	CG11426	None	462.76	0.136126	0.122348	0.0186914	0.145679
FBgn0037360	CG2182	None	787.444	0.135876	0.0801446	0.0043537	0.0496093
FBgn0051211	CG31211	None	887.611	0.135798	0.0861281	0.00590993	0.0626376
FBgn0035902	CG6683	None	32.2432	0.135524	0.210748	0.0572886	0.302408
FBgn0040268	Top3alpha	Topoisomerase 3alpha	206.659	0.135491	0.156382	0.0342481	0.220008
FBgn0028429	I-2	Inhibitor-2	895.476	0.135408	0.0691892	0.00221004	0.0293013
FBgn0028504	CG12182	None	64.0569	0.135311	0.200983	0.0537778	0.290494
FBgn0010406	RNaseX25	Ribonuclease X25	480.174	0.135109	0.102899	0.0115603	0.105033
FBgn0039116	CG10375	None	231.53	0.134885	0.129969	0.0227467	0.167481
FBgn0037275	CG14655	None	281.6	0.134735	0.127661	0.0218286	0.162186
FBgn0039308	CG11889	None	568.438	0.134683	0.174519	0.0431929	0.25339
FBgn0265880	lncRNA:CR44669	long non-coding RNA:CR44669	5.68756	0.134107	0.318472	0.0685123	NA
FBgn0035359	CG1143	None	453.515	0.134019	0.135482	0.025827	0.180581
FBgn0037261	CG9775	None	1288.77	0.133781	0.0707625	0.00274698	0.0348539
FBgn0264702	asRNA:CR43971	antisense RNA:CR43971	7.60795	0.133639	0.313873	0.0700652	NA
FBgn0040281	Aplip1	APP-like protein interacting protein 1	241.053	0.133572	0.120805	0.0195734	0.149955
FBgn0035889	mkg-p	monkey king protein	866.858	0.133242	0.091801	0.00845956	0.0829863
FBgn0040355	CG3526	None	53.0056	0.133187	0.208853	0.0591789	0.309153
FBgn0263089	lncRNA:CR43357	long non-coding RNA:CR43357	26.9701	0.133072	0.227821	0.0659489	0.329423
FBgn0085424	nub	nubbin	192.195	0.132898	0.185957	0.0500668	0.279513
FBgn0263199	Galk	Galactokinase	3137.1	0.13272	0.15538	0.0361794	0.228366
FBgn0046296	DEF8	differentially expressed in FDCP 8 homolog	213.462	0.132582	0.146752	0.0322058	0.21115
FBgn0265380	asRNA:CR44321	antisense RNA:CR44321	24.1417	0.132491	0.257081	0.0737472	0.349363
FBgn0039876	CG2126	None	117.287	0.132291	0.152509	0.0351956	0.224108
FBgn0052485	CG32485	None	391.283	0.130726	0.124584	0.0231683	0.169611
FBgn0040091	Ugt317A1	UDP-glycosyltransferase family 317 member A1	81.5178	0.130723	0.219909	0.0661446	0.329797
FBgn0263502	lncRNA:CR43491	long non-coding RNA:CR43491	27.1075	0.130692	0.26919	0.0772007	0.358958
FBgn0267543	lncRNA:CR45883	long non-coding RNA:CR45883	31.2772	0.13069	0.242533	0.0729566	0.348413
FBgn0267627	lncRNA:CR45965	long non-coding RNA:CR45965	21.1984	0.130678	0.236081	0.0712915	0.344159
FBgn0038100	Paip2	polyA-binding protein interacting protein 2	2083.41	0.13062	0.0833773	0.0066933	0.0691429
FBgn0027873	Cpsf100	Cleavage and polyadenylation specificity factor 100	192.855	0.130376	0.133539	0.0276767	0.189752
FBgn0267472	asRNA:CR45822	antisense RNA:CR45822	130.904	0.130332	0.232935	0.0708231	0.342741
FBgn0266322	asRNA:CR44987	antisense RNA:CR44987	38.4962	0.130317	0.24371	0.073698	0.349363
FBgn0040513	kappaB-Ras	kappaB-Ras	160.881	0.130305	0.236744	0.0719357	0.345944
FBgn0028381	Decay	Death executioner caspase related to Apopain/Yama	850.972	0.130231	0.155037	0.0383051	0.236297
FBgn0037354	CG12171	None	2013.79	0.130184	0.157729	0.0396677	0.240913
FBgn0039538	CG12883	None	98.7312	0.130137	0.163571	0.0425588	0.251114
FBgn0262580	CG43120	None	197.553	0.129952	0.214518	0.0651486	0.3276
FBgn0038465	Irc	Immune-regulated catalase	2866.4	0.129944	0.210769	0.0637422	0.323597
FBgn0039544	CG12877	None	249.132	0.129844	0.130812	0.0267802	0.185007
FBgn0261854	aPKC	atypical protein kinase C	367.918	0.129806	0.1611	0.0416875	0.248355
FBgn0266095	lncRNA:CR44832	long non-coding RNA:CR44832	84.3558	0.129708	0.155516	0.0390412	0.238917
FBgn0029778	RhoGAP5A	Rho GTPase activating protein at 5A	146.015	0.129663	0.146807	0.0347769	0.222528
FBgn0035425	CG17746	None	594.772	0.129127	0.0914227	0.00998852	0.0944596
FBgn0035358	CG14949	None	355.885	0.128692	0.146177	0.0353525	0.224887
FBgn0033639	CG9003	None	493.856	0.128598	0.122809	0.0238764	0.171823
FBgn0029856	CG11700	None	143.959	0.12854	0.174493	0.0495279	0.277216
FBgn0000036	nAChRalpha1	nicotinic Acetylcholine Receptor alpha1	59.5211	0.128488	0.190722	0.0571371	0.302176
FBgn0266174	pre-mod(mdg4)-L	None	44.8322	0.128473	0.284751	0.0795611	0.365032
FBgn0025837	CG17636	None	131.508	0.128294	0.176839	0.0509285	0.281794
FBgn0004390	RasGAP1	Ras GTPase activating protein 1	171.559	0.128254	0.178864	0.0519378	0.285462
FBgn0037260	Mur82C	Mucin related 82C	122.223	0.128213	0.165077	0.0452882	0.260872
FBgn0050203	CG30203	None	91.4831	0.128122	0.225238	0.0712338	0.34409
FBgn0010389	htl	heartless	153.219	0.128068	0.147741	0.0367257	0.230809
FBgn0266487	CG45086	None	73.674	0.128047	0.243765	0.0765717	0.35788
FBgn0015772	Nak	Numb-associated kinase	692.014	0.12802	0.14292	0.0343297	0.220315
FBgn0085246	CG34217	None	32.2331	0.127843	0.318974	0.072416	0.34672
FBgn0035515	CG14997	None	633.972	0.127735	0.0983444	0.0133757	0.116965
FBgn0033065	Cyp6w1	Cyp6w1	6061.06	0.12747	0.24401	0.0773741	0.359156
FBgn0032858	CG10949	None	93.0701	0.12746	0.151288	0.0391206	0.239178
FBgn0053319	CR33319	None	405.549	0.127398	0.125615	0.0261677	0.181794
FBgn0267487	Ptp61F	Protein tyrosine phosphatase 61F	967.894	0.127331	0.0848131	0.00836659	0.0822599
FBgn0283440	solo	sisters on the loose	1.55422	0.127328	0.43353	0.0226181	NA
FBgn0260657	CG42540	None	265.551	0.12704	0.146319	0.0369883	0.231679
FBgn0034894	sigmar	salivary glands marred	298.608	0.126827	0.118881	0.0232979	0.169719
FBgn0038619	CG7685	None	122.502	0.126514	0.141918	0.0352228	0.224172
FBgn0039213	atl	atlastin	2515.72	0.126491	0.0648747	0.00287768	0.0359972
FBgn0035069	CG3611	None	243.631	0.126405	0.131819	0.0301206	0.200604
FBgn0003862	trx	trithorax	332.552	0.126216	0.167642	0.0487634	0.274586
FBgn0260487	CG42534	None	23.4784	0.126149	0.22953	0.0752163	0.35373
FBgn0267714	asRNA:CR46047	antisense RNA:CR46047	10.5841	0.126049	0.284327	0.082157	0.371414
FBgn0046113	GluRIIC	Glutamate receptor IIC	179.163	0.125675	0.127975	0.0287818	0.195276
FBgn0001961	Arpc1	Actin-related protein 2/3 complex, subunit 1	1607.59	0.125655	0.0810971	0.0077363	0.0774639
FBgn0033712	mIF3	mitochondrial translation initiation factor 3	148.966	0.12561	0.144319	0.0373503	0.232991
FBgn0283432	SdicA	Sperm-specific dynein intermediate chain A	47.8937	0.125604	1.62301	0.003981	0.0463596
FBgn0031749	CG14000	None	194.812	0.125481	0.136932	0.0336031	0.217578
FBgn0038769	Regnase-1	Regnase 1	69.0753	0.125254	0.176475	0.0543092	0.292195
FBgn0283469	Vps4	Vacuolar protein sorting 4	1110.68	0.125211	0.0845591	0.00916542	0.0880569
FBgn0261393	alpha-Est5	alpha-Esterase-5	591.845	0.125115	0.116207	0.0232804	0.169717
FBgn0261808	cu	curled	1115.8	0.124462	0.114878	0.0231204	0.169466
FBgn0015546	spel1	spellchecker1	116.956	0.124325	0.192864	0.0633333	0.322274
FBgn0028421	Kap3	Kinesin associated protein 3	365.942	0.124254	0.132672	0.0325082	0.212492
FBgn0037418	Osi11	Osiris 11	1.67368	0.12415	0.421857	0.0261618	NA
FBgn0033988	pcs	parcas	475.79	0.124146	0.138015	0.0354566	0.225157
FBgn0036986	CG5282	None	90.7804	0.124106	0.157609	0.0459651	0.263608
FBgn0033168	CG11145	None	302.826	0.12362	0.114135	0.0234019	0.170098
FBgn0265905	lncRNA:CR44694	long non-coding RNA:CR44694	3.4499	0.123442	0.389404	0.0401595	NA
FBgn0034491	Hsl	Hormone-sensitive lipase	656.684	0.12339	0.116639	0.0248649	0.176464
FBgn0000308	chic	chickadee	5253.01	0.123369	0.0889244	0.0117795	0.106506
FBgn0031664	CG8892	None	341.139	0.123334	0.0974935	0.0155503	0.129391
FBgn0032521	CG7110	None	96.8262	0.123302	0.169086	0.0529408	0.288379
FBgn0031883	Caper	Caper	1339.43	0.123239	0.0646803	0.00353696	0.0424533
FBgn0015240	Hr96	Hormone receptor-like in 96	396.922	0.123237	0.0912359	0.0128301	0.113555
FBgn0260429	CG42524	None	15.7837	0.123017	0.261719	0.0860305	0.381653
FBgn0034936	Stoml2	Stomatin like 2	985.789	0.122928	0.0899757	0.0124608	0.111049
FBgn0031661	Gmd	GDP-mannose 4,6-dehydratase	280.185	0.122861	0.108901	0.0213494	0.159439
FBgn0033259	Tmem63	Transmembrane protein 63	554.997	0.122701	0.140438	0.0382287	0.236083
FBgn0267643	lncRNA:CR45981	long non-coding RNA:CR45981	19.1071	0.12254	0.242739	0.0837888	0.375538
FBgn0019940	Rh6	Rhodopsin 6	755.519	0.122492	0.146556	0.0418015	0.248693
FBgn0038632	CG14301	None	34.2704	0.122362	0.209276	0.0731988	0.348721
FBgn0032850	Kua	Kua	212.67	0.12223	0.128952	0.0324267	0.212172
FBgn0035714	CG8549	None	583.257	0.122193	0.0901472	0.0129463	0.114052
FBgn0031726	Cyp6a16	Cyp6a16	37.3016	0.122047	0.271285	0.0875742	0.385356
FBgn0031454	HemK2	HemK methyltransferase 2	176.022	0.121816	0.131399	0.0341698	0.219798
FBgn0266592	lncRNA:CR45117	long non-coding RNA:CR45117	6.05455	0.121815	0.300507	0.0831958	NA
FBgn0027836	Dgp-1	Dgp-1	1572.32	0.121808	0.207434	0.0732348	0.348721
FBgn0039530	Tusp	Tusp	126.611	0.121593	0.160774	0.0506192	0.281034
FBgn0032474	DnaJ-H	DnaJ homolog	2312.42	0.121246	0.0589109	0.00259898	0.0333749
FBgn0044050	Ilp3	Insulin-like peptide 3	32.5335	0.121165	0.199729	0.0708215	0.342741
FBgn0033115	Spn42De	Serpin 42De	25.7596	0.12114	0.223052	0.0801982	0.366979
FBgn0031668	CG31917	None	434.577	0.121126	0.101738	0.0190619	0.147247
FBgn0031139	CG11227	None	303.151	0.121038	0.111684	0.0242225	0.173262
FBgn0039140	Miro	Mitochondrial Rho	1717.96	0.120947	0.0607463	0.00309109	0.0380826
FBgn0031209	Ir21a	Ionotropic receptor 21a	5.91461	0.120943	0.39161	0.0388975	NA
FBgn0035674	CG13295	None	190.475	0.120875	0.131305	0.035063	0.223373
FBgn0035432	ZnT63C	Zinc transporter 63C	978.063	0.120689	0.102873	0.0199515	0.151782
FBgn0000246	c(3)G	crossover suppressor on 3 of Gowen	52.2779	0.120641	0.186465	0.0652952	0.327908
FBgn0033783	CG17019	None	459.83	0.120608	0.125242	0.0319559	0.210251
FBgn0016126	CaMKI	Calcium/calmodulin-dependent protein kinase I	1910.61	0.120456	0.107717	0.0226204	0.166739
FBgn0031698	Ncoa6	Nuclear receptor coactivator 6	292.287	0.120348	0.140224	0.0406415	0.24458
FBgn0032233	dpr19	defective proboscis extension response 19	100.734	0.119914	0.145995	0.0444084	0.257739
FBgn0052040	CG32040	None	14.6434	0.119886	0.255033	0.0896867	0.390568
FBgn0051694	CG31694	None	2513.7	0.119824	0.111204	0.0249942	0.176939
FBgn0034956	CG4324	None	6.12224	0.119737	0.320026	0.0771896	NA
FBgn0039994	conu	conundrum	399.672	0.119446	0.111313	0.02538	0.178508
FBgn0040372	G9a	G9a	155.789	0.119431	0.170536	0.0587076	0.307858
FBgn0039481	Cpr97Eb	Cuticular protein 97Eb	45.2937	0.119356	0.192546	0.0701166	0.341475
FBgn0038206	twf	twinfilin	361.677	0.11922	0.0848149	0.0122981	0.11011
FBgn0033184	mEFTu2	mitochondrial translation elongation factor Tu 2	1199.94	0.119146	0.0679367	0.00569079	0.0609587
FBgn0034194	CG15611	None	515.286	0.118924	0.105232	0.0225607	0.166393
FBgn0262716	Arp3	Actin-related protein 3	774.266	0.118871	0.102899	0.021372	0.159439
FBgn0266347	nAChRalpha4	nicotinic Acetylcholine Receptor alpha4	114.87	0.118862	0.1401	0.0422536	0.250242
FBgn0039227	polybromo	polybromo	263.887	0.11874	0.143748	0.0445058	0.258155
FBgn0267539	CR45879	None	14.8834	0.118622	0.251065	0.0910208	0.394011
FBgn0034529	FAM21	Family with sequence similarity 21	107.104	0.11859	0.168351	0.0586636	0.307858
FBgn0015019	CCT3	Chaperonin containing TCP1 subunit 3	1804.82	0.118551	0.173638	0.0615986	0.316408
FBgn0051809	CG31809	None	188.946	0.118353	0.188332	0.0695365	0.339537
FBgn0026721	fat-spondin	fat-spondin	2677.55	0.11819	0.196161	0.0735938	0.349363
FBgn0086657	IKKepsilon	I-kappaB kinase epsilon	228.325	0.118132	0.105348	0.0232845	0.169717
FBgn0265614	lncRNA:CR44432	long non-coding RNA:CR44432	10.5449	0.118084	0.26319	0.0928132	0.398333
FBgn0283501	lncRNA:CR46115	long non-coding RNA:CR46115	3.76565	0.118054	0.362685	0.0543633	NA
FBgn0035504	Teh4	tipE homolog 4	55.0959	0.117926	0.174971	0.0632055	0.321875
FBgn0034989	CG3356	None	1182.84	0.117732	0.134971	0.0405665	0.244348
FBgn0024980	Syx4	Syntaxin 4	208.59	0.117522	0.132553	0.0393857	0.240017
FBgn0037647	RagA-B	Ras-related GTP binding A/B	325.038	0.1175	0.114785	0.0290944	0.196681
FBgn0260986	mei-38	meiotic 38	31.9543	0.117348	0.249728	0.0927443	0.398283
FBgn0037849	CG4596	None	36.5714	0.117304	0.203717	0.0784487	0.361668
FBgn0087041	CG42231	None	113.871	0.117162	0.156742	0.0540413	0.291354
FBgn0039038	CG6688	None	107.203	0.116951	0.184799	0.0698517	0.340566
FBgn0026199	myo	myoglianin	465.636	0.116939	0.118257	0.0316445	0.208518
FBgn0029860	CG15891	None	216.861	0.116884	0.136384	0.0423929	0.250608
FBgn0038369	Arpc3A	Actin-related protein 2/3 complex, subunit 3A	264.556	0.116702	0.111594	0.028045	0.191573
FBgn0030452	MFS10	Major Facilitator Superfamily Transporter 10	605.595	0.116596	0.124822	0.0358546	0.226864
FBgn0036005	pall	pallbearer	224.749	0.116571	0.128575	0.0381085	0.235806
FBgn0028343	Ankle2	Ankyrin repeat and LEM domain containing 2	488.426	0.116498	0.142501	0.0465116	0.265574
FBgn0037442	gzl	godzilla E3 ubiquitin protein ligase	1131.81	0.116344	0.10095	0.0224147	0.16541
FBgn0267802	lncRNA:CR46127	long non-coding RNA:CR46127	33.0272	0.116296	0.202585	0.0795522	0.365032
FBgn0032048	Dh31	Diuretic hormone 31	144.494	0.116262	0.141644	0.0462947	0.264799
FBgn0043362	bchs	blue cheese	299.476	0.116158	0.173622	0.0650544	0.327456
FBgn0029996	UbcE2H	Ubiquitin conjugating enzyme E2H	994.016	0.116091	0.110676	0.0281079	0.191701
FBgn0031784	CG9222	None	799.374	0.115991	0.0810945	0.0125233	0.111378
FBgn0037556	CG9636	None	361.803	0.115987	0.121722	0.0346797	0.222015
FBgn0266599	Hsc70-4	Heat shock protein cognate 4	50981.7	0.115984	0.153812	0.0539177	0.290893
FBgn0023516	Pex5	Peroxin 5	877.933	0.115971	0.0834052	0.0136312	0.118092
FBgn0266941	lncRNA:CR45392	long non-coding RNA:CR45392	1.36437	0.115892	0.399924	0.0340277	NA
FBgn0267241	lncRNA:CR45681	long non-coding RNA:CR45681	2.43264	0.115891	0.406443	0.030887	NA
FBgn0052056	scramb1	scramblase 1	534.968	0.115856	0.102999	0.0239734	0.172142
FBgn0033638	CG9005	None	556.104	0.115657	0.137151	0.0443426	0.257586
FBgn0035626	lin-28	lin-28	17.5872	0.11565	0.241508	0.0939654	0.400381
FBgn0052533	CG32533	None	157.592	0.115581	0.148533	0.0513135	0.283081
FBgn0003048	pcx	pecanex	263.193	0.115476	0.159215	0.057813	0.304025
FBgn0002036	CG10561	None	1483.19	0.115326	0.055662	0.00310141	0.0381376
FBgn0039311	CG10513	None	755.675	0.115294	0.16932	0.0639307	0.324137
FBgn0026418	Hsc70Cb	Hsc70Cb	2908.68	0.115291	0.137538	0.0450333	0.260244
FBgn0036362	CG10725	None	63.8665	0.115172	0.241309	0.0946989	0.401822
FBgn0033301	CG12780	None	1194.68	0.115076	0.165458	0.0620369	0.318159
FBgn0265810	asRNA:CR44599	antisense RNA:CR44599	124.852	0.114997	0.173186	0.0665652	0.330596
FBgn0034951	CG3860	None	668.029	0.11499	0.0702643	0.00828888	0.0815573
FBgn0028552	gammaSnap1	gamma Soluble NSF attachment protein 1	354.716	0.114718	0.104742	0.0260087	0.181331
FBgn0023528	CG2924	None	349.989	0.114653	0.103983	0.0256329	0.179706
FBgn0032382	Mal-B2	Maltase B2	3768.41	0.11453	0.182562	0.0724526	0.346768
FBgn0052462	CG32462	None	104.862	0.114398	0.258957	0.0980804	0.409521
FBgn0052062	Rbfox1	RNA-binding Fox protein 1	531.741	0.114238	0.115915	0.0330977	0.214969
FBgn0033911	VGAT	Vesicular GABA Transporter	120.065	0.11414	0.14712	0.0524088	0.286579
FBgn0266882	asRNA:CR45343	antisense RNA:CR45343	42.0634	0.114119	0.195443	0.0797618	0.365783
FBgn0031782	WDR79	WD repeat domain 79	106.257	0.114102	0.164903	0.0631695	0.321816
FBgn0030262	Vago	Vago	275.261	0.113939	0.214703	0.0886534	0.387751
FBgn0266979	lncRNA:CR45430	long non-coding RNA:CR45430	29.746	0.113809	0.213183	0.0882709	0.386938
FBgn0026181	Rok	Rho kinase	450.59	0.11364	0.132761	0.0441741	0.257046
FBgn0004638	drk	downstream of receptor kinase	600.985	0.113459	0.113891	0.0327175	0.213433
FBgn0036859	CG14085	None	6.41359	0.113428	0.298861	0.0916829	NA
FBgn0014465	Cp7Fb	Chorion protein b at 7F	2.70583	0.113242	0.355715	0.0591407	NA
FBgn0262010	CG42828	None	53.8626	0.113113	0.231746	0.0958533	0.404724
FBgn0029531	CG13362	None	8.10682	0.11309	0.292067	0.0946169	NA
FBgn0031190	CG12576	None	1451	0.113049	0.115327	0.0340503	0.219493
FBgn0266671	Sec6	Secretory 6	160.952	0.112994	0.119805	0.0368834	0.231466
FBgn0035642	CG18586	None	3.02646	0.112788	0.407963	0.0293757	NA
FBgn0053481	dpr7	defective proboscis extension response 7	181.971	0.112523	0.118012	0.0363161	0.229007
FBgn0083991	CG34155	None	49.0661	0.112399	0.179458	0.0742349	0.350831
FBgn0033392	CG8027	None	63.4697	0.112255	0.175228	0.0720829	0.346154
FBgn0266446	CG45076	None	2492.16	0.112242	0.065703	0.00771594	0.0773194
FBgn0038745	CG4538	None	4283.04	0.112214	0.0724357	0.0107457	0.0994317
FBgn0039945	CG17159	None	213.834	0.112208	0.16392	0.0655107	0.328738
FBgn0034605	Ugt49C1	UDP-glycosyltransferase family 49 member C1	438.63	0.112114	0.129388	0.044004	0.256533
FBgn0020767	Spred	Sprouty-related protein with EVH-1 domain	401.367	0.112089	0.0969315	0.0239615	0.172142
FBgn0085227	CG34198	None	355.85	0.112043	0.142842	0.0526711	0.287652
FBgn0038388	CG4287	None	776.612	0.111878	0.0720285	0.0107539	0.0994372
FBgn0035113	pyx	pyrexia	158.412	0.111634	0.146147	0.0553597	0.295773
FBgn0264748	CG44006	None	65.4045	0.111507	0.188803	0.0808472	0.368558
FBgn0261536	CG42660	None	144.687	0.111442	0.207722	0.0901587	0.391578
FBgn0052639	CG32639	None	19.6186	0.111411	0.21156	0.0918512	0.39588
FBgn0038881	CG16791	None	589.619	0.111389	0.0980125	0.0252755	0.178061
FBgn0036038	defl	deflated	138.971	0.111379	0.143141	0.053815	0.290494
FBgn0015008	Actn3	alpha actinin 3	547.402	0.111208	0.0958461	0.024163	0.173027
FBgn0035227	Iml1	Increased minichromosome loss 1	1345.04	0.111092	0.118159	0.0381171	0.235806
FBgn0019949	Cdk9	Cyclin-dependent kinase 9	155.256	0.111005	0.125193	0.0427507	0.251384
FBgn0266428	asRNA:CR43463	antisense RNA:CR43463	169.654	0.110918	0.151277	0.0596933	0.310657
FBgn0037234	CG9795	None	401.158	0.110774	0.133522	0.0484615	0.273477
FBgn0031773	Fbw5	F-box and WD repeat domain containing 5	228.451	0.110593	0.101094	0.0279521	0.191138
FBgn0032223	GATAd	GATAd	237.217	0.110486	0.112991	0.0355437	0.225444
FBgn0265795	lncRNA:CR44584	long non-coding RNA:CR44584	8.29798	0.110415	0.260229	0.104304	NA
FBgn0000318	cl	clot	1832.79	0.110413	0.0936955	0.0236499	0.170853
FBgn0034598	CG4266	None	967.903	0.110357	0.08547	0.0189088	0.146429
FBgn0085420	DIP-delta	Dpr-interacting protein delta	16.7027	0.110188	0.23804	0.102558	0.419458
FBgn0037094	CG7611	None	997.539	0.11017	0.0929193	0.0234208	0.17014
FBgn0265416	Neto	Neuropilin and tolloid-like	44.8926	0.110142	0.188483	0.0831038	0.373623
FBgn0000395	cv-2	crossveinless 2	308.295	0.110008	0.156883	0.0646817	0.326157
FBgn0267453	lncRNA:CR45803	long non-coding RNA:CR45803	27.0422	0.109939	0.212871	0.0951086	0.402753
FBgn0265414	lncRNA:CR44326	long non-coding RNA:CR44326	9.55843	0.109814	0.247463	0.104739	0.424874
FBgn0034878	pita	pita	482.857	0.109606	0.0964477	0.0261212	0.181665
FBgn0051102	CG31102	None	361.194	0.109371	0.091977	0.0236316	0.170818
FBgn0027616	Ythdc1	YTH domain containing 1	930.52	0.109252	0.0766717	0.014907	0.125896
FBgn0029708	CG3556	None	230.228	0.109182	0.128723	0.0475278	0.269959
FBgn0266870	lncRNA:CR45331	long non-coding RNA:CR45331	0.845746	0.109034	0.414091	0.0254224	NA
FBgn0264427	CG43845	None	281.768	0.108998	0.101487	0.0299234	0.199727
FBgn0027601	pdgy	pudgy	1969.06	0.108941	0.0898771	0.0227817	0.167644
FBgn0262007	CG42825	None	1174.56	0.108848	0.262098	0.106738	0.429621
FBgn0027583	CG7601	None	295.796	0.108837	0.102954	0.03104	0.205469
FBgn0265202	lncRNA:CR44262	long non-coding RNA:CR44262	6.6805	0.108787	0.303377	0.0939416	NA
FBgn0052549	CG32549	None	3026.96	0.108747	0.0683604	0.010899	0.100282
FBgn0039335	Vps33B	Vacuolar protein sorting 33B	217.353	0.10874	0.125273	0.0458432	0.263255
FBgn0003969	vap	vacuolar peduncle	281.619	0.108633	0.125661	0.0462518	0.264788
FBgn0243486	rdo	reduced ocelli	78.0155	0.108591	0.164867	0.0720831	0.346154
FBgn0039411	dysf	dysfusion	54.7958	0.108571	0.169206	0.0748065	0.352347
FBgn0003313	sala	spalt-adjacent	4.20314	0.108533	0.339216	0.0711392	NA
FBgn0266390	lncRNA:CR45030	long non-coding RNA:CR45030	111.856	0.108425	0.155884	0.0666505	0.330768
FBgn0000152	Axs	Abnormal X segregation	161.066	0.108336	0.136246	0.0537951	0.290494
FBgn0051414	Gba1b	Glucocerebrosidase 1b	422.526	0.108304	0.144183	0.0591586	0.309153
FBgn0030806	CG13001	None	59.6846	0.10829	0.159237	0.0690391	0.338444
FBgn0039459	IntS12	Integrator 12	54.4272	0.108252	0.221705	0.101652	0.416929
FBgn0010434	cora	coracle	2100.41	0.108068	0.11088	0.037132	0.232355
FBgn0086779	step	steppke	448.087	0.107816	0.0968248	0.0282668	0.192684
FBgn0036346	CG11251	None	390.041	0.107762	0.109279	0.0364554	0.229664
FBgn0004387	Klp98A	Kinesin-like protein at 98A	423.257	0.107753	0.118606	0.0427182	0.251384
FBgn0267910	lncRNA:CR34335	long non-coding RNA:CR34335	2292.4	0.107752	0.220075	0.102056	0.418059
FBgn0035346	CG1146	None	2024.19	0.107699	0.0741318	0.0147052	0.124665
FBgn0262993	lncRNA:CR43301	long non-coding RNA:CR43301	25.6806	0.107527	0.214626	0.100453	0.415539
FBgn0036607	CG13059	None	9.588	0.107519	0.278975	0.105706	0.426858
FBgn0052726	CG32726	None	28.1191	0.107469	0.204929	0.0964097	0.405686
FBgn0266223	lncRNA:CR44918	long non-coding RNA:CR44918	7.75863	0.107256	0.293228	0.100581	NA
FBgn0038595	CG7142	None	61.9754	0.10713	0.18494	0.0867672	0.383356
FBgn0000261	Cat	Catalase	17360.6	0.10711	0.0847891	0.0214629	0.15965
FBgn0040780	Atg10	Autophagy-related 10	74.708	0.107015	0.161988	0.0730345	0.348657
FBgn0032151	nAChRalpha6	nicotinic Acetylcholine Receptor alpha6	168.456	0.106648	0.143705	0.0615184	0.316301
FBgn0029957	CG12155	None	199.464	0.106229	0.107115	0.0369601	0.231623
FBgn0028473	Non1	Novel nucleolar protein 1	5262.48	0.106133	0.114193	0.0419292	0.249112
FBgn0031220	CG4822	None	659.46	0.106013	0.12672	0.0507965	0.281539
FBgn0036934	sNPF-R	short neuropeptide F receptor	54.0215	0.105914	0.190972	0.0924979	0.397503
FBgn0260722	lncRNA:CR42549	long non-coding RNA:CR42549	142.202	0.105632	0.132401	0.0553583	0.295773
FBgn0266818	lncRNA:CR45280	long non-coding RNA:CR45280	12.8569	0.105629	0.238674	0.111227	0.44055
FBgn0264394	asRNA:CR43842	antisense RNA:CR43842	11.2517	0.105602	0.245437	0.112185	0.442198
FBgn0032897	CG9336	None	3372.98	0.105444	0.101197	0.0339479	0.219192
FBgn0004227	nonA	no on or off transient A	449.866	0.105441	0.0949933	0.0297847	0.199078
FBgn0038168	omd	oocyte maintenance defects	487.815	0.105365	0.114492	0.0432131	0.253394
FBgn0083990	lncRNA:sphinx	long non-coding RNA:sphinx	12.2051	0.105294	0.279317	0.108684	0.433773
FBgn0039676	ppk20	pickpocket 20	2.8393	0.105241	0.327799	0.080569	NA
FBgn0039883	RhoGAP100F	Rho GTPase activating protein at 100F	130.509	0.105093	0.14696	0.0664038	0.330297
FBgn0085423	GramD1B	GRAM domain containing 1B	567.676	0.104963	0.112473	0.0423709	0.250608
FBgn0053120	CG33120	None	343.552	0.104892	0.158583	0.0746759	0.351986
FBgn0027932	Akap200	A kinase anchor protein 200	2304.95	0.104845	0.11469	0.0440968	0.256844
FBgn0263289	scrib	scribble	1887.9	0.104574	0.119527	0.0479164	0.271457
FBgn0015568	alpha-Est1	alpha-Esterase-1	1136.36	0.104544	0.164794	0.0794435	0.364965
FBgn0052243	CG32243	None	115.759	0.104447	0.132265	0.0571841	0.302226
FBgn0031589	Naprt	Nicotinate phosphoribosyltransferase	928.276	0.10424	0.0831112	0.0233194	0.169781
FBgn0250908	beat-VII	beaten path VII	61.6017	0.104197	0.169169	0.0829567	0.373477
FBgn0262962	CG43273	None	35.1097	0.104145	0.183598	0.0919371	0.39588
FBgn0003321	sbr	small bristles	889.487	0.104141	0.079374	0.0210143	0.157752
FBgn0003317	sax	saxophone	426.302	0.104101	0.11899	0.0482529	0.272771
FBgn0037836	CG14692	None	21.946	0.104051	0.221546	0.110081	0.437073
FBgn0035298	SCOT	Succinyl-CoA:3-ketoacid CoA transferase	983.915	0.104038	0.105453	0.0387381	0.237675
FBgn0037742	Rpt3R	Regulatory particle triple-A ATPase 3-related	286.058	0.103906	0.124354	0.0524029	0.286579
FBgn0040765	luna	luna	68.2301	0.103903	0.198139	0.100421	0.415539
FBgn0045495	Gr28b	Gustatory receptor 28b	6.97345	0.103819	0.274613	0.112351	NA
FBgn0037850	CG14695	None	104.728	0.103564	0.188136	0.0957598	0.404461
FBgn0087035	AGO2	Argonaute 2	2612.27	0.10355	0.120906	0.0504825	0.280633
FBgn0015793	Rab19	Rab19	345.444	0.103524	0.090611	0.0291245	0.196681
FBgn0035887	Jon66Cii	Jonah 66Cii	3.24715	0.103491	0.361991	0.0552338	NA
FBgn0031995	CG8475	None	1929.06	0.103124	0.0960246	0.0333577	0.216311
FBgn0036022	CG8329	None	926.922	0.103119	0.131452	0.0588277	0.308243
FBgn0266396	lncRNA:CR45036	long non-coding RNA:CR45036	8.28977	0.103033	0.267035	0.115591	NA
FBgn0041180	Tep4	Thioester-containing protein 4	3427.76	0.102977	0.103994	0.0391811	0.239436
FBgn0026207	mbo	members only	374.455	0.102802	0.0806688	0.0232637	0.169717
FBgn0039188	Golgin84	Golgin-84	613.035	0.102756	0.0723905	0.0179214	0.141796
FBgn0264896	asRNA:CR44087	antisense RNA:CR44087	20.3121	0.102674	0.272481	0.114759	0.446945
FBgn0034084	CG8435	None	109.535	0.102636	0.129666	0.0583522	0.30649
FBgn0033132	Tsp42Ej	Tetraspanin 42Ej	797.129	0.10262	0.077114	0.0211106	0.158202
FBgn0053094	Synd	Syndapin	1335.85	0.102584	0.0592942	0.010138	0.095571
FBgn0038140	PK2-R1	Pyrokinin 2 receptor 1	11.1999	0.102513	0.246137	0.118228	0.45396
FBgn0034051	Mlf	Myelodysplasia/myeloid leukemia factor	2254.43	0.102368	0.0539633	0.00736597	0.0744413
FBgn0264882	lncRNA:CR44073	long non-coding RNA:CR44073	21.3947	0.102347	0.211868	0.11015	0.437185
FBgn0259716	Nepl6	Neprilysin-like 6	347.444	0.102238	0.193043	0.101335	0.416021
FBgn0053512	dpr4	defective proboscis extension response 4	95.2415	0.102226	0.150972	0.0744981	0.351656
FBgn0031472	CG2983	None	76.6394	0.102052	0.15005	0.0741791	0.350785
FBgn0051121	CG31121	None	156.528	0.101996	0.148381	0.0730963	0.348697
FBgn0265732	lncRNA:CR44539	long non-coding RNA:CR44539	13.5918	0.101883	0.231439	0.117473	0.452649
FBgn0053969	CG33969	None	211.155	0.101845	0.159103	0.0809419	0.368861
FBgn0030092	fh	frataxin	123.376	0.101801	0.12987	0.0599489	0.310995
FBgn0010583	dock	dreadlocks	644.654	0.101746	0.077509	0.022303	0.164772
FBgn0265376	lncRNA:CR44317	long non-coding RNA:CR44317	11.3975	0.101743	0.258935	0.119248	0.455187
FBgn0266841	lncRNA:CR45303	long non-coding RNA:CR45303	35.7133	0.101742	0.180369	0.0950828	0.402753
FBgn0261714	Cpn	Calphotin	361.211	0.101567	0.105934	0.0426318	0.251114
FBgn0024734	PRL-1	PRL-1 phosphatase	1284.21	0.101485	0.0932004	0.0335261	0.217187
FBgn0031969	pes	peste	432.037	0.101409	0.117286	0.0512702	0.283081
FBgn0036459	CG3349	None	7.70845	0.101216	0.257083	0.120446	NA
FBgn0265500	lncRNA:CR44369	long non-coding RNA:CR44369	12.2175	0.101214	0.244728	0.120768	0.458503
FBgn0039226	Ude	Uracil-DNA degrading factor	457.818	0.101193	0.0816221	0.0257411	0.18027
FBgn0032231	CG5056	None	345.615	0.101088	0.0886244	0.0307882	0.20432
FBgn0264835	lncRNA:CR44043	long non-coding RNA:CR44043	3.61367	0.101052	0.330061	0.0806081	NA
FBgn0002723	Met	Methoprene-tolerant	107.965	0.101039	0.152277	0.0777658	0.359791
FBgn0030505	NFAT	NFAT nuclear factor	473.666	0.101015	0.126773	0.0590267	0.30879
FBgn0265381	lncRNA:CR44322	long non-coding RNA:CR44322	3.96044	0.101009	0.295813	0.106079	NA
FBgn0029095	aru	arouser	834.797	0.101001	0.0975024	0.037298	0.232947
FBgn0264962	Pcf11	Pcf11 cleavage and polyadenylation factor subunit	1134.88	0.100961	0.108225	0.0452487	0.26076
FBgn0035137	CG1233	None	386.09	0.100909	0.133997	0.0646201	0.326024
FBgn0043070	MESK2	Misexpression suppressor of KSR 2	2251.44	0.100891	0.0518507	0.00706309	0.0721065
FBgn0051475	CG31475	None	59.5733	0.100776	0.155028	0.0802603	0.367037
FBgn0050169	Brca2	BRCA2, DNA repair associated	100.446	0.100723	0.141844	0.070798	0.342741
FBgn0266672	Sec8	Secretory 8	725.366	0.100666	0.117247	0.0524727	0.286808
FBgn0266042	asRNA:CR44807	antisense RNA:CR44807	16.8454	0.100569	0.248127	0.122186	0.460667
FBgn0034313	CG5726	None	304.105	0.10054	0.112555	0.0491547	0.275718
FBgn0085421	Epac	Exchange protein directly activated by cAMP	342.525	0.10037	0.144114	0.0731619	0.348721
FBgn0037862	mAcon2	Mitochondrial aconitase 2	1057.46	0.100363	0.0945431	0.0360419	0.227829
FBgn0038533	CG7523	None	610.323	0.100283	0.11435	0.0509305	0.281794
FBgn0031562	CG3604	None	364.726	0.100214	0.138654	0.0694081	0.339291
FBgn0041337	Cyp309a2	Cyp309a2	779.827	0.100188	0.167113	0.0898996	0.391234
FBgn0035166	JMJD5	Jumonji domain containing 5	153.975	0.100163	0.139815	0.0703756	0.34197
FBgn0037751	topi	matotopetli	212.206	0.100007	0.110347	0.048361	0.273146
FBgn0028497	CG3530	None	680.65	0.099974	0.0835568	0.0286032	0.194268
FBgn0034863	SkpF	SKP1-related F	361.702	0.09997	0.100884	0.0413062	0.246759
FBgn0037690	Task7	TWIK-related acid-sensitive K[+] channel 7	58.6145	0.0999375	0.147651	0.0766325	0.35788
FBgn0026257	cav	caravaggio	172.55	0.0995672	0.114542	0.0522815	0.286479
FBgn0033352	PAN2	Poly(A)-binding protein-dependent poly(A) ribonuclease 2	596.456	0.0995113	0.122085	0.0581503	0.305676
FBgn0038651	Epg5	ectopic P-granules autophagy protein 5	435.532	0.0994345	0.117416	0.054709	0.29374
FBgn0040588	CG13841	None	107.08	0.0993538	0.136887	0.069749	0.340254
FBgn0030932	Ggt-1	gamma-glutamyl transpeptidase	1212.75	0.0993024	0.0729751	0.0218975	0.162605
FBgn0028509	CenG1A	Centaurin gamma 1A	510.585	0.0992837	0.140357	0.0725132	0.346839
FBgn0029711	Usf	Usf	277.151	0.0991571	0.100177	0.042023	0.249374
FBgn0033124	Tsp42Ec	Tetraspanin 42Ec	515.833	0.0990989	0.135251	0.0690035	0.338444
FBgn0051664	CG31664	None	55.5866	0.0990269	0.177317	0.0992331	0.41298
FBgn0267764	lncRNA:CR46095	long non-coding RNA:CR46095	32.7082	0.0989421	0.177712	0.0996814	0.414317
FBgn0085412	kmr	kramer	195.154	0.098606	0.159111	0.0877813	0.385747
FBgn0029870	Marf	Mitochondrial assembly regulatory factor	3030	0.0986041	0.073695	0.0232155	0.169611
FBgn0051961	TBCC	Tubulin-binding cofactor C	175.109	0.0983882	0.126302	0.0634787	0.322762
FBgn0263327	lncRNA:CR43408	long non-coding RNA:CR43408	12.2343	0.0983637	0.233214	0.125615	0.467856
FBgn0265106	lncRNA:CR44208	long non-coding RNA:CR44208	71.4267	0.0983592	0.148049	0.0802013	0.366979
FBgn0266720	Snap24	Synaptosomal-associated protein 24kDa	402.326	0.098271	0.092181	0.0373236	0.232991
FBgn0004381	Klp68D	Kinesin-like protein at 68D	249.452	0.0982374	0.133117	0.0690593	0.338444
FBgn0053230	CG33230	None	183.908	0.0982118	0.125266	0.0630076	0.321243
FBgn0040777	CG14767	None	2192.97	0.0981339	0.0800709	0.0284517	0.193661
FBgn0264603	lncRNA:CR43952	long non-coding RNA:CR43952	3.09373	0.0980827	0.346054	0.0678813	NA
FBgn0261556	CG42674	None	391.954	0.0979537	0.10059	0.0442492	0.257272
FBgn0038211	CG9649	None	755.223	0.0979126	0.142908	0.0772557	0.358958
FBgn0004898	fd96Cb	forkhead domain 96Cb	3.62803	0.0977791	0.299767	0.106803	NA
FBgn0051326	CG31326	None	1812.14	0.097749	0.111129	0.0527951	0.287967
FBgn0037705	mura	murashka	390.368	0.0977438	0.137512	0.0734578	0.34918
FBgn0000473	Cyp6a2	Cytochrome P450-6a2	4375.4	0.0976433	0.165368	0.09439	0.400935
FBgn0030412	Tomosyn	Tomosyn	971.568	0.0976007	0.0953855	0.0407994	0.245191
FBgn0030667	CG15599	None	78.4345	0.0975838	0.151509	0.0844632	0.377265
FBgn0267996	asRNA:CR46263	antisense RNA:CR46263	12.6029	0.0975424	0.280449	0.119354	0.455326
FBgn0037935	CG6834	None	243.859	0.0974881	0.131242	0.069093	0.338444
FBgn0039241	CG11089	None	3476.62	0.0974173	0.169515	0.0977948	0.409083
FBgn0036544	sff	sugar-free frosting	90.8538	0.0973757	0.152752	0.0858509	0.381245
FBgn0036180	Duba	Deubiquitinating enzyme A	2193.17	0.0972305	0.065459	0.0188318	0.146162
FBgn0014009	Rab2	Rab2	1473.43	0.0970926	0.0659605	0.019348	0.14884
FBgn0000256	capu	cappuccino	2755.01	0.0970127	0.0503959	0.00856344	0.0838793
FBgn0015754	Lis-1	Lissencephaly-1	1005.56	0.0970104	0.0923806	0.0394049	0.240017
FBgn0053193	sav	salvador	286.114	0.096975	0.115435	0.0575943	0.303119
FBgn0262546	CR43100	None	65.9312	0.0969351	0.146855	0.0823692	0.37173
FBgn0004244	Rdl	Resistant to dieldrin	234.102	0.0969234	0.134273	0.0726233	0.346948
FBgn0267145	lncRNA:CR45585	long non-coding RNA:CR45585	6.41673	0.0968592	0.286384	0.116955	NA
FBgn0264460	asRNA:CR43868	antisense RNA:CR43868	18.2207	0.0967888	0.231332	0.12894	0.474951
FBgn0052350	Vps11	Vacuolar protein sorting 11	75.4956	0.096751	0.17685	0.104315	0.423589
FBgn0039003	wfs1	wolfram syndrome 1	403.717	0.0967324	0.0957457	0.0424696	0.250838
FBgn0039856	CG1774	None	851.506	0.0966353	0.0753406	0.0268906	0.185532
FBgn0037525	CG17816	None	197.931	0.0966148	0.146624	0.0828978	0.373469
FBgn0035577	CG13708	None	25.8945	0.0965885	0.202343	0.119449	0.455448
FBgn0031945	CG7191	None	82.3582	0.0965677	0.151862	0.0869943	0.384022
FBgn0030286	Gapvd1	GTPase activating protein and VPS9 domains 1	747.063	0.0964342	0.154488	0.0892731	0.389157
FBgn0038966	pinta	prolonged depolarization afterpotential (PDA) is not apparent	338.808	0.0963932	0.0979762	0.0447837	0.259225
FBgn0031893	MICU1	Mitochondrial calcium uptake 1	569.669	0.0962791	0.0716492	0.0245543	0.175069
FBgn0036740	Vps60	Vacuolar protein sorting 60	1037.71	0.096074	0.0755465	0.0277992	0.190392
FBgn0265450	lncRNA:CR44350	long non-coding RNA:CR44350	26.6917	0.0960504	0.222575	0.128691	0.474572
FBgn0004698	Xpc	Xeroderma pigmentosum, complementation group C	396.444	0.09603	0.116306	0.0600789	0.311488
FBgn0036249	CG11560	None	89.45	0.0960134	0.136997	0.0766944	0.35788
FBgn0038454	CG10324	None	75.952	0.0959893	0.153053	0.0892156	0.389036
FBgn0032929	Mcm10	Minichromosome maintenance 10	64.5318	0.0958912	0.19177	0.115628	0.449124
FBgn0267672	lncRNA:CR46008	long non-coding RNA:CR46008	8.13129	0.0958835	0.237633	0.131922	NA
FBgn0001257	ImpL2	Ecdysone-inducible gene L2	2669.86	0.095534	0.176617	0.107166	0.430345
FBgn0031683	CG4230	None	831.976	0.0953857	0.0677391	0.0226874	0.167139
FBgn0028476	Usp1	Ubiquitin specific protease 1	495.457	0.0952719	0.122067	0.0662439	0.329879
FBgn0029769	frma	fra mauro	619.247	0.0952628	0.1568	0.0937473	0.400367
FBgn0261553	CG42671	None	665.092	0.0952597	0.12597	0.0694405	0.339322
FBgn0050177	CG30177	None	585.895	0.0951794	0.0748706	0.0285079	0.193821
FBgn0031490	CG17264	None	197.448	0.0951401	0.184427	0.113183	0.443993
FBgn0260444	Not10	CCR4-NOT transcription complex subunit 10	335.926	0.0949667	0.12751	0.0713076	0.344159
FBgn0265739	lncRNA:CR44546	long non-coding RNA:CR44546	82.7022	0.0948581	0.250314	0.134083	0.484334
FBgn0032074	Tsp29Fa	Tetraspanin 29Fa	889.792	0.0948073	0.0882747	0.0396997	0.240913
FBgn0005695	gcl	germ cell-less	219.475	0.0946821	0.111995	0.0591909	0.309153
FBgn0267925	lncRNA:CR46206	long non-coding RNA:CR46206	2.52892	0.09464	0.314616	0.0971815	NA
FBgn0037625	CG11768	None	99.1608	0.0946166	0.269889	0.129161	0.47523
FBgn0028956	mthl3	methuselah-like 3	81.4128	0.0945804	0.157979	0.0962808	0.405686
FBgn0036814	CG14073	None	329.178	0.0943839	0.166345	0.102938	0.420749
FBgn0031882	Rab30	Rab30	349.861	0.094291	0.0920461	0.0436119	0.255045
FBgn0034733	CG4752	None	750.895	0.0941982	0.108794	0.0575027	0.302759
FBgn0013770	Cp1	Cysteine proteinase-1	10191.1	0.0941736	0.12692	0.0725206	0.346839
FBgn0027565	CG5498	None	458.566	0.0940615	0.0992192	0.0498792	0.278584
FBgn0031145	Ntf-2	Nuclear transport factor-2	831.686	0.0940259	0.11682	0.0644858	0.325724
FBgn0037410	Osi2	Osiris 2	38.4158	0.0938389	0.181068	0.114442	0.446134
FBgn0035997	phol	pleiohomeotic like	287.157	0.0938128	0.0963177	0.0479491	0.271524
FBgn0266721	gammaSnap2	gamma Soluble NSF attachment protein 2	24.6826	0.0938093	0.188124	0.11892	0.454616
FBgn0035233	Pex10	Peroxin 10	214.47	0.093743	0.0967119	0.0484003	0.273249
FBgn0030891	Ada3	transcriptional Adaptor 3	155.713	0.0936351	0.118573	0.0667537	0.331154
FBgn0034114	CG4282	None	90.9664	0.0935015	0.136802	0.082142	0.371414
FBgn0024293	Spn43Ab	Serpin 43Ab	4465.57	0.0934907	0.11501	0.0640828	0.324443
FBgn0266227	lncRNA:CR44922	long non-coding RNA:CR44922	65.4797	0.0933405	0.187867	0.120021	0.456667
FBgn0052105	Lmx1a	LIM homeobox transcription factor 1 alpha	16.9698	0.0932974	0.213668	0.132881	0.48306
FBgn0004401	Pep	Protein on ecdysone puffs	2160.15	0.0932869	0.0580244	0.0175014	0.139626
FBgn0267110	lncRNA:CR45550	long non-coding RNA:CR45550	25.1334	0.0932789	0.191918	0.122569	0.461523
FBgn0034365	CG5335	None	318.236	0.0932631	0.102489	0.054087	0.291387
FBgn0029751	CG17764	None	242.988	0.0931825	0.0975549	0.0501325	0.27964
FBgn0042135	Gdap2	Gdap2	2334.25	0.0931788	0.0768874	0.0330869	0.214969
FBgn0051697	CG31697	None	328.176	0.0931426	0.103863	0.0554674	0.296106
FBgn0034909	CG4797	None	1103.91	0.0930428	0.159542	0.101301	0.416012
FBgn0015024	CkIalpha	Casein kinase Ialpha	1939.47	0.0930282	0.0687246	0.0266049	0.184048
FBgn0052579	CG32579	None	98.9555	0.0930149	0.158639	0.100685	0.415539
FBgn0266231	lncRNA:CR44926	long non-coding RNA:CR44926	10.3538	0.0930132	0.235877	0.138695	0.491915
FBgn0028480	CG17841	None	3010.6	0.0929984	0.123504	0.0722444	0.346154
FBgn0262902	asRNA:CR43257	antisense RNA:CR43257	13.7913	0.0929018	0.236539	0.139018	0.492737
FBgn0265676	lncRNA:CR44483	long non-coding RNA:CR44483	8.00585	0.0928573	0.257351	0.137021	NA
FBgn0039064	CG4467	None	214.591	0.0928164	0.145999	0.0912488	0.394605
FBgn0050021	metro	menage a trois	317.488	0.0928075	0.099933	0.052829	0.288032
FBgn0037297	CG1116	None	256.763	0.0925618	0.102869	0.0557754	0.297142
FBgn0014010	Rab5	Rab5	2225.26	0.0925333	0.0544219	0.0153672	0.128523
FBgn0259821	CG42402	None	73.733	0.0925078	0.167687	0.108756	0.433795
FBgn0000180	bib	big brain	54.7343	0.0924802	0.17907	0.11677	0.451305
FBgn0259112	asRNA:CR42254	antisense RNA:CR42254	29.2942	0.0924452	0.219063	0.136971	0.488801
FBgn0052528	parvin	parvin	724.878	0.0924385	0.0692835	0.0279182	0.191006
FBgn0026309	aft	adrift	178.232	0.0924108	0.103487	0.0565966	0.300291
FBgn0040679	CG11373	None	306.01	0.0924078	0.0873782	0.0430658	0.252871
FBgn0261985	Ptpmeg	Protein tyrosine phosphatase Meg	1031.36	0.0923269	0.0846808	0.0409532	0.245437
FBgn0265592	lncRNA:CR44419	long non-coding RNA:CR44419	4.02344	0.0922745	0.303481	0.109127	NA
FBgn0000575	emc	extra macrochaetae	734.02	0.0922582	0.0751514	0.0331013	0.214969
FBgn0036493	CG7255	None	206.661	0.0922507	0.13576	0.084217	0.376681
FBgn0037030	CG3288	None	27.2245	0.0922211	0.22494	0.139101	0.492898
FBgn0034958	CG3907	None	763.634	0.0921395	0.0705646	0.029438	0.197672
FBgn0030678	CG11679	None	175.134	0.0921206	0.11461	0.0666363	0.330768
FBgn0030310	PGRP-SA	Peptidoglycan recognition protein SA	212.089	0.0920781	0.166074	0.108717	0.433773
FBgn0266402	asRNA:CR45042	antisense RNA:CR45042	10.8359	0.0920729	0.248629	0.14056	0.496256
FBgn0010240	Lcch3	Ligand-gated chloride channel homolog 3	98.3999	0.091936	0.135405	0.0846734	0.377687
FBgn0032088	CG13102	None	172.313	0.091927	0.135249	0.0845642	0.377458
FBgn0039254	Nmnat	Nicotinamide mononucleotide adenylyltransferase	313.293	0.0918895	0.0964172	0.0516402	0.284403
FBgn0026479	Drp1	Dynamin related protein 1	1674.73	0.0918524	0.064439	0.0246695	0.175534
FBgn0265137	Spn42Da	Serpin 42Da	1339.98	0.0917965	0.135659	0.0852226	0.379229
FBgn0034976	CG4049	None	151.081	0.0913926	0.13724	0.0875329	0.385356
FBgn0039246	CG10845	None	941.93	0.0913064	0.0835314	0.0417913	0.248693
FBgn0000644	Fcp3C	Follicle cell protein 3C	6.5748	0.0912374	0.272393	0.133933	NA
FBgn0027509	TBCD	tubulin folding cofactor D	320.796	0.091229	0.0941677	0.051011	0.282009
FBgn0264562	Hr4	Hormone receptor 4	21.6433	0.0911774	0.205386	0.135336	0.486831
FBgn0278604	dmt	dalmatian	204.299	0.0910386	0.126632	0.0793714	0.36489
FBgn0014417	CG13397	None	200.799	0.0910381	0.181111	0.122118	0.460617
FBgn0025800	Smox	Smad on X	720.703	0.0910229	0.094629	0.0518113	0.285104
FBgn0028888	CG4168	None	37.1643	0.0909782	0.199813	0.133243	0.4837
FBgn0028515	EndoGI	Endonuclease G inhibitor	656.028	0.0909378	0.105943	0.0617327	0.316723
FBgn0265855	lncRNA:CR44644	long non-coding RNA:CR44644	32.0676	0.0908739	0.17933	0.1214	0.459238
FBgn0264864	lncRNA:CR44055	long non-coding RNA:CR44055	86.5424	0.0906673	0.130039	0.0831887	0.373876
FBgn0034541	CG13437	None	5.45974	0.0905792	0.280728	0.129768	NA
FBgn0050394	CG30394	None	241.915	0.0905296	0.103272	0.060286	0.312
FBgn0015803	RtGEF	Rho-type guanine nucleotide exchange factor	653.899	0.0905198	0.0945349	0.0527327	0.287747
FBgn0037239	Sfxn1-3	Sideroflexin 1/3	2087.4	0.090498	0.0574995	0.0204272	0.154501
FBgn0030600	hiw	highwire	435.843	0.0904687	0.150579	0.100953	0.415539
FBgn0265988	mv	mauve	562.263	0.0904605	0.159517	0.108109	0.432482
FBgn0026582	Hmg-2	High mobility group protein 2	81.3966	0.0904345	0.157497	0.106595	0.429508
FBgn0034322	CG18536	None	32.1612	0.0903447	0.215776	0.141744	0.498473
FBgn0028550	Atf3	Activating transcription factor 3	379.184	0.0902925	0.111534	0.0680006	0.335173
FBgn0036942	CG7328	None	77.28	0.0902308	0.149528	0.100728	0.415539
FBgn0267932	lncRNA:CR46212	long non-coding RNA:CR46212	3.2415	0.090022	0.276664	0.13344	NA
FBgn0039862	kek6	kekkon 6	87.9365	0.0899858	0.169192	0.116781	0.451305
FBgn0260945	Atg1	Autophagy-related 1	498.445	0.0899051	0.129643	0.0847189	0.377761
FBgn0265434	zip	zipper	1861.05	0.0899001	0.108037	0.0658157	0.329423
FBgn0037116	Als2	Amyotrophic lateral sclerosis 2	530.401	0.0898046	0.121147	0.0775479	0.359612
FBgn0031853	TTLL3B	Tubulin tyrosine ligase-like 3B	2106.08	0.0897747	0.0812994	0.0426745	0.251252
FBgn0030359	CG18130	None	735.227	0.0897615	0.0719485	0.0344672	0.221088
FBgn0004397	Vinc	Vinculin	1312.09	0.0896225	0.087086	0.0480353	0.271776
FBgn0267645	lncRNA:CR45983	long non-coding RNA:CR45983	13.3717	0.0896182	0.224093	0.146013	0.505876
FBgn0050067	Obp50a	Odorant-binding protein 50a	4.17737	0.0895252	0.294931	0.119727	NA
FBgn0261788	Ank2	Ankyrin 2	1308.79	0.0895204	0.0746005	0.0372397	0.232695
FBgn0266143	asRNA:CR44849	antisense RNA:CR44849	18.3238	0.0895131	0.257991	0.144013	0.502368
FBgn0287612	lncRNA:CR46481	long non-coding RNA:CR46481	10.4285	0.0895088	0.238634	0.147686	0.508539
FBgn0001323	knrl	knirps-like	82.3687	0.0894186	0.13087	0.0870062	0.384022
FBgn0013751	Awh	Arrowhead	27.344	0.0893974	0.191134	0.133121	0.483527
FBgn0263339	lncRNA:CR43420	long non-coding RNA:CR43420	19.3094	0.0893873	0.194101	0.134845	0.485785
FBgn0030670	Pis	Phosphatidylinositol synthase	1252.36	0.0893564	0.0746268	0.0375559	0.233775
FBgn0035529	Fdx2	Ferredoxin 2	512.354	0.0893502	0.0890477	0.0503011	0.280153
FBgn0029105	alpha-Catr	alpha-catenin related	118.506	0.0893092	0.119323	0.0771308	0.358958
FBgn0027527	Osi6	Osiris 6	43.5039	0.0891769	0.160658	0.112581	0.442958
FBgn0266393	CR45033	None	30.8993	0.0891274	0.219406	0.146297	0.506027
FBgn0051342	CG31342	None	337.099	0.0889913	0.100431	0.0611141	0.315425
FBgn0027579	mino	minotaur	2480.6	0.0889727	0.102428	0.0629277	0.321231
FBgn0027572	CG5009	None	1335.19	0.08897	0.0871064	0.049355	0.276604
FBgn0032192	CG5731	None	71.3647	0.0889304	0.15274	0.106912	0.429857
FBgn0034518	CG13430	None	93.1595	0.0889	0.127994	0.0857997	0.381245
FBgn0262109	lncRNA:CR42862	long non-coding RNA:CR42862	14762.1	0.0888918	0.1383	0.0948251	0.402205
FBgn0261445	sgl	sugarless	743.964	0.088866	0.100615	0.0615535	0.316301
FBgn0016054	phr6-4	(6-4)-photolyase	59.8712	0.0888388	0.175876	0.124925	0.467154
FBgn0011576	Cyp4d2	Cytochrome P450-4d2	743.391	0.0887664	0.111401	0.0713872	0.344159
FBgn0028484	Ack	Activated Cdc42 kinase	961.329	0.0887019	0.0867798	0.0496086	0.277491
FBgn0284436	CCT8	Chaperonin containing TCP1 subunit 8	1736.33	0.088692	0.125202	0.0838571	0.375715
FBgn0264955	asRNA:CR44124	antisense RNA:CR44124	2.76047	0.0886224	0.339091	0.074903	NA
FBgn0029891	Pink1	PTEN-induced putative kinase 1	2880.12	0.088603	0.052415	0.0180942	0.142557
FBgn0038730	CG6300	None	116.361	0.0885934	0.183619	0.130893	0.479169
FBgn0034577	cpa	capping protein alpha	824.53	0.08854	0.0936241	0.05604	0.298119
FBgn0264953	Piezo	Piezo	153.699	0.0885136	0.161487	0.115136	0.4481
FBgn0033827	CG17047	None	3.46686	0.0884875	0.274334	0.137642	NA
FBgn0034032	CG8195	None	172.879	0.0884692	0.11302	0.0735382	0.349273
FBgn0265082	Cdep	Chondrocyte-derived ezrin-like domain containing protein	889.071	0.0883974	0.0974264	0.0597443	0.310799
FBgn0027111	miple1	midkine and pleiotrophin 1	491.712	0.08829	0.0824334	0.0465566	0.265715
FBgn0052150	meru	meru	23.6922	0.0882542	0.208581	0.145241	0.504198
FBgn0050417	tbrd-3	testis-specifically expressed bromodomain containing protein-3	87.7344	0.0882114	0.155715	0.111383	0.441038
FBgn0004191	snRNA:U2:34ABa	small nuclear RNA U2 at 34AB a	25.2871	0.0881446	0.205016	0.144069	0.502368
FBgn0264843	lncRNA:CR44051	long non-coding RNA:CR44051	83.0762	0.0881293	0.144539	0.102263	0.418655
FBgn0033055	Tbce	Tubulin-specific chaperone E	526.213	0.0881131	0.0642153	0.0301944	0.200976
FBgn0028543	NimB2	Nimrod B2	2296.97	0.0881009	0.20945	0.146047	0.505876
FBgn0040318	HGTX	HGTX	58.088	0.0880619	0.161197	0.116224	0.450362
FBgn0265689	lncRNA:CR44496	long non-coding RNA:CR44496	29.8019	0.0880531	0.181365	0.131048	0.479503
FBgn0053725	CG33725	None	1.234	0.0880303	0.354902	0.0585053	NA
FBgn0015553	tos	tosca	16.2325	0.0880019	0.24183	0.151413	0.514719
FBgn0264503	CG43902	None	51.7737	0.0879474	0.170696	0.123849	0.46486
FBgn0035400	CG11537	None	1377.45	0.0879311	0.0510575	0.0175928	0.140049
FBgn0041225	Gr94a	Gustatory receptor 94a	13.3361	0.0878995	0.250963	0.149957	0.512795
FBgn0004784	inaC	inactivation no afterpotential C	900.819	0.0878515	0.0792374	0.0445459	0.258192
FBgn0033177	CG11141	None	656.461	0.0878268	0.0720508	0.0380182	0.235641
FBgn0030156	CG15247	None	219.816	0.0878078	0.0888502	0.0533254	0.289528
FBgn0265193	Atf-2	Activating transcription factor-2	234.613	0.0877419	0.0960247	0.0599391	0.310995
FBgn0266181	lncRNA:CRG	CASK regulatory gene	296.371	0.0877231	0.158114	0.11475	0.446945
FBgn0267484	asRNA:CR45834	antisense RNA:CR45834	16.1907	0.0876971	0.218187	0.150153	0.513124
FBgn0030675	CG8191	None	96.5189	0.0875827	0.145339	0.104481	0.424
FBgn0259174	Nedd4	Nedd4	1068.69	0.0875174	0.0790897	0.0450794	0.260244
FBgn0004242	Syt1	Synaptotagmin 1	901.063	0.0874395	0.108205	0.071669	0.34517
FBgn0038074	Gnmt	Glycine N-methyltransferase	4527.4	0.0873338	0.153385	0.112007	0.442036
FBgn0037130	Syn1	Syntrophin-like 1	110.08	0.0872857	0.122593	0.0851192	0.379134
FBgn0039325	CG10560	None	724.887	0.0872378	0.139587	0.10045	0.415539
FBgn0036995	atk	artichoke	239.562	0.0872177	0.147237	0.10715	0.430345
FBgn0029091	Chs2	Chitin synthase 2	399.426	0.0871417	0.14004	0.101118	0.415641
FBgn0029914	CG4558	None	145.871	0.0871292	0.108387	0.0725872	0.346932
FBgn0011259	Sema1a	Semaphorin 1a	118.933	0.0870608	0.123249	0.0863016	0.382227
FBgn0259923	2024-09-04	Septin 4	261.236	0.0870494	0.0914079	0.0572969	0.302408
FBgn0033629	Tsp47F	Tetraspanin 47F	18.2897	0.0869717	0.224504	0.153694	0.518707
FBgn0050000	GstT1	Glutathione S transferase T1	553.066	0.086841	0.0766026	0.0441532	0.257046
FBgn0259193	Ir94d	Ionotropic receptor 94d	5.88056	0.0868256	0.261605	0.148358	NA
FBgn0083228	Frq2	Frequenin 2	281.003	0.0868217	0.117544	0.0817246	0.370419
FBgn0263601	mib1	mind bomb 1	629.195	0.086813	0.115875	0.0802196	0.366979
FBgn0033556	CG12343	None	346.02	0.0868068	0.0850162	0.0519857	0.285462
FBgn0035849	ERR	estrogen-related receptor	470.273	0.0867961	0.0830439	0.0501969	0.279761
FBgn0035743	Acbp6	Acyl-CoA binding protein 6	62.1355	0.0867712	0.229066	0.154876	0.520255
FBgn0033802	CG17724	None	422.353	0.0867526	0.095139	0.0613761	0.316012
FBgn0026749	Yippee	Yippee	290.335	0.0867131	0.0891388	0.0559711	0.297942
FBgn0015774	NetB	Netrin-B	78.2962	0.0867096	0.145876	0.107445	0.431067
FBgn0051638	CG31638	None	180.941	0.086696	0.104711	0.0702786	0.341729
FBgn0004910	Eip63F-1	Ecdysone-induced protein 63F 1	588.258	0.0866719	0.0862727	0.0534321	0.289528
FBgn0051922	CG31922	None	25.3574	0.0865832	0.179081	0.134054	0.484334
FBgn0054033	CG34033	None	138.963	0.0865012	0.129947	0.0938818	0.400381
FBgn0030257	SmydA-4	SET and MYND domain containing, arthropod-specific, member 4	82.7655	0.0864786	0.13581	0.0992285	0.41298
FBgn0039932	fuss	fussel	34.4145	0.0864181	0.167558	0.126153	0.469057
FBgn0051053	nenya	nenya	5.14968	0.0864025	0.302427	0.115684	NA
FBgn0031635	tank	tank	633.915	0.0863949	0.112604	0.0782838	0.361163
FBgn0010909	msn	misshapen	871.553	0.0863564	0.129092	0.093503	0.399585
FBgn0032109	CG17005	None	355.603	0.0862417	0.0867003	0.0547753	0.293975
FBgn0030933	CG6470	None	859.579	0.0861585	0.0763642	0.0453307	0.260886
FBgn0031453	Bacc	Bacchus	3856.67	0.086157	0.0680374	0.0373819	0.232991
FBgn0037747	Naa80	N(alpha)-acetyltransferase 80	471.366	0.0861333	0.0728429	0.0420498	0.249374
FBgn0039508	CG3368	None	333.286	0.0861019	0.153671	0.11591	0.449721
FBgn0036056	CG6709	None	263.424	0.0858638	0.111125	0.0782766	0.361163
FBgn0038576	Arp5	Actin-related protein 5	386.556	0.0857434	0.0757074	0.0455777	0.261846
FBgn0035760	CG8607	None	37.087	0.0856322	0.170956	0.131213	0.479802
FBgn0025628	CG4199	None	1222	0.0855929	0.110889	0.0787569	0.362661
FBgn0053202	dpr11	defective proboscis extension response 11	92.8663	0.085571	0.142638	0.107944	0.432227
FBgn0029966	Ir7c	Ionotropic receptor 7c	23.8263	0.0855496	0.181925	0.139293	0.493042
FBgn0032793	CG10189	None	163.593	0.0855271	0.122545	0.0897683	0.390793
FBgn0003330	Sce	Sex combs extra	144.035	0.0855119	0.107017	0.0753574	0.353919
FBgn0015609	CadN	Cadherin-N	217.568	0.0853907	0.109775	0.078242	0.361163
FBgn0030512	Nadsyn	NAD synthetase	202.88	0.0853655	0.11456	0.0827749	0.373174
FBgn0051118	RabX4	RabX4	147.469	0.0852487	0.10284	0.0721239	0.346154
FBgn0267029	lncRNA:CR45473	long non-coding RNA:CR45473	54.4091	0.0852343	0.169617	0.131473	0.480081
FBgn0033876	Syngr	Synaptogyrin	328.283	0.0852131	0.0816562	0.0523618	0.286562
FBgn0024273	WASp	WASp	554.384	0.0851779	0.0809253	0.0517494	0.284884
FBgn0052218	lncRNA:CR32218	long non-coding RNA:CR32218	10.8962	0.085169	0.273854	0.14402	0.502368
FBgn0035348	CG16758	None	7516.52	0.0851641	0.0983348	0.0681208	0.335512
FBgn0037076	ebd2	earthbound 2	42.2067	0.0850779	0.167066	0.130008	0.477404
FBgn0052767	CG32767	None	265.87	0.0850225	0.113858	0.083033	0.373532
FBgn0004436	Ubc6	Ubiquitin conjugating enzyme 6	1801.33	0.0849544	0.0703312	0.0420329	0.249374
FBgn0035733	CG8641	None	27.7395	0.0848997	0.1956	0.149728	0.512732
FBgn0046687	Tre1	Trapped in endoderm 1	161.724	0.084894	0.140625	0.108162	0.432482
FBgn0050181	ppk3	pickpocket 3	3.82175	0.0848637	0.304546	0.114795	NA
FBgn0086253	rumi	rumi	62.8051	0.084807	0.165211	0.129421	0.476052
FBgn0035929	CG13311	None	108.385	0.084768	0.174566	0.136687	0.488453
FBgn0034684	CG13501	None	239.671	0.0847476	0.106822	0.0771474	0.358958
FBgn0283494	Adk2	Adenylate kinase 2	1160.38	0.0846761	0.0837565	0.0555745	0.296557
FBgn0040395	Unc-76	Uncoordinated 76	600.474	0.0846369	0.0914422	0.0629361	0.321231
FBgn0032517	CG7099	None	100.498	0.0846341	0.145204	0.11305	0.443732
FBgn0034931	CG2812	None	43.3765	0.084617	0.180661	0.141497	0.498212
FBgn0034636	twz	tiwaz	160.279	0.0846151	0.120066	0.0899739	0.391335
FBgn0035512	Cpr64Ac	Cuticular protein 64Ac	2.20105	0.0845257	0.308757	0.110293	NA
FBgn0085313	CG34284	None	215.423	0.0844651	0.112821	0.0835581	0.37502
FBgn0261530	nbs	nbs	242.786	0.0844341	0.0998745	0.071401	0.344159
FBgn0265345	lncRNA:CR44299	long non-coding RNA:CR44299	10.5932	0.0844086	0.22401	0.161376	0.532698
FBgn0031275	GABA-B-R3	metabotropic GABA-B receptor subtype 3	129.991	0.0843667	0.116096	0.086922	0.38391
FBgn0050466	CG30466	None	197.77	0.0843611	0.0984174	0.070209	0.341729
FBgn0262106	lncRNA:CR42859	long non-coding RNA:CR42859	174.269	0.0843234	0.0938359	0.0659677	0.329423
FBgn0045443	mthl11	methuselah-like 11	2.17208	0.0842946	0.310723	0.108184	NA
FBgn0014018	Rel	Relish	1698.46	0.0842676	0.145659	0.114586	0.446537
FBgn0030973	CG7332	None	678.954	0.0842555	0.0829873	0.0558218	0.297268
FBgn0002524	lace	lace	624.007	0.0842473	0.124678	0.0953494	0.403
FBgn0266809	asRNA:CR45271	antisense RNA:CR45271	48.5715	0.0842229	0.200712	0.154574	0.520243
FBgn0265915	asRNA:CR44704	antisense RNA:CR44704	13.4525	0.0841998	0.229357	0.162521	0.534404
FBgn0032372	CG4988	None	687.323	0.0841711	0.118883	0.0901014	0.391578
FBgn0030951	CG6873	None	258.781	0.0841463	0.0904014	0.0631467	0.321816
FBgn0037235	CG1103	None	173.429	0.0839893	0.104322	0.0767736	0.357993
FBgn0038790	MtnC	Metallothionein C	786.181	0.0838056	0.232083	0.163763	0.536288
FBgn0038525	CG14329	None	14.0202	0.083627	0.23354	0.164263	0.537261
FBgn0028487	f-cup	flyers-cup	1877.26	0.0835938	0.068945	0.0435364	0.254717
FBgn0039239	CG13641	None	43.6176	0.0835751	0.210062	0.160612	0.531343
FBgn0033206	DCTN4-p62	Dynactin 4, p62 subunit	247.885	0.0835189	0.0954281	0.0695167	0.339537
FBgn0267805	lncRNA:CR46130	long non-coding RNA:CR46130	4.14904	0.0834936	0.274298	0.146802	NA
FBgn0024986	CG3719	None	725.114	0.0834473	0.0774212	0.0523246	0.286479
FBgn0033652	ths	thisbe	93.1446	0.0834262	0.147441	0.118828	0.454516
FBgn0266696	Svil	Supervillin	5274.03	0.0831567	0.0566555	0.0311786	0.206072
FBgn0041092	tai	taiman	372.589	0.083119	0.114349	0.0887522	0.387946
FBgn0261627	CG42710	None	242.47	0.0830492	0.0894759	0.0649979	0.327298
FBgn0003169	put	punt	424.735	0.0830449	0.112504	0.087188	0.384435
FBgn0033067	CG11211	None	106.007	0.0830298	0.148524	0.121073	0.459181
FBgn0004828	His3.3B	Histone H3.3B	3472.89	0.0830148	0.0619311	0.037382	0.232991
FBgn0032001	CG8360	None	798.968	0.082847	0.0627942	0.0386745	0.237675
FBgn0036846	MESR6	Misexpression suppressor of ras 6	183.214	0.0826866	0.115205	0.0908176	0.393423
FBgn0050121	lncRNA:CR30121	long non-coding RNA:CR30121	6.5298	0.0826144	0.2977	0.124772	NA
FBgn0033862	CG6209	None	1236.09	0.082609	0.0783672	0.0552528	0.295687
FBgn0262144	CG42870	None	50.313	0.0825524	0.155271	0.128583	0.474572
FBgn0037039	CG10587	None	131.991	0.0825012	0.128162	0.10384	0.422663
FBgn0050055	lncRNA:CR30055	long non-coding RNA:CR30055	223.51	0.0824573	0.105034	0.0816181	0.37039
FBgn0035397	PAN3	Poly(A) specific ribonuclease subunit PAN3	1011.95	0.0824081	0.101279	0.0781093	0.360996
FBgn0051161	CG31161	None	1257.56	0.0823255	0.0688486	0.0462724	0.264788
FBgn0038564	CG7785	None	55.7592	0.0823048	0.152784	0.127241	0.47082
FBgn0026084	cib	ciboulot	1718.98	0.0822605	0.0780346	0.0557729	0.297142
FBgn0011725	twin	twin	4340.33	0.0822364	0.0675841	0.0451485	0.260527
FBgn0027655	htt	huntingtin	660.26	0.0821986	0.135481	0.111743	0.441926
FBgn0030365	Tango4	Transport and Golgi organization 4	192.901	0.0821782	0.0958717	0.0734779	0.34918
FBgn0053503	Cyp12d1-d	Cyp12d1-d	684.103	0.0820997	0.346136	0.0659755	0.329423
FBgn0020764	Alas	Aminolevulinate synthase	8790.4	0.0820591	0.166306	0.1395	0.493375
FBgn0267126	lncRNA:CR45566	long non-coding RNA:CR45566	6.59843	0.0820471	0.239069	0.168364	NA
FBgn0031452	Cwc25	Cwc25	150.67	0.081991	0.102601	0.0805533	0.367633
FBgn0032402	PLCXD	Phosphatidylinositol-specific phospholipase C X domain containing	405.175	0.0818792	0.118346	0.0962478	0.405686
FBgn0259700	CG42354	None	943.198	0.0818169	0.0760349	0.0548574	0.294173
FBgn0010051	Itpr	Inositol 1,4,5,-trisphosphate receptor	485.28	0.0817536	0.136792	0.114411	0.446134
FBgn0032290	CG6443	None	237.55	0.0816227	0.089205	0.0684444	0.336154
FBgn0036661	CG9705	None	822.509	0.0815907	0.0959893	0.0751945	0.35373
FBgn0010329	Tbh	Tyramine beta hydroxylase	80.686	0.0815795	0.139511	0.117543	0.452653
FBgn0031528	CG15412	None	314.32	0.0815621	0.0916048	0.0709672	0.342929
FBgn0265306	lncRNA:CR44279	long non-coding RNA:CR44279	41.3479	0.0814779	0.154998	0.131996	0.481048
FBgn0035056	spz6	spatzle 6	6.79443	0.0814063	0.253652	0.165228	NA
FBgn0265789	lncRNA:CR44578	long non-coding RNA:CR44578	7.47521	0.0812973	0.24137	0.170087	NA
FBgn0260027	CG42495	None	37.442	0.0812904	0.171415	0.146235	0.505949
FBgn0003366	sev	sevenless	1222	0.0812428	0.159355	0.136585	0.488453
FBgn0037084	Syx6	Syntaxin 6	534.946	0.0811645	0.0756062	0.0560502	0.298119
FBgn0035505	Teh2	tipE homolog 2	157.739	0.081133	0.141886	0.121254	0.459238
FBgn0038129	TBC1D5	TBC1 domain family member 5	362.784	0.0811122	0.122827	0.102982	0.420799
FBgn0035462	IntS10	Integrator 10	66.3393	0.0810421	0.145916	0.12531	0.467417
FBgn0261931	CG42797	None	322.375	0.0810388	0.107424	0.0880263	0.386433
FBgn0053665	CG33665	None	106.689	0.0808759	0.153364	0.132641	0.482588
FBgn0051158	Efa6	Exchange factor for Arf 6	589.951	0.0808555	0.0961268	0.0773808	0.359156
FBgn0261477	slim	scruin like at the midline	1577.57	0.0808442	0.0579212	0.0373943	0.232991
FBgn0264298	CG43776	None	509.056	0.0807036	0.100202	0.081854	0.370687
FBgn0085354	CG34325	None	480.079	0.0806986	0.0722786	0.0537819	0.290494
FBgn0030026	sni	sniffer	424.927	0.0806721	0.0870205	0.0688436	0.337797
FBgn0011674	insc	inscuteable	129.989	0.0806201	0.118764	0.100521	0.415539
FBgn0033979	Cyp6a19	Cyp6a19	11.2784	0.0805994	0.289537	0.13659	0.488453
FBgn0052551	CG32551	None	42.283	0.0805887	0.185297	0.158655	0.52719
FBgn0000416	Sap-r	Saposin-related	9621.36	0.080357	0.070853	0.0531398	0.288761
FBgn0051935	CG31935	None	408.659	0.0803488	0.0841732	0.0668712	0.331485
FBgn0262142	lncRNA:CR42868	long non-coding RNA:CR42868	12.207	0.0802828	0.241467	0.173073	0.551531
FBgn0260874	Ir76a	Ionotropic receptor 76a	27.9567	0.0802726	0.174127	0.151995	0.515755
FBgn0027554	CG8042	None	3087.06	0.0802178	0.0496171	0.0278692	0.190771
FBgn0033716	Den1	Deneddylase 1	654.123	0.08018	0.0592603	0.0405049	0.244096
FBgn0028689	Rpn6	Regulatory particle non-ATPase 6	3405.23	0.0801056	0.0617744	0.0436691	0.25515
FBgn0267531	asRNA:CR45871	antisense RNA:CR45871	11.2727	0.0800597	0.275272	0.152464	0.5162
FBgn0031250	Ent1	Equilibrative nucleoside transporter 1	493.318	0.0800576	0.104465	0.088005	0.386433
FBgn0053087	LRP1	LDL receptor protein 1	354.692	0.0799565	0.117567	0.101424	0.416257
FBgn0040968	CG14933	None	1716.43	0.0798965	0.16966	0.149934	0.512795
FBgn0035169	Dci	Dodecenoyl-CoA delta-isomerase	232.588	0.0798904	0.104099	0.0881422	0.386703
FBgn0039817	CG15553	None	45.6276	0.0798096	0.179014	0.157287	0.525109
FBgn0086778	nAChRalpha7	nicotinic Acetylcholine Receptor alpha7	175.59	0.0797668	0.112805	0.0972553	0.407983
FBgn0039347	CG5071	None	574.376	0.0797462	0.0818603	0.0661788	0.329797
FBgn0034606	ASPP	Ankyrin-repeat, SH3-domain, and Proline-rich-region containing Protein	348.169	0.079724	0.0943396	0.0788438	0.362848
FBgn0037512	CG2616	None	440.225	0.0796923	0.0798659	0.0642865	0.325189
FBgn0031451	CG9961	None	486.983	0.0795784	0.0740016	0.0584994	0.307139
FBgn0038803	CG5191	None	652.161	0.0795624	0.117797	0.102916	0.420749
FBgn0013334	Sap47	Synapse-associated protein 47kD	1166.51	0.0795507	0.0943982	0.0794092	0.364935
FBgn0260243	E(var)3-9	Enhancer of variegation 3-9	145.726	0.0795363	0.111257	0.0964232	0.405686
FBgn0035244	ABCB7	ATP binding cassette subfamily B member 7	990.737	0.0795339	0.0580166	0.0404719	0.244009
FBgn0030555	Fbxl4	F box and leucine-rich-repeat gene 4	314.832	0.0795083	0.0952832	0.080425	0.367541
FBgn0259715	CG42369	None	3181.72	0.0794446	0.115268	0.100752	0.415539
FBgn0029705	CG12693	None	515.184	0.0793964	0.0770363	0.0621701	0.318716
FBgn0000276	CecA1	Cecropin A1	456.104	0.0793795	0.220084	0.17744	0.556076
FBgn0260934	par-1	par-1	2295.45	0.079326	0.103762	0.0895207	0.390106
FBgn0267141	lncRNA:CR45581	long non-coding RNA:CR45581	4.39196	0.0793218	0.267926	0.160623	NA
FBgn0263607	l(3)72Dp	lethal (3) 72Dp	188.023	0.0791814	0.135492	0.121789	0.460038
FBgn0265793	lncRNA:CR44582	long non-coding RNA:CR44582	28.2641	0.0791208	0.16851	0.151913	0.515611
FBgn0025864	Crag	Calmodulin-binding protein related to a Rab3 GDP/GTP exchange protein	894.423	0.0790506	0.113428	0.100159	0.415539
FBgn0013764	Chi	Chip	525.674	0.0790211	0.0836677	0.0700594	0.341451
FBgn0030357	Sclp	Sclp	428.706	0.0789696	0.134519	0.121571	0.459483
FBgn0267363	JYalpha	JYalpha	262.49	0.0789654	0.113805	0.100816	0.415539
FBgn0024187	syd	sunday driver	594.683	0.0789515	0.0995238	0.0863794	0.38238
FBgn0038763	PIG-L	Phosphatidylinositol glycan anchor biosynthesis class L	493.72	0.0789419	0.0794659	0.0659534	0.329423
FBgn0039203	CG13618	None	1233.16	0.0788352	0.158144	0.144243	0.502603
FBgn0053517	Dop2R	Dopamine 2-like receptor	42.9944	0.0788189	0.153441	0.140098	0.495087
FBgn0039560	BOD1	Biorientation Defective 1	954.708	0.0787842	0.0603689	0.0451993	0.260641
FBgn0033627	CG13204	None	110.481	0.078662	0.10953	0.097451	0.408299
FBgn0266868	lncRNA:CR45329	long non-coding RNA:CR45329	5.9196	0.0786321	0.247854	0.175615	NA
FBgn0000320	eya	eyes absent	204.402	0.0786177	0.103911	0.0918705	0.39588
FBgn0085732	CR40190	None	159.606	0.0786151	0.141525	0.129659	0.476427
FBgn0032264	Lip4	Lipase 4	615.46	0.0785776	0.123882	0.112303	0.442293
FBgn0036411	Sox21a	Sox21a	30.08	0.0785258	0.204049	0.176276	0.553963
FBgn0034379	CG15073	None	105.927	0.0784786	0.118128	0.106803	0.429621
FBgn0037683	CG18473	None	237.509	0.0783754	0.103056	0.0917612	0.39588
FBgn0267703	lncRNA:CR46036	long non-coding RNA:CR46036	8.07797	0.0783355	0.223114	0.181401	NA
FBgn0036239	Pop2	Pop2	1155.89	0.0782205	0.0553813	0.0401514	0.242526
FBgn0028400	Syt4	Synaptotagmin 4	571.84	0.0781864	0.0795843	0.0682292	0.33592
FBgn0267439	asRNA:CR45789	antisense RNA:CR45789	3.07273	0.07818	0.334615	0.0793562	NA
FBgn0051735	CG31735	None	564.059	0.0780585	0.0723812	0.0609215	0.314664
FBgn0035238	CG12104	None	505.975	0.0780514	0.0772858	0.0661999	0.329797
FBgn0051948	CG31948	None	2272.03	0.0780219	0.0909998	0.0805206	0.367633
FBgn0031602	CG15431	None	84.9433	0.0780215	0.143453	0.133681	0.48409
FBgn0029878	Pat1	Protein interacting with APP tail-1	404.341	0.0780172	0.0839076	0.0732249	0.348721
FBgn0037483	CG14609	None	891.066	0.077861	0.0686898	0.0573906	0.302658
FBgn0264708	lncRNA:CR43977	long non-coding RNA:CR43977	20.1684	0.077851	0.180358	0.165742	0.539455
FBgn0265808	lncRNA:CR44597	long non-coding RNA:CR44597	13.5094	0.0778427	0.213484	0.181798	0.562598
FBgn0037976	Tk	Tachykinin	197.848	0.07783	0.0917868	0.0819167	0.370842
FBgn0039454	CG14247	None	4.76217	0.0777196	0.289261	0.140996	NA
FBgn0004186	snRNA:U1:95Cb	small nuclear RNA U1 at 95C b	23.6809	0.0776732	0.202052	0.178723	0.557714
FBgn0003046	Pcp	Pupal cuticle protein	9.80063	0.0776387	0.295387	0.133317	0.483835
FBgn0035437	Strip	Striatin interacting protein	1572.33	0.0776184	0.0646743	0.0534316	0.289528
FBgn0265003	koi	klaroid	821.544	0.0775927	0.0888044	0.0795702	0.365032
FBgn0044826	Pak3	Pak3	465.81	0.0775702	0.11221	0.103777	0.422663
FBgn0033140	CG12836	None	4.14056	0.0774166	0.285921	0.145539	NA
FBgn0001941	ifc	infertile crescent	1249.49	0.0773256	0.0697526	0.0600916	0.311488
FBgn0265164	lncRNA:CR44233	long non-coding RNA:CR44233	3.04475	0.0772854	0.265156	0.167657	NA
FBgn0039744	Rpp14b	Ribonuclease P/MRP subunit p14 b	41.19	0.0772613	0.142489	0.135571	0.487338
FBgn0261929	5-HT2B	5-hydroxytryptamine (serotonin) receptor 2B	19.4303	0.0772554	0.192059	0.175477	0.553688
FBgn0067052	Rab9D	Rab at 9D	29.9786	0.0772476	0.210206	0.183207	0.564117
FBgn0264841	asRNA:CR44049	antisense RNA:CR44049	15.0448	0.0772252	0.249066	0.179118	0.558144
FBgn0265426	lncRNA:CR44338	long non-coding RNA:CR44338	11.0061	0.0771664	0.227118	0.185549	0.567875
FBgn0000038	nAChRbeta1	nicotinic Acetylcholine Receptor beta1	578.824	0.077006	0.08202	0.0742918	0.350936
FBgn0034825	Gpdh2	Glycerol-3-phosphate dehydrogenase 2	283.685	0.0769918	0.0945081	0.0873566	0.384853
FBgn0038735	MICU3	Mitochondrial calcium uptake 3	427.305	0.0769572	0.0721115	0.0637853	0.32369
FBgn0030753	rngo	rings lost	1107.33	0.076925	0.0529178	0.0398182	0.241295
FBgn0265102	Oseg1	Outer segment 1	181.629	0.0768689	0.118464	0.112652	0.44299
FBgn0001263	inaD	inactivation no afterpotential D	907.492	0.0768292	0.0838601	0.0767697	0.357993
FBgn0287613	lncRNA:CR46482	long non-coding RNA:CR46482	434.622	0.0767025	0.123288	0.11824	0.45396
FBgn0267443	lncRNA:CR45793	long non-coding RNA:CR45793	12.6703	0.0767024	0.206753	0.184258	0.56605
FBgn0263388	lncRNA:CR43440	long non-coding RNA:CR43440	51.3294	0.0766983	0.135299	0.130541	0.47842
FBgn0024227	aurB	aurora B	49.7857	0.0766113	0.168496	0.161679	0.533223
FBgn0031826	CG9550	None	811.553	0.0765774	0.0649485	0.056668	0.300426
FBgn0267602	lncRNA:CR45940	long non-coding RNA:CR45940	4.30975	0.0765399	0.260596	0.173315	NA
FBgn0003129	Poxm	Pox meso	66.4011	0.0763882	0.134036	0.130424	0.478191
FBgn0034423	tbrd-2	testis-specifically expressed bromodomain containing protein-2	219.794	0.0763756	0.119942	0.115938	0.449721
FBgn0265694	lncRNA:CR44501	long non-coding RNA:CR44501	6.13659	0.0763736	0.276466	0.158382	NA
FBgn0085239	CG34210	None	247.036	0.0763257	0.0957385	0.0907962	0.393423
FBgn0032210	CYLD	Cylindromatosis	993.962	0.0763022	0.0646073	0.0570488	0.301941
FBgn0030528	CG11095	None	96.9756	0.0762989	0.133336	0.130046	0.47741
FBgn0031057	Ubqn	Ubiquilin	2389.04	0.0762402	0.0719374	0.0657226	0.329421
FBgn0263583	lncRNA:CR43608	long non-coding RNA:CR43608	45.9166	0.0762366	0.155693	0.152067	0.515866
FBgn0038194	Cyp6d5	Cyp6d5	5373.07	0.0761604	0.109612	0.105885	0.427305
FBgn0030101	CG12118	None	1169.33	0.0761222	0.0636881	0.0564494	0.299839
FBgn0013755	Bro	Brother	2.4957	0.0760895	0.278205	0.156961	NA
FBgn0284083	CG46305	None	612.553	0.0760872	0.0879389	0.0833974	0.374685
FBgn0263346	smash	smallish	1608.55	0.0760357	0.100186	0.0964188	0.405686
FBgn0031064	CG12531	None	93.1961	0.0760191	0.136149	0.133964	0.484334
FBgn0260442	rhea	rhea	1786.12	0.0759928	0.10709	0.103816	0.422663
FBgn0035708	axed	axundead	611.104	0.0759392	0.0697817	0.0641948	0.324884
FBgn0030360	CG1806	None	132.684	0.0759136	0.122983	0.120785	0.458503
FBgn0052459	CG32459	None	723.597	0.075878	0.0704364	0.0651263	0.3276
FBgn0041174	Vhl	von Hippel-Lindau	127.874	0.0758481	0.115181	0.112838	0.443434
FBgn0051908	CG31908	None	1103.34	0.0757317	0.0600535	0.0529607	0.288379
FBgn0003295	ru	roughoid	23.3684	0.0757287	0.176364	0.171429	0.549678
FBgn0037236	Skp2	S-phase kinase-associated protein 2	146.838	0.0757085	0.132749	0.13168	0.48031
FBgn0036984	CG13248	None	88.0627	0.0756179	0.130383	0.129585	0.476427
FBgn0261356	CG42633	None	4.3598	0.0755953	0.2788	0.1572	NA
FBgn0032054	Uba4	Ubiquitin-like activating enzyme 4	324.944	0.0755805	0.107391	0.105569	0.426858
FBgn0003514	sqh	spaghetti squash	1844.29	0.0755622	0.0976513	0.0953523	0.403
FBgn0037339	Pi4KIIalpha	Phosphatidylinositol 4-kinase II alpha	1318.76	0.0755209	0.0700326	0.0657567	0.329423
FBgn0003205	Ras85D	Ras oncogene at 85D	642.626	0.0754853	0.0649573	0.0598792	0.310995
FBgn0266157	lncRNA:CR44863	long non-coding RNA:CR44863	4.54379	0.0754656	0.256688	0.179223	NA
FBgn0052232	CG32232	None	70.403	0.0754289	0.148493	0.148521	0.510233
FBgn0037720	CG8312	None	744.037	0.0753902	0.0639978	0.0589868	0.30879
FBgn0028935	CG7653	None	376.18	0.0753397	0.0922442	0.0903939	0.392208
FBgn0058469	lncRNA:CR40469	long non-coding RNA:CR40469	29.2936	0.0753122	0.308715	0.116901	0.451379
FBgn0051546	CG31546	None	762.694	0.0752829	0.0711754	0.0677988	0.334938
FBgn0016036	mei-P22	meiotic P22	4.51439	0.0752829	0.257082	0.179423	NA
FBgn0267135	lncRNA:CR45575	long non-coding RNA:CR45575	2.9148	0.07526	0.292774	0.139796	NA
FBgn0033791	Drl-2	Derailed 2	44.5037	0.0750936	0.159396	0.160073	0.530482
FBgn0052100	CG32100	None	142.456	0.0750871	0.101584	0.101147	0.415641
FBgn0011581	Ms	Myosuppressin	273.145	0.0750727	0.081005	0.0793066	0.364721
FBgn0030396	CG2556	None	690.001	0.0750692	0.0951245	0.0943588	0.400935
FBgn0034435	fest	wurstfest	4072.4	0.0750541	0.0835539	0.0821063	0.371414
FBgn0036509	CG7739	None	627.099	0.0750081	0.0753349	0.0733303	0.348921
FBgn0261963	mid	midline	25.4573	0.0750046	0.174418	0.17299	0.551531
FBgn0261873	sdt	stardust	684.612	0.0749729	0.107434	0.107768	0.431699
FBgn0036058	CG6707	None	886.703	0.0749638	0.0592297	0.0540921	0.291387
FBgn0001404	egh	egghead	930.138	0.0749605	0.0828982	0.0817113	0.370419
FBgn0034611	MFS16	Major Facilitator Superfamily Transporter 16	437.326	0.0749326	0.0938013	0.093422	0.39937
FBgn0266705	asRNA:CR45195	antisense RNA:CR45195	30.2436	0.0748848	0.207939	0.19185	0.576627
FBgn0053267	CG33267	None	14.8397	0.0748827	0.212403	0.192959	0.577947
FBgn0035985	Cpr67B	Cuticular protein 67B	782.12	0.0748766	0.1244	0.126146	0.469057
FBgn0023172	RhoGEF2	Rho guanine nucleotide exchange factor 2	978.024	0.07484	0.108485	0.109364	0.435211
FBgn0027339	jim	jim	654.302	0.0747342	0.0702424	0.0684572	0.336154
FBgn0266101	CG44838	None	424.13	0.0746366	0.0851084	0.0851594	0.379134
FBgn0266670	Sec5	Secretory 5	375.937	0.0745999	0.103423	0.104825	0.425
FBgn0000139	ash2	absent, small, or homeotic discs 2	400.035	0.0745257	0.109958	0.112079	0.442048
FBgn0265194	Trpm	Transient receptor potential cation channel, subfamily M	738.931	0.0745192	0.103373	0.105059	0.425553
FBgn0030105	CG15369	None	4.07889	0.0744894	0.260007	0.179168	NA
FBgn0037780	ohgt	ohgata	594.388	0.0744779	0.0679101	0.0665417	0.330596
FBgn0011274	Dif	Dorsal-related immunity factor	782.015	0.0744298	0.0764511	0.0764428	0.357601
FBgn0046876	Obp83ef	Odorant-binding protein 83ef	43.2826	0.0743825	0.159303	0.162963	0.535155
FBgn0038504	Sur-8	Sur-8	411.698	0.0743575	0.0904341	0.091808	0.39588
FBgn0016715	Reg-2	Rhythmically expressed gene 2	739.382	0.0743322	0.0957735	0.0976021	0.408538
FBgn0265653	lncRNA:CR44460	long non-coding RNA:CR44460	13.3513	0.0743259	0.191155	0.18702	0.569928
FBgn0031407	CG4270	None	438.046	0.0743191	0.0752742	0.0755001	0.354275
FBgn0264077	Cnx14D	Calnexin 14D	106.566	0.0742986	0.126171	0.130245	0.477882
FBgn0038816	Lrrk	Leucine-rich repeat kinase	145.843	0.074222	0.139461	0.144412	0.502707
FBgn0053093	CG33093	None	3.01628	0.0742144	0.319122	0.101665	NA
FBgn0034517	Cpr57A	Cuticular protein 57A	173.392	0.0741956	0.223136	0.196627	0.58229
FBgn0266451	fau	fau	4248.64	0.0741672	0.0590705	0.0562634	0.29901
FBgn0038821	CG17267	None	12.2779	0.0741519	0.225402	0.196673	0.58229
FBgn0031954	CG14537	None	248.513	0.0741346	0.0870422	0.0889399	0.388353
FBgn0262730	dtn	detonator	234.58	0.0739288	0.133486	0.139418	0.493218
FBgn0004374	neb	nebbish	291.244	0.073927	0.0974375	0.10082	0.415539
FBgn0031430	CG3528	None	131.435	0.0739133	0.112283	0.116847	0.451305
FBgn0052506	tbc	trabuco	177.211	0.0739105	0.109159	0.113491	0.444629
FBgn0022153	l(2)k05819	lethal (2) k05819	464.283	0.0738933	0.120859	0.126152	0.469057
FBgn0039250	Mink	Mitotic spindle and nuclear protein	131.322	0.0737894	0.114977	0.120222	0.457136
FBgn0037939	CG14718	None	4124.84	0.0737623	0.0592662	0.0577828	0.303989
FBgn0035643	CG13287	None	2.80831	0.0737098	0.292697	0.141949	NA
FBgn0052187	CG32187	None	33.7278	0.0736859	0.159176	0.165815	0.539455
FBgn0051845	asRNA:CR31845	antisense RNA:CR31845	28.2664	0.0736747	0.173655	0.178107	0.55679
FBgn0033366	Ance-4	Ance-4	874.624	0.073661	0.149985	0.157257	0.525109
FBgn0000108	Appl	beta amyloid protein precursor-like	547.53	0.0736515	0.115228	0.121019	0.459125
FBgn0034113	CG8060	None	149.321	0.0736269	0.104813	0.109854	0.436572
FBgn0037675	HP1e	Heterochromatin Protein 1e	20.7269	0.0736125	0.169278	0.174886	0.552747
FBgn0264720	lncRNA:CR43988	long non-coding RNA:CR43988	10.6597	0.0736036	0.210739	0.197791	0.583314
FBgn0052195	CG32195	None	376.584	0.0735927	0.118029	0.124271	0.466178
FBgn0025838	CG2652	None	280.929	0.0735605	0.0841256	0.0877742	0.385747
FBgn0032291	CG17118	None	503.035	0.0735348	0.0839593	0.0876829	0.385637
FBgn0262018	CadN2	Cadherin-N2	57.6279	0.0733801	0.150211	0.158671	0.52719
FBgn0026570	CG5704	None	83.7029	0.0733716	0.135048	0.14332	0.501449
FBgn0034867	CG13557	None	52.4296	0.0733618	0.157059	0.165269	0.538796
FBgn0025866	CalpB	Calpain-B	605.436	0.0732558	0.114307	0.121544	0.459483
FBgn0267761	asRNA:CR46092	antisense RNA:CR46092	6.7652	0.073197	0.273654	0.16816	NA
FBgn0266115	asRNA:CR44841	antisense RNA:CR44841	7.10735	0.0731464	0.228048	0.200168	NA
FBgn0051973	Cda5	Chitin deacetylase-like 5	245.512	0.0730904	0.115483	0.123464	0.463682
FBgn0043532	Obp56i	Odorant-binding protein 56i	94.5336	0.0730583	0.125872	0.134843	0.485785
FBgn0263866	lncRNA:CR43713	long non-coding RNA:CR43713	14.3198	0.0729974	0.206173	0.199161	0.585316
FBgn0013275	Hsp70Aa	Heat-shock-protein-70Aa	3741.77	0.0729513	0.348055	0.0586972	0.307858
FBgn0035049	Mmp1	Matrix metalloproteinase 1	828.921	0.0729386	0.104704	0.112311	0.442293
FBgn0030263	CG2076	None	3133.81	0.0728986	0.0729249	0.0776253	0.359651
FBgn0027794	Lrpprc2	Leucine-rich pentatricopeptide repeat containing 2	615.012	0.0728515	0.145677	0.156441	0.523663
FBgn0265276	l(3)neo38	lethal (3) neo38	217.045	0.0728342	0.108854	0.117232	0.452364
FBgn0265148	lncRNA:CR44217	long non-coding RNA:CR44217	40.6321	0.0728319	0.143613	0.154437	0.520243
FBgn0031805	Nepl4	Neprilysin-like 4	224.624	0.0728205	0.211308	0.201158	0.588192
FBgn0038355	CG4520	None	662.011	0.072786	0.0735886	0.0787753	0.362661
FBgn0010399	Nmdar1	NMDA receptor 1	102.69	0.0727586	0.125755	0.135932	0.488164
FBgn0265991	Zasp52	Z band alternatively spliced PDZ-motif protein 52	7004.86	0.0726811	0.0617163	0.0646028	0.326024
FBgn0030640	CG6294	None	503.692	0.072679	0.134971	0.146116	0.505876
FBgn0262081	Csk	C-terminal Src kinase	882.106	0.07263	0.0954504	0.103396	0.421783
FBgn0031130	CG15452	None	310.87	0.0726261	0.0832755	0.090144	0.391578
FBgn0003093	Pkc98E	Protein C kinase 98E	575.023	0.0726044	0.100435	0.10892	0.434051
FBgn0025621	CG16989	None	871.676	0.0724743	0.138272	0.150451	0.513588
FBgn0267454	asRNA:CR45804	antisense RNA:CR45804	19.7959	0.0724408	0.182574	0.190025	0.573894
FBgn0266137	Dop1R2	Dopamine 1-like receptor 2	34.539	0.0723971	0.161765	0.173804	0.552109
FBgn0036354	Poc1	Proteome of centrioles 1	480.582	0.0723745	0.0904483	0.0988941	0.412194
FBgn0283468	slmb	supernumerary limbs	1008.97	0.0723481	0.0621319	0.0662751	0.329909
FBgn0037655	Kcmf1	Potassium channel modulatory factor 1	2651.8	0.0723134	0.0568417	0.0589027	0.308512
FBgn0052137	CG32137	None	766.473	0.0723126	0.0567261	0.0587306	0.307858
FBgn0031534	Snx1	Sorting nexin 1	693.262	0.0722437	0.0615523	0.0658496	0.329423
FBgn0015571	alpha-Est3	alpha-Esterase-3	1897.42	0.0722026	0.0568537	0.0592834	0.309357
FBgn0250785	vari	varicose	617.066	0.0721661	0.0917232	0.101058	0.415539
FBgn0026417	Hus1-like	Hus1-like	24.3456	0.0720955	0.187306	0.194581	0.580219
FBgn0036288	CG10660	None	599.571	0.0720882	0.064867	0.0707297	0.34267
FBgn0265786	lncRNA:CR44575	long non-coding RNA:CR44575	2.70913	0.0720602	0.302905	0.128265	NA
FBgn0035317	Oseg2	Outer segment 2	17.8244	0.072054	0.201702	0.201765	0.588668
FBgn0266365	lncRNA:CR45013	long non-coding RNA:CR45013	411.018	0.071998	0.0929862	0.103068	0.421018
FBgn0266160	asRNA:CR44866	antisense RNA:CR44866	5.99491	0.0719209	0.227409	0.204999	NA
FBgn0069938	CG41106	None	240.075	0.071849	0.0957931	0.106707	0.429621
FBgn0285955	cv-c	crossveinless c	618.7	0.0718324	0.0929369	0.103639	0.422361
FBgn0003410	sina	seven in absentia	750.537	0.0718254	0.0694645	0.0773256	0.359155
FBgn0039355	CG4730	None	58.7359	0.0718071	0.139724	0.154844	0.520255
FBgn0000611	exd	extradenticle	520.223	0.071772	0.0999743	0.111595	0.441739
FBgn0033240	CG2906	None	99.5443	0.0717269	0.117741	0.131389	0.479987
FBgn0261617	nej	nejire	514.845	0.0717244	0.101888	0.113886	0.445273
FBgn0259982	Uxt	Uxt prefoldin-like subunit	88.5058	0.0716877	0.140433	0.156108	0.52318
FBgn0010414	SerT	Serotonin transporter	77.7135	0.0716762	0.133263	0.148556	0.510233
FBgn0052190	NUCB1	NUCB1	2666.74	0.0716597	0.1082	0.121111	0.459181
FBgn0040323	GNBP1	Gram-negative bacteria binding protein 1	209.564	0.0716023	0.111506	0.125	0.467295
FBgn0024222	IKKbeta	I-kappaB kinase beta	208.411	0.0715351	0.102795	0.115629	0.449124
FBgn0261990	CG42808	None	821.387	0.0714937	0.0877235	0.0991931	0.41298
FBgn0265752	lncRNA:CR44559	long non-coding RNA:CR44559	21.6383	0.0714835	0.175085	0.18904	0.572517
FBgn0036494	Toll-6	Toll-6	21.4014	0.0714497	0.18039	0.193055	0.578075
FBgn0034251	ND-51L1	NADH dehydrogenase (ubiquinone) 51 kDa subunit-like 1	342.5	0.0714336	0.0903914	0.102357	0.41878
FBgn0034948	PPP1R15	Protein phosphatase 1 regulatory subunit 15	1103.59	0.0713699	0.0579157	0.0636758	0.323386
FBgn0022960	vimar	visceral mesodermal armadillo-repeats	147.683	0.0712555	0.110413	0.12519	0.467417
FBgn0033244	CG8726	None	479.643	0.0712356	0.0803856	0.0920333	0.395898
FBgn0259685	crb	crumbs	438.327	0.0711468	0.117421	0.133431	0.483847
FBgn0035970	CG4483	None	41.7545	0.0711341	0.164244	0.181754	0.562598
FBgn0262534	CG43088	None	14.0022	0.0711202	0.183051	0.196377	0.582104
FBgn0034786	CG13531	None	264.947	0.0710282	0.11787	0.134426	0.485027
FBgn0051989	Cap-D3	Chromosome associated protein D3	103.541	0.0710264	0.119514	0.136263	0.488279
FBgn0050268	CG30268	None	108.962	0.0709526	0.133749	0.152227	0.516066
FBgn0265103	asRNA:CR44205	antisense RNA:CR44205	95.7009	0.0709256	0.130249	0.148541	0.510233
FBgn0027930	MP1	Melanization Protease 1	582.389	0.0708876	0.0833888	0.0966954	0.40657
FBgn0082585	sprt	sprite	333.936	0.0708459	0.0810083	0.094198	0.400718
FBgn0023095	caps	capricious	704.39	0.0708391	0.120735	0.138412	0.491659
FBgn0031424	VGlut	Vesicular glutamate transporter	150.73	0.070808	0.13892	0.15841	0.526971
FBgn0260775	DnaJ-60	DnaJ-like-60	630.564	0.0708019	0.0697834	0.0814255	0.369864
FBgn0036988	CG5262	None	153.378	0.0706526	0.0964304	0.112065	0.442048
FBgn0030647	CG6324	None	44.7878	0.0705588	0.154896	0.175802	0.553963
FBgn0000083	AnxB9	Annexin B9	3878.87	0.0705529	0.0977054	0.11388	0.445273
FBgn0031711	CG6907	None	746.274	0.0704762	0.0581811	0.0672131	0.332674
FBgn0029905	Nf-YC	Nuclear factor Y-box C	183.789	0.0704464	0.101516	0.118555	0.454022
FBgn0040985	CG6115	None	2412.79	0.0704071	0.0846219	0.0999178	0.415168
FBgn0263602	Tasp1	Taspase 1	190.584	0.0703569	0.107424	0.125537	0.4677
FBgn0267692	lncRNA:CR46028	long non-coding RNA:CR46028	60.8673	0.0703362	0.13341	0.154594	0.520243
FBgn0053179	beat-IIIb	beaten path IIIb	64.3575	0.0702823	0.144505	0.166663	0.540505
FBgn0031920	CG6441	None	1246.61	0.0702626	0.069461	0.0830549	0.373532
FBgn0039370	CG4956	None	97.045	0.0702606	0.113596	0.132876	0.48306
FBgn0039911	CG1909	None	256.419	0.0702024	0.0830131	0.0989178	0.412194
FBgn0263619	asRNA:ASTR	Antisense transcript of Rga	24.9952	0.0701372	0.206039	0.211666	0.599975
FBgn0030581	CG14408	None	393.946	0.0701098	0.0884257	0.105321	0.426256
FBgn0053203	CG33203	None	209.281	0.0700537	0.0951024	0.112985	0.443664
FBgn0010300	brat	brain tumor	146.167	0.0700198	0.157743	0.181053	0.561759
FBgn0036712	brv2	brivido-2	43.9606	0.0700007	0.143025	0.166418	0.539849
FBgn0267008	lncRNA:CR45452	long non-coding RNA:CR45452	2.74139	0.0699598	0.263619	0.187758	NA
FBgn0040906	CG15579	None	97.4246	0.0699566	0.127985	0.15032	0.513408
FBgn0259734	Nost	Nostrin	198.564	0.0699372	0.130959	0.153698	0.518707
FBgn0052544	CG32544	None	105.217	0.0699038	0.110274	0.130642	0.478654
FBgn0001208	Hn	Henna	2533.12	0.0699019	0.0979781	0.116816	0.451305
FBgn0285969	sisRNA:4	stable intronic sequence RNA 4	4.85709	0.0698995	0.25059	0.200764	NA
FBgn0003028	ovo	ovo	54.0298	0.0698939	0.185868	0.203935	0.589608
FBgn0032171	CG5846	None	119.763	0.069865	0.112157	0.132934	0.483118
FBgn0264086	CG43755	None	4099.56	0.0698554	0.06186	0.0747957	0.352347
FBgn0029949	CG15035	None	406.295	0.0698362	0.0755634	0.0918973	0.39588
FBgn0010531	Ccs	Copper chaperone for superoxide dismutase	250.706	0.0698275	0.116972	0.138535	0.491915
FBgn0052675	Tango5	Transport and Golgi organization 5	1199.76	0.0698028	0.0660514	0.0805598	0.367633
FBgn0039343	CG5111	None	404.601	0.0697516	0.0861708	0.104228	0.42337
FBgn0267617	asRNA:CR45955	antisense RNA:CR45955	245.946	0.0697189	0.181307	0.201842	0.588668
FBgn0037637	IscU	Iron-sulfur cluster assembly enzyme	4239.15	0.0696636	0.0527768	0.061255	0.315727
FBgn0011230	poe	purity of essence	3241.06	0.0696376	0.0962607	0.115974	0.449721
FBgn0039665	CG2310	None	120.142	0.0696168	0.144976	0.170247	0.548042
FBgn0036134	FoxK	Forkhead box K	634.939	0.069615	0.0596757	0.0725933	0.346932
FBgn0031988	CG8668	None	500.984	0.0695591	0.0982994	0.118586	0.454022
FBgn0266907	asRNA:CR45367	antisense RNA:CR45367	35.8429	0.0695328	0.175789	0.198805	0.585113
FBgn0259179	CG42284	None	18.9851	0.0694992	0.198627	0.212224	0.600367
FBgn0031697	CG14024	None	41.7832	0.069461	0.14749	0.173583	0.551701
FBgn0003450	snk	snake	5.72877	0.0694541	0.240174	0.209634	NA
FBgn0030882	Gss1	Glutathione synthetase 1	3126.3	0.0694514	0.100288	0.121272	0.459238
FBgn0266037	lncRNA:CR44802	long non-coding RNA:CR44802	2.53407	0.0694221	0.270232	0.181089	NA
FBgn0265585	lncRNA:CR44412	long non-coding RNA:CR44412	78.1921	0.0693831	0.132261	0.157653	0.525499
FBgn0037117	CG11248	None	326.576	0.0693541	0.083087	0.10236	0.41878
FBgn0250850	rig	rigor mortis	166.133	0.0693508	0.120357	0.144456	0.502724
FBgn0015946	grim	grim	1.66535	0.0692659	0.327607	0.0875477	NA
FBgn0262680	lncRNA:CR43150	long non-coding RNA:CR43150	7.83074	0.0692146	0.220384	0.217055	NA
FBgn0036609	CG13039	None	185.332	0.0691852	0.0958119	0.117339	0.452535
FBgn0030116	CR17438	None	185.76	0.0691753	0.108206	0.131411	0.479987
FBgn0023506	Es2	Es2	259.356	0.0691408	0.0781979	0.0976723	0.408701
FBgn0082598	akirin	akirin	1014.99	0.0691374	0.0647026	0.0813823	0.369864
FBgn0033052	SCAP	SREBP cleavage activating protein	908.685	0.06913	0.114365	0.138622	0.491915
FBgn0267530	asRNA:CR45870	antisense RNA:CR45870	14.1048	0.0690625	0.207772	0.216967	0.606382
FBgn0265078	lncRNA:CR44189	long non-coding RNA:CR44189	3.40618	0.0690473	0.263847	0.189988	NA
FBgn0034054	CG8366	None	122.323	0.0689612	0.0993841	0.122312	0.460947
FBgn0038213	CG9624	None	562.31	0.0689405	0.0717432	0.0909471	0.393822
FBgn0010379	Akt1	Akt1	860.907	0.0689041	0.101749	0.125235	0.467417
FBgn0022768	Pp2C1	Protein phosphatase 2C	957.496	0.0688964	0.0844169	0.105715	0.426858
FBgn0016756	Usp47	Ubiquitin specific protease 47	3397.47	0.0688545	0.0930475	0.115604	0.449124
FBgn0267076	asRNA:CR45520	antisense RNA:CR45520	5.14414	0.0688464	0.266716	0.187035	NA
FBgn0052548	CG32548	None	2260.27	0.0688241	0.0582016	0.0733971	0.349111
FBgn0264794	lncRNA:CR44024	long non-coding RNA:CR44024	45.5711	0.068819	0.147312	0.17647	0.553963
FBgn0025776	ind	intermediate neuroblasts defective	0.714377	0.0688134	0.32842	0.0859877	NA
FBgn0036896	wnd	wallenda	229.948	0.0687847	0.117026	0.143189	0.501393
FBgn0031752	CG9044	None	506.508	0.0687793	0.100884	0.124786	0.467035
FBgn0038641	ChT	Choline transporter	137.275	0.0687453	0.128626	0.156542	0.523674
FBgn0031428	CG9886	None	428.128	0.0687091	0.101218	0.125466	0.467568
FBgn0032090	CG9582	None	288.951	0.0687052	0.0791295	0.1005	0.415539
FBgn0263975	CR43727	None	14.6831	0.0686964	0.203561	0.217662	0.607192
FBgn0031060	CG14231	None	170.067	0.0686945	0.102135	0.126572	0.469296
FBgn0036439	CG13474	None	17.1008	0.0686348	0.177973	0.204815	0.590939
FBgn0005596	yem	yemanuclein	226.853	0.0686019	0.111113	0.137234	0.489291
FBgn0036052	CG10809	None	364.177	0.0685906	0.0725114	0.0932725	0.399254
FBgn0250823	gish	gilgamesh	3301.52	0.068582	0.0578258	0.0737539	0.349363
FBgn0030858	IntS2	Integrator 2	374.095	0.0685204	0.115549	0.142684	0.500162
FBgn0037472	CG10098	None	212.867	0.0685002	0.0870162	0.110284	0.437481
FBgn0033179	p47	p47	1409.26	0.0684934	0.0609139	0.0787214	0.362661
FBgn0054011	CG34011	None	3.69767	0.0684568	0.24668	0.208812	NA
FBgn0265099	lncRNA:CR44204	long non-coding RNA:CR44204	12.1572	0.0683914	0.20659	0.219846	0.609635
FBgn0053531	Ddr	Discoidin domain receptor	21.8521	0.0683427	0.194379	0.215976	0.605509
FBgn0037560	CR18228	None	255.049	0.0683404	0.0893703	0.113612	0.444629
FBgn0032692	IFT46	Intraflagellar transport 46	7.51495	0.06834	0.228519	0.219186	NA
FBgn0031817	HemK1	HemK methyltransferase 1	399.888	0.0682953	0.0778389	0.100704	0.415539
FBgn0010014	CanB	Calcineurin B	171.531	0.0682323	0.09278	0.117927	0.453339
FBgn0031739	CG14005	None	109.885	0.0681618	0.107907	0.135505	0.487302
FBgn0033710	CG17739	None	1946.22	0.0681473	0.162801	0.194871	0.580219
FBgn0261086	Syt14	Synaptotagmin 14	59.7498	0.0681349	0.143309	0.175587	0.553762
FBgn0037643	ScsbetaA	Succinyl-coenzyme A synthetase beta subunit, ADP-forming	7399.63	0.0681267	0.0592539	0.0777422	0.359791
FBgn0029937	CG8300	None	190.712	0.0681221	0.105317	0.132704	0.482684
FBgn0023083	fray	frayed	947.847	0.0680471	0.0715512	0.0943491	0.400935
FBgn0264999	lncRNA:CR44150	long non-coding RNA:CR44150	1.03214	0.068029	0.325139	0.0914245	NA
FBgn0001087	g	garnet	293.27	0.0678373	0.0874997	0.113629	0.444629
FBgn0003386	Shaw	Shaker cognate w	194.99	0.0677112	0.0883725	0.115159	0.4481
FBgn0042179	Ugt305A1	UDP-glycosyltransferase family 305 member A1	749.499	0.0676205	0.065377	0.0883886	0.387112
FBgn0003922	snRNA:U2:38ABa	small nuclear RNA U2 at 38AB a	15.2763	0.0676156	0.244628	0.213418	0.602178
FBgn0264547	asRNA:CR43926	antisense RNA:CR43926	7.55097	0.0676119	0.2158	0.22441	NA
FBgn0250826	CG34160	None	373.428	0.067598	0.0938814	0.121915	0.460117
FBgn0034627	eEFSec	eukaryotic translation elongation factor, selenocysteine-specific	34.8793	0.0675552	0.150305	0.185773	0.56843
FBgn0267782	lncRNA:CR46113	long non-coding RNA:CR46113	9.71222	0.0675277	0.209236	0.224386	0.615551
FBgn0031770	CG13995	None	82.39	0.0675235	0.120321	0.152762	0.516744
FBgn0026430	Grip84	Gamma-tubulin ring protein 84	269.585	0.0675118	0.0950579	0.123635	0.464192
FBgn0267521	18SrRNA-Psi:CR45861	18S ribosomal RNA pseudogene:CR45861	1.77348	0.0674773	0.317634	0.104936	NA
FBgn0033868	S-Lap7	Sperm-Leucylaminopeptidase 7	16247.6	0.0674462	0.0541847	0.0721628	0.346154
FBgn0034181	CG8963	None	1188.85	0.0674305	0.0526364	0.06937	0.33924
FBgn0037979	GCC185	GRIP and coiled-coil domain containing 185 kDa	379.559	0.0673787	0.117027	0.149623	0.512504
FBgn0034996	CG13575	None	11.4353	0.067323	0.19655	0.221927	0.612283
FBgn0051755	SoYb	Sister of Yb	13.2343	0.0673212	0.205642	0.224742	0.615725
FBgn0028862	dao	down and out	67.0933	0.0673202	0.13195	0.167062	0.541258
FBgn0033983	ADPS	Alkyldihydroxyacetonephosphate synthase	288.5	0.0672402	0.0767674	0.103906	0.422663
FBgn0031946	CG7164	None	1452.86	0.0672104	0.0593048	0.0815608	0.370259
FBgn0264307	orb2	orb2	3368.35	0.0671938	0.088741	0.117822	0.453189
FBgn0004133	blow	blown fuse	412.434	0.067186	0.096249	0.126438	0.469296
FBgn0040324	Ephrin	Ephrin	215.22	0.0671738	0.10901	0.141247	0.497824
FBgn0053998	CG33998	None	2.71008	0.0671711	0.254426	0.206124	NA
FBgn0030181	CG12645	None	47.4649	0.0671622	0.13195	0.167834	0.542955
FBgn0032773	fon	fondue	4347.39	0.0671215	0.167196	0.203967	0.589608
FBgn0033538	CG11883	None	224.274	0.0670824	0.101902	0.133416	0.483847
FBgn0034567	CG15651	None	42.4215	0.067073	0.152968	0.190917	0.575319
FBgn0264940	lncRNA:CR44109	long non-coding RNA:CR44109	17.8942	0.0670691	0.189288	0.219814	0.609635
FBgn0029737	CG6903	None	890.39	0.0670107	0.072871	0.100304	0.415539
FBgn0037519	CG3014	None	115.904	0.0669508	0.112788	0.146687	0.506728
FBgn0031026	CG12231	None	72.0917	0.0669474	0.124304	0.160116	0.530482
FBgn0052792	ppk8	pickpocket 8	1.4523	0.0668604	0.316974	0.106172	NA
FBgn0033113	Spn42Dc	Serpin 42Dc	338.558	0.0668487	0.077488	0.106434	0.429258
FBgn0261562	CG42676	None	209.321	0.0668443	0.088261	0.118811	0.454516
FBgn0267613	asRNA:CR45951	antisense RNA:CR45951	7.97847	0.0668188	0.237236	0.22149	NA
FBgn0032018	CG7806	None	359.164	0.0668078	0.110375	0.144535	0.502755
FBgn0262966	CG43277	None	235.749	0.0668056	0.0914285	0.122606	0.461523
FBgn0029892	CG3184	None	69.7193	0.0667979	0.126618	0.163518	0.5359
FBgn0085431	CG34402	None	38.2216	0.0667687	0.144524	0.183697	0.564993
FBgn0028675	Sur	Sulfonylurea receptor	89.3322	0.0667672	0.120776	0.156886	0.524308
FBgn0261532	cdm	cadmus	470.379	0.06674	0.0793692	0.109086	0.434512
FBgn0015247	Diap2	Death-associated inhibitor of apoptosis 2	1362.41	0.0667151	0.065855	0.0928537	0.398376
FBgn0052382	sphinx2	sphinx2	148.122	0.0666933	0.134705	0.173268	0.551531
FBgn0287616	asRNA:CR46485	antisense RNA:CR46485	75.195	0.0666473	0.197601	0.225714	0.616536
FBgn0039197	CG17780	None	1.57391	0.0666206	0.310172	0.119062	NA
FBgn0260222	CG42496	None	591.935	0.0666103	0.0803396	0.110774	0.439293
FBgn0264514	lncRNA:CR43913	long non-coding RNA:CR43913	39.3618	0.0666002	0.148475	0.188741	0.572181
FBgn0029858	mldr	mulder	115.636	0.0665864	0.11647	0.15272	0.516736
FBgn0033924	CG8613	None	771.488	0.0665721	0.0657417	0.0933245	0.399299
FBgn0001308	Khc	Kinesin heavy chain	1174.55	0.0665715	0.0642317	0.0913176	0.394738
FBgn0036085	CG6527	None	737.112	0.0664995	0.0678926	0.096411	0.405686
FBgn0039088	CG10164	None	1311.2	0.0664878	0.0661057	0.0941672	0.400717
FBgn0260935	Vps15	Vacuolar protein sorting 15	325.339	0.0664847	0.105841	0.140742	0.496554
FBgn0051122	CG31122	None	234.604	0.0664188	0.0934674	0.126685	0.469296
FBgn0032981	CG3635	None	8.49583	0.0663909	0.224565	0.228739	NA
FBgn0029690	CG6414	None	3.36842	0.0663827	0.282795	0.169019	NA
FBgn0011766	E2f1	E2F transcription factor 1	629.507	0.0663779	0.0785896	0.109779	0.436408
FBgn0033958	jef	jet fuel	212.152	0.066374	0.145118	0.186354	0.569635
FBgn0264464	asRNA:CR43872	antisense RNA:CR43872	23.9407	0.0663715	0.210677	0.230075	0.621867
FBgn0038309	Amt	Ammonium transporter	14.8901	0.0663327	0.225739	0.228666	0.619994
FBgn0029587	CG14797	None	6.95732	0.0663052	0.247781	0.215567	NA
FBgn0000158	bam	bag of marbles	11.2237	0.0661839	0.211344	0.231028	0.622388
FBgn0041191	Rheb	Ras homolog enriched in brain	1129.98	0.0661367	0.0619294	0.0900189	0.391362
FBgn0262351	CG43049	None	224.864	0.0661143	0.0829378	0.11597	0.449721
FBgn0266316	asRNA:CR44981	antisense RNA:CR44981	14.0053	0.0660721	0.209885	0.23146	0.622767
FBgn0029504	CHES-1-like	Checkpoint suppressor 1-like	367.726	0.0660676	0.107046	0.144115	0.502368
FBgn0035187	Trh	Tryptophan hydroxylase	44.3085	0.0660657	0.145102	0.187933	0.571285
FBgn0034230	CG4853	None	339.54	0.0659888	0.0886183	0.123061	0.462568
FBgn0040850	CG15210	None	186.254	0.065974	0.116593	0.155822	0.522623
FBgn0266956	lncRNA:CR45407	long non-coding RNA:CR45407	4.32697	0.0659476	0.260257	0.203361	NA
FBgn0001565	Hlc	Helicase	909.28	0.0659319	0.0960565	0.131908	0.480863
FBgn0267605	asRNA:CR45943	antisense RNA:CR45943	71.3825	0.0659296	0.186216	0.224003	0.615045
FBgn0039625	beta4GalNAcTB	beta1,4-N-acetylgalactosaminyltransferase B	156.281	0.0659161	0.133911	0.176294	0.553963
[truncated: 15,328 more rows]

## Sheet: Male 1mM 4h vs 0mM 4h
Table S6. RNA-seq analysis comparing gene expression between groups of Oregon-R males exposed to sodium arsenite. Adult males were exposed to 0 mM and 1.0 mM sodium arsenite for 1, 2, 4, 8, 24 or 48 hours prior to collection.
Condition: male; 0 mM vs 1 mM sodium arsenite; 4 hr exposure
	sym	desc	baseMean	log2FoldChange	lfcSE	pvalue	padj
FBgn0267498	18SrRNA:CR45838	18S ribosomal RNA:CR45838	576.765	32.4042	3.73737	1.94e-18	4.06e-16
FBgn0052865	lncRNA:alphagamma-element:CR32865	alphagamma-element:CR32865	177.468	4.59948	0.795874	5.05e-13	3.93e-11
FBgn0033204	CG2065	None	2005.83	3.92848	0.428904	1.56e-23	8.08e-21
FBgn0050489	Cyp12d1-p	Cyp12d1-p	3133.36	3.6874	0.397464	1.4e-23	7.52e-21
FBgn0013772	Cyp6a8	Cytochrome P450-6a8	1932.69	3.38503	0.425905	4.96e-18	9.26e-16
FBgn0286723	hll	heimdall	78.4613	3.12931	0.714109	2.51e-08	7.32e-07
FBgn0033592	CG13215	None	89.7006	2.89159	0.387876	1.07e-15	1.36e-13
FBgn0037974	CG12224	None	1068.2	2.80135	0.337104	1.57e-18	3.34e-16
FBgn0085246	CG34217	None	32.2331	2.77325	0.601577	2.01e-08	5.96e-07
FBgn0263080	CG43348	None	316.521	2.74746	0.300914	1.37e-21	4.55e-19
FBgn0034480	CG16898	None	1777.98	2.73145	0.319373	2.31e-19	5.58e-17
FBgn0032587	CG5953	None	393.032	2.60625	0.362665	1.14e-14	1.19e-12
FBgn0034140	Lst	Limostatin	1585.32	2.55202	0.214302	3.32e-34	9.31e-31
FBgn0001224	Hsp23	Heat shock protein 23	2807.98	2.52948	0.449931	2.05e-10	9.42e-09
FBgn0039341	CG5112	None	52.2848	2.50659	6.49495	4.27e-05	0.000527517
FBgn0265977	lncRNA:CR44756	long non-coding RNA:CR44756	10.7426	2.46966	0.780816	2.91e-06	4.98e-05
FBgn0037936	CG6908	None	2220.12	2.35552	0.325165	7.26e-15	7.65e-13
FBgn0286921	CR46421	None	18.4191	2.30412	1.32908	3.68e-05	0.000460745
FBgn0001223	Hsp22	Heat shock protein 22	3234.34	2.30099	0.436701	1.27e-09	4.96e-08
FBgn0032613	Nepl9	Neprilysin-like 9	171.805	2.22959	0.244196	1.25e-21	4.39e-19
FBgn0261560	Thor	Thor	4974.83	2.20215	0.340449	1.16e-12	8.5e-11
FBgn0036110	Cpr67Fb	Cuticular protein 67Fb	302.607	2.18939	0.257911	3.27e-19	7.62e-17
FBgn0029831	CG5966	None	1179.22	2.16583	0.338998	1.84e-12	1.29e-10
FBgn0010041	GstD5	Glutathione S transferase D5	575.463	2.10636	0.610618	2.02e-06	3.58e-05
FBgn0040256	Ugt35C1	UDP-glycosyltransferase family 35 member C1	535.178	1.95595	0.295133	2.81e-13	2.26e-11
FBgn0031535	CG12795	None	1027.59	1.9518	0.318961	7.45e-12	4.74e-10
FBgn0032400	CG6770	None	8731.32	1.95004	0.148274	1.63e-41	2.29e-37
FBgn0263081	CG43349	None	1185.86	1.94816	0.186795	1.69e-27	1.82e-24
FBgn0037724	Fst	Frost	1193.51	1.94165	0.450723	9.92e-08	2.45e-06
FBgn0035904	GstO3	Glutathione S transferase O3	2601.04	1.92866	0.196544	8.6e-25	5.73e-22
FBgn0031971	Sirup	Starvation-upregulated protein	844.902	1.8796	0.244304	1.09e-16	1.62e-14
FBgn0039309	CG11891	None	2072.45	1.87949	0.456518	2.19e-07	4.94e-06
FBgn0014469	Cyp4e2	Cytochrome P450-4e2	3266.25	1.85112	0.148054	5.25e-38	3.68e-34
FBgn0010038	GstD2	Glutathione S transferase D2	1429.34	1.84492	0.693189	1.96e-05	0.000266652
FBgn0033205	CG2064	None	1530.8	1.8097	0.21858	8.6e-19	1.91e-16
FBgn0033820	CG4716	None	10776.2	1.79727	0.179118	7.24e-26	5.63e-23
FBgn0267533	asRNA:CR45873	antisense RNA:CR45873	23.7647	1.78383	0.574602	7.03e-06	0.000107848
FBgn0032401	Plzf	Promyelocytic leukemia zinc finger	61.797	1.78321	0.26525	1.25e-13	1.08e-11
FBgn0266791	lncRNA:CR45256	long non-coding RNA:CR45256	14.163	1.76615	0.877162	7.56e-05	0.00086605
FBgn0033065	Cyp6w1	Cyp6w1	6061.06	1.75636	0.409379	1.12e-07	2.73e-06
FBgn0002868	MtnA	Metallothionein A	17638.5	1.75448	0.240671	2.14e-15	2.56e-13
FBgn0013278	Hsp70Bb	Heat-shock-protein-70Bb	2206.02	1.75261	0.715053	3.48e-05	0.000439162
FBgn0003231	ref(2)P	refractory to sigma P	13549.2	1.74154	0.214204	2.88e-18	5.6e-16
FBgn0036449	bmm	brummer	1490.55	1.71927	0.140941	1.94e-36	9.05e-33
FBgn0000565	MsrA	Methionine sulfoxide reductase A	2309.18	1.68558	0.357285	1.67e-08	5.05e-07
FBgn0029766	CG15784	None	8707.2	1.64779	0.224987	1.77e-15	2.13e-13
FBgn0033659	Damm	Death associated molecule related to Mch2 caspase	481.577	1.64135	0.245938	1.88e-13	1.54e-11
FBgn0051092	LpR2	Lipophorin receptor 2	2288.97	1.63121	0.230852	1.21e-14	1.23e-12
FBgn0037975	CG3397	None	499.544	1.62001	0.351439	2.98e-08	8.5e-07
FBgn0015037	Cyp4p1	Cytochrome P450-4p1	1393.53	1.61959	0.185126	1.57e-20	4.32e-18
FBgn0033234	MFS12	Major Facilitator Superfamily Transporter 12	341.025	1.61806	0.439962	1.38e-06	2.54e-05
FBgn0013279	Hsp70Bc	Heat-shock-protein-70Bc	878.859	1.61574	0.763573	8.23e-05	0.000931145
FBgn0039593	Sid	Stress induced DNase	104.065	1.61336	0.339125	1.49e-08	4.52e-07
FBgn0035929	CG13311	None	108.385	1.59668	0.305737	1.42e-09	5.46e-08
FBgn0040319	Gclc	Glutamate-cysteine ligase catalytic subunit	2293.85	1.59536	0.175219	6.52e-22	2.4e-19
FBgn0030332	CG9360	None	651.463	1.59251	0.36758	1.08e-07	2.64e-06
FBgn0032699	CG10383	None	2030.03	1.58439	0.313243	3.44e-09	1.21e-07
FBgn0267073	lncRNA:CR45517	long non-coding RNA:CR45517	86.7704	1.57633	0.209461	4.34e-16	5.85e-14
FBgn0037972	CG10005	None	21.3564	1.57451	0.663894	5.35e-05	0.00064529
FBgn0001225	Hsp26	Heat shock protein 26	3368.58	1.56543	0.414699	1.04e-06	1.97e-05
FBgn0051809	CG31809	None	188.946	1.56154	0.255825	9.06e-12	5.59e-10
FBgn0263451	asRNA:CR43474	antisense RNA:CR43474	202.175	1.55638	0.381694	3.29e-07	7.12e-06
FBgn0000473	Cyp6a2	Cytochrome P450-6a2	4375.4	1.55331	0.244474	1.87e-12	1.31e-10
FBgn0033945	CG12868	None	488.623	1.55061	0.163165	1.71e-23	8.55e-21
FBgn0039310	CG11878	None	2516.05	1.52903	0.168157	8.75e-22	3.14e-19
FBgn0019890	Smg5	Smg5 nonsense mediated mRNA decay factor	1877.18	1.50909	0.191757	3.51e-17	5.93e-15
FBgn0283499	InR	Insulin-like receptor	238.149	1.47816	0.26512	2.57e-10	1.16e-08
FBgn0263241	Mocs1	Molybdenum cofactor synthesis 1	727.825	1.47752	0.178448	1.35e-18	2.92e-16
FBgn0034756	Cyp6d2	Cyp6d2	721.809	1.46971	0.251994	5.93e-11	3.12e-09
FBgn0051778	CG31778	None	254.479	1.44773	0.216736	2.88e-13	2.3e-11
FBgn0034063	CG8389	None	332.985	1.43373	0.174284	2.5e-18	5.01e-16
FBgn0001149	GstD1	Glutathione S transferase D1	16458.4	1.43132	0.229332	5.39e-12	3.52e-10
FBgn0010040	GstD4	Glutathione S transferase D4	57.8319	1.42579	0.665111	0.000108901	0.00118913
FBgn0259708	CG42362	None	342.071	1.42534	0.244914	7.23e-11	3.76e-09
FBgn0036992	Hpd	4-hydroxyphenylpyruvate dioxygenase	4426.92	1.4138	0.151148	1.2e-22	5.62e-20
FBgn0030928	CG15044	None	66.0135	1.39844	0.265418	1.7e-09	6.38e-08
FBgn0023214	edl	ETS-domain lacking	124.752	1.39185	0.224864	8.45e-12	5.31e-10
FBgn0005664	Crys	Crystallin	382.531	1.39089	0.259593	1.08e-09	4.24e-08
FBgn0002641	mal	maroon-like	606.402	1.3901	0.228561	1.66e-11	9.6e-10
FBgn0037354	CG12171	None	2013.79	1.37463	0.175295	7.26e-17	1.14e-14
FBgn0028978	trbl	tribbles	732.702	1.37115	0.237702	1.15e-10	5.64e-09
FBgn0037007	CG5059	None	1878.78	1.35053	0.163327	2.48e-18	5.01e-16
FBgn0014031	Spat	Serine pyruvate aminotransferase	1291.72	1.33766	0.150349	1.13e-20	3.23e-18
FBgn0034628	Acox57D-p	acyl-Coenzyme A oxidase at 57D proximal	830.907	1.33735	0.164453	8.11e-18	1.48e-15
FBgn0030679	CG8206	None	2442.99	1.32598	0.113923	5.73e-33	1e-29
FBgn0020416	Idgf1	Imaginal disc growth factor 1	1059.64	1.31524	0.227573	1.27e-10	6.16e-09
FBgn0038194	Cyp6d5	Cyp6d5	5373.07	1.29781	0.153509	6.43e-19	1.48e-16
FBgn0063493	GstE7	Glutathione S transferase E7	1044.92	1.27766	0.227708	3.7e-10	1.61e-08
FBgn0015351	CG14906	None	218.676	1.2718	0.239486	1.93e-09	7.1e-08
FBgn0031263	Tspo	Translocator protein	2683.13	1.27165	0.209482	2.57e-11	1.43e-09
FBgn0000053	Gart	GART trifunctional enzyme	3101.8	1.26887	0.238077	1.75e-09	6.53e-08
FBgn0037151	CG7130	None	255.775	1.26129	0.332223	1.68e-06	3.04e-05
FBgn0010053	Jheh1	Juvenile hormone epoxide hydrolase 1	2040.5	1.25848	0.18405	1.86e-13	1.54e-11
FBgn0267408	AOX1	Aldehyde oxidase 1	14515.4	1.24818	0.209076	5.03e-11	2.69e-09
FBgn0032202	REPTOR-BP	REPTOR-binding partner	416.648	1.23823	0.154024	2.5e-17	4.32e-15
FBgn0040723	CG5011	None	841.536	1.23475	0.146498	1.01e-18	2.2e-16
FBgn0038516	P5cr-2	Pyrroline-5-carboxylate reductase-like 2	445.909	1.23224	0.168819	7.63e-15	7.98e-13
FBgn0029820	CG16721	None	1940.31	1.21103	0.115607	3.86e-27	3.86e-24
FBgn0001230	Hsp68	Heat shock protein 68	2789.05	1.21079	0.506472	0.000100535	0.00111319
FBgn0037163	laza	lazaro	459.348	1.21038	0.17394	9.27e-14	8.16e-12
FBgn0033226	puml	pummelig	3129.37	1.21013	0.129157	2.4e-22	9.88e-20
FBgn0035877	CG7083	None	410.769	1.2071	0.161993	2.65e-15	3.1e-13
FBgn0030013	GIIIspla2	Phospholipase A2 group III	451.017	1.20629	0.280075	2.6e-07	5.72e-06
FBgn0015222	Fer1HCH	Ferritin 1 heavy chain homologue	21249	1.20592	0.109555	1.26e-29	1.76e-26
FBgn0020653	Trxr-1	Thioredoxin reductase-1	8528.23	1.20519	0.191967	8.52e-12	5.33e-10
FBgn0051777	CG31777	None	143.743	1.19625	0.218163	9.16e-10	3.66e-08
FBgn0030261	CG15203	None	262.433	1.1892	0.187672	6.11e-12	3.96e-10
FBgn0015714	Cyp6a17	Cytochrome P450-6a17	860.087	1.17244	0.132947	4.06e-20	1.05e-17
FBgn0042175	CG18858	None	1008.36	1.1655	0.20432	2.86e-10	1.28e-08
FBgn0030929	CG15043	None	3602.35	1.16253	0.427451	5.25e-05	0.00063558
FBgn0033153	Gadd45	Growth arrest and DNA damage-inducible 45	457.381	1.15801	0.259865	1.52e-07	3.56e-06
FBgn0003741	tra	transformer	218.23	1.15613	0.242164	3.62e-08	1.01e-06
FBgn0031432	Cyp309a1	Cyp309a1	1149.64	1.15386	0.162882	4.35e-14	4.08e-12
FBgn0041184	Socs36E	Suppressor of cytokine signaling at 36E	672.357	1.15344	0.286755	9.11e-07	1.75e-05
FBgn0034335	GstE1	Glutathione S transferase E1	1302.37	1.15071	0.194499	8.61e-11	4.39e-09
FBgn0033787	CG13321	None	3769.63	1.13664	0.223485	8.22e-09	2.63e-07
FBgn0036007	path	pathetic	3315.09	1.13353	0.126397	1.15e-20	3.23e-18
FBgn0013771	Cyp6a9	Cytochrome P450-6a9	670.822	1.13278	0.151686	2.74e-15	3.12e-13
FBgn0033677	CG8321	None	349.537	1.13224	0.154226	7e-15	7.43e-13
FBgn0036419	CG13482	None	946.652	1.12634	0.358658	1.87e-05	0.000256667
FBgn0039260	Smg6	Smg6	1373.37	1.11994	0.13188	7.63e-19	1.72e-16
FBgn0263002	CR43310	None	22.9122	1.11788	0.673268	0.000491735	0.00448537
FBgn0005660	Ets21C	Ets at 21C	313.944	1.1122	0.504267	0.00018566	0.00191075
FBgn0038455	CG14907	None	418.874	1.10334	0.185742	8.01e-11	4.11e-09
FBgn0063497	GstE3	Glutathione S transferase E3	2506.41	1.10176	0.304314	4.38e-06	7.16e-05
FBgn0017558	Pdk	Pyruvate dehydrogenase kinase	2207.58	1.09225	0.152346	2.56e-14	2.49e-12
FBgn0261113	Xrp1	Xrp1	13668	1.08446	0.121402	1.66e-20	4.48e-18
FBgn0039711	CG7824	None	132.026	1.08374	0.231305	6.17e-08	1.6e-06
FBgn0038484	CG5246	None	106.848	1.08331	0.277994	1.68e-06	3.04e-05
FBgn0035557	CG11353	None	64.1669	1.08287	0.216576	1.37e-08	4.2e-07
FBgn0267237	lncRNA:CR45677	long non-coding RNA:CR45677	3.55166	1.07654	1.33427	0.000566045	NA
FBgn0053346	CG33346	None	201.141	1.07326	0.325803	1.34e-05	0.00018898
FBgn0260429	CG42524	None	15.7837	1.06627	0.544861	0.000336394	0.0032384
FBgn0033980	Cyp6a20	Cyp6a20	956.67	1.06022	0.19245	9.81e-10	3.88e-08
FBgn0015221	Fer2LCH	Ferritin 2 light chain homologue	15080.2	1.05261	0.106715	2.54e-24	1.55e-21
FBgn0036806	Cyp12c1	Cyp12c1	999.289	1.05141	0.203283	5.94e-09	1.98e-07
FBgn0033301	CG12780	None	1194.68	1.04942	0.213323	2.12e-08	6.24e-07
FBgn0027073	Ugt49B1	UDP-glycosyltransferase family 49 member B1	1839.94	1.04657	0.132502	1.05e-16	1.58e-14
FBgn0051955	CG31955	None	100.839	1.03929	0.29314	6.4e-06	9.91e-05
FBgn0030189	CG2909	None	229.878	1.03008	0.199012	5.93e-09	1.98e-07
FBgn0040513	kappaB-Ras	kappaB-Ras	160.881	1.02968	0.395282	9.47e-05	0.00105516
FBgn0035445	Ids	Iduronate 2-sulfatase	56.1817	1.02965	0.290936	6.66e-06	0.000102562
FBgn0034728	rad50	rad50	225.533	1.02463	0.175562	1.57e-10	7.44e-09
FBgn0086346	ALiX	ALG-2 interacting protein X	2603.01	1.02436	0.192271	2.69e-09	9.78e-08
FBgn0051217	modSP	modular serine protease	875.428	1.02357	0.135151	1.31e-15	1.62e-13
FBgn0013770	Cp1	Cysteine proteinase-1	10191.1	1.01925	0.164131	1.64e-11	9.54e-10
FBgn0034247	CG6484	None	8848.29	1.01171	0.239832	5.31e-07	1.08e-05
FBgn0001234	lncRNA:Hsromega	Heat shock RNA omega	2852.06	0.999487	0.241448	7.47e-07	1.48e-05
FBgn0036257	RhoGAP68F	Rho GTPase activating protein at 68F	837.536	0.993885	0.149065	8.49e-13	6.39e-11
FBgn0030520	Pdcd4	Programmed cell death 4	1085.3	0.99254	0.154521	4.23e-12	2.84e-10
FBgn0030262	Vago	Vago	275.261	0.991843	0.372325	9.02e-05	0.00101143
FBgn0264748	CG44006	None	65.4045	0.986382	0.260158	2.96e-06	5.06e-05
FBgn0030006	CG17982	None	159.415	0.98455	0.192141	7.99e-09	2.57e-07
FBgn0035160	hng3	hinge3	161.843	0.982001	0.198135	1.87e-08	5.6e-07
FBgn0034638	CG10433	None	3884.4	0.980723	0.104788	3.13e-22	1.25e-19
FBgn0032935	Atg18b	Autophagy-related 18b	360.438	0.975682	0.158241	2.16e-11	1.22e-09
FBgn0035715	Ist1	None	1008.71	0.975507	0.179502	1.54e-09	5.83e-08
FBgn0036461	Zip71B	Zinc/iron regulated transporter-related protein 71B	341.303	0.973377	0.159575	3.24e-11	1.78e-09
FBgn0038475	Keap1	Keap1	267.442	0.973085	0.162863	6.93e-11	3.62e-09
FBgn0263662	lncRNA:CR43653	long non-coding RNA:CR43653	18.5883	0.972805	0.520192	0.000503694	0.00458431
FBgn0010039	GstD3	Glutathione S transferase D3	543.94	0.972047	0.374621	0.00011188	0.00121859
FBgn0036663	CG9674	None	4303.56	0.970149	0.18508	4.35e-09	1.49e-07
FBgn0036563	CG13075	None	96.1075	0.967879	0.276466	8.54e-06	0.000127731
FBgn0013773	Cyp6a22	Cyp6a22	321.496	0.967748	0.195413	1.92e-08	5.72e-07
FBgn0004395	unk	unkempt	188.302	0.959346	0.226395	5.24e-07	1.07e-05
FBgn0032382	Mal-B2	Maltase B2	3768.41	0.958317	0.259091	4.35e-06	7.14e-05
FBgn0262732	mbf1	multiprotein bridging factor 1	2645.15	0.957615	0.186453	7.61e-09	2.47e-07
FBgn0031977	baf	barrier to autointegration factor	673.363	0.955487	0.185429	6.98e-09	2.28e-07
FBgn0053301	CG33301	None	390.816	0.952775	0.287432	1.61e-05	0.000224943
FBgn0054043	CG34043	None	240.451	0.952677	0.208661	1.24e-07	2.99e-06
FBgn0034501	CG13868	None	6564.6	0.951003	0.164361	2.12e-10	9.7e-09
FBgn0085240	CG34211	None	73.5934	0.950547	0.307176	3.16e-05	0.000403498
FBgn0038680	Cyp12a5	Cyp12a5	482.021	0.949663	0.108718	8.83e-20	2.21e-17
FBgn0265185	CG44250	None	2210.67	0.939874	0.20431	1.07e-07	2.62e-06
FBgn0264776	CG44014	None	1230.16	0.939166	0.269571	9.55e-06	0.000140736
FBgn0034389	Mctp	Multiple C2 domain and transmembrane region protein	382.226	0.935138	0.159747	1.42e-10	6.86e-09
FBgn0031643	CG3008	None	664.271	0.934636	0.118702	1.17e-16	1.69e-14
FBgn0036196	CG11658	None	575.341	0.932696	0.131642	4.52e-14	4.22e-12
FBgn0051354	Hsp70Bbb	Hsp70Bbb	929.811	0.93077	0.884928	0.00154516	0.011801
FBgn0000052	Pfas	Phosphoribosylformylglycinamidine synthase	3458.11	0.923649	0.30015	3.53e-05	0.00044412
FBgn0034573	CG3295	None	601.152	0.905816	0.125098	1.43e-14	1.45e-12
FBgn0034542	Fem-1	Fem-1	782.538	0.90521	0.140022	3.12e-12	2.13e-10
FBgn0031068	Alr	Augmenter of liver regeneration	803.532	0.903628	0.18219	1.92e-08	5.72e-07
FBgn0037612	CG8112	None	551.099	0.900844	0.279056	2.36e-05	0.000312801
FBgn0028424	JhI-26	Juvenile hormone-inducible protein 26	743.591	0.899077	0.109342	6.6e-18	1.22e-15
FBgn0260388	CG42514	None	535.753	0.896897	0.117133	6.16e-16	8.14e-14
FBgn0033928	Arc2	Arc2	414.942	0.896696	0.208766	4.4e-07	9.12e-06
FBgn0261983	l(2)gd1	lethal (2) giant discs 1	372.629	0.895519	0.181041	2.07e-08	6.1e-07
FBgn0262962	CG43273	None	35.1097	0.89454	0.309799	6.43e-05	0.000758094
FBgn0030432	CG4404	None	580.227	0.890799	0.168152	3.32e-09	1.18e-07
FBgn0001208	Hn	Henna	2533.12	0.876822	0.142104	2.04e-11	1.16e-09
FBgn0036805	Chmp1	Charged multivesicular body protein 1	1039.22	0.875176	0.13567	3.38e-12	2.28e-10
FBgn0039038	CG6688	None	107.203	0.874759	0.268196	2.25e-05	0.000300148
FBgn0037363	Atg17	Autophagy-related 17	554.773	0.860839	0.203299	6e-07	1.21e-05
FBgn0039043	CG17121	None	396.23	0.859366	0.16441	4.92e-09	1.66e-07
FBgn0259711	CG42365	None	365.299	0.851195	0.217741	2.34e-06	4.1e-05
FBgn0016715	Reg-2	Rhythmically expressed gene 2	739.382	0.851107	0.133853	6.14e-12	3.96e-10
FBgn0039970	CG17508	None	2001.64	0.850455	0.0869237	4.26e-24	2.49e-21
FBgn0035824	CG8281	None	174.632	0.850364	0.156029	1.46e-09	5.58e-08
FBgn0003134	Pp1alpha-96A	Protein phosphatase 1alpha at 96A	1761.01	0.84642	0.0936234	4.96e-21	1.48e-18
FBgn0032343	CG6201	None	77.435	0.844755	0.261681	2.66e-05	0.000346864
FBgn0034110	Atg9	Autophagy-related 9	483.771	0.842358	0.184453	1.37e-07	3.25e-06
FBgn0001229	Hsp67Bc	Heat shock gene 67Bc	51.7552	0.841449	0.484691	0.000933725	0.00768431
FBgn0019972	Drice	Death related ICE-like caspase	262.711	0.840317	0.162722	6.97e-09	2.28e-07
FBgn0038957	CG7059	None	1070.84	0.838571	0.112781	3.22e-15	3.64e-13
FBgn0011774	Irbp	Inverted repeat-binding protein	181.524	0.837865	0.174506	4.46e-08	1.21e-06
FBgn0037065	CG12974	None	1020.45	0.836636	0.164273	1.02e-08	3.18e-07
FBgn0032521	CG7110	None	96.8262	0.831516	0.213083	2.49e-06	4.33e-05
FBgn0265907	lncRNA:CR44696	long non-coding RNA:CR44696	22.1476	0.830269	0.399545	0.000509194	0.00462235
FBgn0085455	CG34426	None	236.199	0.829594	0.173602	5.04e-08	1.34e-06
FBgn0035476	CG12766	None	546.369	0.825894	0.27362	5.25e-05	0.000635472
FBgn0038172	Adgf-D	Adenosine deaminase-related growth factor D	715.581	0.824643	0.215087	3.3e-06	5.54e-05
FBgn0027565	CG5498	None	458.566	0.824578	0.119462	1.57e-13	1.32e-11
FBgn0038595	CG7142	None	61.9754	0.819247	0.297618	0.000111096	0.00121193
FBgn0035270	CG13933	None	461.768	0.816178	0.119971	3.14e-13	2.48e-11
FBgn0015277	Pi3K59F	Phosphatidylinositol 3-kinase 59F	379.029	0.815525	0.146344	7.5e-10	3.08e-08
FBgn0051004	mesh	mesh	3157.94	0.814239	0.275178	6.41e-05	0.000756306
FBgn0035589	CHMP2B	Charged multivesicular body protein 2b	320.308	0.811066	0.148825	1.51e-09	5.73e-08
FBgn0015794	Rab18	Rab18	606.401	0.810659	0.100719	2.6e-17	4.44e-15
FBgn0027532	CG7139	None	554.756	0.809793	0.128631	9.35e-12	5.69e-10
FBgn0010531	Ccs	Copper chaperone for superoxide dismutase	250.706	0.809471	0.179823	1.95e-07	4.44e-06
FBgn0051357	CG31357	None	314.695	0.807825	0.135753	8.11e-11	4.15e-09
FBgn0017581	Lk6	Lk6 kinase	9470.03	0.806852	0.152288	3.5e-09	1.23e-07
FBgn0035540	Syx17	Syntaxin 17	409.864	0.806499	0.128265	9.85e-12	5.97e-10
FBgn0031399	mio	missing oocyte	381.719	0.803207	0.145307	9.82e-10	3.88e-08
FBgn0039509	bigmax	bigmax	351.758	0.802806	0.145093	9.52e-10	3.79e-08
FBgn0015801	Reg-5	Rhythmically expressed gene 5	622.673	0.799352	0.132104	4.41e-11	2.38e-09
FBgn0054040	CG34040	None	966.089	0.798573	0.28043	9.1e-05	0.00101709
FBgn0040153	l(1)G0469	lethal (1) G0469	229.344	0.798271	0.228251	1.21e-05	0.000173005
FBgn0015522	olf186-M	olf186-M	269.119	0.796987	0.153188	5.94e-09	1.98e-07
FBgn0267029	lncRNA:CR45473	long non-coding RNA:CR45473	54.4091	0.796677	0.307277	0.000177258	0.00183915
FBgn0051216	Naam	Nicotinamide amidase	265.139	0.794457	0.193699	1.18e-06	2.2e-05
FBgn0036285	toe	twin of eyg	621.461	0.793281	0.193787	1.22e-06	2.26e-05
FBgn0034534	maf-S	maf-S	519.519	0.791621	0.119412	1.05e-12	7.77e-11
FBgn0034405	Jheh2	Juvenile hormone epoxide hydrolase 2	2882.16	0.790954	0.136035	1.88e-10	8.73e-09
FBgn0015546	spel1	spellchecker1	116.956	0.78944	0.27513	8.78e-05	0.000988435
FBgn0034605	Ugt49C1	UDP-glycosyltransferase family 49 member C1	438.63	0.787627	0.148826	3.71e-09	1.29e-07
FBgn0035626	lin-28	lin-28	17.5872	0.780093	0.506033	0.00156383	0.0119111
FBgn0035325	CG13806	None	59.9641	0.779958	0.369616	0.000553699	0.00495458
FBgn0037304	CG1113	None	21.3937	0.779852	0.476811	0.00134584	0.0105196
FBgn0037750	Whamy	WHAMM and JMY related	444.065	0.779199	0.139278	6.91e-10	2.86e-08
FBgn0000139	ash2	absent, small, or homeotic discs 2	400.035	0.773528	0.161233	4.99e-08	1.33e-06
FBgn0034294	Muc55B	Mucin 55B	67.2999	0.773422	0.343175	0.00041621	0.00389176
FBgn0051720	mthl15	methuselah-like 15	86.4697	0.773312	0.233922	2.46e-05	0.000324557
FBgn0031190	CG12576	None	1451	0.773067	0.128511	5.67e-11	3e-09
FBgn0030357	Sclp	Sclp	428.706	0.772938	0.214929	9.01e-06	0.000134041
FBgn0034279	CG18635	None	172.525	0.769529	0.262837	7.87e-05	0.000894975
FBgn0032456	MRP	Multidrug-Resistance like Protein 1	2813.31	0.768551	0.156675	2.93e-08	8.38e-07
FBgn0053329	Sp212	Serine-peptidase 212	184.592	0.764602	0.14742	6.82e-09	2.25e-07
FBgn0085205	CG34176	None	419.125	0.76345	0.170576	2.39e-07	5.32e-06
FBgn0265512	mlt	mulet	2466.27	0.762408	0.101287	1.67e-15	2.03e-13
FBgn0035981	CG4452	None	641.536	0.761233	0.109767	1.31e-13	1.13e-11
FBgn0038465	Irc	Immune-regulated catalase	2866.4	0.760106	0.314949	0.000302058	0.00294428
FBgn0033821	CG10799	None	589.77	0.759879	0.179846	7.44e-07	1.47e-05
FBgn0027493	AdSS	Adenylosuccinate Synthetase	3339.17	0.757354	0.130326	2.01e-10	9.27e-09
FBgn0052672	Atg8a	Autophagy-related 8a	5989.6	0.75461	0.097277	2.83e-16	3.84e-14
FBgn0028516	ZnT35C	Zinc transporter 35C	648.967	0.753976	0.130786	2.67e-10	1.2e-08
FBgn0016076	vri	vrille	1414.74	0.751687	0.167228	2.24e-07	5.01e-06
FBgn0243512	puc	puckered	611.705	0.750813	0.171746	3.96e-07	8.35e-06
FBgn0036290	CG10638	None	892.551	0.749624	0.156889	5.77e-08	1.5e-06
FBgn0020304	drongo	drongo	1482.2	0.749507	0.130666	3.19e-10	1.42e-08
FBgn0085195	CG34166	None	4450.59	0.748309	0.204923	7.82e-06	0.000118301
FBgn0267913	lncRNA:CR46194	long non-coding RNA:CR46194	226.459	0.747598	0.255276	8.34e-05	0.00094226
FBgn0036363	CG10140	None	11.6209	0.741533	0.720784	0.0031521	0.0211656
FBgn0028983	Spn55B	Serpin 55B	559.394	0.741525	0.242095	5.73e-05	0.000684057
FBgn0086656	shrb	shrub	1475.23	0.740597	0.0996939	3.67e-15	4.08e-13
FBgn0034706	CG11275	None	377.093	0.739456	0.112279	1.52e-12	1.08e-10
FBgn0029092	ced-6	ced-6	1810.64	0.734733	0.0965499	9.3e-16	1.21e-13
FBgn0034717	CG5819	None	649.659	0.732665	0.212871	1.73e-05	0.000240073
FBgn0030808	RhoGAP15B	Rho GTPase activating protein at 15B	350.784	0.732334	0.216721	2.15e-05	0.000288062
FBgn0004698	Xpc	Xeroderma pigmentosum, complementation group C	396.444	0.728643	0.144751	1.66e-08	5.01e-07
FBgn0002069	AspRS	Aspartyl-tRNA synthetase	1970.96	0.725785	0.275842	0.000197136	0.00200967
FBgn0005612	Sox14	Sox box protein 14	449.911	0.725566	0.149024	3.89e-08	1.07e-06
FBgn0027506	EDTP	Egg-derived tyrosine phosphatase	568.734	0.723739	0.148405	3.76e-08	1.04e-06
FBgn0038548	CG17806	None	63.797	0.721089	0.255448	0.000120855	0.0013082
FBgn0031566	CG2818	None	397.331	0.720238	0.128224	6.86e-10	2.86e-08
FBgn0040551	CG11686	None	302.562	0.718943	0.160442	2.6e-07	5.72e-06
FBgn0038349	AOX3	Aldehyde oxidase 3	2354.9	0.715942	0.101004	4.84e-14	4.46e-12
FBgn0015795	Rab7	Rab7	2565.77	0.715296	0.0969503	5.73e-15	6.22e-13
FBgn0032836	CG10680	None	2346.01	0.713697	0.156601	1.84e-07	4.24e-06
FBgn0261703	gce	germ cell-expressed bHLH-PAS	391.033	0.712667	0.185274	4.09e-06	6.75e-05
FBgn0027558	Pgant3	Polypeptide N-Acetylgalactosaminyltransferase 3	445.845	0.711846	0.304144	0.000413164	0.00386585
FBgn0031428	CG9886	None	428.128	0.710507	0.152566	1.16e-07	2.81e-06
FBgn0028526	CG15293	None	4063.85	0.7098	0.145402	3.81e-08	1.06e-06
FBgn0039596	CG10000	None	81.8378	0.707568	0.342748	0.000761928	0.00646024
FBgn0033170	sPLA2	secretory Phospholipase A2	254.557	0.7059	0.19641	1.09e-05	0.000158105
FBgn0037074	CG7324	None	1344.45	0.705805	0.133834	4.92e-09	1.66e-07
FBgn0032805	CG10337	None	181.662	0.704812	0.298151	0.0004003	0.00376815
FBgn0035444	CG12012	None	533.672	0.700254	0.118376	1.24e-10	6.03e-09
FBgn0035251	Vta1	Vesicle trafficking 1	849.902	0.700098	0.114256	3.34e-11	1.83e-09
FBgn0020764	Alas	Aminolevulinate synthase	8790.4	0.699602	0.31256	0.000539624	0.00485143
FBgn0032170	CG4658	None	1036.42	0.698723	0.0993882	7.74e-14	6.9e-12
FBgn0034530	Rcd6	Reduction in Cnn dots 6	59.2617	0.695008	0.300489	0.000463745	0.00426786
FBgn0260747	Chchd2	Coiled-coil-helix-coiled-coil-helix domain containing 2	6182.16	0.694912	0.131445	4.74e-09	1.61e-07
FBgn0030347	CG15739	None	646.81	0.694522	0.136337	1.33e-08	4.11e-07
FBgn0086370	sra	sarah	1447.74	0.690615	0.0984628	8.93e-14	7.92e-12
FBgn0030245	CG1637	None	2602.37	0.687157	0.117254	1.81e-10	8.49e-09
FBgn0020385	pug	pugilist	4298.07	0.687014	0.178859	4.53e-06	7.38e-05
FBgn0039311	CG10513	None	755.675	0.685276	0.22754	7.92e-05	0.000900456
FBgn0032178	Spn31A	Serpin 31A	94.868	0.684809	0.209005	3.5e-05	0.000441224
FBgn0032358	Ppt2	Palmitoyl-protein Thioesterase 2	498.252	0.680768	0.124611	1.87e-09	6.91e-08
FBgn0052195	CG32195	None	376.584	0.680483	0.172834	3.15e-06	5.34e-05
FBgn0036643	Syx8	Syntaxin 8	215.801	0.679839	0.139745	4.57e-08	1.23e-06
FBgn0031580	CG15423	None	465.873	0.678745	0.222906	7.33e-05	0.000846887
FBgn0266637	asRNA:CR45144	antisense RNA:CR45144	4.07843	0.677371	1.03755	0.00210182	0.0152382
FBgn0086708	stv	starvin	2732.25	0.676647	0.23208	0.000107461	0.00117594
FBgn0010397	LamC	Lamin C	1163.33	0.676157	0.143656	1.02e-07	2.5e-06
FBgn0029824	CG3726	None	259.525	0.675013	0.171578	3.25e-06	5.48e-05
FBgn0038842	hdly	hadley	957.216	0.674506	0.159443	9.32e-07	1.78e-05
FBgn0033352	PAN2	Poly(A)-binding protein-dependent poly(A) ribonuclease 2	596.456	0.674153	0.151801	3.61e-07	7.69e-06
FBgn0263764	lncRNA:CR43681	long non-coding RNA:CR43681	45.887	0.673806	0.289534	0.000480836	0.00440589
FBgn0034909	CG4797	None	1103.91	0.671408	0.253319	0.000222752	0.00224933
FBgn0061356	CG18003	None	676.91	0.670554	0.190549	1.61e-05	0.000224232
FBgn0015663	Ugt36A1	UDP-glycosyltransferase family 36 member A1	128.39	0.66798	0.243846	0.00017893	0.00185238
FBgn0038533	CG7523	None	610.323	0.666609	0.137779	5.49e-08	1.44e-06
FBgn0035674	CG13295	None	190.475	0.665988	0.144358	1.66e-07	3.84e-06
FBgn0260635	Diap1	Death-associated inhibitor of apoptosis 1	3370.59	0.665711	0.0997407	1.05e-12	7.77e-11
FBgn0028422	GluRIID	Glutamate receptor IID	49.3936	0.665306	0.241624	0.00017393	0.00180595
FBgn0028936	NimB5	Nimrod B5	177.119	0.661597	0.187922	1.65e-05	0.000229591
FBgn0037206	CG12768	None	53.1481	0.661547	0.300732	0.000664601	0.00577844
FBgn0035734	CG14823	None	499.673	0.661448	0.158037	1.19e-06	2.21e-05
FBgn0039402	Vps2	Vacuolar protein sorting 2	563.239	0.660998	0.118321	9.99e-10	3.94e-08
FBgn0035583	CG13704	None	741.99	0.660452	0.200449	3.58e-05	0.000449484
FBgn0050269	CG30269	None	600.219	0.659445	0.176852	7.73e-06	0.00011725
FBgn0028940	Cyp28a5	Cyp28a5	710.425	0.659011	0.266183	0.000357295	0.00340915
FBgn0039137	CG13604	None	230.034	0.656361	0.170277	4.79e-06	7.73e-05
FBgn0250869	CG42240	None	1470.39	0.655548	0.213757	7.44e-05	0.000856568
FBgn0260972	alc	alicorn	1675.9	0.654895	0.0962921	4.61e-13	3.6e-11
FBgn0037727	Nepl12	Neprilysin-like 12	202.326	0.653572	0.254446	0.000290453	0.00284303
FBgn0033266	Socs44A	Suppressor of Cytokine Signaling at 44A	289.604	0.652119	0.13582	6.99e-08	1.79e-06
FBgn0035850	Atg18a	Autophagy-related 18a	754.981	0.651873	0.130967	2.87e-08	8.22e-07
FBgn0039209	REPTOR	Repressed by TOR	353.156	0.651857	0.162349	2.54e-06	4.41e-05
FBgn0037515	Sp7	Serine protease 7	673.766	0.651441	0.171504	6.09e-06	9.53e-05
FBgn0031267	Ipk2	Ipk2	197.216	0.651173	0.21344	7.93e-05	0.000900569
FBgn0262976	lawc	leg arista wing complex	291.879	0.649904	0.11799	1.64e-09	6.14e-08
FBgn0040236	c11.1	c11.1	698.571	0.649738	0.27966	0.000525709	0.00474765
FBgn0035137	CG1233	None	386.09	0.648104	0.173116	7.62e-06	0.000115851
FBgn0051300	CG31300	None	837.72	0.647246	0.21426	8.79e-05	0.000988435
FBgn0260401	MED9	Mediator complex subunit 9	346.999	0.645772	0.152456	1.02e-06	1.92e-05
FBgn0042641	frc	fringe connection	521.493	0.6435	0.140367	2.08e-07	4.71e-06
FBgn0028396	TotA	Turandot A	1489.35	0.641811	0.602258	0.00466702	0.0295262
FBgn0025456	CREG	Cellular Repressor of E1A-stimulated Genes	488.377	0.641319	0.161967	3.33e-06	5.6e-05
FBgn0001228	CG4456	None	367.953	0.640892	0.134296	8.46e-08	2.13e-06
FBgn0040968	CG14933	None	1716.43	0.640368	0.334326	0.00128904	0.0101095
FBgn0025454	Cyp6g1	Cyp6g1	7133.89	0.64034	0.141923	2.97e-07	6.46e-06
FBgn0051694	CG31694	None	2513.7	0.637946	0.117055	2.39e-09	8.75e-08
FBgn0029507	Tsp42Ed	Tetraspanin 42Ed	1896.99	0.636327	0.161938	3.84e-06	6.38e-05
FBgn0035438	PHGPx	PHGPx	4258.19	0.636192	0.0996681	8.37e-12	5.28e-10
FBgn0028490	CG31705	None	8115.86	0.636128	0.259015	0.000405185	0.00379627
FBgn0031695	Cyp4ac3	Cyp4ac3	285.914	0.631584	0.132321	8.76e-08	2.2e-06
FBgn0032130	brwl	brickwall	284.083	0.631075	0.170242	9.38e-06	0.000138698
FBgn0024912	agt	O-6-alkylguanine-DNA alkyltransferase	164.935	0.630379	0.214728	0.000119476	0.00129428
FBgn0001994	crp	cropped	593.931	0.630031	0.118587	5.3e-09	1.79e-07
FBgn0032597	CG17904	None	448.287	0.626916	0.10442	9.68e-11	4.88e-09
FBgn0054054	CG34054	None	107.075	0.625614	0.284659	0.000755064	0.00640592
FBgn0029689	CG6428	None	371.512	0.624633	0.16926	1.02e-05	0.000150177
FBgn0038865	cDIP	Common Dpr-interacting protein	601.007	0.623332	0.183224	2.89e-05	0.00037263
FBgn0265988	mv	mauve	562.263	0.621194	0.262481	0.000526074	0.00474789
FBgn0027594	drpr	draper	1310.86	0.619773	0.170077	1.24e-05	0.000176502
FBgn0032897	CG9336	None	3372.98	0.617872	0.113559	2.76e-09	9.99e-08
FBgn0037275	CG14655	None	281.6	0.617837	0.127904	7.01e-08	1.8e-06
FBgn0005672	spi	spitz	759.552	0.617023	0.100956	5.2e-11	2.77e-09
FBgn0031973	Spn28Dc	Serpin 28Dc	448.373	0.615451	0.253727	0.000468434	0.00430535
FBgn0035632	Ppat-Dpck	Bifunctional Phosphopantetheine adenylyltransferase - Dephospho-CoA kinase	551.425	0.613238	0.124238	4.21e-08	1.15e-06
FBgn0266918	CG32486	None	1573.94	0.612847	0.0801897	1.16e-15	1.47e-13
FBgn0038243	CG8066	None	418.196	0.609756	0.151742	3e-06	5.12e-05
FBgn0041225	Gr94a	Gustatory receptor 94a	13.3361	0.608806	0.586934	0.00549623	0.0337805
FBgn0030391	Rab40	Rab40	283.297	0.607746	0.144433	1.35e-06	2.49e-05
FBgn0033783	CG17019	None	459.83	0.607295	0.136095	4.33e-07	9e-06
FBgn0031010	CG8028	None	223.329	0.606477	0.171909	2e-05	0.00027089
FBgn0266903	lncRNA:CR45363	long non-coding RNA:CR45363	64.3519	0.606412	0.242315	0.000403581	0.00379393
FBgn0029769	frma	fra mauro	619.247	0.606372	0.240137	0.000382332	0.00361114
FBgn0051072	Lerp	lysosomal enzyme receptor protein	1002.15	0.606064	0.130252	1.77e-07	4.09e-06
FBgn0051146	Nlg1	Neuroligin 1	226.346	0.604133	0.188099	5.81e-05	0.0006923
FBgn0037917	wkd	whacked	701.904	0.603081	0.10397	3.72e-10	1.62e-08
FBgn0259224	CG42324	None	304.741	0.602723	0.166269	1.44e-05	0.000201815
FBgn0032422	atilla	atilla	1114.37	0.601501	0.0999598	1.01e-10	5.02e-09
FBgn0001977	CIAPIN1	Cytokine induced apoptosis inhibitor 1	945.453	0.601239	0.1339	3.91e-07	8.27e-06
FBgn0004362	HmgD	High mobility group protein D	582.88	0.600706	0.20554	0.000139034	0.00147758
FBgn0035300	CG1139	None	362.68	0.600524	0.235381	0.000366764	0.00348053
FBgn0036240	CG6928	None	257.345	0.599053	0.198471	0.000106503	0.0011682
FBgn0035132	mthl10	methuselah-like 10	449.004	0.59809	0.124452	8.72e-08	2.19e-06
FBgn0014184	Oda	Ornithine decarboxylase antizyme	16609.5	0.596915	0.0676761	6.84e-20	1.74e-17
FBgn0037719	bocks	bocksbeutel	366.763	0.595181	0.137532	8.46e-07	1.64e-05
FBgn0036225	CG5883	None	12.3847	0.594287	0.526126	0.00543673	0.0334883
FBgn0038966	pinta	prolonged depolarization afterpotential (PDA) is not apparent	338.808	0.594065	0.111923	6.48e-09	2.15e-07
FBgn0016013	Faa	Fumarylacetoacetase	506.611	0.594019	0.159506	1.03e-05	0.000150698
FBgn0031939	CG13796	None	140.215	0.593596	0.228196	0.000333104	0.00321335
FBgn0045761	CHKov1	CHK domain ov1	506.051	0.592166	0.139952	1.31e-06	2.43e-05
FBgn0040322	GNBP2	Gram-negative bacteria binding protein 2	374.17	0.59195	0.119463	4.23e-08	1.15e-06
FBgn0040985	CG6115	None	2412.79	0.591472	0.11652	2.27e-08	6.65e-07
FBgn0033609	Fbl6	F-box and leucine-rich repeat protein 6	247.651	0.591127	0.118329	3.45e-08	9.73e-07
FBgn0283680	IP3K2	Inositol 1,4,5-triphosphate kinase 2	595.056	0.590416	0.134526	6.57e-07	1.31e-05
FBgn0032399	CG6785	None	89.6647	0.589111	0.305753	0.00151427	0.0116161
FBgn0039637	Ctl2	Choline transporter-like 2	1492.29	0.588416	0.169376	2.62e-05	0.00034276
FBgn0027581	CG6191	None	479.488	0.588041	0.202718	0.000155493	0.00163512
FBgn0031453	Bacc	Bacchus	3856.67	0.586926	0.0805552	2e-14	1.98e-12
FBgn0025624	CG4025	None	347.935	0.585742	0.139432	1.55e-06	2.84e-05
FBgn0264789	asRNA:CR44019	antisense RNA:CR44019	4.12713	0.585226	0.966329	0.00297663	0.0201419
FBgn0010395	Itgbn	Integrin betanu subunit	201.501	0.585167	0.241765	0.000530821	0.00478149
FBgn0030286	Gapvd1	GTPase activating protein and VPS9 domains 1	747.063	0.583854	0.233513	0.000442057	0.00409246
FBgn0051388	CG31388	None	85.6697	0.583829	0.172261	3.57e-05	0.000448167
FBgn0051549	CG31549	None	684.634	0.583817	0.123225	1.31e-07	3.13e-06
FBgn0040588	CG13841	None	107.08	0.582194	0.168298	2.83e-05	0.000366104
FBgn0029860	CG15891	None	216.861	0.580418	0.157077	1.23e-05	0.000174876
FBgn0000246	c(3)G	crossover suppressor on 3 of Gowen	52.2779	0.578364	0.255931	0.000783326	0.00662164
FBgn0260945	Atg1	Autophagy-related 1	498.445	0.578299	0.180631	6.7e-05	0.000783493
FBgn0038056	CG5961	None	310.348	0.576061	0.109754	9.82e-09	3.1e-07
FBgn0041337	Cyp309a2	Cyp309a2	779.827	0.575896	0.260598	0.000881965	0.00732722
FBgn0000083	AnxB9	Annexin B9	3878.87	0.574202	0.140309	2.6e-06	4.49e-05
FBgn0260462	CG12163	None	5507.28	0.572625	0.131788	8.75e-07	1.69e-05
FBgn0085408	Shrm	Shroom	680.798	0.57235	0.111182	1.72e-08	5.17e-07
FBgn0261805	CG42751	None	25.3543	0.571667	0.437313	0.00482525	0.0302946
FBgn0087035	AGO2	Argonaute 2	2612.27	0.569789	0.144603	4.98e-06	7.99e-05
FBgn0267647	lncRNA:CR45985	long non-coding RNA:CR45985	5.32031	0.56974	0.793846	0.00564673	0.0345237
FBgn0029882	CG3226	None	599.418	0.568888	0.171675	4.9e-05	0.000598419
FBgn0043841	vir-1	virus-induced RNA 1	7445.32	0.568757	0.120274	1.48e-07	3.47e-06
FBgn0032782	Rab9	Rab9	427.851	0.567582	0.125173	3.77e-07	7.98e-06
FBgn0053307	CG33307	None	387.493	0.56709	0.174736	6.14e-05	0.000727931
FBgn0026378	Rep	Rab escort protein	187.006	0.566137	0.186459	0.00011621	0.00126085
FBgn0266450	Kr-h1	Kruppel homolog 1	588.83	0.564799	0.160836	2.56e-05	0.000337066
FBgn0260000	CG17570	None	14.1068	0.561465	0.507603	0.00644402	0.0384254
FBgn0001565	Hlc	Helicase	909.28	0.561206	0.143697	5.98e-06	9.4e-05
FBgn0031037	CG14207	None	3043.06	0.560923	0.146077	7.75e-06	0.000117533
FBgn0260770	CG42568	None	207.288	0.559316	0.187926	0.00014221	0.00150822
FBgn0046114	Gclm	Glutamate-cysteine ligase modifier subunit	2743.97	0.559094	0.225761	0.000515825	0.00467043
FBgn0035169	Dci	Dodecenoyl-CoA delta-isomerase	232.588	0.556747	0.139251	4.21e-06	6.92e-05
FBgn0038803	CG5191	None	652.161	0.555361	0.168824	5.63e-05	0.000674012
FBgn0036844	Mkp3	Mitogen-activated protein kinase phosphatase 3	298.554	0.554621	0.192418	0.000188372	0.00193186
FBgn0262114	RanBPM	Ran-binding protein M	1336.84	0.554607	0.0923957	1.43e-10	6.86e-09
FBgn0033139	Tsp42Er	Tetraspanin 42Er	425.887	0.553367	0.170381	6.49e-05	0.000763745
FBgn0037539	CG10435	None	339.38	0.553267	0.119522	2.6e-07	5.72e-06
FBgn0028717	Lnk	Lnk	443.823	0.5532	0.1213	3.6e-07	7.67e-06
FBgn0265873	lncRNA:CR44662	long non-coding RNA:CR44662	13.9015	0.553071	0.452975	0.00587418	0.0355573
FBgn0024222	IKKbeta	I-kappaB kinase beta	208.411	0.552912	0.144911	8.88e-06	0.000132112
FBgn0037299	Vps37B	Vacuolar protein sorting 37B	367.432	0.552558	0.13833	4.36e-06	7.15e-05
FBgn0266019	rudhira	rudhira	832.946	0.552467	0.171311	7.01e-05	0.000811057
FBgn0029959	Rab39	Rab39	389.686	0.551567	0.111049	4.93e-08	1.32e-06
FBgn0003209	raw	raw	729.987	0.551468	0.170792	6.95e-05	0.000806185
FBgn0033871	CG13339	None	122.885	0.55007	0.155886	2.59e-05	0.000340115
FBgn0037553	CG18249	None	218.736	0.54976	0.199134	0.000265804	0.00262377
FBgn0028515	EndoGI	Endonuclease G inhibitor	656.028	0.548919	0.131491	2.09e-06	3.68e-05
FBgn0267587	asRNA:CR45925	antisense RNA:CR45925	4.97037	0.54875	0.742407	0.00678469	0.0402683
FBgn0011576	Cyp4d2	Cytochrome P450-4d2	743.391	0.54778	0.14393	9.46e-06	0.000139717
FBgn0030521	CtsB1	Cathepsin B1	4821.3	0.546592	0.0742536	1.44e-14	1.45e-12
FBgn0031457	Snx21	Sorting nexin 21	233.847	0.545973	0.130521	2.05e-06	3.62e-05
FBgn0039290	CG13654	None	150.514	0.545399	0.23943	0.000856212	0.00716425
FBgn0028689	Rpn6	Regulatory particle non-ATPase 6	3405.23	0.544728	0.0743852	1.93e-14	1.93e-12
FBgn0263832	Rcd5	Reduction in Cnn dots 5	644.453	0.543894	0.110996	7.21e-08	1.84e-06
FBgn0031250	Ent1	Equilibrative nucleoside transporter 1	493.318	0.543533	0.141136	8.11e-06	0.000121875
FBgn0037973	CG18547	None	1552.99	0.543154	0.163702	5.45e-05	0.000655403
FBgn0051121	CG31121	None	156.528	0.541922	0.202163	0.000337325	0.00324514
FBgn0034160	CG5550	None	68.2651	0.541547	0.414006	0.00547633	0.0337018
FBgn0020270	mre11	meiotic recombination 11	175.744	0.541494	0.255091	0.00121447	0.00964349
FBgn0264961	asRNA:CR44130	antisense RNA:CR44130	65.6762	0.540592	0.345399	0.0036089	0.0237658
FBgn0050098	CG30098	None	8.92234	0.540307	0.552605	0.00785916	0.0455642
FBgn0034398	CG15098	None	6055.59	0.539037	0.0941387	8.17e-10	3.32e-08
FBgn0033627	CG13204	None	110.481	0.538713	0.152207	2.64e-05	0.000344357
FBgn0260756	CG42554	None	250.24	0.537596	0.141735	1.05e-05	0.000152169
FBgn0034381	List	Lithium-inducible SLC6 transporter	257.204	0.53699	0.203059	0.000377027	0.00356585
FBgn0034989	CG3356	None	1182.84	0.53668	0.153886	3.2e-05	0.00040671
FBgn0038582	CG7988	None	65.5989	0.534166	0.222233	0.000676226	0.0058577
FBgn0250843	Prosalpha6	Proteasome alpha6 subunit	1303.92	0.534043	0.119418	6.02e-07	1.21e-05
FBgn0038074	Gnmt	Glycine N-methyltransferase	4527.4	0.533688	0.251977	0.00126545	0.00998042
FBgn0032702	CG10376	None	293.343	0.532975	0.144464	1.58e-05	0.000221993
FBgn0028694	Rpn11	Regulatory particle non-ATPase 11	1485.28	0.531523	0.0776177	6.38e-13	4.91e-11
FBgn0011296	l(2)efl	lethal (2) essential for life	2021.97	0.531245	0.22211	0.000703153	0.00603127
FBgn0266588	lncRNA:CR45113	long non-coding RNA:CR45113	219.255	0.531173	0.283898	0.00211114	0.0152821
FBgn0039044	p53	p53	190.227	0.53117	0.179898	0.000172459	0.00179468
FBgn0040736	BomS3	Bomanin Short 3	1764.33	0.530626	0.235116	0.000951889	0.00781542
FBgn0037877	CG6689	None	322.562	0.530481	0.122673	1.2e-06	2.23e-05
FBgn0039241	CG11089	None	3476.62	0.530266	0.275739	0.0019113	0.0141051
FBgn0031700	CG14022	None	687.324	0.530183	0.114439	2.89e-07	6.32e-06
FBgn0027569	cert	ceramide transfer protein	725.595	0.529932	0.104434	3.19e-08	9.03e-07
FBgn0034199	Gbp1	Growth-blocking peptide 1	182.559	0.52977	0.132213	4.67e-06	7.58e-05
FBgn0035985	Cpr67B	Cuticular protein 67B	782.12	0.529124	0.197895	0.000362736	0.00345401
FBgn0045064	bwa	brain washing	439.438	0.528929	0.113531	2.57e-07	5.68e-06
FBgn0261445	sgl	sugarless	743.964	0.528462	0.125145	1.89e-06	3.39e-05
FBgn0020545	kraken	kraken	1589.01	0.527836	0.143977	1.77e-05	0.000244655
FBgn0037391	CG2017	None	1476.08	0.526939	0.150781	3.28e-05	0.000415934
FBgn0031528	CG15412	None	314.32	0.526882	0.11663	5.07e-07	1.04e-05
FBgn0016078	wun	wunen	448.033	0.526137	0.107961	9.1e-08	2.27e-06
FBgn0037560	CR18228	None	255.049	0.525954	0.123417	1.62e-06	2.95e-05
FBgn0264270	Sxl	Sex lethal	581.609	0.525518	0.133203	6.14e-06	9.57e-05
FBgn0083992	Mkp	MAP kinase-specific phosphatase	151.767	0.523852	0.401409	0.00593831	0.035899
FBgn0051102	CG31102	None	361.194	0.522407	0.0972051	6.64e-09	2.19e-07
FBgn0002891	DNApol-zeta	DNA polymerase zeta catalytic subunit	141.335	0.522397	0.254802	0.00152475	0.011677
FBgn0041191	Rheb	Ras homolog enriched in brain	1129.98	0.52162	0.0811108	1.13e-11	6.81e-10
FBgn0040251	Ugt302K1	UDP-glycosyltransferase family 302 member K1	26.5782	0.520324	0.450858	0.0073992	0.0432918
FBgn0038590	CG12320	None	81.7317	0.519758	0.209853	0.000607148	0.00536889
FBgn0260722	lncRNA:CR42549	long non-coding RNA:CR42549	142.202	0.519492	0.162879	9.15e-05	0.00102161
FBgn0027525	LTV1	LTV1 ribosome biogenesis factor	1594.55	0.515744	0.0971894	9.99e-09	3.14e-07
FBgn0000261	Cat	Catalase	17360.6	0.515538	0.0912112	1.43e-09	5.49e-08
FBgn0033124	Tsp42Ec	Tetraspanin 42Ec	515.833	0.515072	0.179817	0.000236173	0.00236122
FBgn0013305	Nmda1	N-methyl-D-aspartate receptor-associated protein	2932.29	0.5139	0.147764	3.71e-05	0.000463976
FBgn0015283	Rpn10	Regulatory particle non-ATPase 10	1989.68	0.513876	0.0890467	7.23e-10	2.99e-08
FBgn0027572	CG5009	None	1335.19	0.513849	0.103564	6.24e-08	1.61e-06
FBgn0014009	Rab2	Rab2	1473.43	0.512075	0.0729542	2.13e-13	1.72e-11
FBgn0035360	CG1246	None	885.502	0.511727	0.194149	0.000430261	0.00399911
FBgn0035975	PGRP-LA	Peptidoglycan recognition protein LA	375.784	0.511309	0.107764	1.87e-07	4.28e-06
FBgn0027579	mino	minotaur	2480.6	0.510545	0.128677	6.08e-06	9.53e-05
FBgn0038809	CG16953	None	1509.51	0.510266	0.0769863	3.25e-12	2.21e-10
FBgn0000318	cl	clot	1832.79	0.50987	0.0992954	2.59e-08	7.54e-07
FBgn0025583	BomS2	Bomanin Short 2	2223.63	0.508734	0.253262	0.00175488	0.0131236
FBgn0267243	asRNA:CR45683	antisense RNA:CR45683	21.6298	0.508236	0.491358	0.0088677	0.0499035
FBgn0261396	Rpn3	Regulatory particle non-ATPase 3	1486.22	0.50763	0.0872811	5.73e-10	2.42e-08
FBgn0041180	Tep4	Thioester-containing protein 4	3427.76	0.505533	0.117726	1.57e-06	2.87e-05
FBgn0259749	mmy	mummy	1131.69	0.50553	0.0856914	3.52e-10	1.55e-08
FBgn0037293	CG12007	None	421.954	0.505154	0.132103	1.1e-05	0.000159649
FBgn0032451	spict	spichthyin	446.707	0.505113	0.152669	6.78e-05	0.000790205
FBgn0050000	GstT1	Glutathione S transferase T1	553.066	0.504034	0.088871	1.37e-09	5.28e-08
FBgn0015376	cutlet	cutlet	69.8354	0.503429	0.340724	0.00490058	0.030644
FBgn0034451	TBCB	tubulin-binding cofactor B	387.031	0.503341	0.116007	1.31e-06	2.42e-05
FBgn0028343	Ankle2	Ankyrin repeat and LEM domain containing 2	488.426	0.502835	0.170441	0.000198231	0.00201936
FBgn0064126	CG33722	None	784.092	0.50279	0.0980885	2.83e-08	8.14e-07
FBgn0038082	Ugt37A2	UDP-glycosyltransferase family 37 member A2	232.182	0.501939	0.336322	0.00480586	0.0302
FBgn0030680	CG8944	None	126.802	0.501435	0.193541	0.000502312	0.0045747
FBgn0286516	aqz	aaquetzalli	1909.68	0.50111	0.10164	7.86e-08	1.99e-06
FBgn0043362	bchs	blue cheese	299.476	0.499619	0.24139	0.00160838	0.0121974
FBgn0050083	CG30083	None	42.2657	0.49944	0.353405	0.00555897	0.0341062
FBgn0031233	Tbc1d15-17	TBC1 domain family member 15/17	370.18	0.498595	0.109832	5.36e-07	1.09e-05
FBgn0030053	CG12081	None	269.372	0.497583	0.125438	6.55e-06	0.00010122
FBgn0036980	RhoBTB	Rho-related BTB domain containing	701.956	0.497406	0.130325	1.18e-05	0.000169843
FBgn0028473	Non1	Novel nucleolar protein 1	5262.48	0.497325	0.131225	1.31e-05	0.000185972
FBgn0052023	CG32023	None	323.058	0.497117	0.146156	5.23e-05	0.000633772
FBgn0028695	Rpn1	Regulatory particle non-ATPase 1	2027.02	0.496848	0.0926493	8.17e-09	2.62e-07
FBgn0250785	vari	varicose	617.066	0.496245	0.124677	6.25e-06	9.72e-05
FBgn0035763	mrva	minerva	1081.66	0.49597	0.0959925	2.37e-08	6.93e-07
FBgn0050046	CG30046	None	209.498	0.495218	0.199639	0.000669664	0.00580444
FBgn0034583	CG10527	None	2309.51	0.49516	0.127485	9.23e-06	0.000136953
FBgn0036341	Syx13	Syntaxin 13	368.448	0.494423	0.102584	1.42e-07	3.35e-06
FBgn0051118	RabX4	RabX4	147.469	0.494302	0.133445	1.84e-05	0.000252808
FBgn0040323	GNBP1	Gram-negative bacteria binding protein 1	209.564	0.493889	0.161883	0.000156063	0.00163866
FBgn0031251	CG4213	None	891.554	0.493135	0.155042	0.000107042	0.00117228
FBgn0051370	CG31370	None	133.606	0.492328	0.17873	0.000349329	0.00333997
FBgn0262887	lncRNA:CR43242	long non-coding RNA:CR43242	62.6534	0.492017	0.254062	0.00217437	0.0156508
FBgn0028684	Rpt5	Regulatory particle triple-A ATPase 5	1372.31	0.490621	0.0968144	4.11e-08	1.13e-06
FBgn0025628	CG4199	None	1222	0.490462	0.14671	6.54e-05	0.000768938
FBgn0034443	cer	crammer	305.359	0.490216	0.191926	0.00057644	0.00512998
FBgn0024329	Mekk1	Mekk1	618.765	0.490146	0.198681	0.000706628	0.00605366
FBgn0028398	Taf10	TBP-associated factor 10	239.702	0.489571	0.117577	3.03e-06	5.14e-05
FBgn0025381	rush	rush hour	1402.37	0.489137	0.0927811	1.4e-08	4.29e-07
FBgn0036565	CG5235	None	17.231	0.488159	0.470907	0.0097911	0.0539937
FBgn0264324	spg	sponge	293.105	0.488076	0.189072	0.000545562	0.00490166
FBgn0029093	cathD	cathepsin D	6381.41	0.487203	0.109488	8.66e-07	1.67e-05
FBgn0037555	Ada2b	transcriptional Adaptor 2b	328.1	0.487034	0.157755	0.000145378	0.001538
FBgn0036772	CG5290	None	360.383	0.486976	0.325355	0.00508241	0.0316678
FBgn0030040	CG15347	None	1678.1	0.486819	0.150049	9.1e-05	0.00101709
FBgn0034484	CG11044	None	202.522	0.486274	0.168723	0.00025796	0.00254993
FBgn0028509	CenG1A	Centaurin gamma 1A	510.585	0.486007	0.192753	0.000634521	0.00556527
FBgn0030026	sni	sniffer	424.927	0.484937	0.106669	5.61e-07	1.13e-05
FBgn0050345	CG30345	None	428.186	0.483867	0.114863	2.54e-06	4.41e-05
FBgn0259716	Nepl6	Neprilysin-like 6	347.444	0.48256	0.327944	0.00541318	0.0333579
FBgn0033191	CG1598	None	856.214	0.481705	0.0946065	3.81e-08	1.06e-06
FBgn0026721	fat-spondin	fat-spondin	2677.55	0.481006	0.297832	0.00421547	0.0271476
FBgn0261461	RhoGAP18B	Rho GTPase activating protein at 18B	631.962	0.480797	0.129779	1.98e-05	0.000268263
FBgn0028527	CG18507	None	767.797	0.480077	0.142231	6.22e-05	0.000736054
FBgn0044452	Atg2	Autophagy-related 2	911.518	0.479513	0.185684	0.000565845	0.0050515
FBgn0283473	S6KL	S6 Kinase Like	295.808	0.478048	0.143769	7.39e-05	0.000851995
FBgn0031645	CG3036	None	1824.81	0.477786	0.185044	0.000570872	0.00508988
FBgn0031703	CG12512	None	362.813	0.477691	0.194672	0.000769787	0.00651899
FBgn0031213	galectin	galectin	787.761	0.476171	0.130118	2.39e-05	0.000316575
FBgn0000562	egl	egalitarian	809.356	0.475083	0.102601	3.98e-07	8.38e-06
FBgn0038790	MtnC	Metallothionein C	786.181	0.47503	0.504257	0.0112414	0.0607007
FBgn0036262	CG6910	None	9028.78	0.474899	0.240441	0.00216385	0.0155991
FBgn0030183	CG15309	None	286.521	0.474463	0.122147	1.03e-05	0.000150698
FBgn0035959	CG4911	None	511.553	0.474431	0.123559	1.23e-05	0.000175092
FBgn0032845	CG10747	None	260.716	0.474393	0.11013	1.77e-06	3.17e-05
FBgn0036306	CG10973	None	354.736	0.474357	0.239899	0.00215929	0.0155742
FBgn0031562	CG3604	None	364.726	0.47433	0.187404	0.000653924	0.00569984
FBgn0037648	CG11975	None	366.272	0.474207	0.105534	7.62e-07	1.49e-05
FBgn0031652	jet	jetlag	145.506	0.474027	0.174436	0.000417691	0.003903
FBgn0030263	CG2076	None	3133.81	0.473529	0.0941856	5.57e-08	1.45e-06
FBgn0264709	lncRNA:CR43978	long non-coding RNA:CR43978	92.2428	0.473303	0.205095	0.00108725	0.00876833
FBgn0037565	CG9626	None	367.905	0.473141	0.234244	0.00199202	0.0145985
FBgn0038651	Epg5	ectopic P-granules autophagy protein 5	435.532	0.47289	0.142149	7.55e-05	0.00086605
FBgn0040475	SH3PX1	SH3 and PX domain containing 1	867.1	0.472854	0.161344	0.00024151	0.00240771
FBgn0004066	Prosalpha4	Proteasome alpha4 subunit	1267.98	0.472354	0.120273	8.82e-06	0.000131494
FBgn0262109	lncRNA:CR42862	long non-coding RNA:CR42862	14762.1	0.472303	0.20734	0.00116508	0.00930403
FBgn0051436	CG31436	None	211.378	0.471829	0.20749	0.00117748	0.00939233
FBgn0259740	CG42394	None	205.406	0.47144	0.140176	6.77e-05	0.000789588
FBgn0052485	CG32485	None	391.283	0.470875	0.127968	2.29e-05	0.000304869
FBgn0019990	Gcn2	Gcn2	313.143	0.470345	0.194629	0.000865481	0.00721166
FBgn0266376	lncRNA:CR45018	long non-coding RNA:CR45018	493.993	0.470266	0.247428	0.00255955	0.0178633
FBgn0052982	CG32982	None	485.379	0.4698	0.141058	7.58e-05	0.00086836
FBgn0264839	asRNA:CR44047	antisense RNA:CR44047	10.2382	0.468538	0.4962	0.011632	0.0623536
FBgn0036030	Prps	Phosphoribosyl pyrophosphate synthetase	3317.41	0.46844	0.137831	6.13e-05	0.000726895
FBgn0028708	Mst85C	Mst85C	140.112	0.467846	0.143276	9.4e-05	0.00104826
FBgn0039135	CG13603	None	530.102	0.467752	0.115215	5.29e-06	8.44e-05
FBgn0052179	Krn	Keren	263.855	0.467239	0.104038	8.01e-07	1.56e-05
FBgn0028990	Spn27A	Serpin 27A	1059.04	0.467204	0.159513	0.00024945	0.00247278
FBgn0036988	CG5262	None	153.378	0.466921	0.13354	4.46e-05	0.00054869
FBgn0035228	CG12091	None	2881.56	0.466723	0.0791072	4.36e-10	1.88e-08
FBgn0036193	CG14135	None	59.5142	0.465869	0.231232	0.00207667	0.015091
FBgn0053258	CG33258	None	1204.12	0.464667	0.171515	0.000445522	0.00411637
FBgn0002121	l(2)gl	lethal (2) giant larvae	540.604	0.4645	0.174769	0.000505813	0.0046006
FBgn0040777	CG14767	None	2192.97	0.463893	0.0899532	2.99e-08	8.5e-07
FBgn0041342	Pcyt1	Phosphocholine cytidylyltransferase 1	2790.91	0.462759	0.162965	0.000322887	0.00312988
FBgn0028690	Rpn5	Regulatory particle non-ATPase 5	1626.51	0.461067	0.0895051	3.13e-08	8.88e-07
FBgn0015336	CG15865	None	196.955	0.460946	0.197051	0.00107197	0.0086642
FBgn0266741	asRNA:CR45214	antisense RNA:CR45214	64.6963	0.460447	0.326204	0.00661146	0.0393569
FBgn0029826	CG6041	None	289.643	0.459895	0.17658	0.000587579	0.00521229
FBgn0052573	CG32573	None	319.534	0.459272	0.377032	0.00905244	0.0506582
FBgn0261808	cu	curled	1115.8	0.459092	0.117601	1.04e-05	0.000151652
FBgn0051810	CG31810	None	374.38	0.458993	0.250865	0.00308617	0.0207627
FBgn0030894	Mvb12	Multivesicular body subunit 12	494.511	0.458497	0.102037	8.32e-07	1.62e-05
FBgn0037116	Als2	Amyotrophic lateral sclerosis 2	530.401	0.458199	0.163487	0.000363051	0.00345465
FBgn0036571	Strump	Strumpellin	151.026	0.458094	0.175001	0.00057409	0.00511532
FBgn0036302	sowah	sosondowah	431.771	0.457624	0.134959	6.66e-05	0.000780262
FBgn0032772	CG17350	None	139.028	0.457027	0.178172	0.000653569	0.00569984
FBgn0035232	CG12099	None	1650.16	0.454976	0.0701732	1.16e-11	6.94e-10
FBgn0029134	Prosbeta5	Proteasome beta5 subunit	1819.34	0.452883	0.0894497	5.2e-08	1.38e-06
FBgn0033215	Dgat2	Diacylglycerol O-acyltransferase 2	113.568	0.452144	0.304125	0.00601892	0.0362767
FBgn0265053	asRNA:CR44168	antisense RNA:CR44168	4.9991	0.451992	0.829928	0.00593786	0.035899
FBgn0011202	dia	diaphanous	671.539	0.451923	0.127688	4.17e-05	0.000517679
FBgn0037679	Aduk	Another Drosophila Unc-51-like kinase	164.14	0.451703	0.146315	0.000173532	0.0018045
FBgn0000376	crm	cramped	170.343	0.451497	0.164003	0.000425129	0.00395404
FBgn0023169	AMPKalpha	AMP-activated protein kinase alpha subunit	1920.37	0.451286	0.059244	3.48e-15	3.9e-13
FBgn0029996	UbcE2H	Ubiquitin conjugating enzyme E2H	994.016	0.451088	0.117641	1.43e-05	0.000201209
FBgn0266071	lncRNA:CR44824	long non-coding RNA:CR44824	4.95428	0.450761	0.683701	0.0109131	0.0592251
FBgn0010812	unc-45	uncoordinated 45	646.217	0.450277	0.216891	0.00196153	0.0144151
FBgn0003256	rl	rolled	494.18	0.45023	0.118886	1.72e-05	0.000238348
FBgn0067783	DPCoAC	Dephosphocoenzyme A carrier	1272.5	0.450121	0.223996	0.00224701	0.0160827
FBgn0027518	Wdr24	WD repeat domain 24	114.894	0.45	0.166485	0.000484822	0.0044327
FBgn0031220	CG4822	None	659.46	0.449918	0.1522	0.000252275	0.00249725
FBgn0051975	CG31975	None	30.121	0.449298	0.416854	0.0114437	0.0616268
FBgn0034312	CG10916	None	387.11	0.447324	0.200948	0.00145382	0.0112383
FBgn0035207	Herc4	HECT and RLD domain containing E3 ubiquitin ligase 4	1517.59	0.447227	0.0970415	5.17e-07	1.06e-05
FBgn0267278	asRNA:CR45714	antisense RNA:CR45714	44.2066	0.446608	0.341524	0.00836612	0.0477523
FBgn0266213	lncRNA:CR44908	long non-coding RNA:CR44908	47.0919	0.445845	0.281026	0.00516975	0.0320836
FBgn0266377	Pde8	Phosphodiesterase 8	829.786	0.444702	0.109119	5.65e-06	8.93e-05
FBgn0037260	Mur82C	Mucin related 82C	122.223	0.444629	0.201179	0.00152185	0.0116611
FBgn0038145	Droj2	DnaJ-like-2	8048.98	0.444627	0.105272	3.01e-06	5.13e-05
FBgn0030876	CG6762	None	265.098	0.444579	0.109421	5.95e-06	9.36e-05
FBgn0036318	Wbp2	WW domain binding protein 2	2238	0.444109	0.0976357	6.98e-07	1.38e-05
FBgn0050424	CG30424	None	191.593	0.443332	0.179925	0.000878838	0.0073149
FBgn0030528	CG11095	None	96.9756	0.44332	0.212609	0.00198504	0.0145573
FBgn0038020	GstD9	Glutathione S transferase D9	701.743	0.441768	0.135915	0.000112667	0.00122526
FBgn0033052	SCAP	SREBP cleavage activating protein	908.685	0.441474	0.18525	0.00106217	0.00860988
FBgn0035523	Ctl1	Choline transporter-like 1	480.525	0.441431	0.125288	4.66e-05	0.000570512
FBgn0034997	CG3376	None	1130.77	0.440922	0.173128	0.000734772	0.0062565
FBgn0262902	asRNA:CR43257	antisense RNA:CR43257	13.7913	0.440365	0.496339	0.0140112	0.0727139
FBgn0032815	CG10462	None	258.525	0.439343	0.137677	0.000136406	0.00145295
FBgn0020388	Gcn5	Gcn5 acetyltransferase	563.851	0.438846	0.160073	0.000464602	0.00427293
FBgn0028703	Nhe3	Na[+]/H[+] hydrogen exchanger 3	862.76	0.438838	0.0978775	9.73e-07	1.85e-05
FBgn0026080	Tip60	Tat interactive protein 60kDa	219.339	0.438808	0.119069	2.67e-05	0.000347244
FBgn0263776	CG43693	None	1274.13	0.438166	0.100573	1.74e-06	3.13e-05
FBgn0011230	poe	purity of essence	3241.06	0.437881	0.139246	0.000157621	0.00165254
FBgn0004895	FoxL1	Forkhead box L1	5.31836	0.436947	0.596811	0.0137812	0.0717331
FBgn0010406	RNaseX25	Ribonuclease X25	480.174	0.436689	0.0971096	9.26e-07	1.78e-05
FBgn0263346	smash	smallish	1608.55	0.436621	0.139072	0.000161023	0.00168443
FBgn0025837	CG17636	None	131.508	0.436587	0.241632	0.00355526	0.0234456
FBgn0031885	Mnn1	Menin 1	314.101	0.436539	0.152228	0.000340747	0.00327355
FBgn0043806	CG32032	None	382.813	0.436375	0.209128	0.0020405	0.0148706
FBgn0010173	RpA-70	Replication Protein A 70	895.764	0.435987	0.132137	9.98e-05	0.00110632
FBgn0051706	CG31706	None	316.805	0.435517	0.178636	0.000965701	0.0079142
FBgn0046302	CG10650	None	1616.29	0.435457	0.116889	2.35e-05	0.000311723
FBgn0039316	CG11893	None	877.359	0.435386	0.467974	0.0141147	0.0731425
FBgn0027585	CG8740	None	1615.35	0.435318	0.135414	0.000129763	0.00138959
FBgn0000414	Dab	Disabled	487.261	0.435249	0.226043	0.00283594	0.0193582
FBgn0028381	Decay	Death executioner caspase related to Apopain/Yama	850.972	0.434395	0.181601	0.00107542	0.00868516
FBgn0266042	asRNA:CR44807	antisense RNA:CR44807	16.8454	0.434156	0.476464	0.0143723	0.0739303
FBgn0039226	Ude	Uracil-DNA degrading factor	457.818	0.433743	0.0884128	1.3e-07	3.11e-06
FBgn0034184	CG9646	None	734.875	0.432621	0.113634	1.76e-05	0.000242494
FBgn0085279	CG34250	None	62.3317	0.432189	0.218392	0.0025845	0.0179926
FBgn0036324	CG12520	None	34.6246	0.432082	0.467124	0.014432	0.0741016
FBgn0034758	CG13510	None	1736.95	0.431804	0.218671	0.00261119	0.0181694
FBgn0033981	Cyp6a21	Cyp6a21	349.81	0.431768	0.211327	0.00227551	0.0162369
FBgn0260660	Mp	Multiplexin	239.57	0.431345	0.166776	0.000700285	0.00601773
FBgn0037513	pyd3	pyd3	392.512	0.431184	0.107645	8.11e-06	0.000121875
FBgn0050055	lncRNA:CR30055	long non-coding RNA:CR30055	223.51	0.430845	0.136696	0.000159969	0.00167591
FBgn0015279	Pi3K92E	Phosphatidylinositol 3-kinase 92E	492.54	0.43069	0.145462	0.000273834	0.00269542
FBgn0263320	CG43401	None	64.8412	0.43009	0.230329	0.00325283	0.0217051
FBgn0034716	Oatp58Dc	Organic anion transporting polypeptide 58Dc	973.721	0.430039	0.114078	2.05e-05	0.000276002
FBgn0013276	Hsp70Ab	Heat-shock-protein-70Ab	2052.5	0.429982	0.776397	0.00790141	0.0457265
FBgn0027621	Pfrx	6-phosphofructo-2-kinase	2582.89	0.429339	0.106466	7.34e-06	0.000111967
FBgn0051683	CG31683	None	872.579	0.428616	0.255948	0.00473647	0.0298672
FBgn0032246	Wdfy2	WD repeat and FYVE domain containing 2	958.421	0.428541	0.0953498	9.8e-07	1.86e-05
FBgn0000071	Ama	Amalgam	8.35396	0.428492	0.543361	0.0151344	0.0766957
FBgn0267457	asRNA:CR45807	antisense RNA:CR45807	17.8371	0.428063	0.593402	0.0144697	0.0742679
FBgn0035488	CG11593	None	308.784	0.426568	0.112295	1.87e-05	0.000256705
FBgn0001291	Jra	Jun-related antigen	755.965	0.426261	0.138946	0.000208391	0.00211364
FBgn0037442	gzl	godzilla E3 ubiquitin protein ligase	1131.81	0.426063	0.104861	6.59e-06	0.000101597
FBgn0000567	Eip74EF	Ecdysone-induced protein 74EF	166.019	0.425207	0.224909	0.0031754	0.0212812
FBgn0004369	Ptp99A	Protein tyrosine phosphatase 99A	429.782	0.42477	0.172033	0.000945728	0.00777395
FBgn0044812	TotC	Turandot C	636.096	0.423542	0.597641	0.0147013	0.0751985
FBgn0050026	CG30026	None	409.735	0.423526	0.194599	0.00179434	0.0133617
FBgn0050021	metro	menage a trois	317.488	0.422708	0.118247	4.32e-05	0.000533148
FBgn0264357	SNF4Agamma	SNF4/AMP-activated protein kinase gamma subunit	2105.31	0.421036	0.0880034	2.55e-07	5.65e-06
FBgn0035528	CG15012	None	683.787	0.419251	0.0744547	2.76e-09	9.99e-08
FBgn0037817	Cyp12e1	Cyp12e1	245.996	0.418838	0.145278	0.000356801	0.00340676
FBgn0033624	CG12384	None	1023.67	0.418504	0.0769405	8.23e-09	2.63e-07
FBgn0016794	dos	daughter of sevenless	248.175	0.418452	0.23027	0.00377461	0.0246873
FBgn0031450	Hrs	Hepatocyte growth factor regulated tyrosine kinase substrate	803.801	0.417002	0.113528	3.14e-05	0.000401845
FBgn0035719	tow	target of wingless	116.325	0.416786	0.167303	0.000933151	0.00768409
FBgn0035923	CG6511	None	217.564	0.415981	0.176725	0.00127137	0.0100046
FBgn0085261	CG34232	None	267.734	0.415856	0.23709	0.00431225	0.0276691
FBgn0033988	pcs	parcas	475.79	0.415611	0.156066	0.000628238	0.005522
FBgn0027561	CG18659	None	1484.58	0.415247	0.0994685	4.38e-06	7.17e-05
FBgn0033543	CG12338	None	822.233	0.415189	0.129537	0.000148066	0.00156289
FBgn0011837	Tis11	Tis11 zinc finger protein	231.189	0.414746	0.258092	0.00571702	0.0348424
FBgn0261547	Exn	Ephexin	825.262	0.41418	0.101093	6.12e-06	9.56e-05
FBgn0037852	Tpc1	Thiamine pyrophosphate carrier protein 1	331.217	0.414139	0.136202	0.000238929	0.00238537
FBgn0021872	Xbp1	X box binding protein-1	7534.84	0.414078	0.131183	0.000171875	0.00178992
FBgn0020277	lush	lush	23.5074	0.413601	0.39383	0.014252	0.0736091
FBgn0037345	Rev7	DNA polymerase zeta Rev7 subunit	120.999	0.413391	0.216834	0.0032427	0.0216494
FBgn0037378	PSMG1	Proteasome assembly chaperone 1	750.938	0.41334	0.119391	6.66e-05	0.00078045
FBgn0035876	Pex2	Peroxin 2	146.784	0.413182	0.129113	0.000151838	0.0016015
FBgn0028687	Rpt1	Regulatory particle triple-A ATPase 1	1975.86	0.411713	0.0786632	2.64e-08	7.64e-07
FBgn0004228	mex1	midgut expression 1	483.479	0.41123	0.160852	0.000824095	0.00692863
FBgn0052107	CG32107	None	54.7405	0.410819	0.4147	0.0154422	0.0779173
FBgn0267763	lncRNA:CR46094	long non-coding RNA:CR46094	14.2394	0.410704	0.467704	0.0167847	0.083378
FBgn0031976	CG7367	None	29.9294	0.41023	0.38092	0.0140403	0.0728377
FBgn0287454	Pa1	PTIP associated 1	155.319	0.409792	0.198961	0.00242552	0.0171203
FBgn0032216	Usp14	Ubiquitin specific protease 14	1148.74	0.409756	0.0989854	5.25e-06	8.39e-05
FBgn0033978	Cyp6a23	Cyp6a23	619.697	0.408989	0.28324	0.00789219	0.045699
FBgn0266758	Esyt2	Extended synaptotagmin-like protein 2	1120.78	0.407986	0.124023	0.00011899	0.00129001
FBgn0028692	Rpn2	Regulatory particle non-ATPase 2	2571.47	0.407958	0.0748707	8.26e-09	2.63e-07
FBgn0038745	CG4538	None	4283.04	0.407754	0.075039	9e-09	2.86e-07
FBgn0039732	CG15525	None	90.7762	0.407671	0.177317	0.00148582	0.0114414
FBgn0030223	CG2111	None	126.473	0.407509	0.243479	0.00521326	0.0323107
FBgn0260755	CG42553	None	454.947	0.405102	0.0935931	2.38e-06	4.15e-05
FBgn0037347	SecS	Sec synthetase	446.053	0.405068	0.0849263	3e-07	6.52e-06
FBgn0004436	Ubc6	Ubiquitin conjugating enzyme 6	1801.33	0.404934	0.0835305	2.04e-07	4.62e-06
FBgn0036735	Edc3	Enhancer of decapping 3	181.501	0.4048	0.187561	0.00202576	0.0147786
FBgn0050022	CG30022	None	493.375	0.404683	0.138417	0.000343567	0.00328937
FBgn0033302	Cyp6a14	Cyp6a14	346.437	0.404402	0.129279	0.00019593	0.00200029
FBgn0260744	Tango9	Transport and Golgi organization 9	1103.36	0.404305	0.0974267	5.18e-06	8.3e-05
FBgn0029932	CG4607	None	1755.57	0.403938	0.141087	0.000403863	0.00379404
FBgn0014000	Hf	Helical Factor	667.914	0.40238	0.113734	5.47e-05	0.000657513
FBgn0030944	CG6617	None	322.503	0.401216	0.113975	5.85e-05	0.000695513
FBgn0264552	CG43931	None	119.297	0.40118	0.190022	0.00226828	0.0161936
FBgn0031563	CG10031	None	265.229	0.401155	0.192016	0.00237331	0.0168234
FBgn0010417	Taf6	TBP-associated factor 6	351.763	0.40082	0.124587	0.000153748	0.00161921
FBgn0042135	Gdap2	Gdap2	2334.25	0.400695	0.0880045	8.71e-07	1.68e-05
FBgn0259714	DIP-epsilon	Dpr-interacting protein epsilon	96.1848	0.400575	0.281437	0.00851273	0.048392
FBgn0052177	Ndfip	Nedd4 family interacting protein	854.454	0.400064	0.0835213	2.79e-07	6.1e-06
FBgn0261562	CG42676	None	209.321	0.399773	0.126757	0.000186203	0.00191353
FBgn0032200	CG5676	None	685.564	0.399628	0.10854	3.35e-05	0.000424534
FBgn0267126	lncRNA:CR45566	long non-coding RNA:CR45566	6.59843	0.399564	0.52619	0.0181237	0.0887307
FBgn0034894	sigmar	salivary glands marred	298.608	0.398259	0.12128	0.000127371	0.00136816
FBgn0027363	Stam	Signal transducing adaptor molecule	1046.14	0.398071	0.0868041	7.57e-07	1.49e-05
FBgn0026319	Traf4	TNF-receptor-associated factor 4	120.47	0.397539	0.210606	0.00361078	0.023767
FBgn0031635	tank	tank	633.915	0.397341	0.15343	0.00081353	0.00685627
FBgn0259231	CCKLR-17D1	Cholecystokinin-like receptor at 17D1	17.9821	0.39692	0.402919	0.0167924	0.083378
FBgn0031762	CG9098	None	40.0765	0.396578	0.27799	0.00862303	0.0488011
FBgn0036147	Plod	procollagen lysyl hydroxylase	368.285	0.396566	0.256982	0.00698463	0.0411412
FBgn0033366	Ance-4	Ance-4	874.624	0.396111	0.273906	0.00834565	0.0476549
FBgn0266431	CG45061	None	56.689	0.395713	0.414089	0.0173985	0.0858705
FBgn0266666	Sem1	Suppressor of exocyst mutations 1	571.354	0.395603	0.102647	1.8e-05	0.000247713
FBgn0032596	Prosbeta4	Proteasome beta4 subunit	1014.74	0.395095	0.0988466	1.03e-05	0.000150231
FBgn0028688	Rpn7	Regulatory particle non-ATPase 7	1486.43	0.394829	0.0735961	1.42e-08	4.33e-07
FBgn0030960	Atg101	Autophagy-related 101	309.839	0.394755	0.11867	0.000113656	0.00123504
FBgn0052549	CG32549	None	3026.96	0.394686	0.0718707	6.98e-09	2.28e-07
FBgn0029523	CR18275	None	54.2693	0.394478	0.294313	0.0101268	0.0555607
FBgn0033134	Tsp42El	Tetraspanin 42El	521.333	0.393276	0.168641	0.00147649	0.0113883
FBgn0263199	Galk	Galactokinase	3137.1	0.393051	0.182111	0.00213407	0.0154321
FBgn0013323	Ptth	Prothoracicotropic hormone	50.3625	0.392865	0.267282	0.00811967	0.0466852
FBgn0031159	CG11566	None	20.9239	0.392452	0.363948	0.0154038	0.0777795
FBgn0026369	Sara	Smad anchor for receptor activation	560.984	0.392126	0.130534	0.000294557	0.00287918
FBgn0030055	Rubicon	Rubicon	252.33	0.392025	0.139171	0.000480946	0.00440589
FBgn0028691	Rpn9	Regulatory particle non-ATPase 9	1379.48	0.391925	0.0766135	5.52e-08	1.45e-06
FBgn0283469	Vps4	Vacuolar protein sorting 4	1110.68	0.391633	0.082507	3.62e-07	7.69e-06
FBgn0266693	lncRNA:CR45183	long non-coding RNA:CR45183	5.51372	0.391577	0.535433	0.0188577	0.0916515
FBgn0036367	CG10116	None	399.936	0.391481	0.153623	0.00091974	0.00759152
FBgn0033397	Cyp4p3	Cyp4p3	445.894	0.391345	0.132679	0.000342262	0.00328361
FBgn0038353	CG5399	None	4168.83	0.390915	0.190425	0.00267401	0.0184871
FBgn0259178	5PtaseI	5PtaseI	192.448	0.390808	0.141701	0.00056028	0.00500819
FBgn0050159	CG30159	None	567.953	0.390759	0.101185	1.79e-05	0.000247308
FBgn0266417	ringer	ringmaker	415.252	0.39027	0.107541	4.26e-05	0.000527033
FBgn0025739	pon	partner of numb	33.546	0.390021	0.312113	0.012052	0.064236
FBgn0028331	l(1)G0289	lethal (1) G0289	1749.88	0.389779	0.208929	0.00390219	0.0254105
FBgn0032006	Pvr	PDGF- and VEGF-receptor related	781.553	0.389662	0.214519	0.00429702	0.0275841
FBgn0031752	CG9044	None	506.508	0.388111	0.153189	0.000966179	0.0079142
FBgn0278604	dmt	dalmatian	204.299	0.387858	0.178342	0.00211028	0.0152821
FBgn0033739	Dyb	Dystrobrevin	396.036	0.38747	0.153714	0.000997719	0.00813923
FBgn0013272	Gp150	Gp150	6228.82	0.387411	0.0937426	6.12e-06	9.56e-05
FBgn0038211	CG9649	None	755.223	0.387235	0.204443	0.0037318	0.0244716
FBgn0262000	CG42818	None	46.4158	0.387123	0.316012	0.0127251	0.067286
FBgn0038769	Regnase-1	Regnase 1	69.0753	0.386777	0.23211	0.00580378	0.0352653
FBgn0029095	aru	arouser	834.797	0.386671	0.111321	7.39e-05	0.000851995
FBgn0029502	Coq7	Coenzyme Q7	596.022	0.386601	0.0960729	9.64e-06	0.000142038
FBgn0002787	Rpn8	Regulatory particle non-ATPase 8	1799.6	0.386505	0.0773978	1.07e-07	2.63e-06
FBgn0037231	Vps24	Vacuolar protein sorting 24	806.092	0.38607	0.0774447	1.13e-07	2.74e-06
FBgn0035243	CG13926	None	170.525	0.385848	0.23309	0.00595052	0.0359417
FBgn0034219	mthl4	methuselah-like 4	115.476	0.385661	0.157676	0.00119032	0.00947861
FBgn0000250	cact	cactus	1677.16	0.385625	0.0958478	9.73e-06	0.000143088
FBgn0034961	CG3163	None	149.114	0.38562	0.150521	0.000915632	0.00756652
FBgn0035631	Txl	Thioredoxin-like	1047.81	0.385616	0.0839696	7.87e-07	1.54e-05
FBgn0028686	Rpt3	Regulatory particle triple-A ATPase 3	1301.03	0.385574	0.0941099	7.18e-06	0.000109885
FBgn0030114	CG17754	None	502.247	0.385386	0.0870217	1.69e-06	3.04e-05
FBgn0037647	RagA-B	Ras-related GTP binding A/B	325.038	0.385027	0.121958	0.000198685	0.00202251
FBgn0041627	Ku80	Ku80	212.687	0.384598	0.156299	0.00115736	0.00925822
FBgn0039315	CG13658	None	219.733	0.384435	0.216825	0.00478399	0.0300895
FBgn0029922	CG14431	None	114.399	0.384285	0.194255	0.00319963	0.0214324
FBgn0029870	Marf	Mitochondrial assembly regulatory factor	3030	0.384198	0.0815832	4.52e-07	9.34e-06
FBgn0052647	CG32647	None	546.952	0.383859	0.154556	0.00110294	0.00887355
FBgn0033594	CG13226	None	4.82466	0.383137	0.556911	0.0192394	0.0929903
FBgn0032171	CG5846	None	119.763	0.382868	0.175023	0.00210093	0.0152382
FBgn0265987	lncRNA:CR44766	long non-coding RNA:CR44766	6.76911	0.382702	0.578375	0.0185605	0.090521
FBgn0037011	CG4858	None	363.747	0.382457	0.0918882	5.55e-06	8.8e-05
FBgn0035678	CG10469	None	55.4152	0.382364	0.240338	0.00682279	0.0404156
FBgn0266410	CG45050	None	4375.51	0.381157	0.157512	0.00128678	0.0100974
FBgn0037094	CG7611	None	997.539	0.381069	0.0981235	1.74e-05	0.000240759
FBgn0039068	CG13827	None	133.951	0.380724	0.180894	0.00251678	0.0176616
FBgn0026404	Dronc	Death regulator Nedd2-like caspase	161.863	0.380707	0.13795	0.000584823	0.00519114
FBgn0033122	CG17002	None	263.331	0.380442	0.117273	0.000157359	0.00165103
FBgn0035397	PAN3	Poly(A) specific ribonuclease subunit PAN3	1011.95	0.380433	0.135481	0.000519421	0.00469693
FBgn0265967	lncRNA:CR44754	long non-coding RNA:CR44754	35.0996	0.37855	0.314297	0.0137329	0.0716148
FBgn0259728	CG42382	None	55.763	0.378519	0.253744	0.00834223	0.0476549
FBgn0027836	Dgp-1	Dgp-1	1572.32	0.377593	0.301603	0.0127682	0.0674628
FBgn0261862	whd	withered	2072.5	0.376677	0.157296	0.0013874	0.0107963
FBgn0040064	yip2	yippee interacting protein 2	2644.58	0.376669	0.139687	0.000694913	0.0059789
FBgn0037563	CG11672	None	413.773	0.37662	0.149216	0.00104009	0.00845858
FBgn0033886	Rpn13	Regulatory particle non-ATPase 13	2142.16	0.375459	0.0789134	3.74e-07	7.93e-06
FBgn0052636	lncRNA:CR32636	long non-coding RNA:CR32636	18.1879	0.37531	0.378091	0.0188385	0.0916221
FBgn0037008	mTerf3	mitochondrial transcription termination factor 3	123.726	0.375284	0.155914	0.00135886	0.0105978
FBgn0266186	Vamp7	Vesicle-associated membrane protein 7	763.178	0.375027	0.0800407	5.34e-07	1.09e-05
FBgn0260487	CG42534	None	23.4784	0.374916	0.310152	0.0138897	0.0721634
FBgn0046296	DEF8	differentially expressed in FDCP 8 homolog	213.462	0.37414	0.167043	0.0019568	0.0143954
FBgn0086134	Prosalpha2	Proteasome alpha2 subunit	1936.44	0.373259	0.078711	4.09e-07	8.58e-06
FBgn0265534	lncRNA:CR44384	long non-coding RNA:CR44384	2.47708	0.373098	0.742088	0.00975461	NA
FBgn0264750	CG44008	None	1545.28	0.372351	0.108268	8.92e-05	0.00100162
FBgn0266975	lncRNA:CR45426	long non-coding RNA:CR45426	15.6968	0.371982	0.422681	0.021309	0.100231
FBgn0031145	Ntf-2	Nuclear transport factor-2	831.686	0.371123	0.15186	0.00127601	0.0100354
FBgn0030581	CG14408	None	393.946	0.369955	0.123198	0.000328982	0.00318016
FBgn0030316	CG11695	None	190.417	0.369832	0.166642	0.00208169	0.0151157
FBgn0000308	chic	chickadee	5253.01	0.369239	0.0877431	4.91e-06	7.91e-05
FBgn0250817	lncRNA:CR40465	long non-coding RNA:CR40465	13.3626	0.369143	0.460243	0.0224209	0.104301
FBgn0020278	loco	locomotion defects	597.881	0.368973	0.140022	0.000832847	0.00699381
FBgn0053111	CG33111	None	257.921	0.36891	0.154459	0.00145582	0.0112413
FBgn0028577	hfp	half pint	1592.39	0.368253	0.0683706	1.45e-08	4.42e-07
FBgn0036192	Pldn	Pallidin	93.0122	0.367721	0.165073	0.00206468	0.0150155
FBgn0086358	Tab2	TAK1-associated binding protein 2	690.033	0.367352	0.0967018	2.59e-05	0.000340115
FBgn0034709	Swim	Secreted Wg-interacting molecule	960.079	0.367259	0.199534	0.00452845	0.0287795
FBgn0039203	CG13618	None	1233.16	0.367181	0.277305	0.0118847	0.0635435
FBgn0029891	Pink1	PTEN-induced putative kinase 1	2880.12	0.366497	0.0595568	1.55e-10	7.4e-09
FBgn0036671	CG9951	None	245.499	0.36574	0.157616	0.00171014	0.0128096
FBgn0038840	Grik	None	278.554	0.36521	0.112675	0.000171346	0.00178575
FBgn0032139	CG13116	None	122.015	0.365035	0.294425	0.0138741	0.0721091
FBgn0003076	Pgm1	Phosphoglucose mutase 1	6556.77	0.364971	0.129626	0.000547803	0.00491549
FBgn0085188	CG34159	None	296.588	0.36477	0.0943563	2.04e-05	0.000274652
FBgn0003464	sol	small optic lobes	711.042	0.364741	0.12489	0.00041958	0.00391804
FBgn0038652	CG7720	None	723.938	0.364675	0.179865	0.00315862	0.0211915
FBgn0262567	CG43107	None	51.0335	0.364657	0.244071	0.0088617	0.0498898
FBgn0261802	CG42748	None	591.517	0.36349	0.120711	0.000331814	0.00320312
FBgn0028693	Rpn12	Regulatory particle non-ATPase 12	840.592	0.363341	0.116635	0.000249231	0.00247237
FBgn0266599	Hsc70-4	Heat shock protein cognate 4	50981.7	0.363106	0.199936	0.00483822	0.0303488
FBgn0014396	tim	timeless	2374.32	0.362742	0.159418	0.00190738	0.0140911
FBgn0287616	asRNA:CR46485	antisense RNA:CR46485	75.195	0.362372	0.408518	0.0225282	0.104661
FBgn0266195	Tgs1	Trimethylguanosine synthase 1	207.31	0.36197	0.123799	0.000421381	0.00392961
FBgn0029608	CG3091	None	796.54	0.361431	0.104685	9.03e-05	0.00101156
FBgn0035995	CG3529	None	667.428	0.361049	0.101302	6.24e-05	0.000737075
FBgn0028894	GMF	Glia maturation factor	179.834	0.360974	0.136622	0.000849233	0.00711861
FBgn0015282	Rpt2	Regulatory particle triple-A ATPase 2	1932.88	0.360845	0.0948387	2.63e-05	0.000342979
FBgn0026749	Yippee	Yippee	290.335	0.359972	0.107615	0.000128271	0.00137678
FBgn0030869	Socs16D	Suppressor of Cytokine Signaling at 16D	633.308	0.359184	0.131361	0.000687053	0.00593313
FBgn0039748	CG15529	None	60.1425	0.359117	0.244793	0.0095586	0.0528781
FBgn0022359	Sodh-2	Sorbitol dehydrogenase-2	479.817	0.359089	0.15239	0.0016292	0.0123352
FBgn0033639	CG9003	None	493.856	0.358969	0.129195	0.000617367	0.00544551
FBgn0028399	TMS1	TMS1	1990.01	0.358399	0.0716533	1.2e-07	2.91e-06
FBgn0003514	sqh	spaghetti squash	1844.29	0.357769	0.13828	0.000978833	0.00799447
FBgn0005695	gcl	germ cell-less	219.475	0.357178	0.141938	0.00115361	0.00925465
FBgn0034265	Snx16	Sorting nexin 16	129.366	0.356866	0.146645	0.00138991	0.0108098
FBgn0051390	MED7	Mediator complex subunit 7	204.35	0.356818	0.162804	0.00233347	0.0165998
FBgn0267164	asRNA:CR45604	antisense RNA:CR45604	73.0279	0.356715	0.318511	0.0175628	0.0865899
FBgn0051717	CG31717	None	286.818	0.3553	0.115096	0.000280457	0.00275597
FBgn0027657	glob1	globin 1	1998.54	0.354222	0.166257	0.0026781	0.0185063
FBgn0029955	CG15478	None	13.1623	0.354025	0.397116	0.0236638	0.108639
FBgn0038854	CG7044	None	287.296	0.353773	0.18921	0.00453693	0.0288203
FBgn0037697	GstZ2	Glutathione S transferase Z2	421.075	0.353689	0.15887	0.0022	0.0158109
FBgn0030505	NFAT	NFAT nuclear factor	473.666	0.353602	0.163836	0.00253601	0.017752
FBgn0044011	Spn43Ad	Serpin 43Ad	132.864	0.353514	0.333636	0.0195374	0.0939446
FBgn0037039	CG10587	None	131.991	0.352199	0.196719	0.00533787	0.0329517
FBgn0029737	CG6903	None	890.39	0.351738	0.0984577	6.36e-05	0.000751608
FBgn0262975	cnc	cap-n-collar	1737.86	0.350611	0.0840538	6.38e-06	9.89e-05
FBgn0260935	Vps15	Vacuolar protein sorting 15	325.339	0.350364	0.170253	0.00315899	0.0211915
FBgn0033127	Tsp42Ef	Tetraspanin 42Ef	661.398	0.350326	0.122065	0.000510912	0.00462894
FBgn0035829	HP4	Heterochromatin protein 4	145.61	0.350272	0.187467	0.00461819	0.0292701
FBgn0016762	angel	angel	109.948	0.349853	0.182208	0.00417671	0.0269228
FBgn0015789	Rab10	Rab10	1483.49	0.349825	0.0991432	7.46e-05	0.000858307
FBgn0034527	CG9945	None	325.745	0.349729	0.0953348	4.6e-05	0.000563155
FBgn0085324	CG34295	None	21.8706	0.349052	0.377713	0.0236943	0.108708
FBgn0261990	CG42808	None	821.387	0.348054	0.121008	0.000508068	0.00461511
FBgn0267733	lncRNA:CR46064	long non-coding RNA:CR46064	121.133	0.347639	0.162345	0.00269376	0.0185869
FBgn0085452	CG34423	None	649.417	0.347447	0.158605	0.00243416	0.0171592
FBgn0033050	Pngl	PNGase-like	639.787	0.347248	0.132136	0.000933024	0.00768409
FBgn0040259	Ugt302C1	UDP-glycosyltransferase family 302 member C1	1404.54	0.346991	0.189653	0.00505677	0.0315221
FBgn0000416	Sap-r	Saposin-related	9621.36	0.346493	0.0868164	1.38e-05	0.000194148
FBgn0051040	Cog7	Component of oligomeric golgi complex 7	241.432	0.346423	0.127105	0.000743299	0.00631759
FBgn0051342	CG31342	None	337.099	0.346306	0.126808	0.000733969	0.00625347
FBgn0046687	Tre1	Trapped in endoderm 1	161.724	0.3461	0.21817	0.0081225	0.0466852
FBgn0024187	syd	sunday driver	594.683	0.345719	0.138535	0.00127089	0.0100046
FBgn0035515	CG14997	None	633.972	0.345599	0.0957941	5.82e-05	0.000692751
FBgn0259736	CG42390	None	2075.46	0.345568	0.129647	0.000860846	0.00719368
FBgn0051044	lncRNA:CR31044	long non-coding RNA::CR31044	28.2032	0.345216	0.382505	0.0247755	0.112767
FBgn0036126	Irbp18	Inverted repeat binding protein 18 kDa	202.633	0.344979	0.170591	0.00347452	0.0229781
FBgn0035770	pst	pastrel	4725.92	0.344135	0.157888	0.00252572	0.0177066
FBgn0053460	CG33460	None	83.1537	0.343773	0.290061	0.0169425	0.083975
FBgn0035065	CG3589	None	200.136	0.343679	0.132818	0.00104049	0.00845858
FBgn0051954	CG31954	None	4.33515	0.34342	0.577804	0.022301	0.103827
FBgn0033179	p47	p47	1409.26	0.343338	0.0767846	1.75e-06	3.16e-05
FBgn0027052	STUB1	STIP1 homology and U-box containing protein 1	380.689	0.343273	0.0906095	3.07e-05	0.000393839
FBgn0010389	htl	heartless	153.219	0.343004	0.171717	0.00368326	0.0241759
FBgn0264391	lncRNA:CR43839	long non-coding RNA:CR43839	39.4955	0.34229	0.340149	0.0223994	0.104236
FBgn0033697	Cyp6t3	Cyp6t3	29.0109	0.341798	0.320541	0.020647	0.0980681
FBgn0266116	lncRNA:CR44842	long non-coding RNA:CR44842	3.8789	0.341713	0.657175	0.0161873	0.0809193
FBgn0037327	PEK	pancreatic eIF-2alpha kinase	706.689	0.340802	0.231975	0.0103766	0.0566868
FBgn0050372	Asap	ArfGAP with SH3 domain, ankyrin repeat and PH domain	556.946	0.339851	0.171358	0.00384114	0.0250362
FBgn0261394	Prosalpha3	Proteasome alpha3 subunit	1745.94	0.339835	0.0796919	4.54e-06	7.38e-05
FBgn0035107	mri	mrityu	453.196	0.339418	0.093716	5.73e-05	0.000683963
FBgn0036813	Atg3	Autophagy-related 3	570.27	0.339372	0.0828104	9.24e-06	0.000136997
FBgn0264294	Cyt-b5	Cytochrome b5	6949.75	0.339148	0.0877125	2.34e-05	0.000310749
FBgn0035231	Pcyt2	Phosphocholine cytidylyltransferase 2	804.743	0.339131	0.0871351	2.12e-05	0.000284965
FBgn0261458	capt	capulet	1884.48	0.338996	0.108269	0.000268109	0.00264465
FBgn0020762	Atet	ABC transporter expressed in trachea	530.538	0.338813	0.137335	0.00139472	0.0108412
FBgn0038926	CG13409	None	87.3982	0.338708	0.189714	0.00571702	0.0348424
FBgn0020414	Idgf3	Imaginal disc growth factor 3	2511.83	0.338106	0.126228	0.000862361	0.00719422
FBgn0085442	NKAIN	Na,K-ATPase Interacting	1322.62	0.33795	0.112875	0.000391905	0.00369409
FBgn0031285	CG3662	None	6617.12	0.337857	0.0575202	1.02e-09	4.01e-08
[truncated: 16,405 more rows]

## Sheet: Male 1mM 8h vs 0mM 8h
Table S6. RNA-seq analysis comparing gene expression between groups of Oregon-R males exposed to sodium arsenite. Adult males were exposed to 0 mM and 1.0 mM sodium arsenite for 1, 2, 4, 8, 24 or 48 hours prior to collection.
[truncated: 17,327 more rows]

[truncated: 2 more sheets: Male 1mM 24 vs 0mM 24h, Male 1mM 48h vs 0mM 48h]
