# Supplementary material for: Conserved Molecular Responses to Arsenite Exposure in Drosophila melanogaster
Source: bioRxiv. 2026 Feb 10:2026.02.08.701855. Preprint. [Version 1] doi: 10.64898/2026.02.08.701855 (PMC12919075; doi:10.64898/2026.02.08.701855)
Supplement: Supplement 9 — Table S8. RNA-seq analysis comparing gene expression between groups of Oregon-R females exposed to NaAsO2. Adult females were exposed to 0 mM and 1.0 mM NaAsO2 for 1, 2, 4, 8, 24 or 48 hours prior to collection. [file media-9.xlsx]

## Sheet: Female 1mM 1h vs 0mM 1h
Table S8. RNA-seq analysis comparing gene expression between groups of Oregon-R females exposed to sodium arsenite. Adult females were exposed to 0 mM and 1.0 mM sodium arsenite for 1, 2, 4, 8, 24 or 48 hours prior to collection.
Condition: Female; 0 mM vs 1 mM sodium arsenite; 48 hr exposure
	sym	desc	baseMean	log2FoldChange	lfcSE	pvalue	padj
FBgn0266181	lncRNA:CRG	CASK regulatory gene	131.011	21.718	1.727	1.83e-36	2.07e-32
FBgn0264817	pre-lola-G	pre-lola-G	18.8609	19.7553	2.13198	1.32e-20	2.14e-17
FBgn0053910	His2B:CG33910	His2B:CG33910	64.5269	15.8608	10.8705	6.18e-06	0.000691097
FBgn0036419	CG13482	None	1434.1	2.00828	0.264622	1.81e-15	2.27e-12
FBgn0034480	CG16898	None	1142.66	1.88766	0.364553	1.17e-08	2.93e-06
FBgn0050031	CG30031	None	85.2569	1.82099	6.29795	0.000263048	0.0137601
FBgn0042101	CG18744	None	58.5463	1.6139	0.328067	6.21e-08	1.3e-05
FBgn0030928	CG15044	None	282.27	1.53999	0.297172	2.04e-08	4.8e-06
FBgn0034160	CG5550	None	277.599	1.48104	0.576937	2.08e-05	0.00186162
FBgn0029831	CG5966	None	1291.79	1.40501	0.596898	3.14e-05	0.00250217
FBgn0052865	lncRNA:alphagamma-element:CR32865	alphagamma-element:CR32865	152.312	1.3656	1.10723	4.59e-05	0.00334235
FBgn0037684	Srr	Serine racemase	147.72	1.2904	0.255058	3.16e-08	7.15e-06
FBgn0035290	dsb	debris buster	175.274	1.24941	0.287439	4.7e-07	7.28e-05
FBgn0040256	Ugt35C1	UDP-glycosyltransferase family 35 member C1	248.257	1.24176	0.494964	3.11e-05	0.00249518
FBgn0038484	CG5246	None	115.327	1.21885	0.449529	2.26e-05	0.00197772
FBgn0037724	Fst	Frost	1325.42	1.18921	0.502932	4.11e-05	0.00305338
FBgn0032401	Plzf	Promyelocytic leukemia zinc finger	80.7463	1.18661	0.225223	9.02e-09	2.39e-06
FBgn0042179	Ugt305A1	UDP-glycosyltransferase family 305 member A1	109.487	1.05017	0.231335	1.21e-07	2.31e-05
FBgn0032613	Nepl9	Neprilysin-like 9	63.5794	0.936952	0.398247	4.67e-05	0.00336426
FBgn0000182	BicC	Bicaudal C	465.123	0.887917	3.96454	0.000463094	0.02093
FBgn0033207	CG12826	None	24.7585	0.866849	0.768069	0.00036644	0.0176998
FBgn0004228	mex1	midgut expression 1	529.25	0.834214	0.174828	1.23e-08	3.01e-06
FBgn0032935	Atg18b	Autophagy-related 18b	269.42	0.757384	0.30672	3.73e-05	0.00286805
FBgn0017558	Pdk	Pyruvate dehydrogenase kinase	1836.38	0.748163	0.113098	1.44e-13	1.02e-10
FBgn0032400	CG6770	None	9193.74	0.723004	0.140521	1.23e-09	4.49e-07
FBgn0265512	mlt	mulet	1368.03	0.684368	0.121029	7.18e-11	3.01e-08
FBgn0035877	CG7083	None	420.475	0.680842	0.142488	9.11e-09	2.39e-06
FBgn0261560	Thor	Thor	3699.12	0.65724	0.386126	0.000207417	0.0112134
FBgn0032587	CG5953	None	697.87	0.651853	0.182953	1.93e-06	0.000245306
FBgn0029820	CG16721	None	1155.91	0.6413	0.223186	1.61e-05	0.00151014
FBgn0005612	Sox14	Sox box protein 14	475.158	0.627061	0.167173	1.07e-06	0.000143707
FBgn0028983	Spn55B	Serpin 55B	640.673	0.603217	0.340865	0.00019889	0.0108563
FBgn0036449	bmm	brummer	1308.8	0.593449	0.149681	5.59e-07	8.42e-05
FBgn0034279	CG18635	None	173.27	0.58856	0.442553	0.000484062	0.0215331
FBgn0086708	stv	starvin	1955.51	0.572008	0.508393	0.000739618	0.0295298
FBgn0031971	Sirup	Starvation-upregulated protein	691.696	0.566432	0.364549	0.000327612	0.0165254
FBgn0264702	asRNA:CR43971	antisense RNA:CR43971	27.8718	0.563709	0.549403	0.000898037	0.0342801
FBgn0067783	DPCoAC	Dephosphocoenzyme A carrier	779.225	0.559554	0.130961	2e-07	3.59e-05
FBgn0039431	plum	plum	203.463	0.556756	0.240301	7.53e-05	0.00485678
FBgn0033787	CG13321	None	4583.9	0.544002	0.284659	0.000175401	0.00976285
FBgn0033677	CG8321	None	463.795	0.541586	0.111521	1.62e-08	3.9e-06
FBgn0261842	pre-mod(mdg4)-AE	None	16.2462	0.535614	3.77829	0.00136462	0.0450842
FBgn0015801	Reg-5	Rhythmically expressed gene 5	569.656	0.521656	0.130492	8.15e-07	0.000114684
FBgn0037750	Whamy	WHAMM and JMY related	487.195	0.520605	0.219584	7.78e-05	0.00496515
FBgn0001234	lncRNA:Hsromega	Heat shock RNA omega	2135.58	0.518911	0.456255	0.000811256	0.03167
FBgn0003997	hid	head involution defective	83.7056	0.488291	0.255239	0.000213822	0.0113961
FBgn0036196	CG11658	None	372.945	0.463066	0.29753	0.000444359	0.0202452
FBgn0266569	CG42259	None	193.57	0.462244	0.235933	0.000221151	0.0117314
FBgn0030013	GIIIspla2	Phospholipase A2 group III	776.78	0.455153	0.332421	0.000633806	0.0265236
FBgn0086558	Ubi-p5E	Ubiquitin-5E	8110.09	0.4413	0.0808666	1.58e-09	5.57e-07
FBgn0250869	CG42240	None	2113.33	0.436015	0.133617	1.6e-05	0.00151014
FBgn0000221	brn	brainiac	116.546	0.435279	0.204328	0.000187577	0.0102885
FBgn0263832	Rcd5	Reduction in Cnn dots 5	1212.94	0.427164	0.10254	8.22e-07	0.000114684
FBgn0028978	trbl	tribbles	885.321	0.426753	0.221669	0.000280873	0.0145577
FBgn0027569	cert	ceramide transfer protein	713.731	0.417989	0.0993599	7.34e-07	0.000107657
FBgn0063493	GstE7	Glutathione S transferase E7	605.64	0.411175	0.339256	0.000980259	0.0367972
FBgn0263081	CG43349	None	1799.52	0.407302	0.231014	0.000408875	0.0191696
FBgn0033174	CG11125	None	247.62	0.402767	0.20561	0.000303449	0.0155849
FBgn0029824	CG3726	None	481.882	0.401041	0.126332	2.52e-05	0.00212261
FBgn0005672	spi	spitz	760.583	0.39637	0.131113	3.79e-05	0.00287935
FBgn0042086	Tsp42Eb	Tetraspanin 42Eb	1333.32	0.395785	0.388153	0.00144364	0.0472803
FBgn0039818	CG11318	None	122.862	0.389443	0.309896	0.00100085	0.0371994
FBgn0005664	Crys	Crystallin	341.288	0.386691	0.355214	0.00133028	0.0447345
FBgn0031450	Hrs	Hepatocyte growth factor regulated tyrosine kinase substrate	1065.92	0.385951	0.112707	1.38e-05	0.00134143
FBgn0053346	CG33346	None	105.371	0.383728	0.52334	0.00240404	0.0705539
FBgn0260756	CG42554	None	164.263	0.381469	0.210482	0.000438101	0.0200409
FBgn0027561	CG18659	None	1361	0.381363	0.0934656	1.48e-06	0.000192204
FBgn0259878	Fs	Follistatin	160.186	0.379168	0.350226	0.00138638	0.0456696
FBgn0037720	CG8312	None	587.976	0.377517	0.0958363	2.59e-06	0.000318547
FBgn0032451	spict	spichthyin	532.538	0.372282	0.120131	3.62e-05	0.00280302
FBgn0005660	Ets21C	Ets at 21C	351.68	0.371175	0.55066	0.00266	0.0762118
FBgn0265185	CG44250	None	2819.01	0.369669	0.265904	0.000901571	0.0342991
FBgn0030808	RhoGAP15B	Rho GTPase activating protein at 15B	608.984	0.36216	0.132925	9.19e-05	0.00567199
FBgn0003510	Sry-alpha	Serendipity alpha	82.7692	0.361619	0.482764	0.00258044	0.0749469
FBgn0027363	Stam	Signal transducing adaptor molecule	1098.96	0.359639	0.114643	3.54e-05	0.00277592
FBgn0014011	Rac2	Rac2	739.16	0.359226	0.0984122	7.91e-06	0.000835203
FBgn0052179	Krn	Keren	271.661	0.356996	0.145216	0.000163286	0.00917892
FBgn0000256	capu	cappuccino	764.843	0.351474	0.0980503	1.02e-05	0.0010534
FBgn0003231	ref(2)P	refractory to sigma P	11617.7	0.34387	0.269059	0.00123218	0.0431035
FBgn0032499	Uvrag	UV-resistance associated gene	407.821	0.340679	0.0978416	1.5e-05	0.00143397
FBgn0266417	ringer	ringmaker	287.774	0.340501	0.257893	0.00118398	0.0419368
FBgn0030314	CG11696	None	487.632	0.336063	0.116628	7.57e-05	0.00485678
FBgn0001291	Jra	Jun-related antigen	827.845	0.331947	0.154473	0.000339181	0.0168829
FBgn0027532	CG7139	None	830.765	0.324397	0.085598	5.97e-06	0.000674761
FBgn0035146	CG13893	None	207.351	0.324021	0.266991	0.00152204	0.0493911
FBgn0039091	CG10182	None	137.2	0.322708	0.526855	0.00349694	0.0916764
FBgn0035540	Syx17	Syntaxin 17	418.481	0.319404	0.148371	0.000364756	0.0176998
FBgn0028717	Lnk	Lnk	535.576	0.31826	0.0941097	2.3e-05	0.00199899
FBgn0261983	l(2)gd1	lethal (2) giant discs 1	521.81	0.31363	0.147878	0.000400579	0.0189378
FBgn0261562	CG42676	None	335.501	0.312214	0.112039	0.000108086	0.00653081
FBgn0034758	CG13510	None	2048.34	0.310318	0.232962	0.0014194	0.0466214
FBgn0265186	CG44251	None	614.802	0.308925	0.275305	0.00189502	0.0585024
FBgn0283499	InR	Insulin-like receptor	399.591	0.306773	0.241855	0.00158493	0.0504348
FBgn0033224	Nop17l	Nop17 like	1234.21	0.30504	0.0915093	2.86e-05	0.00232723
FBgn0001565	Hlc	Helicase	1711.99	0.302975	0.0767565	3.83e-06	0.000455583
FBgn0037363	Atg17	Autophagy-related 17	969.749	0.300794	0.120232	0.000211287	0.0113499
FBgn0267448	asRNA:CR45798	antisense RNA:CR45798	13.8401	0.299575	0.558858	0.00373261	0.0960702
FBgn0035850	Atg18a	Autophagy-related 18a	948.06	0.295225	0.105396	0.000116046	0.00690107
FBgn0034573	CG3295	None	690.294	0.29505	0.101258	8.98e-05	0.00560337
FBgn0034063	CG8389	None	322.013	0.292469	0.177155	0.0010133	0.0374411
FBgn0261808	cu	curled	834.228	0.291641	0.132946	0.000403924	0.0190164
FBgn0039507	mrt	martik	685.41	0.291586	0.0935435	5.58e-05	0.00381889
FBgn0030206	CG2889	None	175.879	0.288033	0.159413	0.000812841	0.03167
FBgn0025381	rush	rush hour	1433.8	0.288022	0.120373	0.00028368	0.0146361
FBgn0051106	CG31106	None	173.355	0.285094	0.32094	0.00300057	0.0830966
FBgn0033177	CG11141	None	455.537	0.283649	0.15065	0.000737027	0.0295298
FBgn0027335	Rip11	Rab11 interacting protein	1931.18	0.283562	0.0738702	6.5e-06	0.000712848
FBgn0037299	Vps37B	Vacuolar protein sorting 37B	432.028	0.283459	0.142005	0.000606898	0.0257795
FBgn0261862	whd	withered	2344.97	0.279689	0.133252	0.000518117	0.0226907
FBgn0039596	CG10000	None	87.2351	0.279316	0.408375	0.00415194	0.10356
FBgn0036324	CG12520	None	47.8696	0.27838	0.309444	0.00308259	0.0847449
FBgn0001202	hook	hook	519.28	0.276542	0.0818666	3.02e-05	0.00243892
FBgn0266696	Svil	Supervillin	2581.43	0.272879	0.0470469	5.24e-10	1.97e-07
FBgn0030316	CG11695	None	258.698	0.270769	0.194026	0.00174125	0.0546511
FBgn0035589	CHMP2B	Charged multivesicular body protein 2b	392.992	0.269883	0.199195	0.00185595	0.0577695
FBgn0042105	CG18748	None	228.694	0.267828	0.325477	0.00364634	0.0949308
FBgn0264357	SNF4Agamma	SNF4/AMP-activated protein kinase gamma subunit	2865.81	0.263494	0.0706797	1.1e-05	0.00112051
FBgn0000357	Cp18	Chorion protein 18	1707.2	0.259685	1.00763	0.000492074	0.0218037
FBgn0036257	RhoGAP68F	Rho GTPase activating protein at 68F	1075.43	0.254313	0.115084	0.000498201	0.0219889
FBgn0030671	CG8134	None	510.808	0.253789	0.123342	0.000661074	0.0273607
FBgn0050345	CG30345	None	332.399	0.252062	0.204108	0.00251403	0.0733821
FBgn0030484	GstT4	Glutathione S transferase T4	1044.94	0.248505	0.213643	0.00283397	0.0800526
FBgn0051467	CG31467	None	19.9786	0.247177	0.395884	0.00541346	0.126117
FBgn0034140	Lst	Limostatin	950.524	0.241815	0.306571	0.00454201	0.110366
FBgn0030927	CG15046	None	57.1422	0.241299	0.416838	0.00590377	0.134765
FBgn0033302	Cyp6a14	Cyp6a14	294.885	0.240795	0.215727	0.00320206	0.086269
FBgn0015221	Fer2LCH	Ferritin 2 light chain homologue	13858.2	0.239639	0.187169	0.00262378	0.0758211
FBgn0038638	CG7702	None	253.073	0.234096	0.197491	0.00312078	0.0854385
FBgn0053301	CG33301	None	198.889	0.233675	0.357457	0.00569364	0.131291
FBgn0067102	GlcT	Glucosylceramide synthase	717.922	0.229395	0.148757	0.00190732	0.0587216
FBgn0036298	nst	nesthocker	957.366	0.228213	0.0801473	0.000161036	0.00914343
FBgn0038321	CG6218	None	331.203	0.227905	0.165178	0.00249842	0.0731339
FBgn0030053	CG12081	None	485.817	0.227293	0.128066	0.00130484	0.0443802
FBgn0038168	omd	oocyte maintenance defects	800.167	0.226073	0.117684	0.00101674	0.0374411
FBgn0051683	CG31683	None	1054.79	0.225547	0.247846	0.00456147	0.110601
FBgn0003209	raw	raw	788.654	0.225193	0.120277	0.0011155	0.0401404
FBgn0036643	Syx8	Syntaxin 8	215.323	0.221398	0.177505	0.00320674	0.086269
FBgn0034110	Atg9	Autophagy-related 9	469.068	0.215965	0.184283	0.0037299	0.0960702
FBgn0019890	Smg5	Smg5 nonsense mediated mRNA decay factor	1268.73	0.215281	0.205269	0.00436224	0.107144
FBgn0260632	dl	dorsal	1217.96	0.214684	0.117746	0.00130796	0.0443802
FBgn0031190	CG12576	None	1717.14	0.213706	0.123202	0.00153964	0.0493911
FBgn0027616	Ythdc1	YTH domain containing 1	1113.52	0.213413	0.0663689	7.28e-05	0.00478065
FBgn0033980	Cyp6a20	Cyp6a20	492.614	0.212396	0.315467	0.00649386	0.14373
FBgn0053193	sav	salvador	597.972	0.21236	0.116437	0.00132789	0.0447345
FBgn0283712	LIMK1	LIM domain kinase 1	490.804	0.209099	0.129579	0.0019636	0.0602899
FBgn0016794	dos	daughter of sevenless	926.912	0.208273	0.154115	0.00306049	0.0844513
FBgn0036545	GXIVsPLA2	GXIVsPLA2	311.318	0.207829	0.134199	0.0022159	0.0664125
FBgn0030100	CG12106	None	196.866	0.205939	0.196191	0.00476905	0.11465
FBgn0031267	Ipk2	Ipk2	575.072	0.20475	0.143433	0.00278179	0.0793723
FBgn0035636	Cralbp	Cellular retinaldehyde binding protein	23.8402	0.203624	0.442611	0.00792971	0.1635
FBgn0032399	CG6785	None	46.2233	0.203059	0.347438	0.00773765	0.161009
FBgn0038100	Paip2	polyA-binding protein interacting protein 2	1477.26	0.201888	0.153131	0.00339906	0.0901549
FBgn0263981	asRNA:CR43730	antisense RNA:CR43730	14.4952	0.200924	0.519123	0.00475103	0.11446
FBgn0041160	comm2	comm2	118.358	0.198931	0.252292	0.00653806	0.14373
FBgn0013279	Hsp70Bc	Heat-shock-protein-70Bc	592.95	0.198363	0.498247	0.00592172	0.134898
FBgn0029860	CG15891	None	241.457	0.198135	0.177783	0.00474662	0.11446
FBgn0015793	Rab19	Rab19	279.432	0.197787	0.159263	0.00396579	0.100695
FBgn0267468	asRNA:CR45818	antisense RNA:CR45818	128.615	0.19682	0.251287	0.00670527	0.14514
FBgn0051211	CG31211	None	757.886	0.196228	0.103396	0.00129865	0.0443802
FBgn0033448	hebe	hebe	1029.62	0.195921	0.165676	0.00440629	0.107763
FBgn0033266	Socs44A	Suppressor of Cytokine Signaling at 44A	520.839	0.192936	0.111602	0.0018006	0.0563574
FBgn0000482	dor	deep orange	295.218	0.192797	0.125266	0.00251989	0.0733821
FBgn0039613	Nepl20	Neprilysin-like 20	19.4516	0.19114	0.376067	0.00914207	0.176273
FBgn0028950	CG15255	None	1280.77	0.190576	0.232557	0.00694653	0.148893
FBgn0035995	CG3529	None	738.655	0.190415	0.120725	0.00239878	0.0705539
FBgn0032005	Snx6	Sorting nexin 6	1356.11	0.189871	0.0723585	0.000335627	0.0167799
FBgn0037518	CG2641	None	129.602	0.188761	0.198677	0.00632597	0.141539
FBgn0037653	Iru	Iruka	765.974	0.18678	0.0897598	0.000988262	0.0369747
FBgn0038058	CG5608	None	292.587	0.185993	0.148863	0.00434084	0.106857
FBgn0039109	CG10365	None	942.926	0.185817	0.191709	0.00639994	0.142348
FBgn0266489	CG45088	None	482.647	0.18566	0.262857	0.00798663	0.163916
FBgn0026620	tacc	transforming acidic coiled-coil protein	1416.97	0.185479	0.105913	0.00182195	0.0568679
FBgn0010041	GstD5	Glutathione S transferase D5	310.717	0.183592	0.412149	0.00967018	0.183945
FBgn0033716	Den1	Deneddylase 1	485.088	0.183309	0.126443	0.00316419	0.0859427
FBgn0037655	Kcmf1	Potassium channel modulatory factor 1	2788.49	0.181004	0.0863648	0.000998015	0.0371994
FBgn0001994	crp	cropped	1488.78	0.180405	0.117727	0.00279588	0.0793736
FBgn0034247	CG6484	None	3983.93	0.180119	0.250809	0.00838191	0.167409
FBgn0039209	REPTOR	Repressed by TOR	526.569	0.179654	0.154621	0.0052719	0.123327
FBgn0037074	CG7324	None	1445.23	0.179643	0.106853	0.00215327	0.0648795
FBgn0032124	CG17855	None	156.203	0.178505	0.213183	0.00782843	0.1623
FBgn0031740	CG7239	None	384.878	0.176938	0.123457	0.00342127	0.0903806
FBgn0001297	kay	kayak	1598.18	0.176779	0.169646	0.00644598	0.143091
FBgn0030434	Brms1	BRMS1 transcriptional repressor	779.012	0.176764	0.1342	0.00419215	0.104333
FBgn0040723	CG5011	None	937.638	0.171926	0.175959	0.00736608	0.154414
FBgn0001987	Gli	Gliotactin	418.955	0.171303	0.191225	0.00809574	0.164818
FBgn0032699	CG10383	None	945.412	0.167813	0.275989	0.0104081	0.194062
FBgn0034199	Gbp1	Growth-blocking peptide 1	155.793	0.165853	0.229415	0.00981814	0.185821
FBgn0262937	Rabex-5	Rabaptin-5-associated exchange factor for Rab5	359.742	0.165721	0.123257	0.00437148	0.107144
FBgn0034542	Fem-1	Fem-1	688.313	0.164702	0.151095	0.00678242	0.146529
FBgn0031536	Cog3	Component of oligomeric golgi complex 3	354.01	0.164663	0.13958	0.00587018	0.134765
FBgn0243512	puc	puckered	726.104	0.164654	0.166137	0.00782722	0.1623
FBgn0004841	TkR86C	Tachykinin-like receptor at 86C	5.92914	0.163225	0.460989	0.00733945	0.154208
FBgn0037974	CG12224	None	460.279	0.162914	0.345251	0.0122136	0.212966
FBgn0035975	PGRP-LA	Peptidoglycan recognition protein LA	255.324	0.162268	0.225273	0.0102703	0.192445
FBgn0003943	Ubi-p63E	Ubiquitin-63E	5290.86	0.161006	0.135353	0.00596484	0.135335
FBgn0039260	Smg6	Smg6	1084.67	0.159981	0.174544	0.00903612	0.175395
FBgn0262114	RanBPM	Ran-binding protein M	2284.37	0.159245	0.115137	0.00429194	0.105883
FBgn0013773	Cyp6a22	Cyp6a22	661.178	0.158458	0.137913	0.00653837	0.14373
FBgn0003464	sol	small optic lobes	1456.81	0.158325	0.0889428	0.00207739	0.0629287
FBgn0035715	Ist1	None	1163.16	0.158255	0.157216	0.00820052	0.165756
FBgn0033206	DCTN4-p62	Dynactin 4, p62 subunit	495.535	0.157563	0.119251	0.00486578	0.115988
FBgn0030929	CG15043	None	4987.36	0.157077	0.221687	0.0110317	0.201369
FBgn0038053	CG18549	None	509.899	0.156491	0.103924	0.003497	0.0916764
FBgn0029778	RhoGAP5A	Rho GTPase activating protein at 5A	395.975	0.156386	0.130016	0.00607091	0.13719
FBgn0004397	Vinc	Vinculin	1646.4	0.155731	0.0992868	0.0031305	0.0854385
FBgn0030528	CG11095	None	170.525	0.15516	0.143176	0.00751537	0.156962
FBgn0031762	CG9098	None	94.9486	0.151844	0.174268	0.010461	0.194726
FBgn0030347	CG15739	None	546.079	0.150593	0.205259	0.0118411	0.20917
FBgn0035346	CG1146	None	688.762	0.149341	0.150313	0.00918583	0.176815
FBgn0085417	natalisin	natalisin	12.0228	0.149337	0.356554	0.0141903	0.236484
FBgn0259201	CG42305	None	680.597	0.148154	0.241892	0.0130247	0.222918
FBgn0016078	wun	wunen	626.911	0.147729	0.108704	0.00490435	0.116662
FBgn0033925	CG8617	None	282.361	0.146888	0.143429	0.00898525	0.175382
FBgn0264785	Hph	HIF prolyl hydroxylase	1526.59	0.145985	0.122936	0.00683106	0.147298
FBgn0040153	l(1)G0469	lethal (1) G0469	309.246	0.145206	0.166371	0.0113322	0.20515
FBgn0034735	CG4610	None	366.102	0.144846	0.1176	0.00636097	0.14176
FBgn0040475	SH3PX1	SH3 and PX domain containing 1	1321.76	0.144089	0.129064	0.00789423	0.163066
FBgn0031399	mio	missing oocyte	442.476	0.143753	0.12111	0.00697155	0.148907
FBgn0058469	lncRNA:CR40469	long non-coding RNA:CR40469	55.8562	0.143557	0.411234	0.0115462	0.206425
FBgn0035981	CG4452	None	911.936	0.143162	0.116759	0.00651805	0.14373
FBgn0026563	CG1979	None	25.6872	0.141996	0.375089	0.0145399	0.241242
FBgn0011202	dia	diaphanous	781.236	0.140094	0.103738	0.00528281	0.123327
FBgn0032455	Pih1D1	PIH1 domain containing 1	655.56	0.13988	0.130386	0.00887133	0.174326
FBgn0037315	Cerk	Ceramide kinase	959.344	0.139172	0.0927172	0.00398782	0.100802
FBgn0027598	cindr	CIN85 and CD2AP related	1350.66	0.138895	0.0962061	0.00445875	0.108576
FBgn0039538	CG12883	None	274.815	0.138296	0.155494	0.0120751	0.211857
FBgn0029092	ced-6	ced-6	3638.15	0.137445	0.0996298	0.00509594	0.119459
FBgn0037293	CG12007	None	436.106	0.136758	0.152456	0.012172	0.212568
FBgn0085810	CR41597	None	278.829	0.136233	0.228192	0.0153862	0.248
FBgn0264507	asRNA:CR43906	antisense RNA:CR43906	13.8314	0.136194	0.382884	0.0144479	0.240422
FBgn0032474	DnaJ-H	DnaJ homolog	786.273	0.135689	0.129257	0.00962278	0.183832
FBgn0263512	Vsx2	Visual system homeobox 2	7.00929	0.135247	0.345077	0.0167251	0.259947
FBgn0028955	CG8788	None	645.7	0.134906	0.144916	0.0118342	0.20917
FBgn0039492	CG6051	None	1060.51	0.134048	0.0884769	0.00401867	0.101283
FBgn0030499	CG11178	None	424.67	0.133861	0.13349	0.0106408	0.196456
FBgn0259192	CG42296	None	6.87216	0.133682	0.397104	0.0129338	0.222772
FBgn0032435	Oatp33Eb	Organic anion transporting polypeptide 33Eb	651.805	0.133593	0.18526	0.0151472	0.24555
FBgn0086358	Tab2	TAK1-associated binding protein 2	1269.9	0.133326	0.1253	0.00959531	0.183758
FBgn0027609	morgue	modifier of rpr and grim, ubiquitously expressed	371.977	0.133176	0.126452	0.00980061	0.1858
FBgn0036740	Vps60	Vacuolar protein sorting 60	845.512	0.13308	0.120637	0.00894935	0.175249
FBgn0037911	CG10898	None	231.429	0.132014	0.133269	0.0110762	0.201855
FBgn0033347	CG8248	None	25.1444	0.131909	0.275676	0.0174279	0.266827
FBgn0063497	GstE3	Glutathione S transferase E3	1198.45	0.130578	0.241521	0.0171053	0.263709
FBgn0028546	ics	icarus	616.69	0.130035	0.11092	0.00806014	0.164456
FBgn0033739	Dyb	Dystrobrevin	547.224	0.129917	0.113463	0.00850426	0.168993
FBgn0023169	AMPKalpha	AMP-activated protein kinase alpha subunit	1959.13	0.129886	0.0658551	0.00172235	0.0542085
FBgn0032195	CG4908	None	199.359	0.129643	0.131999	0.0115206	0.206294
FBgn0036805	Chmp1	Charged multivesicular body protein 1	992.327	0.129567	0.147777	0.0136564	0.229278
FBgn0035251	Vta1	Vesicle trafficking 1	1033.8	0.128867	0.130278	0.0114722	0.206081
FBgn0031454	HemK2	HemK methyltransferase 2	185.092	0.128672	0.154493	0.0146565	0.241711
FBgn0039664	CG2006	None	120.259	0.128289	0.16358	0.015569	0.250233
FBgn0032170	CG4658	None	1185.45	0.128194	0.0957294	0.00589836	0.134765
FBgn0034878	pita	pita	980.135	0.127313	0.131838	0.0121505	0.212521
FBgn0004369	Ptp99A	Protein tyrosine phosphatase 99A	581.023	0.126985	0.108981	0.00838599	0.167409
FBgn0037900	CG5276	None	321.483	0.125666	0.14765	0.0148645	0.243411
FBgn0015222	Fer1HCH	Ferritin 1 heavy chain homologue	17466.5	0.125167	0.164738	0.0166655	0.259947
FBgn0010417	Taf6	TBP-associated factor 6	712.571	0.124468	0.117433	0.0105163	0.19532
FBgn0014340	mof	males absent on the first	311.533	0.123156	0.154566	0.0164897	0.258637
FBgn0036059	nudE	nudE	1217	0.123015	0.116379	0.0107197	0.196945
FBgn0266276	asRNA:CR44961	antisense RNA:CR44961	3.53759	0.122013	0.537164	0.00238623	0.0705539
FBgn0033659	Damm	Death associated molecule related to Mch2 caspase	721.027	0.121025	0.18416	0.0189897	0.282323
FBgn0033212	LRR	Leucine-rich repeat	847.583	0.120279	0.105064	0.00923762	0.177209
FBgn0032702	CG10376	None	494.306	0.119808	0.118482	0.0120717	0.211857
FBgn0029895	CG14441	None	171.041	0.119119	0.138115	0.0158508	0.252963
FBgn0002791	mr	morula	354.187	0.118891	0.131648	0.0148585	0.243411
FBgn0043796	CG12219	None	457.562	0.118797	0.132488	0.0150396	0.244508
FBgn0263080	CG43348	None	530.517	0.118668	0.225775	0.0205332	0.297823
FBgn0033792	CG13325	None	135.287	0.116996	0.224935	0.0211225	0.303642
FBgn0001941	ifc	infertile crescent	1883.34	0.115462	0.0938501	0.00806345	0.164456
FBgn0263492	asRNA:CR43481	antisense RNA:CR43481	55.3543	0.115348	0.210894	0.0215178	0.306963
FBgn0016701	Rab4	Rab4	1262.57	0.114826	0.122563	0.0146268	0.24162
FBgn0039554	CG5003	None	640.546	0.114278	0.130153	0.0163699	0.257609
FBgn0261458	capt	capulet	2970.38	0.114194	0.10447	0.0108034	0.198161
FBgn0267665	lncRNA:CR46003	long non-coding RNA:CR46003	2.87131	0.113865	0.438788	0.00490763	NA
FBgn0001225	Hsp26	Heat shock protein 26	6902.99	0.113365	0.202269	0.022178	0.310904
FBgn0034894	sigmar	salivary glands marred	780.038	0.11306	0.124081	0.0156411	0.250694
FBgn0264494	CG17646	None	988.132	0.112787	0.151516	0.0203199	0.295109
FBgn0038316	CG6276	None	542.209	0.112751	0.11314	0.0133099	0.225808
FBgn0037092	M6	M6	228.649	0.112399	0.135571	0.0181792	0.275713
FBgn0283469	Vps4	Vacuolar protein sorting 4	1386.77	0.112176	0.092248	0.00851021	0.168993
FBgn0031768	IPIP	Inositol phosphatase interacting protein	406.864	0.111464	0.105738	0.0119864	0.210957
FBgn0031883	Caper	Caper	1575.1	0.11123	0.0829496	0.00660774	0.144185
FBgn0024945	NitFhit	Nitrilase and fragile histidine triad fusion protein	444.564	0.110876	0.108555	0.0128886	0.222333
FBgn0015279	Pi3K92E	Phosphatidylinositol 3-kinase 92E	901.255	0.109931	0.105109	0.0123619	0.215218
FBgn0031739	CG14005	None	415.827	0.109924	0.154488	0.0219725	0.30879
FBgn0037648	CG11975	None	424.226	0.109349	0.107381	0.0131556	0.223862
FBgn0037917	wkd	whacked	697.019	0.108881	0.0978905	0.010855	0.198786
FBgn0046301	CG7148	None	266.793	0.108737	0.118941	0.0163093	0.257609
FBgn0035315	CG8960	None	11.1457	0.108529	0.512313	0.00287087	0.0806915
FBgn0028497	CG3530	None	693.96	0.107322	0.0845124	0.00786521	0.162764
FBgn0039809	CG15547	None	32.8946	0.107224	0.232161	0.0252861	0.336688
FBgn0013278	Hsp70Bb	Heat-shock-protein-70Bb	1645.03	0.106728	0.31518	0.0245082	0.329665
FBgn0031460	CG15399	None	5.98943	0.10659	0.347897	0.0200339	0.292082
FBgn0030006	CG17982	None	168.568	0.105585	0.150247	0.0237564	0.321465
FBgn0030894	Mvb12	Multivesicular body subunit 12	791.525	0.105514	0.130975	0.0206455	0.299069
FBgn0286723	hll	heimdall	112.858	0.105459	0.301485	0.025834	0.340207
FBgn0032231	CG5056	None	321.657	0.105304	0.135886	0.0217427	0.307616
FBgn0031782	WDR79	WD repeat domain 79	268.088	0.104962	0.115325	0.0171267	0.263709
FBgn0033609	Fbl6	F-box and leucine-rich repeat protein 6	370.767	0.104836	0.121194	0.0187223	0.27945
FBgn0030893	RhoGAP16F	Rho GTPase activating protein at 16F	203.797	0.104555	0.156442	0.0249197	0.333611
FBgn0022027	Vps25	Vacuolar protein sorting 25	310.914	0.10433	0.137492	0.0225797	0.311892
FBgn0033153	Gadd45	Growth arrest and DNA damage-inducible 45	400.948	0.104216	0.22161	0.0265489	0.346615
FBgn0037877	CG6689	None	368.008	0.104161	0.118091	0.0182617	0.275975
FBgn0032117	FucTB	alpha1,3-fucosyltransferase B	75.7747	0.103159	0.167576	0.0263201	0.345401
FBgn0039310	CG11878	None	1197.86	0.102899	0.179174	0.026733	0.347114
FBgn0031950	Herp	Homocysteine-induced endoplasmic reticulum protein	888.682	0.102636	0.103178	0.0147122	0.24197
FBgn0037094	CG7611	None	1656.36	0.102199	0.0858176	0.00964798	0.183832
FBgn0028424	JhI-26	Juvenile hormone-inducible protein 26	459.91	0.101768	0.178824	0.0273394	0.351831
FBgn0264676	lncRNA:CR43961	long non-coding RNA:CR43961	23.3733	0.101657	0.260702	0.028373	0.359981
FBgn0033127	Tsp42Ef	Tetraspanin 42Ef	707.591	0.101655	0.125417	0.0215189	0.306963
FBgn0051989	Cap-D3	Chromosome associated protein D3	182.128	0.101533	0.139571	0.0245872	0.329941
FBgn0033945	CG12868	None	376.513	0.100486	0.192071	0.0281621	0.359552
FBgn0000028	acj6	abnormal chemosensory jump 6	9.27371	0.100038	0.308745	0.026966	0.348698
FBgn0266671	Sec6	Secretory 6	227.035	0.0998318	0.137595	0.0252985	0.336688
FBgn0036309	Hip1	Huntingtin interacting protein 1	385.353	0.0995461	0.120556	0.0214867	0.306963
FBgn0016076	vri	vrille	919.025	0.0990805	0.180049	0.0288726	0.363504
FBgn0028473	Non1	Novel nucleolar protein 1	8786.97	0.0990105	0.120906	0.0219099	0.308293
FBgn0036376	Liprin-beta	Liprin-beta	1071.75	0.098385	0.0912803	0.0127255	0.220192
FBgn0026749	Yippee	Yippee	427.028	0.0982839	0.108272	0.0184775	0.276892
FBgn0032681	CG10283	None	220.744	0.0981855	0.137729	0.0264006	0.345986
FBgn0267073	lncRNA:CR45517	long non-coding RNA:CR45517	83.686	0.0981731	0.22415	0.0298436	0.368931
FBgn0036980	RhoBTB	Rho-related BTB domain containing	1181.24	0.0981564	0.107827	0.0184021	0.276865
FBgn0031973	Spn28Dc	Serpin 28Dc	461.034	0.0981147	0.239175	0.030097	0.369637
FBgn0025631	moody	moody	394.891	0.0979512	0.163042	0.0292081	0.365069
FBgn0267815	asRNA:CR46140	antisense RNA:CR46140	28.6885	0.0974899	0.338009	0.0218345	0.307616
FBgn0035542	DOR	Diabetes and obesity regulated	1903.65	0.0974258	0.134456	0.0262761	0.345225
FBgn0086785	Vps36	Vacuolar protein sorting 36	272.596	0.0972429	0.110966	0.0199563	0.291462
FBgn0035268	CG8001	None	675.771	0.0970668	0.111661	0.0202887	0.295034
FBgn0037647	RagA-B	Ras-related GTP binding A/B	409.918	0.0967461	0.112425	0.0207329	0.299566
FBgn0262962	CG43273	None	63.0074	0.0965927	0.171209	0.0302841	0.370726
FBgn0000808	gd	gastrulation-defective	77.4318	0.0953129	0.162537	0.0309108	0.373465
FBgn0037623	CG9801	None	295.201	0.0952849	0.114126	0.022218	0.31108
FBgn0039402	Vps2	Vacuolar protein sorting 2	620.805	0.0950173	0.124225	0.0254841	0.33836
FBgn0051357	CG31357	None	516.638	0.0949531	0.114282	0.022489	0.311892
FBgn0030600	hiw	highwire	295.034	0.0949447	0.170041	0.031337	0.375664
FBgn0036040	CG6749	None	23.1735	0.0946877	0.226067	0.0319892	0.379271
FBgn0035107	mri	mrityu	749.211	0.094543	0.106172	0.0199407	0.291462
FBgn0030603	CG5541	None	1396.35	0.0945136	0.0755985	0.008905	0.174683
FBgn0260049	flr	flare	1854.86	0.0941769	0.100556	0.018091	0.275115
FBgn0030881	CG12985	None	6.71601	0.0939485	0.284955	0.0314522	0.375664
FBgn0035444	CG12012	None	521.787	0.0938079	0.128593	0.0275322	0.353507
FBgn0000454	Dip-B	Dipeptidase B	4574.47	0.0932291	0.107224	0.021159	0.303782
FBgn0026378	Rep	Rab escort protein	291.737	0.0931683	0.133418	0.0291547	0.364805
FBgn0031374	Wdr62	WD repeat domain 62	1051.34	0.092748	0.09934	0.0184616	0.276892
FBgn0004389	bnk	bottleneck	7.85931	0.0927458	0.464142	0.00397669	0.100746
FBgn0039038	CG6688	None	25.0389	0.0926882	0.239674	0.0334226	0.388624
FBgn0266195	Tgs1	Trimethylguanosine synthase 1	393.184	0.092474	0.111361	0.0231813	0.316419
FBgn0036843	Sfxn2	Sideroflexin 2	269.165	0.0924604	0.121458	0.0265659	0.346615
FBgn0037554	DNApol-iota	DNA polymerase iota	388.249	0.0923861	0.132294	0.0295185	0.36689
FBgn0035983	CG4080	None	740.55	0.092317	0.108815	0.0223608	0.311535
FBgn0031048	CG12237	None	922.383	0.0922674	0.109816	0.0227647	0.312632
FBgn0028577	hfp	half pint	1723.36	0.0916888	0.0840863	0.013011	0.222918
FBgn0261703	gce	germ cell-expressed bHLH-PAS	400.592	0.0916263	0.156564	0.0333005	0.388624
FBgn0035951	CG5068	None	391.066	0.0915771	0.1032	0.0207104	0.299566
FBgn0052537	CG32537	None	265.758	0.0914822	0.131929	0.0301616	0.370028
FBgn0023508	Ocrl	Oculocerebrorenal syndrome of Lowe	907.628	0.0913717	0.0968982	0.0183132	0.275975
FBgn0015803	RtGEF	Rho-type guanine nucleotide exchange factor	897.781	0.0911938	0.0999283	0.0196519	0.288376
FBgn0052343	Atac3	Ada2a-containing complex component 3	291.076	0.0909194	0.130666	0.030327	0.370849
FBgn0050443	Opbp	Optix-binding protein	343.823	0.0908934	0.109452	0.0236121	0.320181
FBgn0052594	be	ben	339.984	0.0904612	0.124421	0.0290437	0.364222
FBgn0036813	Atg3	Autophagy-related 3	706.5	0.0902756	0.0956411	0.0184607	0.276892
FBgn0031457	Snx21	Sorting nexin 21	326.601	0.0897386	0.121726	0.0288292	0.363504
FBgn0038012	CG10013	None	15.2425	0.0896353	0.258515	0.0352263	0.397625
FBgn0051441	CG31441	None	105.741	0.0894422	0.153277	0.034841	0.396843
FBgn0027581	CG6191	None	848.251	0.0892919	0.124398	0.0300238	0.369409
FBgn0036356	CG10222	None	172.908	0.0891636	0.141319	0.0338816	0.39144
FBgn0038548	CG17806	None	153.332	0.0883271	0.137934	0.0340729	0.392047
FBgn0035461	ntc	nutcracker	203.857	0.0879979	0.148633	0.0357233	0.402278
FBgn0035137	CG1233	None	465.458	0.0879261	0.123836	0.0310564	0.3745
FBgn0086442	mib2	mind bomb 2	983.033	0.0876828	0.0986532	0.0214837	0.306963
FBgn0030460	Coq5	Coenzyme Q5	289.7	0.0869017	0.106072	0.0253383	0.33682
FBgn0020620	RN-tre	Related to the N terminus of tre oncogene	796.052	0.0864679	0.0973806	0.0217897	0.307616
FBgn0267715	asRNA:CR46048	antisense RNA:CR46048	13.266	0.0864444	0.360684	0.011379	0.205386
FBgn0001168	h	hairy	910.66	0.0863832	0.151036	0.0373182	0.41481
FBgn0259985	Mppe	Metallophosphoesterase	372.691	0.0861735	0.120763	0.0316875	0.376541
FBgn0052529	Hers	Histone gene-specific Epigenetic Repressor in late S phase	514.282	0.0861277	0.116029	0.0300457	0.369409
FBgn0010395	Itgbn	Integrin betanu subunit	164.325	0.0858317	0.140956	0.0368408	0.410922
FBgn0033639	CG9003	None	709.808	0.0857085	0.129653	0.0347595	0.396314
FBgn0037279	CG1129	None	625.56	0.0856636	0.112151	0.0289566	0.363938
FBgn0036005	pall	pallbearer	354.697	0.0855672	0.123177	0.0330551	0.386749
FBgn0050159	CG30159	None	720.752	0.0854231	0.0946832	0.0212904	0.305279
FBgn0030364	Lsm12a	LSM12 homolog a	1298.04	0.0853504	0.102142	0.0248648	0.333271
FBgn0051072	Lerp	lysosomal enzyme receptor protein	984.507	0.0849377	0.121019	0.0329649	0.386749
FBgn0011655	Med	Medea	750.592	0.0848106	0.101425	0.0249806	0.33403
FBgn0035625	Blimp-1	Blimp-1	175.448	0.0847823	0.14804	0.0385876	0.424539
FBgn0035763	mrva	minerva	1727.91	0.0845233	0.0926485	0.0209632	0.301736
FBgn0036046	Ilp2	Insulin-like peptide 2	30.6878	0.0841816	0.187604	0.0395297	0.430295
FBgn0053542	upd3	unpaired 3	93.3335	0.0837719	0.242396	0.0398589	0.431385
FBgn0022986	qkr58E-1	quaking related 58E-1	420.006	0.0831727	0.109941	0.0303777	0.371067
FBgn0034442	CG11257	None	66.5574	0.0826958	0.149666	0.0407215	0.43862
FBgn0039470	CG6296	None	50.052	0.0826737	0.291917	0.0347508	0.396314
FBgn0035253	Srrm234	Serine-arginine repetitive matrix 2/3/4	1922.64	0.0822505	0.090526	0.0215977	0.306963
FBgn0003751	trk	trunk	44.4067	0.0821343	0.168383	0.0415257	0.443897
FBgn0032645	CG15142	None	22.1855	0.0820867	0.195398	0.0414162	0.443238
FBgn0261113	Xrp1	Xrp1	8394	0.0820069	0.158421	0.0416614	0.444562
FBgn0033886	Rpn13	Regulatory particle non-ATPase 13	2122.03	0.0820013	0.0979776	0.0257095	0.339404
FBgn0025634	CG13367	None	453.701	0.0819935	0.105327	0.0294049	0.366685
FBgn0045064	bwa	brain washing	300.868	0.0815991	0.122968	0.0371092	0.413508
FBgn0011305	Rsf1	Repressor splicing factor 1	395.874	0.0815654	0.0992993	0.026791	0.347146
FBgn0039215	CG6695	None	985.855	0.0815237	0.080104	0.0166299	0.259947
FBgn0085245	CG34216	None	34.8762	0.0815008	0.199506	0.041974	0.444781
FBgn0000520	dwg	deformed wings	317.442	0.0813169	0.119718	0.0363003	0.405293
FBgn0015522	olf186-M	olf186-M	1081.73	0.0811567	0.116782	0.0353637	0.398777
FBgn0042641	frc	fringe connection	713.514	0.0806999	0.0912444	0.0232381	0.316728
FBgn0031174	CG1486	None	754.627	0.0805998	0.0845905	0.0196521	0.288376
FBgn0039290	CG13654	None	138.125	0.0805211	0.185409	0.0429308	0.450394
FBgn0032202	REPTOR-BP	REPTOR-binding partner	353.326	0.0802928	0.144963	0.0429195	0.450394
FBgn0037780	ohgt	ohgata	455.637	0.0801256	0.0887924	0.0223532	0.311535
FBgn0043362	bchs	blue cheese	183.572	0.0797995	0.162548	0.0438867	0.456187
FBgn0039711	CG7824	None	350.904	0.0797686	0.104299	0.0311674	0.374639
FBgn0034970	yki	yorkie	821.088	0.0794166	0.0899926	0.0236331	0.320181
FBgn0036948	CG7298	None	777.938	0.0793783	0.205926	0.0440569	0.456695
FBgn0038466	CG8907	None	772.358	0.0793325	0.146548	0.0440885	0.456695
FBgn0086656	shrb	shrub	1560.98	0.0792577	0.100742	0.0298255	0.368931
FBgn0260027	CG42495	None	37.9995	0.0792536	0.174345	0.0443095	0.456797
FBgn0033139	Tsp42Er	Tetraspanin 42Er	390.208	0.0791897	0.148484	0.0443496	0.456797
FBgn0031871	Fgop2	Fibroblast growth factor receptor 1 oncogene partner 2	500.557	0.0791839	0.107553	0.0334517	0.388624
FBgn0035232	CG12099	None	1236.21	0.0789755	0.0907179	0.0244411	0.329547
FBgn0030872	Ucp4A	Ucp4A	685.257	0.0786119	0.0997443	0.029955	0.369409
FBgn0086695	hd	humpty dumpty	521.49	0.0782362	0.135346	0.0441376	0.456695
FBgn0264987	lncRNA:CR44138	long non-coding RNA:CR44138	322.375	0.0780796	0.244497	0.0445515	0.458099
FBgn0022935	D19A	D19A	581.869	0.0779927	0.110056	0.0360633	0.403432
FBgn0039286	dan	distal antenna	14.164	0.0779823	0.284873	0.037921	0.419246
FBgn0029766	CG15784	None	14334.9	0.0775023	0.189312	0.0460171	0.463924
FBgn0261461	RhoGAP18B	Rho GTPase activating protein at 18B	798.227	0.0769645	0.101248	0.0326211	0.384549
FBgn0085205	CG34176	None	560.539	0.076846	0.130699	0.0449762	0.458856
FBgn0266186	Vamp7	Vesicle-associated membrane protein 7	950.783	0.0765388	0.0901874	0.0264258	0.345986
FBgn0000356	Cp16	Chorion protein 16	571.071	0.0762455	0.466293	0.00485376	0.115988
FBgn0050424	CG30424	None	133.319	0.0761629	0.17309	0.0476786	0.472602
FBgn0031606	CG15439	None	544.208	0.0758469	0.113888	0.0405888	0.437608
FBgn0039773	CG2224	None	339.757	0.0757332	0.102051	0.0345478	0.395163
FBgn0032882	Ns4	Nucleostemin 4	472.234	0.0757176	0.102606	0.0348882	0.396957
FBgn0261538	CG42662	None	36.9462	0.0755581	0.235051	0.0474767	0.472218
FBgn0043854	slam	slow as molasses	442.61	0.0753683	0.136558	0.0479505	0.472602
FBgn0027932	Akap200	A kinase anchor protein 200	5340.83	0.0752153	0.0990811	0.0334116	0.388624
FBgn0261805	CG42751	None	13.3316	0.0748796	0.234562	0.0481896	0.473062
FBgn0033889	CG6701	None	1396.22	0.0748227	0.10215	0.0357454	0.402278
FBgn0034816	CG3085	None	148.6	0.0748045	0.147309	0.0495144	0.482296
FBgn0031909	CG5181	None	217.171	0.0740497	0.121137	0.0460547	0.463924
FBgn0030183	CG15309	None	373.586	0.0740474	0.105611	0.0387779	0.42539
FBgn0037646	CAHbeta	Carbonic anhydrase beta	222.445	0.0736725	0.125618	0.0480402	0.472602
FBgn0259245	DIP-beta	Dpr-interacting protein beta	17.8869	0.0735697	0.175482	0.0507209	0.487041
FBgn0033382	Hydr1	alpha/beta hydrolase 1	799.937	0.0734519	0.105735	0.0396697	0.430575
FBgn0002723	Met	Methoprene-tolerant	180.553	0.0734518	0.124235	0.0479538	0.472602
FBgn0263662	lncRNA:CR43653	long non-coding RNA:CR43653	10.6065	0.0733004	0.22787	0.0502199	0.485402
FBgn0004832	Xpac	Xeroderma pigmentosum group A-like	206.495	0.0732342	0.13212	0.0501892	0.485402
FBgn0031060	CG14231	None	267.326	0.0732174	0.104821	0.0394681	0.430038
FBgn0033855	link	link	28.8651	0.07318	0.303191	0.0294348	0.366685
FBgn0263697	Uba3	Ubiquitin-like activating enzyme 3	512.472	0.0731307	0.111466	0.0432251	0.452222
FBgn0015795	Rab7	Rab7	2469.57	0.0731075	0.0937911	0.0325883	0.384549
FBgn0003067	Pepck1	Phosphoenolpyruvate carboxykinase 1	6989.46	0.072721	0.195934	0.0515512	0.491957
FBgn0013771	Cyp6a9	Cytochrome P450-6a9	458.563	0.072695	0.12406	0.0490263	0.479609
FBgn0032154	mtDNA-helicase	mitochondrial DNA helicase	356.885	0.0726914	0.114186	0.0451992	0.459681
FBgn0037717	CG8301	None	270.865	0.0726096	0.125268	0.0495135	0.482296
FBgn0031882	Rab30	Rab30	241.591	0.0721181	0.106584	0.0420808	0.444781
FBgn0036058	CG6707	None	1407.13	0.0721053	0.08156	0.0251079	0.335336
FBgn0039637	Ctl2	Choline transporter-like 2	1502.24	0.0720008	0.111842	0.0451099	0.459186
FBgn0002641	mal	maroon-like	609.476	0.0719042	0.133079	0.052305	0.493812
FBgn0000567	Eip74EF	Ecdysone-induced protein 74EF	132.494	0.0718959	0.139038	0.053025	0.497069
FBgn0027950	MBD-like	Methyl-CpG binding domain protein-like	383.232	0.0717546	0.112753	0.0459454	0.463924
FBgn0030391	Rab40	Rab40	546.409	0.0716495	0.101395	0.0396005	0.430575
FBgn0026432	Grip163	Grip163	162.079	0.0715191	0.128694	0.0520547	0.493086
FBgn0030838	CG5445	None	954.056	0.0713598	0.0890889	0.0314374	0.375664
FBgn0027565	CG5498	None	653.6	0.0712593	0.0915252	0.0333426	0.388624
FBgn0034501	CG13868	None	3994.75	0.0712543	0.133916	0.0534112	0.497111
FBgn0027558	Pgant3	Polypeptide N-Acetylgalactosaminyltransferase 3	601.947	0.0712272	0.127846	0.0523138	0.493812
FBgn0035674	CG13295	None	220.88	0.071093	0.109472	0.0452762	0.46005
FBgn0036367	CG10116	None	416.439	0.0707885	0.143895	0.0549017	0.50023
FBgn0030735	CG3632	None	585.164	0.0707151	0.0915407	0.0340704	0.392047
FBgn0034961	CG3163	None	215.734	0.0700798	0.114136	0.0493129	0.481601
FBgn0034567	CG15651	None	18.3387	0.0699949	0.209451	0.0548997	0.50023
FBgn0051635	CG31635	None	730.921	0.0699311	0.10245	0.0428896	0.450394
FBgn0033871	CG13339	None	165.876	0.0699021	0.116426	0.0506558	0.487041
FBgn0039461	CG5500	None	297.504	0.0695267	0.0965682	0.0394499	0.430038
FBgn0034856	yellow-d2	yellow-d2	9.15734	0.0694901	0.23833	0.0535463	0.497571
FBgn0036235	CG6938	None	2.7535	0.0694841	0.318164	0.018717	NA
FBgn0046776	CR14033	None	376.299	0.0694545	0.146764	0.0569287	0.508595
FBgn0038806	CG5412	None	278.762	0.0693009	0.102876	0.0441808	0.456724
FBgn0264389	opm	opossum	619.39	0.0692808	0.0913041	0.0358688	0.403265
FBgn0046302	CG10650	None	1676.61	0.0692312	0.120891	0.0535574	0.497571
FBgn0020270	mre11	meiotic recombination 11	448.067	0.0691228	0.0947664	0.0387324	0.425304
FBgn0035904	GstO3	Glutathione S transferase O3	1829.91	0.0689788	0.16188	0.0572877	0.508917
FBgn0028427	Ilk	Integrin linked kinase	794.553	0.0684335	0.0831938	0.0305551	0.371463
FBgn0266430	CG45060	None	22.7427	0.0682374	0.215712	0.0570416	0.508693
FBgn0052177	Ndfip	Nedd4 family interacting protein	858.16	0.0679871	0.0787909	0.0274914	0.353384
FBgn0031309	Tfb4	Transcription factor B4	214.232	0.0677429	0.118958	0.0554759	0.50287
FBgn0262108	lncRNA:CR42861	long non-coding RNA:CR42861	60.7197	0.0677116	0.171132	0.0589028	0.513933
FBgn0266918	CG32486	None	906.925	0.0676564	0.116418	0.0545918	0.50023
FBgn0031413	CG9967	None	195.49	0.0673171	0.107184	0.050355	0.486291
FBgn0053329	Sp212	Serine-peptidase 212	114.592	0.0667101	0.167624	0.0605763	0.519016
FBgn0030501	BthD	BthD selenoprotein	507.945	0.0667025	0.116021	0.0561954	0.505535
FBgn0001325	Kr	Kruppel	8.04772	0.0666298	0.278425	0.041706	0.444562
FBgn0052831	CG33695	None	381.014	0.066624	0.0963092	0.0439529	0.456456
FBgn0026713	l(1)G0007	lethal (1) G0007	869.199	0.066176	0.0820264	0.0325773	0.384549
FBgn0037007	CG5059	None	1839.09	0.0661307	0.132429	0.0617363	0.523692
FBgn0028926	NC2beta	Negative Cofactor 2beta	122.498	0.0661086	0.116126	0.0573821	0.508917
FBgn0015037	Cyp4p1	Cytochrome P450-4p1	1032.93	0.0659818	0.180739	0.0613837	0.52285
FBgn0051040	Cog7	Component of oligomeric golgi complex 7	232.462	0.065918	0.103819	0.0507799	0.487065
FBgn0015571	alpha-Est3	alpha-Esterase-3	601.754	0.0658831	0.107023	0.0529505	0.496916
FBgn0263241	Mocs1	Molybdenum cofactor synthesis 1	601.634	0.0658037	0.143558	0.0628511	0.526821
FBgn0038327	Trax	Translin associated factor X	269.593	0.0657154	0.108916	0.0544314	0.50023
FBgn0286785	scb	scab	1042.33	0.0656225	0.131565	0.0625639	0.526077
FBgn0052115	CG32115	None	80.0352	0.0654944	0.146007	0.0633581	0.527337
FBgn0015550	tap	target of Poxn	2.88017	0.0654274	0.286064	0.0361454	NA
FBgn0029801	CG15771	None	1748.26	0.0652428	0.0860865	0.0375991	0.416503
FBgn0031560	CG16713	None	392.841	0.0651284	0.137115	0.0639374	0.528864
FBgn0039489	CG5880	None	133.369	0.0650031	0.122117	0.0617825	0.523692
FBgn0039354	Lgr3	Leucine-rich repeat-containing G protein-coupled receptor 3	6.43914	0.0648397	0.235788	0.0592364	0.515249
FBgn0013343	Syx1A	Syntaxin 1A	218.299	0.064814	0.119436	0.0612759	0.522533
FBgn0033349	CG8243	None	1298.03	0.0647721	0.0891768	0.0411577	0.44224
FBgn0033355	CG13748	None	4.39178	0.0647035	0.246023	0.0568913	0.508595
FBgn0031535	CG12795	None	1296.28	0.0646832	0.156132	0.0644074	0.530809
FBgn0028394	CG17834	None	279.549	0.0646407	0.101574	0.0516656	0.49218
FBgn0033971	CG10209	None	371.147	0.0645147	0.110639	0.057844	0.509889
FBgn0036193	CG14135	None	89.1496	0.0645026	0.12924	0.0643733	0.530809
FBgn0027791	O-fut2	O-fucosyltransferase 2	295.61	0.0640371	0.103532	0.0543096	0.50023
FBgn0031036	CG14220	None	300.912	0.0636635	0.0996555	0.0521724	0.493302
FBgn0038516	P5cr-2	Pyrroline-5-carboxylate reductase-like 2	298.869	0.06365	0.14489	0.0667037	0.540664
FBgn0021872	Xbp1	X box binding protein-1	6125.21	0.0636259	0.116443	0.0625761	0.526077
FBgn0032321	YL-1	YL-1	338.227	0.0636167	0.0916972	0.0455102	0.461597
FBgn0031682	CG5828	None	588.992	0.0636073	0.0907151	0.0446363	0.458148
FBgn0267814	asRNA:CR46139	antisense RNA:CR46139	19.721	0.0631713	0.198813	0.0655911	0.53484
FBgn0001224	Hsp23	Heat shock protein 23	2148.8	0.0631429	0.213996	0.0646629	0.531328
FBgn0260935	Vps15	Vacuolar protein sorting 15	307.944	0.063141	0.102576	0.0554986	0.50287
FBgn0284249	Adf1	Adh transcription factor 1	656.144	0.0630706	0.099223	0.0530575	0.497069
FBgn0034817	Art7	Arginine methyltransferase 7	512.633	0.0629094	0.112394	0.0622261	0.526077
FBgn0027055	CSN3	COP9 signalosome subunit 3	733.26	0.0628836	0.086501	0.0419982	0.444781
FBgn0266168	lncRNA:CR44874	long non-coding RNA:CR44874	8.09853	0.0628375	0.244085	0.059251	0.515249
FBgn0039140	Miro	Mitochondrial Rho	841.649	0.0628248	0.079414	0.0351057	0.396957
FBgn0031752	CG9044	None	423.455	0.0627202	0.103169	0.0568453	0.508595
FBgn0001084	fy	fuzzy	104.03	0.062718	0.128008	0.0677941	0.544812
FBgn0050055	lncRNA:CR30055	long non-coding RNA:CR30055	407.898	0.0626873	0.106804	0.059438	0.515874
FBgn0052528	parvin	parvin	1075.19	0.0625999	0.0753014	0.0313531	0.375664
FBgn0031034	CG14205	None	278.691	0.0625207	0.19506	0.0668871	0.540986
FBgn0050489	Cyp12d1-p	Cyp12d1-p	1021.12	0.0623509	0.170952	0.0680006	0.546063
FBgn0034572	CG9346	None	395.57	0.0621647	0.0900308	0.0467748	0.468536
FBgn0036341	Syx13	Syntaxin 13	731.121	0.0621479	0.0971589	0.0533069	0.497111
FBgn0037622	CG8202	None	306.951	0.0619335	0.103214	0.0586288	0.513246
FBgn0050357	CG30357	None	7.85674	0.0619234	0.242741	0.0605878	0.519016
FBgn0053337	CG33337	None	13.2283	0.0618864	0.264563	0.0499356	0.483481
FBgn0032886	CG9328	None	619.15	0.0618017	0.0978971	0.0546917	0.50023
FBgn0263608	l(3)72Dr	lethal (3) 72Dr	16.8204	0.0617953	0.204132	0.0676996	0.544812
FBgn0042175	CG18858	None	1123.34	0.0616655	0.109101	0.0632028	0.527337
FBgn0034800	CG3788	None	165.893	0.0616588	0.116025	0.0667634	0.540667
FBgn0053527	SIFa	SIFamide	6.30369	0.0616504	0.235678	0.0630727	0.527337
FBgn0032204	CG4953	None	312.556	0.0615653	0.102291	0.058774	0.513246
FBgn0041184	Socs36E	Suppressor of cytokine signaling at 36E	831.76	0.0614787	0.161202	0.0700918	0.551065
FBgn0034392	MFS15	Major Facilitator Superfamily Transporter 15	271.744	0.0614007	0.100478	0.0577294	0.509843
FBgn0261985	Ptpmeg	Protein tyrosine phosphatase Meg	1242.91	0.0613962	0.0793034	0.0373362	0.41481
FBgn0030655	CG9213	None	331.879	0.0613565	0.10256	0.0594604	0.515874
FBgn0010323	Gsc	Goosecoid	2.00398	0.0613387	0.278444	0.0393236	NA
FBgn0039544	CG12877	None	873.949	0.0609428	0.0865608	0.045767	0.46337
FBgn0031542	CG15414	None	19.583	0.0608492	0.194818	0.06997	0.551065
FBgn0026479	Drp1	Dynamin related protein 1	1726.37	0.0607104	0.06907	0.027688	0.355103
FBgn0030365	Tango4	Transport and Golgi organization 4	673.934	0.0605159	0.0865146	0.0465875	0.467073
FBgn0265540	asRNA:CR44390	antisense RNA:CR44390	73.7082	0.0604664	0.171985	0.0716272	0.555849
FBgn0085243	CG34214	None	6.66356	0.0604439	0.285972	0.0321686	0.380999
FBgn0036671	CG9951	None	465.312	0.0603766	0.0961651	0.0563995	0.506565
FBgn0032782	Rab9	Rab9	319.452	0.0603645	0.0964797	0.0567127	0.508569
FBgn0039508	CG3368	None	667.516	0.0603097	0.0911451	0.0517634	0.492318
FBgn0250755	CG42233	None	174.017	0.0603096	0.113125	0.068648	0.548239
FBgn0038325	Atg4b	Autophagy-related 4b	421.055	0.0602927	0.0983697	0.0585537	0.513246
FBgn0032034	Rcd4	Reduction in Cnn dots 4	142.921	0.0602256	0.125923	0.0729535	0.559987
FBgn0038566	CG14317	None	9.13118	0.0601625	0.451801	0.00709396	0.15095
FBgn0039026	CG7029	None	1168.83	0.0600569	0.0855208	0.0464846	0.466457
FBgn0029905	Nf-YC	Nuclear factor Y-box C	857.576	0.0599886	0.111127	0.0684051	0.547808
FBgn0030792	CG4789	None	547.699	0.0599537	0.0809321	0.0416975	0.444562
FBgn0037515	Sp7	Serine protease 7	639.236	0.0599278	0.115035	0.0704732	0.552203
FBgn0086757	cbs	centrosomin's beautiful sister	334.402	0.0596902	0.0982498	0.0599021	0.516273
FBgn0046258	CG12880	None	69.9787	0.0596397	0.14499	0.0747624	0.567126
FBgn0004657	mys	myospheroid	1497.4	0.0596162	0.0954534	0.0575413	0.509843
FBgn0033751	CG8818	None	725.736	0.0596151	0.0878131	0.0498729	0.483475
FBgn0038766	CG4854	None	98.7253	0.0595901	0.12644	0.0745216	0.566807
FBgn0042185	MCU	Mitochondrial calcium uniporter	462.924	0.0594984	0.109851	0.0689212	0.548436
FBgn0036224	Rpt4R	Regulatory particle triple-A ATPase 4-related	4.11862	0.0593512	0.251108	0.0587787	0.513246
FBgn0266115	asRNA:CR44841	antisense RNA:CR44841	6.55139	0.0593457	0.258859	0.0538689	0.498906
FBgn0050295	Ipk1	Ipk1	206.923	0.0593392	0.109429	0.0690804	0.548436
FBgn0053468	CG33468	None	55.6117	0.0592865	0.187045	0.0734266	0.561834
FBgn0037538	CG3223	None	359.172	0.0592575	0.0901989	0.0531867	0.497069
FBgn0040718	CG15353	None	30.7215	0.0591196	0.193233	0.0734427	0.561834
FBgn0011648	Mad	Mothers against dpp	1025.82	0.0590699	0.0971881	0.060486	0.51893
FBgn0010397	LamC	Lamin C	1231.78	0.0590534	0.106214	0.0677677	0.544812
FBgn0262518	Rab8	Rab8	1697.56	0.0590204	0.0790533	0.0413857	0.443238
FBgn0038082	Ugt37A2	UDP-glycosyltransferase family 37 member A2	289.124	0.0588403	0.193992	0.0739635	0.563909
FBgn0039636	Atg14	Autophagy-related 14	378.116	0.0587401	0.0899356	0.0541237	0.50023
FBgn0014073	Tie	Tie-like receptor tyrosine kinase	169.784	0.0586623	0.1268	0.0768	0.577739
FBgn0039581	Moca-cyp	Moca-cyp	1519.7	0.0583703	0.0810061	0.0449573	0.458856
FBgn0004367	mei-41	meiotic 41	161.182	0.0581074	0.11171	0.0735851	0.561949
FBgn0033539	Git	G protein-coupled receptor kinase interacting ArfGAP	400.008	0.0579861	0.0851541	0.0506125	0.487041
FBgn0030581	CG14408	None	519.951	0.0579353	0.0831713	0.0484309	0.475018
FBgn0032639	CG18563	None	6.12922	0.0578958	0.261022	0.0521059	0.493086
FBgn0039204	CG6607	None	239.91	0.0576906	0.102478	0.068642	0.548239
FBgn0051778	CG31778	None	198.383	0.0576127	0.127897	0.0795223	0.591912
FBgn0025366	Ip259	Intronic Protein 259	2513.48	0.0574614	0.0813451	0.0473237	0.471111
FBgn0032031	CG13390	None	151.647	0.0574189	0.10925	0.0741024	0.564207
FBgn0000606	eve	even skipped	3.2803	0.0574152	0.268675	0.045056	0.459051
FBgn0036333	MICAL-like	MICAL-like	759.681	0.057214	0.091658	0.0597645	0.515874
FBgn0261790	SmE	Small ribonucleoprotein particle protein SmE	721.193	0.057119	0.0940649	0.0625335	0.526077
FBgn0030093	Bap111	Brahma associated protein 111kD	2134.76	0.0570801	0.10243	0.0702992	0.551222
FBgn0028708	Mst85C	Mst85C	409.342	0.0570792	0.0970736	0.0656065	0.53484
FBgn0086130	Dbp21E2	DEAD box protein 21E2	354.623	0.0567016	0.0886334	0.0577572	0.509843
FBgn0035824	CG8281	None	197.597	0.0565578	0.101387	0.0709319	0.55426
FBgn0038128	Ravus	Ravus	178.369	0.056443	0.10599	0.0747869	0.567126
FBgn0032812	Hakai	Hakai	423.604	0.0564045	0.0894959	0.0595223	0.515874
FBgn0041100	park	parkin	105.905	0.0563272	0.113928	0.0795862	0.591997
FBgn0003514	sqh	spaghetti squash	2195.63	0.0562901	0.091714	0.0623045	0.526077
FBgn0030503	Tango2	Transport and Golgi organization 2	285.842	0.0562838	0.101428	0.07176	0.556164
FBgn0051988	CG31988	None	2.91772	0.0562823	0.875346	0.0141398	NA
FBgn0250907	Cht10	Chitinase 10	143.744	0.0562122	0.154842	0.0820133	0.600952
FBgn0000376	crm	cramped	1045.44	0.0561574	0.107165	0.0764134	0.575214
FBgn0000244	by	blistery	791.913	0.0560212	0.108391	0.0775908	0.581946
FBgn0051961	TBCC	Tubulin-binding cofactor C	340.371	0.055938	0.103697	0.0745988	0.566807
FBgn0004903	Rb97D	Ribonuclear protein at 97D	661.501	0.0559294	0.0973731	0.0691526	0.548436
FBgn0039203	CG13618	None	112.891	0.0558562	0.134501	0.0842005	0.609079
FBgn0030892	CG7206	None	538.134	0.0558425	0.0803985	0.0498922	0.483475
FBgn0267585	lncRNA:dntRL	downstream non-coding target of Rpd3 and Loco	50.2473	0.0557905	0.139684	0.0841428	0.609079
FBgn0034709	Swim	Secreted Wg-interacting molecule	1021.98	0.0557233	0.129002	0.0845208	0.609834
FBgn0028738	ETH	Ecdysis triggering hormone	12.9855	0.0557232	0.194931	0.0805885	0.596312
FBgn0261570	raskol	raskol	1234.18	0.0557157	0.0842692	0.0551051	0.501315
FBgn0034541	CG13437	None	3.36222	0.0556736	0.255942	0.0559132	0.503799
FBgn0038207	CG14356	None	30.7768	0.055592	0.176405	0.0822432	0.601856
FBgn0032130	brwl	brickwall	533.623	0.0555266	0.0983592	0.0712772	0.555454
FBgn0266906	asRNA:CR45366	antisense RNA:CR45366	3.77397	0.0554797	0.294739	0.0221523	0.310904
FBgn0035374	mRpS35	mitochondrial ribosomal protein S35	502.51	0.0553852	0.0837364	0.0552954	0.502574
FBgn0034704	CG6758	None	377.742	0.0552236	0.0979117	0.0717662	0.556164
FBgn0034379	CG15073	None	130.73	0.055193	0.107259	0.0793716	0.59118
FBgn0038206	twf	twinfilin	548.23	0.0549608	0.0919941	0.0664048	0.538627
FBgn0085443	spri	sprint	843.489	0.0547485	0.0818856	0.0545756	0.50023
FBgn0267156	lncRNA:CR45596	long non-coding RNA:CR45596	12.2344	0.0545579	0.183823	0.0843117	0.609493
FBgn0267339	p38c	p38c MAP kinase	116.714	0.0545534	0.146479	0.0868808	0.616238
FBgn0035825	CG8111	None	410.044	0.0542671	0.089658	0.0657644	0.53574
FBgn0032374	CG14931	None	545.379	0.0542066	0.115271	0.0864417	0.615143
FBgn0037747	Naa80	N(alpha)-acetyltransferase 80	423.024	0.0541296	0.0814277	0.0556163	0.503129
FBgn0038028	CG10035	None	37.1314	0.0541033	0.318315	0.0150096	0.244371
FBgn0259823	CG42404	None	25.3891	0.0539989	0.15613	0.0876011	0.617485
FBgn0283439	CG46281	None	2.42175	0.0539669	0.258529	0.0526542	NA
FBgn0085424	nub	nubbin	262.487	0.0538817	0.123331	0.0893049	0.621936
FBgn0025608	Faf2	Fas-associated factor 2	1639.63	0.0538332	0.0727035	0.0442396	0.456797
FBgn0051427	CR31427	None	3.02216	0.0536973	0.254423	0.0567132	NA
FBgn0052066	CG32066	None	801.562	0.0536845	0.0869989	0.0642292	0.530491
FBgn0028894	GMF	Glia maturation factor	233.65	0.0536433	0.0975102	0.0763486	0.575214
FBgn0038583	CG7183	None	242.513	0.0535472	0.11149	0.086959	0.616405
FBgn0025837	CG17636	None	60.6406	0.0535405	0.147007	0.0895914	0.622727
FBgn0030055	Rubicon	Rubicon	242.39	0.0535323	0.0960566	0.0752429	0.569041
FBgn0260722	lncRNA:CR42549	long non-coding RNA:CR42549	290.216	0.053353	0.103899	0.0829045	0.603774
FBgn0266410	CG45050	None	6434	0.0533499	0.101021	0.0805729	0.596312
FBgn0259737	CG42391	None	1.19483	0.0532892	0.280961	0.0291928	NA
FBgn0026404	Dronc	Death regulator Nedd2-like caspase	449.652	0.0531588	0.106532	0.0854261	0.612844
FBgn0051365	CG31365	None	643.767	0.0530199	0.103236	0.0835144	0.606056
FBgn0035437	Strip	Striatin interacting protein	906.829	0.052968	0.0767003	0.0521018	0.493086
FBgn0031574	TTLL4B	Tubulin tyrosine ligase-like 4B	53.4852	0.0528645	0.135392	0.0924505	0.626166
FBgn0264602	lncRNA:CR43951	long non-coding RNA:CR43951	3.23289	0.0528099	0.253699	0.0570385	0.508693
FBgn0266807	lncRNA:CR45269	long non-coding RNA:CR45269	5.57113	0.0526798	0.246566	0.0640953	0.529783
FBgn0037396	CG11459	None	78.5919	0.0526509	0.161874	0.0908984	0.622818
FBgn0039356	CG5039	None	61.9424	0.0526091	0.126122	0.093403	0.628285
FBgn0032789	CG13083	None	378.318	0.0526009	0.27492	0.0336397	0.389441
FBgn0000077	amx	almondex	199.176	0.0525728	0.0963876	0.0787973	0.587677
FBgn0036353	CG10171	None	248.158	0.0525137	0.0898791	0.0715575	0.555777
FBgn0034452	Oseg6	Outer segment 6	128.989	0.0525098	0.110093	0.0897173	0.622818
FBgn0038476	kuk	kugelkern	2162.83	0.0525084	0.10484	0.0864774	0.615143
FBgn0037297	CG1116	None	318.808	0.0524895	0.0903018	0.0721603	0.557306
FBgn0034514	CG13427	None	22.8984	0.0524146	0.295064	0.0208965	0.301161
FBgn0030665	CG15646	None	23.4451	0.0523633	0.180327	0.0903285	0.622818
FBgn0033413	prel	preli-like	817.453	0.0523023	0.0763299	0.0533524	0.497111
FBgn0000533	ea	easter	417.711	0.0522901	0.0913143	0.074063	0.564207
FBgn0030638	CG11655	None	464.578	0.0521927	0.103127	0.0862899	0.615143
FBgn0001230	Hsp68	Heat shock protein 68	1817.98	0.0521695	0.200056	0.0882448	0.619688
FBgn0264490	Eip93F	Ecdysone-induced protein 93F	285.132	0.0521362	0.123028	0.0946863	0.633803
FBgn0036372	Abp1	Actin binding protein 1	1241.42	0.0520961	0.0875889	0.0700084	0.551065
FBgn0035236	CG12004	None	1220.74	0.0520875	0.0688105	0.0425856	0.448439
FBgn0265017	lncRNA:CR43751	long non-coding RNA:CR43751	2.01059	0.0520247	0.273189	0.0346292	NA
FBgn0029629	eIF3g1	eukaryotic translation initiation factor 3 subunit g1	2272.99	0.0519362	0.0633975	0.0349409	0.396957
FBgn0031661	Gmd	GDP-mannose 4,6-dehydratase	526.061	0.0519321	0.0841941	0.0659235	0.536209
FBgn0265717	lncRNA:CR44524	long non-coding RNA:CR44524	6.73961	0.0518779	0.20934	0.0866728	0.615361
FBgn0033988	pcs	parcas	1647.1	0.0517389	0.0819079	0.0632685	0.527337
FBgn0037065	CG12974	None	1343.03	0.0515097	0.117032	0.0957628	0.635841
FBgn0030963	CG7101	None	173.619	0.051444	0.11521	0.0954847	0.635509
FBgn0034335	GstE1	Glutathione S transferase E1	1420.21	0.0514223	0.101689	0.0878854	0.617932
FBgn0031628	CG3294	None	57.8295	0.0513539	0.134964	0.0970734	0.640652
FBgn0264979	CG4267	None	613.73	0.0512605	0.115824	0.0963034	0.638201
FBgn0259176	bun	bunched	2696.23	0.0512093	0.0803041	0.0625611	0.526077
FBgn0011640	lark	lark	1869.52	0.0510566	0.0742233	0.0535927	0.497571
FBgn0027513	ana2	anastral spindle 2	584.429	0.0510084	0.115613	0.0971269	0.640652
FBgn0038166	CG9588	None	408.822	0.0509583	0.0773021	0.0587255	0.513246
FBgn0051092	LpR2	Lipophorin receptor 2	3348.09	0.0509174	0.101967	0.0899859	0.622818
FBgn0038929	CG13408	None	4.77328	0.0507884	0.223219	0.0829476	0.603774
FBgn0035977	PGRP-LF	Peptidoglycan recognition protein LF	140.93	0.0507162	0.156944	0.0970299	0.640652
FBgn0032398	CG6766	None	1042.13	0.0506663	0.0728637	0.0525283	0.495205
FBgn0053111	CG33111	None	281.49	0.050613	0.104061	0.0927741	0.626166
FBgn0039043	CG17121	None	211.903	0.0505412	0.129638	0.100022	0.65289
FBgn0005695	gcl	germ cell-less	1226.59	0.0504531	0.102515	0.0921894	0.62599
FBgn0028919	CG16865	None	245.04	0.0504378	0.0999337	0.0900298	0.622818
FBgn0002069	AspRS	Aspartyl-tRNA synthetase	2912.09	0.0503911	0.0981376	0.088499	0.620701
FBgn0267652	pre-mod(mdg4)-N	None	20.5724	0.0503045	0.412332	0.0101494	0.191174
FBgn0035791	CG8539	None	207.55	0.0503044	0.125265	0.100886	0.655426
FBgn0260741	CG3281	None	237.363	0.0502644	0.106246	0.0956055	0.635509
FBgn0013987	MAPk-Ak2	MAP kinase activated protein-kinase-2	1544.21	0.0500918	0.0667445	0.0441243	0.456695
FBgn0030891	Ada3	transcriptional Adaptor 3	367.92	0.0500507	0.0814116	0.0680856	0.546063
FBgn0029091	Chs2	Chitin synthase 2	287.716	0.0499911	0.102521	0.0939796	0.62985
FBgn0037772	Spn85F	Serpin 85F	1.24991	0.0498538	0.277618	0.0288676	NA
FBgn0043458	CG12084	None	665.903	0.0497661	0.0855062	0.0752701	0.569041
FBgn0052040	CG32040	None	9.915	0.0496827	0.195684	0.0955968	0.635509
FBgn0030945	Ing3	Inhibitor of growth family, member 3	348.045	0.0496437	0.0904213	0.0825324	0.602059
FBgn0046247	CG5938	None	663.682	0.0496325	0.0776285	0.0634727	0.527337
FBgn0039347	CG5071	None	9.46858	0.0496167	0.189728	0.0969464	0.640652
FBgn0033122	CG17002	None	535.915	0.0495176	0.090393	0.0829862	0.603774
FBgn0028484	Ack	Activated Cdc42 kinase	621.531	0.0491167	0.075365	0.0614056	0.52285
FBgn0037472	CG10098	None	331.684	0.0490335	0.0820144	0.0726677	0.558948
FBgn0264745	CR44003	None	18.3353	0.0489815	0.175604	0.100841	0.655426
FBgn0003295	ru	roughoid	9.15537	0.0488375	0.183113	0.100343	0.654604
FBgn0037901	Exd2	Exonuclease 3'-5' domain-containing 2	520.65	0.0488252	0.0805256	0.0710424	0.55474
FBgn0034638	CG10433	None	2291.99	0.0487516	0.117662	0.105867	0.672506
FBgn0032074	Tsp29Fa	Tetraspanin 29Fa	1120.41	0.0486136	0.0939321	0.0910453	0.622818
FBgn0030339	Cyp28c1	Cyp28c1	6.14521	0.0485245	0.212105	0.0929454	0.626605
FBgn0037689	CG8135	None	626.8	0.0483614	0.07294	0.0596856	0.515874
FBgn0286516	aqz	aaquetzalli	4932.3	0.0483368	0.0861459	0.0817363	0.600871
FBgn0035198	CG9133	None	4.85847	0.0482596	0.947498	NA	NA
FBgn0034530	Rcd6	Reduction in Cnn dots 6	40.0653	0.0482114	0.14032	0.107074	0.675125
FBgn0031635	tank	tank	650.858	0.0480268	0.0970485	0.0970062	0.640652
FBgn0034870	CG13559	None	11.0007	0.0478527	0.188208	0.102543	0.661317
FBgn0027544	CG2217	None	102.026	0.0478005	0.135216	0.109147	0.6791
FBgn0040778	CG17977	None	66.5461	0.0477224	0.122444	0.110252	0.67999
FBgn0038083	Ugt37A3	UDP-glycosyltransferase family 37 member A3	182.548	0.0476895	0.162235	0.106587	0.673182
FBgn0260747	Chchd2	Coiled-coil-helix-coiled-coil-helix domain containing 2	6164.24	0.047646	0.109574	0.107925	0.677801
FBgn0029859	CG15892	None	3.35088	0.0476323	0.269451	0.0334659	0.388624
FBgn0039509	bigmax	bigmax	413.453	0.047628	0.0949431	0.0964345	0.638695
FBgn0033303	Cyp6a15Psi	Cyp6a15Psi	4.96673	0.0476274	0.228018	0.0834889	0.606056
FBgn0035482	CG14985	None	246.888	0.0475884	0.0872522	0.08648	0.615143
FBgn0266950	lncRNA:CR45401	long non-coding RNA:CR45401	1.62337	0.047546	0.261347	0.041759	NA
FBgn0034840	CG3124	None	2.84762	0.0472546	0.935144	NA	NA
FBgn0263027	CG43322	None	76.3229	0.0471428	0.108842	0.109742	0.679454
FBgn0267041	asRNA:CR45485	antisense RNA:CR45485	74.6344	0.0471357	0.157526	0.109063	0.678958
FBgn0033692	wash	washout	511.987	0.0471354	0.0852469	0.085363	0.612828
FBgn0263831	Gen	XPG-like endonuclease	118.541	0.0470211	0.108075	0.109903	0.67999
FBgn0267487	Ptp61F	Protein tyrosine phosphatase 61F	2064.85	0.0469369	0.0905086	0.0939529	0.62985
FBgn0038680	Cyp12a5	Cyp12a5	297.462	0.0468478	0.117497	0.113425	0.688231
FBgn0265988	mv	mauve	533.595	0.0468345	0.0886916	0.0918699	0.625309
FBgn0037339	Pi4KIIalpha	Phosphatidylinositol 4-kinase II alpha	977.782	0.0467911	0.0875304	0.0903628	0.622818
FBgn0263046	CG43341	None	19.7099	0.0467738	0.185084	0.106657	0.673253
FBgn0263998	Ack-like	Activated Cdc42 kinase-like	750.67	0.0467469	0.0813689	0.0806455	0.596318
FBgn0038039	CG5196	None	639.242	0.0467194	0.0698935	0.0595902	0.515874
FBgn0035475	CG10866	None	222.88	0.0466883	0.0947477	0.100431	0.654662
FBgn0019972	Drice	Death related ICE-like caspase	646.471	0.0466556	0.0876372	0.091128	0.622818
FBgn0025742	mtm	myotubularin	599.793	0.0466304	0.067021	0.0543721	0.50023
FBgn0031284	PGAP2	Post-GPI attachment to proteins 2	182.638	0.0465518	0.0931533	0.0991471	0.650182
FBgn0039098	GILT3	Gamma-interferon-inducible lysosomal thiol reductase 3	66.3901	0.0465148	0.15738	0.111387	0.681899
FBgn0033696	Cyp6g2	Cyp6g2	40.8113	0.0464475	0.142446	0.113384	0.688231
FBgn0032297	CG17124	None	626.077	0.0464449	0.117458	0.115108	0.69034
FBgn0265767	zyd	zydeco	665.102	0.0464269	0.0959198	0.102968	0.662917
FBgn0034914	CG5554	None	1736.57	0.0464142	0.0732554	0.0671471	0.5427
FBgn0000139	ash2	absent, small, or homeotic discs 2	569.061	0.0461356	0.088649	0.0949977	0.635135
FBgn0261722	fwe	flower	756.213	0.0460866	0.0698379	0.0617022	0.523692
FBgn0002973	numb	numb	625.071	0.0460164	0.0822557	0.0853401	0.612828
FBgn0035109	CG13876	None	125.365	0.0460135	0.103925	0.112032	0.684219
FBgn0020621	Pkn	Protein kinase N	904.901	0.0459544	0.0739307	0.0702303	0.551065
FBgn0037184	CG14450	None	233.225	0.0458312	0.0979773	0.107942	0.677801
FBgn0033777	CG17574	None	1427.96	0.045776	0.0813198	0.0847811	0.610933
FBgn0044452	Atg2	Autophagy-related 2	866.322	0.0457701	0.0821497	0.086262	0.615143
FBgn0032945	CG8665	None	567.597	0.0457312	0.154748	0.114703	0.689943
FBgn0261064	Rbsn-5	Rabenosyn-5	433.41	0.0456476	0.0836369	0.0893696	0.621936
FBgn0029913	Cht11	Chitinase 11	107.619	0.0454935	0.0989773	0.110537	0.680272
FBgn0261854	aPKC	atypical protein kinase C	955.636	0.0454229	0.088962	0.0988393	0.649294
FBgn0030670	Pis	Phosphatidylinositol synthase	1029.43	0.0454017	0.084731	0.0923466	0.626017
FBgn0039427	CG5447	None	461.819	0.0453855	0.0831444	0.0897487	0.622818
FBgn0011659	Mlh1	Mlh1	314.58	0.045338	0.100108	0.112315	0.684859
FBgn0266633	asRNA:CR45140	antisense RNA:CR45140	11.7858	0.0453004	0.190959	0.110086	0.67999
FBgn0001174	halo	halo	8.8561	0.0452487	0.375961	0.0130145	0.222918
FBgn0039481	Cpr97Eb	Cuticular protein 97Eb	21.6618	0.0451877	0.145723	0.117988	0.697144
FBgn0014010	Rab5	Rab5	2536.1	0.0451863	0.0545073	0.0347313	0.396314
FBgn0039464	CG6330	None	639.597	0.0451735	0.109728	0.118981	0.700557
FBgn0041588	eIF2D	eukaryotic translation initiation factor 2D	661.722	0.0451323	0.0691827	0.0638937	0.528864
FBgn0032638	SPH93	Serine protease homolog 93	15.8016	0.0450347	0.228729	0.0845182	0.609834
FBgn0261845	pre-mod(mdg4)-U	None	47.8845	0.044913	0.251749	0.0506382	0.487041
FBgn0029835	CG5921	None	259.832	0.0448655	0.118922	0.122098	0.708431
FBgn0010014	CanB	Calcineurin B	86.6066	0.04483	0.121841	0.122262	0.708431
FBgn0038365	CG9593	None	4.14728	0.0447749	0.243751	0.0628114	0.526821
FBgn0050076	CG30076	None	3.61079	0.0447031	0.222908	0.0913908	0.623189
FBgn0032863	Cdc23	Cell division cycle 23	459.974	0.0446124	0.0929992	0.108388	0.678336
FBgn0028647	CG11902	None	289.349	0.0445868	0.0988451	0.114926	0.689943
FBgn0033229	CG12822	None	637.816	0.044578	0.0727485	0.0735026	0.561912
FBgn0030432	CG4404	None	786.478	0.0445687	0.083514	0.094304	0.631619
FBgn0026080	Tip60	Tat interactive protein 60kDa	431.972	0.0445666	0.085796	0.0981613	0.645591
FBgn0001223	Hsp22	Heat shock protein 22	2365.82	0.0445492	0.173259	0.116916	0.69382
FBgn0034363	CG5327	None	2.57527	0.0444243	0.279377	0.0259079	NA
FBgn0001255	ImpE3	Ecdysone-inducible gene E3	9.32645	0.044412	0.165572	0.11865	0.699701
FBgn0003969	vap	vacuolar peduncle	527.605	0.0443404	0.0806319	0.0902277	0.622818
FBgn0053144	CG33144	None	590.21	0.0442352	0.0878347	0.103084	0.662917
FBgn0040285	Scamp	Scamp	1393.22	0.0441997	0.0614754	0.0510416	0.488745
FBgn0028671	Vha100-1	Vacuolar H[+] ATPase 100kD subunit 1	1522.84	0.0441664	0.0727552	0.0752913	0.569041
FBgn0050081	Ir51b	Ionotropic receptor 51b	9.25805	0.0440879	0.167345	0.119719	0.702259
FBgn0001324	kto	kohtalo	649.719	0.0440821	0.0808303	0.0918644	0.625309
FBgn0267793	lncRNA:CR45232	long non-coding RNA:CR45232	1.83047	0.0440219	0.250076	0.0517127	NA
FBgn0030666	CG12708	None	281.994	0.0439414	0.128607	0.125668	0.714605
FBgn0035155	RabX6	RabX6	114.658	0.0438378	0.103924	0.122709	0.709193
FBgn0283510	Pal1	Peptidyl-alpha-hydroxyglycine-alpha-amidating lyase 1	1054.84	0.0438301	0.0774359	0.0865045	0.615143
FBgn0260770	CG42568	None	78.75	0.0438221	0.136996	0.12503	0.713134
FBgn0052095	CG32095	None	252.939	0.0437774	0.095188	0.115377	0.691176
FBgn0030431	CG4407	None	456.502	0.0437694	0.0768473	0.085607	0.613752
FBgn0036052	CG10809	None	388.777	0.0437596	0.0856156	0.101995	0.659756
FBgn0038106	CG7488	None	301.433	0.0437575	0.0776931	0.087373	0.617485
FBgn0266212	asRNA:CR44907	antisense RNA:CR44907	3.10801	0.0437106	0.242664	0.0630965	0.527337
FBgn0085405	CG34376	None	496.822	0.0436227	0.100838	0.121648	0.70705
FBgn0050115	GEFmeso	Guanine nucleotide exchange factor in mesoderm	448.241	0.0436163	0.10551	0.124766	0.713032
FBgn0036142	Adck5	aarF domain containing kinase 5	183.438	0.0435349	0.086675	0.104924	0.669247
FBgn0260933	rempA	reduced mechanoreceptor potential A	60.0224	0.0435286	0.1384	0.126137	0.71619
FBgn0039712	CG15514	None	600.598	0.0435257	0.0777213	0.0885665	0.62079
FBgn0052220	Csas	CMP-sialic acid synthase	35.2741	0.0432066	0.136996	0.127811	0.717764
FBgn0266073	lncRNA:CR44826	long non-coding RNA:CR44826	2.27199	0.0431322	0.249445	0.0512436	NA
FBgn0259876	Cap-G	Chromosome associated protein G	952.758	0.0430683	0.093542	0.117289	0.694938
FBgn0052642	CG32642	None	186.475	0.043009	0.26209	0.0360978	0.403432
FBgn0086908	egg	eggless	615.392	0.04299	0.0764938	0.0887127	0.621429
FBgn0000250	cact	cactus	3857.7	0.0429278	0.0796659	0.0955073	0.635509
FBgn0038332	CG6136	None	71.3667	0.0428599	0.116174	0.131491	0.726866
FBgn0036020	CG8336	None	419.305	0.0428338	0.0785297	0.0937202	0.629574
FBgn0034646	Rae1	Rae1	640.507	0.0428151	0.0755161	0.0875196	0.617485
FBgn0030753	rngo	rings lost	1439.25	0.0427433	0.064249	0.0623756	0.526077
FBgn0066292	CheB42c	Chemosensory protein B 42c	61.7247	0.042709	0.135581	0.130344	0.724607
FBgn0085212	CG34183	None	107.185	0.0426734	0.100941	0.126863	0.716914
FBgn0030500	Ndc80	Ndc80	348.322	0.0426328	0.105067	0.129735	0.722952
FBgn0030699	CG8578	None	469.228	0.0425879	0.0731395	0.0834494	0.606056
FBgn0031688	Cyp28d2	Cyp28d2	25.0269	0.042537	0.162816	0.127089	0.716914
FBgn0000625	eyg	eyegone	19.127	0.0425346	0.153923	0.128429	0.720158
FBgn0267376	SelR	Selenoprotein R	972.056	0.0425233	0.0678094	0.0715594	0.555777
FBgn0033183	CG1620	None	1476.85	0.0425189	0.0727297	0.0828706	0.603774
FBgn0032339	Wdr59	WD repeat domain 59	332.313	0.0425084	0.0763359	0.0908408	0.622818
FBgn0036641	Smn	survival motor neuron	506.726	0.0425068	0.0926397	0.119314	0.701788
FBgn0264479	lncRNA:CR43887	long non-coding RNA:CR43887	5.86832	0.0424863	0.236882	0.0712941	0.555454
FBgn0010877	l(3)05822	lethal (3) 05822	1247.81	0.0424771	0.0870838	0.111407	0.681899
FBgn0027949	msb1l	msb1l	741.351	0.0424503	0.0996477	0.127071	0.716914
FBgn0035624	Eaf6	Esa1-associated factor 6	198.288	0.0424146	0.0978447	0.125659	0.714605
FBgn0031378	CG15362	None	143.076	0.0424048	0.0948368	0.122564	0.709193
FBgn0025624	CG4025	None	281.335	0.0423922	0.101832	0.12908	0.721378
FBgn0034748	CG17807	None	296.65	0.0422741	0.0858622	0.110539	0.680272
FBgn0033519	CG11825	None	167.015	0.0422241	0.141818	0.131674	0.727281
FBgn0028499	CG7985	None	129.942	0.0422095	0.0910077	0.118848	0.700355
FBgn0030121	Cfp1	CXXC finger protein 1	434.126	0.0421993	0.0877455	0.114058	0.688231
FBgn0034717	CG5819	None	592.113	0.0421727	0.111366	0.134439	0.734538
FBgn0037024	tzn	tenzing norgay	1364.77	0.0421727	0.0736011	0.0865632	0.615143
FBgn0029939	CG9650	None	64.1343	0.0420999	0.111942	0.134935	0.73607
FBgn0033350	CG8237	None	283.888	0.0420873	0.0759986	0.0923239	0.626017
FBgn0027592	MED15	Mediator complex subunit 15	661.46	0.0420529	0.0834297	0.10751	0.676742
FBgn0031106	Syx16	Syntaxin 16	336.725	0.0419025	0.0730531	0.0867028	0.615361
FBgn0263414	asRNA:CR43460	antisense RNA:CR43460	43.1775	0.0418898	0.141625	0.133317	0.730481
FBgn0038948	PSR	phosphatidylserine receptor	902.3	0.0417393	0.0744111	0.0906494	0.622818
FBgn0032087	CG9568	None	1299.85	0.0417102	0.110164	0.136672	0.738107
FBgn0284252	Letm1	Leucine zipper and EF-hand containing transmembrane protein 1	1734.14	0.041705	0.0724237	0.0862678	0.615143
FBgn0037183	CG14451	None	2.54107	0.0415747	0.244919	0.055837	NA
FBgn0265068	asRNA:CR44179	antisense RNA:CR44179	571.074	0.0415681	0.198015	0.119239	0.701708
FBgn0030467	CG1764	None	153.919	0.0415526	0.0948744	0.127593	0.717764
FBgn0029873	CG3918	None	863.644	0.0415502	0.0805239	0.104811	0.669247
FBgn0010830	l(3)04053	lethal (3) 04053	701.926	0.041514	0.0759411	0.0953013	0.635509
FBgn0038533	CG7523	None	557.614	0.0415065	0.0824618	0.108863	0.678458
FBgn0046225	CG17230	None	260.46	0.0414604	0.0921038	0.124762	0.713032
FBgn0032343	CG6201	None	147.67	0.0414382	0.095672	0.129157	0.721378
FBgn0038016	MBD-R2	MBD-R2	958.345	0.0414364	0.0676287	0.0761312	0.57462
FBgn0032788	CG13084	None	303.842	0.0413135	0.249164	0.0488902	0.478692
FBgn0039110	RanBP3	Ran binding protein 3	1203.15	0.0411217	0.0846787	0.115269	0.69094
FBgn0014269	prod	proliferation disrupter	642.056	0.0410254	0.0851532	0.1167	0.69382
FBgn0035397	PAN3	Poly(A) specific ribonuclease subunit PAN3	2172.42	0.0409997	0.0812619	0.109532	0.679454
FBgn0033815	CG4676	None	25.0505	0.0409623	0.12878	0.140116	0.7431
FBgn0005642	wdn	wings down	946.448	0.0409586	0.0839151	0.114876	0.689943
FBgn0023130	a6	a6	330.473	0.0408862	0.0839775	0.115434	0.691176
FBgn0264554	asRNA:CR43933	antisense RNA:CR43933	51.1352	0.0408415	0.14445	0.138097	0.739822
FBgn0032858	CG10949	None	152.397	0.0408055	0.0941608	0.13133	0.726686
FBgn0034181	CG8963	None	2208.68	0.040746	0.0722306	0.0909276	0.622818
FBgn0261823	Asx	Additional sex combs	375.333	0.0407105	0.0809919	0.110741	0.680773
FBgn0267028	lncRNA:CR45472	long non-coding RNA:CR45472	1.50918	0.0406717	0.240907	0.06121	NA
FBgn0015372	RabX1	RabX1	588.667	0.0406674	0.0799138	0.108789	0.678372
FBgn0038790	MtnC	Metallothionein C	565.856	0.0405572	0.152513	0.138239	0.739822
FBgn0034400	CG15099	None	978.911	0.0404577	0.0715517	0.0908663	0.622818
FBgn0033528	trsn	translin	278.997	0.0404282	0.0890848	0.126903	0.716914
FBgn0267278	asRNA:CR45714	antisense RNA:CR45714	46.1236	0.0403825	0.115859	0.144652	0.754309
FBgn0278608	Dsp1	Dorsal switch protein 1	704.249	0.0403758	0.0751384	0.0999627	0.652878
FBgn0033556	CG12343	None	325.908	0.0403553	0.0772645	0.104953	0.669247
FBgn0038738	CG4572	None	1609.65	0.0402961	0.0677354	0.0821051	0.601235
FBgn0036503	CG13454	None	2.7061	0.0402321	0.232769	0.0759163	NA
FBgn0028541	TM9SF4	Transmembrane 9 superfamily protein member 4	891.563	0.0402116	0.0619193	0.0673742	0.543657
FBgn0034692	CG13502	None	3.7483	0.0401833	0.197925	0.123817	0.71186
FBgn0259711	CG42365	None	335.485	0.0401802	0.112707	0.145692	0.754831
FBgn0051251	CG31251	None	122.203	0.0401771	0.104611	0.143628	0.754112
FBgn0086690	Plp	Pericentrin-like protein	769.052	0.0401492	0.0782895	0.108489	0.678336
FBgn0053971	Ir62a	Ionotropic receptor 62a	6.69178	0.0401431	0.199305	0.122874	0.709431
FBgn0034091	mrj	mrj	1072.16	0.0401415	0.0844389	0.120963	0.705926
FBgn0011740	alpha-Man-IIa	alpha-Mannosidase class II a	471.954	0.0401403	0.0806971	0.113678	0.688231
FBgn0259714	DIP-epsilon	Dpr-interacting protein epsilon	64.3837	0.0401291	0.131067	0.144166	0.754309
FBgn0086362	spn-F	spn-F	522.964	0.0400607	0.0866325	0.125346	0.713914
FBgn0266723	Trs31	TRAPP subunit 31	172.883	0.0400467	0.0836499	0.120108	0.703892
FBgn0051004	mesh	mesh	3952.73	0.0399853	0.111232	0.146673	0.756049
FBgn0031099	CG17065	None	300.773	0.03995	0.0930741	0.135476	0.736999
FBgn0266687	lncRNA:CR45177	long non-coding RNA:CR45177	1.92693	0.0399279	0.213972	0.107796	NA
FBgn0031041	Pstk	Phosphoseryl tRNA kinase	23.1565	0.0398933	0.210199	0.112687	0.68565
FBgn0038763	PIG-L	Phosphatidylinositol glycan anchor biosynthesis class L	705.689	0.0398873	0.0681531	0.0853696	0.612828
FBgn0039593	Sid	Stress induced DNase	102.042	0.0398467	0.156585	0.141207	0.74521
FBgn0260462	CG12163	None	3781.73	0.0398281	0.0734757	0.0992367	0.650392
FBgn0029504	CHES-1-like	Checkpoint suppressor 1-like	608.81	0.0398142	0.0801918	0.114699	0.689943
FBgn0034210	Camp	Cathelicidin-like antimicrobial protein	368.154	0.0398122	0.0831348	0.120648	0.705518
FBgn0033190	Gpo2	Glycerophosphate oxidase 2	9.41607	0.0397377	0.189511	0.131021	0.726043
FBgn0030465	CG15743	None	358.416	0.0397281	0.0909521	0.134165	0.733749
FBgn0263076	Klp54D	Kinesin-like protein at 54D	7.54227	0.0396818	0.177912	0.13663	0.738107
FBgn0260862	Vti1a	Vesicle transport through interaction with t-SNAREs 1a	275.953	0.0396352	0.0895277	0.132742	0.729498
FBgn0025463	Bap60	Brahma associated protein 60kD	1589.24	0.0396328	0.0759982	0.106493	0.672967
FBgn0266812	lncRNA:CR45274	long non-coding RNA:CR45274	3.21558	0.0396274	0.2123	0.110479	0.680272
FBgn0265810	asRNA:CR44599	antisense RNA:CR44599	120.245	0.0395724	0.0947892	0.139953	0.742991
FBgn0035151	CG17129	None	179.47	0.0395502	0.101504	0.145859	0.754831
FBgn0035132	mthl10	methuselah-like 10	334.334	0.0395465	0.0892682	0.132947	0.729892
FBgn0051253	CG31253	None	2.6294	0.0394789	0.267658	0.0314591	NA
FBgn0033793	CG3955	None	34.9777	0.0394583	0.127641	0.148503	0.758901
FBgn0052027	lncRNA:CR32027	long non-coding RNA:CR32027	124.52	0.0394169	0.112238	0.150168	0.762301
FBgn0033627	CG13204	None	107.869	0.0393377	0.0988831	0.145374	0.754831
FBgn0022359	Sodh-2	Sorbitol dehydrogenase-2	314.64	0.0392929	0.0901891	0.136009	0.737696
FBgn0030120	CG17440	None	9.0626	0.0392476	0.179144	0.138184	0.739822
FBgn0026582	Hmg-2	High mobility group protein 2	161.832	0.0392403	0.0950159	0.142412	0.749471
FBgn0036994	CG5199	None	569.529	0.0391926	0.0984193	0.145956	0.754831
FBgn0037265	spartin	spartin	251.602	0.0391829	0.0885853	0.134364	0.734485
FBgn0037044	Pdss2	Decaprenyl diphosphate synthase subunit 2	353.439	0.0391668	0.0783416	0.114883	0.689943
FBgn0264617	asRNA:CR43957	antisense RNA:CR43957	11.8834	0.0391583	0.157551	0.144682	0.754309
FBgn0037163	laza	lazaro	331.152	0.0391271	0.102266	0.149044	0.760981
FBgn0038749	Xport-A	exit protein of rhodopsin and TRP A	136.083	0.0390649	0.11196	0.152291	0.767458
FBgn0010416	TH1	TH1	596.458	0.0390159	0.0741806	0.106003	0.672506
FBgn0037234	CG9795	None	609.187	0.0390069	0.0807448	0.121187	0.706184
FBgn0033199	CG17985	None	240.576	0.0389718	0.0774948	0.114242	0.688439
FBgn0031975	Tg	Transglutaminase	260.898	0.0389374	0.0819963	0.124246	0.712348
FBgn0052302	CG32302	None	166.002	0.0389186	0.165095	0.144295	0.754309
FBgn0267320	lncRNA:CR45756	long non-coding RNA:CR45756	29.4722	0.0389149	0.146028	0.148176	0.758861
FBgn0038921	Theg	Testicular haploid expressed gene	3.94694	0.0387316	0.205275	0.121045	0.705926
FBgn0052580	Muc14A	Mucin 14A	2.71047	0.0386525	0.21659	0.105129	NA
FBgn0265193	Atf-2	Activating transcription factor-2	207.18	0.038643	0.0756896	0.112149	0.684219
FBgn0030077	CG15365	None	41.522	0.0386188	0.113742	0.155112	0.77087
FBgn0034563	CG15649	None	16.1252	0.0385603	0.1573	0.148012	0.758796
FBgn0038545	pasi1	pasiflora 1	216.887	0.0385557	0.0903619	0.141357	0.745307
FBgn0030323	Vlet	Valette	248.793	0.0385285	0.092326	0.144173	0.754309
FBgn0261085	Syt12	Synaptotagmin 12	14.9998	0.0385195	0.151767	0.149348	0.761843
FBgn0266204	lncRNA:CR44899	long non-coding RNA:CR44899	1.37113	0.0385142	0.241444	0.0566183	NA
FBgn0000927	fs(1)Ya	female sterile (1) Young arrest	2184.24	0.0384192	0.0921682	0.144745	0.754309
FBgn0029912	CG4557	None	508.364	0.0384155	0.0671788	0.0911202	0.622818
FBgn0036008	CG3408	None	445.022	0.0383813	0.0900525	0.142153	0.748807
FBgn0024973	CG2701	None	656.402	0.0383709	0.0739938	0.109745	0.679454
FBgn0032139	CG13116	None	63.2491	0.0383603	0.120836	0.156108	0.771594
FBgn0037619	CG8159	None	116.193	0.0383379	0.100484	0.153229	0.76826
FBgn0037435	CG18048	None	196.831	0.0383338	0.0792686	0.122621	0.709193
FBgn0027493	AdSS	Adenylosuccinate Synthetase	3866	0.0383222	0.0713681	0.103211	0.663177
FBgn0035028	Start1	Start1	481.031	0.0382086	0.0744081	0.111887	0.683725
FBgn0037824	CG14684	None	4.2677	0.0381625	0.197108	0.131273	0.726686
FBgn0260407	mRpS23	mitochondrial ribosomal protein S23	302.857	0.0381482	0.0791603	0.123685	0.71186
FBgn0038134	wntD	wnt inhibitor of Dorsal	7.17231	0.0381428	0.198089	0.130405	0.724607
FBgn0039309	CG11891	None	719.847	0.0381391	0.133191	0.155143	0.77087
FBgn0036970	Spn77Bc	Serpin 77Bc	9.78478	0.0381083	0.174408	0.14564	0.754831
FBgn0032223	GATAd	GATAd	582.06	0.0380659	0.0917979	0.146796	0.756338
FBgn0038195	CG3061	None	1191.38	0.0380375	0.0598058	0.0719755	0.55664
FBgn0039075	CG4393	None	100.444	0.038004	0.115407	0.15893	0.774788
FBgn0033250	CG14762	None	716.182	0.037903	0.110177	0.159525	0.776594
FBgn0040236	c11.1	c11.1	913.573	0.0378975	0.0953789	0.15212	0.767458
FBgn0028526	CG15293	None	2715.69	0.0378798	0.099591	0.155806	0.771115
FBgn0035425	CG17746	None	1236.89	0.0378636	0.0770356	0.120768	0.705564
FBgn0037114	Cpr78E	Cuticular protein 78E	5.92252	0.0377924	0.183335	0.14298	0.751759
FBgn0035887	Jon66Cii	Jonah 66Cii	15.7332	0.0377652	0.216122	0.106437	0.672967
FBgn0267765	asRNA:CR46096	antisense RNA:CR46096	4.15791	0.0377359	0.335604	0.0194317	0.286427
FBgn0003450	snk	snake	81.5737	0.0376168	0.104208	0.160088	0.777658
FBgn0264984	lncRNA:CR44135	long non-coding RNA:CR44135	5.25635	0.0375878	0.193517	0.13659	0.738107
FBgn0033096	Zip42C.1	Zinc/iron regulated transporter-related protein 42C.1	11.7886	0.0375733	0.161728	0.152564	0.767506
FBgn0036134	FoxK	Forkhead box K	1276.11	0.0375086	0.0646785	0.0893488	0.621936
FBgn0033799	GLaz	Glial Lazarillo	262.355	0.0374998	0.0744352	0.116875	0.69382
FBgn0261445	sgl	sugarless	1073.11	0.0374659	0.0618993	0.0812626	0.59973
FBgn0262008	CG42826	None	4.19234	0.0374045	0.199146	0.131695	0.727281
FBgn0086346	ALiX	ALG-2 interacting protein X	2354.26	0.0373916	0.0939124	0.154266	0.770239
FBgn0266258	lncRNA:CR44953	long non-coding RNA:CR44953	3.81587	0.0373646	0.203679	0.126383	0.716914
FBgn0039532	Mtl	Mig-2-like	972.059	0.0373148	0.0840349	0.139961	0.742991
FBgn0004870	bab1	bric a brac 1	25.5818	0.0372859	0.120001	0.163012	0.781428
FBgn0037934	CG6830	None	393.015	0.0372738	0.119142	0.163224	0.781428
FBgn0039339	CG5116	None	292.883	0.0372656	0.113704	0.16383	0.781507
FBgn0029907	Atx-1	Ataxin 1	5.54058	0.0372414	0.192983	0.138394	0.739822
FBgn0030859	CG12990	None	2.65366	0.0372001	0.229714	0.0774944	NA
FBgn0033204	CG2065	None	1195.74	0.0371891	0.176177	0.149662	0.762301
FBgn0028343	Ankle2	Ankyrin repeat and LEM domain containing 2	1413.19	0.0371147	0.0707561	0.10965	0.679454
FBgn0085412	kmr	kramer	128.89	0.037092	0.103146	0.163354	0.781428
FBgn0034628	Acox57D-p	acyl-Coenzyme A oxidase at 57D proximal	940.395	0.0370736	0.0890342	0.150327	0.762301
FBgn0026207	mbo	members only	530.332	0.0369983	0.0719113	0.1137	0.688231
FBgn0030178	Naxe	NAD(P)HX epimerase	170.109	0.0369881	0.08061	0.135445	0.736999
FBgn0033292	Cyp4ad1	Cyp4ad1	65.0288	0.036966	0.129832	0.16315	0.781428
FBgn0039180	CG5715	None	0.905506	0.0369596	0.238789	0.0587608	NA
FBgn0011774	Irbp	Inverted repeat-binding protein	516.008	0.036915	0.0908324	0.1541	0.769753
FBgn0024980	Syx4	Syntaxin 4	191.545	0.0368794	0.104778	0.165469	0.784585
FBgn0011570	cpb	capping protein beta	1217.6	0.0368158	0.071425	0.113655	0.688231
FBgn0033994	CG7544	None	174.168	0.0367523	0.0977083	0.162616	0.781428
FBgn0266137	Dop1R2	Dopamine 1-like receptor 2	15.4169	0.0367475	0.141073	0.162169	0.781428
FBgn0031157	CG1503	None	120.594	0.0366907	0.107589	0.167472	0.784707
FBgn0027525	LTV1	LTV1 ribosome biogenesis factor	1822.23	0.0366812	0.0748408	0.123925	0.71186
FBgn0266853	lncRNA:CR45314	long non-coding RNA:CR45314	12.0285	0.0366724	0.163164	0.157429	0.773387
FBgn0040206	krz	kurtz	929.928	0.0366416	0.0778634	0.131814	0.727586
FBgn0000179	bi	bifid	19.9345	0.0366398	0.14097	0.162882	0.781428
FBgn0034493	CG8908	None	76.5281	0.0364866	0.125959	0.167128	0.784707
FBgn0259916	CG42445	None	289.831	0.0364789	0.0754227	0.126978	0.716914
FBgn0034650	NC2alpha	Negative Cofactor 2alpha	512.655	0.036477	0.0838184	0.146049	0.754896
FBgn0263400	CG43446	None	5.49725	0.0364657	0.186518	0.147032	0.757211
FBgn0266786	lncRNA:CR45251	long non-coding RNA:CR45251	3.81667	0.0364309	0.19452	0.139997	0.742991
FBgn0259143	CG42258	None	1205.48	0.0364227	0.0705429	0.113996	0.688231
FBgn0086681	Mst36Fa	Male-specific transcript 36Fa	4.60773	0.0364163	0.207316	0.123116	0.710151
FBgn0028429	I-2	Inhibitor-2	792.468	0.0364161	0.0661529	0.100874	0.655426
FBgn0035499	Chd64	Chd64	3081.19	0.036388	0.0689223	0.109485	0.679454
FBgn0052112	CG32112	None	235.443	0.0363661	0.0845543	0.148333	0.758861
FBgn0037852	Tpc1	Thiamine pyrophosphate carrier protein 1	404.29	0.0363051	0.0806932	0.14097	0.744691
FBgn0034565	CG15650	None	2.40627	0.0362671	0.225213	0.0862263	NA
FBgn0030468	CG1622	None	1104.33	0.036243	0.0802209	0.140421	0.74384
FBgn0030507	CG11164	None	364.862	0.0362253	0.0945616	0.163854	0.781507
FBgn0036767	CG16775	None	462.581	0.0361689	0.137127	0.166788	0.784707
FBgn0038350	AOX4	Aldehyde oxidase 4	1.87797	0.0361596	0.240593	0.0547959	NA
FBgn0025628	CG4199	None	1322.87	0.0361038	0.0658503	0.102086	0.659883
FBgn0034887	St1	Sulfotransferase 1	129.304	0.0360692	0.110026	0.172151	0.787317
FBgn0019940	Rh6	Rhodopsin 6	236.021	0.0360545	0.103846	0.171205	0.787317
FBgn0038043	CG17202	None	906.728	0.0360415	0.0721324	0.121414	0.706986
FBgn0020653	Trxr-1	Thioredoxin reductase-1	9242.78	0.0359746	0.0943324	0.165604	0.784585
FBgn0036220	CG5897	None	6.16358	0.0359512	0.163254	0.161769	0.781428
FBgn0011834	Ser6	Serine protease 6	174.599	0.0359299	0.104933	0.172459	0.787317
FBgn0264751	Vti1b	Vesicle transport through interaction with t-SNAREs 1b	158.902	0.0359068	0.077548	0.136856	0.738107
FBgn0267485	asRNA:CR45835	antisense RNA:CR45835	381.155	0.0358433	0.132684	0.169973	0.786068
FBgn0003741	tra	transformer	248.564	0.0358235	0.0990157	0.170661	0.787184
FBgn0025692	Lfg	Lifeguard	619.259	0.0358149	0.0901199	0.161855	0.781428
FBgn0020908	Scp1	Sarcoplasmic calcium-binding protein 1	2215.95	0.0357527	0.0888019	0.160476	0.778873
FBgn0037743	CG8412	None	302.596	0.0357137	0.0774133	0.138093	0.739822
FBgn0035102	CG7049	None	86.871	0.0356875	0.111598	0.174924	0.788016
FBgn0034997	CG3376	None	1070.02	0.0356874	0.0827967	0.15045	0.762301
FBgn0000615	exu	exuperantia	3164.88	0.0356628	0.0945677	0.16834	0.784972
FBgn0051898	CG31898	None	69.858	0.0356461	0.106278	0.174885	0.788016
FBgn0083976	CG34140	None	341.984	0.0355897	0.0959809	0.170237	0.786068
FBgn0034866	Or59c	Odorant receptor 59c	1.65977	0.0355812	0.23175	0.0700609	NA
FBgn0030598	CG9503	None	54.3449	0.0355528	0.106345	0.175602	0.78869
FBgn0052202	CG32202	None	166.375	0.0355465	0.0899205	0.163791	0.781507
FBgn0051352	Unc-115a	Uncoordinated 115a	1133.47	0.0354579	0.0922014	0.167453	0.784707
FBgn0040984	CG4440	None	17.0396	0.0354245	0.235033	0.063216	0.527337
FBgn0025674	CycK	Cyclin K	1183.54	0.0353921	0.0674949	0.112448	0.685304
FBgn0030608	Lsd-2	Lipid storage droplet-2	7258.85	0.0352744	0.0745133	0.134164	0.733749
FBgn0030871	CG8142	None	341.127	0.0352616	0.0810412	0.150339	0.762301
FBgn0039019	HP1c	Heterochromatin Protein 1c	268.849	0.0352319	0.0821295	0.152917	0.767916
FBgn0015791	Rab14	Rab14	903.513	0.0352318	0.0605136	0.0905497	0.622818
FBgn0039010	CG4907	None	2.59674	0.0352236	0.227386	0.0792543	NA
FBgn0029856	CG11700	None	42.3968	0.0351806	0.12657	0.176025	0.78956
FBgn0061198	HSPC300	Haematopoietic stem/progenitor cell protein 300	157.831	0.0351774	0.0803942	0.149624	0.762301
FBgn0050151	CG30151	None	153.193	0.035158	0.0972531	0.174758	0.788016
FBgn0028341	Ptpmeg2	Protein tyrosine phosphatase Meg2	1431.17	0.0351475	0.0756744	0.138337	0.739822
FBgn0266420	Ote	Otefin	845.413	0.03514	0.0945765	0.17263	0.787476
FBgn0036893	PIG-F	Phosphatidylinositol glycan anchor biosynthesis class F	296.157	0.0351208	0.0847059	0.158948	0.774788
FBgn0030694	CG15602	None	262.151	0.0351073	0.0791346	0.147329	0.757503
FBgn0263447	asRNA:CR43470	antisense RNA:CR43470	1.91349	0.0351037	0.255668	0.039237	NA
FBgn0038598	CG7131	None	10.8063	0.035094	0.175869	0.161294	0.781169
FBgn0083985	CG34149	None	75.0885	0.0350812	0.0997058	0.176967	0.791587
FBgn0052791	DIP-alpha	Dpr-interacting protein alpha	22.0713	0.0350282	0.127999	0.176783	0.791148
FBgn0033926	Arc1	Activity-regulated cytoskeleton associated protein 1	12343.4	0.035025	0.10979	0.179898	0.7965
FBgn0016126	CaMKI	Calcium/calmodulin-dependent protein kinase I	1717.47	0.0349988	0.0721678	0.129823	0.722952
FBgn0017550	Rga	Regena	1916.11	0.0349182	0.0692003	0.121512	0.706986
FBgn0020930	Dgkepsilon	Diacyl glycerol kinase epsilon	520.71	0.0349129	0.0813433	0.153996	0.769753
FBgn0031652	jet	jetlag	137.911	0.0348787	0.0853445	0.162208	0.781428
FBgn0030679	CG8206	None	1932.62	0.0348165	0.0935507	0.17432	0.788016
FBgn0035443	CG12010	None	169.416	0.0347731	0.0830543	0.158782	0.774788
FBgn0086445	l(2)37Cd	lethal (2) 37Cd	223.168	0.0347498	0.081969	0.156756	0.772358
FBgn0033538	CG11883	None	372.269	0.0347272	0.0741332	0.137717	0.739822
FBgn0036461	Zip71B	Zinc/iron regulated transporter-related protein 71B	186.017	0.034704	0.110301	0.18236	0.799566
FBgn0037235	CG1103	None	530.9	0.0346874	0.0809697	0.155155	0.77087
FBgn0265149	lncRNA:CR44218	long non-coding RNA:CR44218	0.996007	0.0346848	0.239854	0.0544964	NA
FBgn0031974	CG12560	None	181.707	0.0346522	0.082455	0.158629	0.774788
FBgn0086384	Mer	Merlin	1089.73	0.0346429	0.0632512	0.10406	0.667415
FBgn0026084	cib	ciboulot	4575.96	0.0346101	0.0803321	0.154417	0.770655
FBgn0036260	Rh7	Rhodopsin 7	10.7183	0.0345941	0.157994	0.172267	0.787317
FBgn0036179	CG7368	None	15.5339	0.034559	0.140849	0.177102	0.791806
FBgn0259678	sqa	spaghetti-squash activator	698.619	0.0345166	0.0909637	0.173938	0.788016
FBgn0263001	CR43309	None	3.17258	0.0344791	0.192225	0.150173	0.762301
FBgn0014009	Rab2	Rab2	1454.53	0.0344091	0.0646679	0.110701	0.680773
FBgn0010039	GstD3	Glutathione S transferase D3	380.849	0.0343877	0.105937	0.184633	0.80392
FBgn0026175	SkpC	SKP1-related C	6.95638	0.0343791	0.179168	0.163163	0.781428
FBgn0001206	Hmr	Hybrid male rescue	469.083	0.0343544	0.0841925	0.16472	0.784585
FBgn0038619	CG7685	None	119.236	0.0343519	0.090557	0.174865	0.788016
FBgn0260635	Diap1	Death-associated inhibitor of apoptosis 1	2187.26	0.0343082	0.0862057	0.168755	0.785
FBgn0036184	PCID2	PCI domain-containing protein 2	246.949	0.0342983	0.0809871	0.158661	0.774788
FBgn0039970	CG17508	None	1980.93	0.0342152	0.0693372	0.127751	0.717764
FBgn0039860	CG1792	None	224.785	0.0341928	0.0843158	0.166411	0.784707
FBgn0030791	CG9132	None	903.155	0.0341781	0.0575739	0.0872944	0.617485
FBgn0259112	asRNA:CR42254	antisense RNA:CR42254	50.4647	0.034174	0.119596	0.185114	0.805001
FBgn0063368	Gpb5	Glycoprotein hormone beta 5	19.0612	0.0341676	0.126593	0.18349	0.802134
FBgn0031955	CG14535	None	13.8832	0.0341365	0.144498	0.179279	0.79438
FBgn0023395	Chd3	Chd3	490.351	0.0341309	0.0947627	0.181393	0.798071
FBgn0267530	asRNA:CR45870	antisense RNA:CR45870	5.21759	0.0340885	0.216536	0.104828	0.669247
FBgn0002638	Rcc1	Regulator of chromosome condensation 1	3389.22	0.0340305	0.0655975	0.116907	0.69382
FBgn0262169	magu	magu	774.804	0.034015	0.0657778	0.117652	0.696724
FBgn0037933	Ho	Heme oxygenase	397.72	0.0339432	0.0741627	0.144685	0.754309
FBgn0032850	Kua	Kua	83.9456	0.0339397	0.110213	0.188403	0.810657
FBgn0036648	CG4098	None	260.59	0.0339213	0.0754175	0.148367	0.758861
FBgn0030669	CG9240	None	244.409	0.0338939	0.0779457	0.155211	0.77087
FBgn0029733	CG6927	None	1198.34	0.0338707	0.0923704	0.18131	0.798062
FBgn0038578	MED17	Mediator complex subunit 17	312.627	0.0338517	0.0667761	0.122409	0.708919
FBgn0037581	CG7352	None	42.0941	0.0338379	0.113264	0.188927	0.810657
FBgn0032698	CG10336	None	408.408	0.0338263	0.0844378	0.169996	0.786068
FBgn0032642	CG5110	None	228.077	0.0338201	0.0782483	0.156641	0.772208
FBgn0032907	CG9272	None	198.787	0.0338139	0.092498	0.181959	0.79874
FBgn0265318	asRNA:CR44291	antisense RNA:CR44291	6.07713	0.0337875	0.180025	0.165819	0.784585
FBgn0051354	Hsp70Bbb	Hsp70Bbb	622.822	0.0337534	0.19036	0.155504	0.771056
FBgn0052412	QC	Glutaminyl cyclase	749.025	0.033719	0.0829572	0.168126	0.784846
FBgn0038438	Der-2	Derlin-2	682.3	0.0336639	0.0669522	0.124603	0.713032
FBgn0000053	Gart	GART trifunctional enzyme	2210	0.0336376	0.0991077	0.188762	0.810657
FBgn0051300	CG31300	None	485.458	0.0336314	0.0931972	0.184337	0.80392
FBgn0001226	Hsp27	Heat shock protein 27	4543.17	0.033587	0.0974163	0.188218	0.810657
FBgn0034109	CG7747	None	198.612	0.0335838	0.0774413	0.156816	0.772358
FBgn0030012	CG18262	None	136.85	0.0335791	0.088283	0.178715	0.793125
FBgn0029996	UbcE2H	Ubiquitin conjugating enzyme E2H	3256	0.0335322	0.0779739	0.158644	0.774788
FBgn0030241	feo	fascetto	1465.82	0.0335288	0.0880357	0.178814	0.793256
FBgn0037391	CG2017	None	766.75	0.033512	0.0974041	0.188875	0.810657
FBgn0260470	SP555	SP555	60.0302	0.0335025	0.11454	0.191433	0.812974
FBgn0034397	CG15082	None	6.93617	0.0334899	0.153692	0.181454	0.798071
FBgn0029689	CG6428	None	374.087	0.0334681	0.0839524	0.17243	0.787317
FBgn0052533	CG32533	None	275.538	0.033454	0.0821071	0.168874	0.785004
FBgn0013770	Cp1	Cysteine proteinase-1	10785.9	0.033436	0.0700377	0.136816	0.738107
FBgn0037899	RpL24-like	Ribosomal protein L24-like	2984.94	0.0334165	0.0699661	0.136762	0.738107
FBgn0034742	CG4294	None	348.403	0.0334004	0.0735598	0.147928	0.75871
FBgn0037185	CG11367	None	342.829	0.0334001	0.0850485	0.175102	0.78818
FBgn0033935	Sin1	SAPK-interacting protein 1	342.987	0.0333785	0.0840635	0.173491	0.788016
FBgn0037468	CG1943	None	4236.23	0.0332842	0.079829	0.165467	0.784585
FBgn0259215	Ir93a	Ionotropic receptor 93a	2.5332	0.0332683	0.196717	0.148254	NA
FBgn0261290	CheA84a	Chemosensory protein A 84a	10.0635	0.0332589	0.172481	0.174518	0.788016
FBgn0029861	CG3815	None	781.082	0.0332539	0.0768566	0.158425	0.774788
FBgn0032647	CG15143	None	2.66543	0.0332031	0.210549	0.11964	NA
FBgn0035703	CG8270	None	186.469	0.0331844	0.0758416	0.156387	0.771958
FBgn0037555	Ada2b	transcriptional Adaptor 2b	1317.91	0.0331696	0.0824961	0.172397	0.787317
FBgn0261709	lncRNA:CR42746	long non-coding RNA:CR42746	1.9808	0.0331666	0.209298	0.122738	NA
FBgn0263412	lncRNA:CR43458	long non-coding RNA:CR43458	5.66811	0.0331361	0.175408	0.173273	0.788016
FBgn0259749	mmy	mummy	1188.17	0.0331068	0.0591417	0.10082	0.655426
FBgn0086448	PIG-Q	Phosphatidylinositol glycan anchor biosynthesis class Q	103.972	0.0331022	0.0979969	0.192904	0.815423
FBgn0013323	Ptth	Prothoracicotropic hormone	53.817	0.0330664	0.128895	0.191499	0.812974
FBgn0027053	CSN5	COP9 signalosome subunit 5	685.639	0.0330611	0.061895	0.111593	0.682666
FBgn0010356	Taf5	TBP-associated factor 5	446.995	0.0330417	0.081353	0.171225	0.787317
FBgn0030437	hec	hector	3.95478	0.0330085	0.1942	0.153185	0.76826
FBgn0033085	CG15908	None	132.447	0.0329876	0.0841712	0.177446	0.792155
FBgn0085224	CG34195	None	236.161	0.0329464	0.0812506	0.171931	0.787317
FBgn0265605	Ric	Ras-related protein interacting with calmodulin	681.514	0.0328724	0.0561563	0.091095	0.622818
FBgn0263378	asRNA:CR43430	antisense RNA:CR43430	442.544	0.0328673	0.102644	0.196875	0.822965
FBgn0036448	mop	myopic	1173.35	0.0328574	0.0687378	0.137857	0.739822
FBgn0010269	Dsor1	Downstream of raf1	893.156	0.0328434	0.0754839	0.158699	0.774788
FBgn0027070	Ugt36E1	UDP-glycosyltransferase family 36 member E1	483.068	0.0328273	0.0944073	0.192868	0.815423
FBgn0032105	borr	borealin-related	924.526	0.0328025	0.0915907	0.190317	0.812695
FBgn0063492	GstE8	Glutathione S transferase E8	186.316	0.0327972	0.0948704	0.193538	0.816575
FBgn0034534	maf-S	maf-S	501.236	0.0327624	0.0807481	0.172633	0.787476
FBgn0026869	Thd1	Thd1	836.072	0.0327345	0.0667993	0.132325	0.727917
FBgn0038295	Gyc88E	Guanylyl cyclase at 88E	16.8569	0.032702	0.130793	0.193948	0.81739
FBgn0266976	lncRNA:CR45427	long non-coding RNA:CR45427	2.49583	0.0326876	0.195838	0.151645	NA
FBgn0031302	CG14340	None	3.68679	0.0326725	0.198139	0.147587	0.757648
FBgn0035244	ABCB7	ATP binding cassette subfamily B member 7	804.067	0.0326541	0.0681321	0.137702	0.739822
FBgn0265508	asRNA:CR44370	antisense RNA:CR44370	5.93199	0.0326218	0.172812	0.178439	0.793125
FBgn0032815	CG10462	None	815.371	0.03262	0.0689528	0.140812	0.744691
FBgn0033259	Tmem63	Transmembrane protein 63	563.487	0.0326143	0.0732911	0.154649	0.77087
FBgn0004811	fs(2)ltoPP43	female sterile (2) ltoPP43	556.43	0.0326088	0.082175	0.177226	0.791806
FBgn0050046	CG30046	None	227.736	0.032601	0.0977251	0.197337	0.822965
FBgn0011277	HLH4C	Helix loop helix protein 4C	1.51724	0.032593	0.21821	0.0984051	NA
FBgn0029858	mldr	mulder	167.207	0.0325189	0.0775868	0.167495	0.784707
FBgn0033712	mIF3	mitochondrial translation initiation factor 3	239.525	0.0325047	0.0742836	0.158641	0.774788
FBgn0036799	CG13380	None	164.628	0.0324715	0.11674	0.199573	0.824179
FBgn0035140	BORCS6	BLOC-1 related complex subunit 6	89.7568	0.0324633	0.0879466	0.188897	0.810657
FBgn0036697	rogdi	rogdi	857.176	0.0324599	0.0596395	0.107916	0.677801
FBgn0032486	mRF1	mitochondrial translation release factor 1	190.034	0.0324505	0.0813979	0.177165	0.791806
FBgn0033763	CG8646	None	28.6426	0.0324126	0.1263	0.197573	0.822965
FBgn0267703	lncRNA:CR46036	long non-coding RNA:CR46036	3.57842	0.0324091	0.182815	0.170891	0.787317
FBgn0034691	Synj	Synaptojanin	699.234	0.0323918	0.0643747	0.126682	0.716914
FBgn0031090	Rab35	Rab35	1344.97	0.0323546	0.0696347	0.145645	0.754831
FBgn0037342	CG2931	None	344.661	0.0323316	0.074815	0.161893	0.781428
FBgn0030529	Clic	Chloride intracellular channel	1119.1	0.0323019	0.0634926	0.124186	0.712348
FBgn0051013	CG31013	None	3.27838	0.0322955	0.187939	0.165276	0.784585
FBgn0039665	CG2310	None	255.718	0.0322642	0.0767399	0.167859	0.784707
FBgn0035043	CG4781	None	500.492	0.0322413	0.0879198	0.191062	0.812974
FBgn0266111	ana3	anastral spindle 3	403.427	0.0322222	0.0957392	0.199644	0.824179
FBgn0031571	bark	bark beetle	243.546	0.0322191	0.0846801	0.186	0.806663
FBgn0019637	Atu	Another transcription unit	789.693	0.0322136	0.069012	0.144926	0.754476
FBgn0026874	CG13358	None	6.22617	0.0322078	0.178927	0.176018	0.78956
FBgn0005683	pie	pineapple eye	338.578	0.0322062	0.0923822	0.196917	0.822965
FBgn0031894	CG4496	None	43.0018	0.0321998	0.105732	0.203296	0.829293
FBgn0020304	drongo	drongo	1449.8	0.0321841	0.0694025	0.146537	0.75569
FBgn0030522	CG11103	None	128.046	0.0321465	0.0831809	0.183917	0.802966
FBgn0050269	CG30269	None	576.426	0.0321413	0.0941278	0.199172	0.824179
FBgn0032843	CG10730	None	6.53127	0.0321173	0.173813	0.181023	0.798062
FBgn0003321	sbr	small bristles	853.814	0.0321143	0.0597368	0.111207	0.681785
FBgn0259481	Mob2	Mob2	1326.88	0.0321061	0.0572331	0.101209	0.656466
FBgn0004856	Bx42	Bx42	1235.85	0.0320337	0.0625964	0.123187	0.710151
FBgn0039966	Rab21	Rab21	284.412	0.0320238	0.0777749	0.173005	0.788016
FBgn0032997	CG17486	None	597.431	0.0320058	0.075431	0.166941	0.784707
FBgn0267347	squ	squash	556.174	0.0319929	0.0850045	0.188881	0.810657
FBgn0052672	Atg8a	Autophagy-related 8a	4656.96	0.0319723	0.0741862	0.163731	0.781507
FBgn0264862	asRNA:CR44053	antisense RNA:CR44053	5.49066	0.0319639	0.199877	0.145969	0.754831
FBgn0050156	CG30156	None	12.0617	0.031852	0.142864	0.19763	0.822965
FBgn0037445	CG9727	None	409.687	0.0318461	0.0719092	0.15811	0.774788
FBgn0266396	lncRNA:CR45036	long non-coding RNA:CR45036	7.40132	0.0318163	0.16332	0.189992	0.812461
FBgn0030555	Fbxl4	F box and leucine-rich-repeat gene 4	343.114	0.0317622	0.0708886	0.155696	0.771056
FBgn0001258	Ldh	Lactate dehydrogenase	636.02	0.0316508	0.103014	0.208099	0.83562
FBgn0034062	CG8388	None	155.523	0.0316328	0.0840284	0.190846	0.812974
FBgn0033179	p47	p47	1385.93	0.0316313	0.0589273	0.112109	0.684219
FBgn0035211	CG2211	None	235.695	0.0316269	0.073864	0.166368	0.784707
FBgn0017581	Lk6	Lk6 kinase	7460.74	0.0315803	0.0701075	0.154987	0.77087
FBgn0263025	HSPBAP1	HSPB1 associated protein 1	86.6036	0.0315648	0.0911647	0.202039	0.828903
FBgn0052485	CG32485	None	322.557	0.0315021	0.0862308	0.196031	0.821569
FBgn0023172	RhoGEF2	Rho guanine nucleotide exchange factor 2	1625.05	0.0314949	0.0568461	0.104643	0.669247
FBgn0038402	Fer2	48 related 2	4.21404	0.0314527	0.196961	0.153424	0.76841
FBgn0039241	CG11089	None	2323.04	0.0314305	0.100738	0.20971	0.837621
FBgn0041252	Femcoat	Femcoat	172.217	0.0314305	0.228079	0.0715688	0.555777
FBgn0039944	CG17162	None	253.928	0.031397	0.132807	0.204462	0.82952
FBgn0051122	CG31122	None	548.595	0.0313885	0.0758868	0.174682	0.788016
FBgn0035902	CG6683	None	110.577	0.0312747	0.0951145	0.208528	0.83562
FBgn0034059	CG8320	None	313.178	0.0312672	0.0703836	0.159179	0.775244
FBgn0283473	S6KL	S6 Kinase Like	627.793	0.0311578	0.0698534	0.15855	0.774788
FBgn0004828	His3.3B	Histone H3.3B	6094.59	0.0311163	0.0513666	0.0844785	0.609834
FBgn0037116	Als2	Amyotrophic lateral sclerosis 2	619.161	0.0311091	0.065769	0.144358	0.754309
FBgn0261394	Prosalpha3	Proteasome alpha3 subunit	2234.32	0.0310992	0.0588213	0.116436	0.69382
FBgn0263462	snoRNA:Dek-a	None	0.844218	0.0310196	0.232493	0.0633362	NA
FBgn0262104	CG42857	None	2.61956	0.0310047	0.214364	0.107268	NA
FBgn0263766	asRNA:CR43683	antisense RNA:CR43683	12.0051	0.0309906	0.256175	0.0418434	0.444768
FBgn0267176	lncRNA:CR45616	long non-coding RNA:CR45616	3.32959	0.0309866	0.188454	0.170763	0.787208
FBgn0019949	Cdk9	Cyclin-dependent kinase 9	251.095	0.0309849	0.0686033	0.15605	0.771594
FBgn0045862	btz	barentsz	1614.27	0.0309706	0.0662347	0.14755	0.757648
FBgn0264437	lncRNA:CR43855	long non-coding RNA:CR43855	1.22886	0.0309527	0.226312	0.0747635	NA
FBgn0010531	Ccs	Copper chaperone for superoxide dismutase	253.858	0.0309009	0.0808739	0.192335	0.814784
FBgn0265759	lncRNA:CR44566	long non-coding RNA:CR44566	6.33688	0.030895	0.153685	0.201933	0.828903
FBgn0011289	TfIIA-L	Transcription factor IIA L	1400.76	0.0308247	0.0615824	0.130617	0.724975
FBgn0034495	CG11788	None	101.972	0.0307859	0.0926129	0.211558	0.838735
FBgn0022943	Cbp20	cap binding protein 20	262.044	0.0307655	0.0792823	0.190203	0.812695
FBgn0033468	CG1418	None	282.728	0.0307545	0.075043	0.179232	0.79438
FBgn0046296	DEF8	differentially expressed in FDCP 8 homolog	255.569	0.0307482	0.0737874	0.175621	0.78869
FBgn0036330	CG11263	None	101.918	0.0307392	0.096441	0.214836	0.841169
FBgn0033392	CG8027	None	135.847	0.0307278	0.105796	0.217165	0.8418
FBgn0027583	CG7601	None	374.957	0.0307205	0.0719809	0.170321	0.786136
FBgn0043005	prt	portabella	15.4554	0.030713	0.14198	0.207769	0.83544
FBgn0032234	gny	garnysstan	128.746	0.0306879	0.0867448	0.205543	0.832114
FBgn0051865	Ada1-1	transcriptional Adaptor 1-1	51.5619	0.0306866	0.114957	0.216096	0.8418
FBgn0035311	CR15821	None	10.8644	0.0306816	0.134581	0.210352	0.83839
FBgn0030678	CG11679	None	252.627	0.0306784	0.0696754	0.16311	0.781428
FBgn0036750	CG6034	None	13.9172	0.0306648	0.154505	0.203535	0.829293
FBgn0024913	Actbeta	Activin-beta	47.139	0.0306256	0.124102	0.214047	0.841169
FBgn0030813	CG4949	None	420.514	0.0305986	0.0843317	0.202549	0.828903
FBgn0262514	VhaPPA1-2	Vacuolar H[+] ATPase PPA1 subunit 2	1.74528	0.0305795	0.207147	0.128951	NA
FBgn0038862	Usp8	Ubiquitin specific protease 8	609.991	0.0305577	0.0647787	0.146286	0.755085
FBgn0032014	CG7840	None	1202.92	0.0305535	0.0823906	0.199375	0.824179
FBgn0023513	CG14803	None	414.583	0.0305337	0.0729827	0.175561	0.78869
FBgn0017551	Rca1	Regulator of cyclin A1	768.865	0.0305127	0.0918528	0.21375	0.841169
FBgn0043002	Chrac-14	Chromatin accessibility complex 14kD protein	410.258	0.03049	0.0857393	0.206147	0.833663
FBgn0036117	CG6321	None	253.335	0.0304589	0.0744823	0.180926	0.798062
FBgn0033232	CG12159	None	329.807	0.0304315	0.0691807	0.16411	0.782223
FBgn0037166	CG11426	None	232.525	0.0303327	0.0907496	0.214579	0.841169
FBgn0034785	CG3649	None	29.9122	0.0303071	0.110231	0.22082	0.843982
FBgn0029891	Pink1	PTEN-induced putative kinase 1	2148.82	0.0302385	0.0595279	0.127733	0.717764
FBgn0033261	udd	under-developed	362.588	0.0302074	0.0695543	0.167934	0.784734
FBgn0020377	Sr-CII	Scavenger receptor class C, type II	4.63077	0.0302056	0.234061	0.0609758	0.521157
FBgn0031969	pes	peste	1408.65	0.030203	0.0661043	0.155291	0.770928
FBgn0265252	asRNA:CR44266	antisense RNA:CR44266	3.20818	0.0301794	0.197253	0.156292	0.771827
FBgn0264001	bru3	bruno 3	148.103	0.0301766	0.115835	0.22078	0.843982
FBgn0035488	CG11593	None	793.229	0.030153	0.0783269	0.19483	0.819881
FBgn0264998	lncRNA:CR44149	long non-coding RNA:CR44149	1.49198	0.0301368	0.213505	0.108681	NA
FBgn0039170	CG13609	None	130.788	0.0301344	0.100985	0.222768	0.846188
FBgn0035160	hng3	hinge3	245.651	0.030122	0.085753	0.210292	0.83839
FBgn0034242	CG14480	None	620.393	0.0301078	0.0646034	0.150436	0.762301
FBgn0265862	lncRNA:CR44651	long non-coding RNA:CR44651	13.1039	0.0300954	0.147714	0.211343	0.838472
FBgn0015926	dah	discontinuous actin hexagon	847.801	0.0300872	0.0901049	0.216576	0.8418
FBgn0038139	PK2-R2	Pyrokinin 2 receptor 2	20.8403	0.0300557	0.142906	0.213453	0.841169
FBgn0035985	Cpr67B	Cuticular protein 67B	719.3	0.0300502	0.100168	0.223468	0.846188
FBgn0031233	Tbc1d15-17	TBC1 domain family member 15/17	596.679	0.0300295	0.0693389	0.169202	0.785463
FBgn0034281	CG14490	None	1.11019	0.0300072	0.221862	0.0840481	NA
FBgn0027597	CG17712	None	265.988	0.0299634	0.0719104	0.178677	0.793125
FBgn0262580	CG43120	None	93.4775	0.0298964	0.116075	0.223472	0.846188
FBgn0033983	ADPS	Alkyldihydroxyacetonephosphate synthase	101.983	0.0298643	0.0973653	0.224505	0.84839
FBgn0261679	CG42726	None	251.22	0.0298488	0.0840648	0.210567	0.838472
FBgn0033874	CG6347	None	4.24254	0.0298436	0.192252	0.168678	0.784972
FBgn0053349	ppk25	pickpocket 25	2.09829	0.0297914	0.191684	0.170076	NA
FBgn0030486	Set2	SET domain containing 2	1258.46	0.0297807	0.0578328	0.124793	0.713032
FBgn0040551	CG11686	None	262.014	0.0297541	0.0906635	0.220898	0.843982
FBgn0051755	SoYb	Sister of Yb	201.828	0.0297492	0.0859345	0.214839	0.841169
FBgn0051217	modSP	modular serine protease	545.768	0.0297442	0.10078	0.226824	0.849763
FBgn0000826	png	pan gu	521.902	0.0297375	0.0879037	0.217819	0.8418
FBgn0028496	CG30116	None	120.575	0.0297344	0.0926135	0.222946	0.846188
FBgn0038244	CG7987	None	1446.73	0.0297325	0.0520674	0.0985932	0.648054
FBgn0267161	asRNA:CR45601	antisense RNA:CR45601	14755.3	0.0297229	0.120945	0.223722	0.846246
FBgn0052745	CR32745	None	4.96833	0.0296731	0.187636	0.178511	0.793125
FBgn0003411	sisA	sisterless A	2.79614	0.0296505	0.213993	0.106375	NA
FBgn0001276	ix	intersex	171.56	0.02965	0.0834909	0.211844	0.838987
FBgn0062517	CG16984	None	2.60355	0.0296355	0.222933	0.0809809	NA
FBgn0033594	CG13226	None	1.96286	0.0296258	0.217358	0.0959006	NA
FBgn0036992	Hpd	4-hydroxyphenylpyruvate dioxygenase	1459.35	0.0296182	0.114515	0.2267	0.849686
FBgn0013681	mt:ND3	mitochondrial NADH-ubiquinone oxidoreductase chain 3	520.232	0.0296161	0.148587	0.215409	0.8416
FBgn0038237	Pde6	Phosphodiesterase 6	116.926	0.0296093	0.0913741	0.223236	0.846188
FBgn0010240	Lcch3	Ligand-gated chloride channel homolog 3	51.3262	0.0296064	0.107719	0.228305	0.849773
FBgn0031558	CG16704	None	239.026	0.0295789	0.0982883	0.227945	0.849773
FBgn0035957	CG5144	None	30.7014	0.0295716	0.111377	0.227976	0.849773
FBgn0037876	CG4820	None	120.035	0.029483	0.0878532	0.220683	0.843982
FBgn0031854	TTLL3A	Tubulin tyrosine ligase-like 3A	3.19359	0.0294737	0.203263	0.140977	0.744691
FBgn0038197	foxo	forkhead box, sub-group O	710.847	0.0294689	0.0563454	0.12108	0.705926
FBgn0035228	CG12091	None	2208.11	0.0294649	0.0593919	0.135151	0.73607
FBgn0002924	ncd	non-claret disjunctional	917.533	0.0294513	0.0851683	0.21709	0.8418
FBgn0266322	asRNA:CR44987	antisense RNA:CR44987	37.578	0.0294455	0.109346	0.229705	0.85264
FBgn0035360	CG1246	None	1000.05	0.0294318	0.0950975	0.228086	0.849773
FBgn0030759	CG13014	None	158.957	0.0294149	0.0769673	0.200077	0.82484
FBgn0038735	MICU3	Mitochondrial calcium uptake 3	262.887	0.0294057	0.069317	0.176419	0.790124
FBgn0260762	CG42560	None	1.93985	0.0293795	0.229469	0.0678656	NA
FBgn0038818	Nep4	Neprilysin 4	241.192	0.0293468	0.115149	0.22929	0.851684
FBgn0030710	CG8924	None	685.857	0.0292776	0.0884078	0.223788	0.846246
FBgn0030659	CG9215	None	328.721	0.0292619	0.0639243	0.157193	0.7729
FBgn0051704	CG31704	None	173.639	0.0292573	0.100156	0.231949	0.854595
FBgn0032184	CG13135	None	1.43845	0.0292165	0.210119	0.118546	NA
FBgn0034729	CG10344	None	238.51	0.0292129	0.0804324	0.210895	0.838472
FBgn0027375	RecQ5	RecQ5 helicase	476.467	0.0292105	0.0699364	0.180961	0.798062
FBgn0004598	Fur2	Furin 2	1879.14	0.0291742	0.0679787	0.174305	0.788016
FBgn0030793	Rai1	Rat1 Interacting Protein 1	236.939	0.0291642	0.0782457	0.20639	0.833952
FBgn0029955	CG15478	None	6.21662	0.0291466	0.170534	0.205385	0.831773
FBgn0039213	atl	atlastin	1903.01	0.0291461	0.0511408	0.0993613	0.650831
FBgn0266228	lncRNA:CR44923	long non-coding RNA:CR44923	1.19662	0.0291431	0.208358	0.124413	NA
FBgn0032598	ChLD3	ChLD3	3.49078	0.0291326	0.19165	0.172754	0.787712
FBgn0031191	Cp110	Centriolar coiled coil protein 110kDa	369.269	0.0291188	0.0746742	0.197323	0.822965
FBgn0015351	CG14906	None	222.604	0.0291187	0.103659	0.233777	0.85485
FBgn0264090	CG43759	None	184.315	0.0291073	0.0864161	0.223098	0.846188
FBgn0033884	CG13344	None	578.061	0.0291014	0.0793762	0.209869	0.837621
FBgn0038957	CG7059	None	50.9302	0.029096	0.111151	0.232971	0.854656
FBgn0264962	Pcf11	Pcf11 cleavage and polyadenylation factor subunit	1303.52	0.029055	0.0637456	0.158861	0.774788
FBgn0022724	Taf8	TBP-associated factor 8	374.65	0.02903	0.0821094	0.216625	0.8418
FBgn0086898	dgo	diego	94.6005	0.0290193	0.0945708	0.232429	0.854595
FBgn0038889	Fancm	Fanconi anemia group M helicase	258.962	0.0290189	0.0759766	0.202254	0.828903
FBgn0031676	senju	senju	302.462	0.029005	0.0794967	0.211332	0.838472
FBgn0038274	Nup93-2	Nucleoporin 93kD-2	404.494	0.0289811	0.0613108	0.149151	0.761184
FBgn0001149	GstD1	Glutathione S transferase D1	11843.3	0.0289741	0.0863602	0.22461	0.848392
FBgn0037200	CG11109	None	233.489	0.0289295	0.0991667	0.235359	0.855636
FBgn0086677	jeb	jelly belly	56.0576	0.0289275	0.10274	0.235851	0.85605
FBgn0263745	CR43670	None	124.23	0.0289201	0.0876081	0.226992	0.849773
FBgn0260945	Atg1	Autophagy-related 1	888.503	0.0288957	0.0587042	0.138201	0.739822
FBgn0037822	CG14683	None	1208.95	0.0288927	0.0567782	0.129108	0.721378
FBgn0031677	CG14036	None	522.69	0.0288767	0.0865741	0.226092	0.849403
FBgn0030925	Hayan	Hayan	258.911	0.0288609	0.106076	0.236426	0.856293
FBgn0266635	asRNA:CR45142	antisense RNA:CR45142	12.8843	0.0288438	0.16315	0.214313	0.841169
FBgn0260944	Rbp1	RNA-binding protein 1	819.25	0.0288118	0.0562537	0.127448	0.717764
FBgn0259791	bora	aurora borealis	599.353	0.0287504	0.0910642	0.232879	0.854595
FBgn0037317	CG14667	None	225.7	0.0287125	0.0737052	0.199501	0.824179
FBgn0032390	dgt2	dim gamma-tubulin 2	272.237	0.028703	0.0775928	0.210483	0.838472
FBgn0037578	CG9601	None	254.69	0.0286803	0.0817453	0.220212	0.843982
FBgn0038595	CG7142	None	50.6243	0.0286661	0.114288	0.236687	0.856454
FBgn0036248	ssp	sunspot	436.018	0.0286619	0.0704571	0.189567	0.811412
FBgn0029818	GAA1	Glycosylphosphatidylinositol anchor attachment 1	770.25	0.0286349	0.0662138	0.174079	0.788016
FBgn0050021	metro	menage a trois	368.506	0.0285708	0.0870866	0.230522	0.853429
FBgn0013764	Chi	Chip	869.199	0.0285324	0.0563013	0.1307	0.724975
FBgn0002781	mod(mdg4)	modifier of mdg4	6168.22	0.0284634	0.0767167	0.211251	0.838472
FBgn0031468	CG2975	None	8.98268	0.0284562	0.139419	0.230348	0.853304
FBgn0267029	lncRNA:CR45473	long non-coding RNA:CR45473	43.4131	0.0284414	0.102986	0.241267	0.859507
FBgn0032083	CG9541	None	5.90501	0.0284201	0.164162	0.217247	0.8418
FBgn0031008	CG8010	None	823.745	0.0284152	0.0656875	0.1747	0.788016
FBgn0024998	CG2685	None	491.167	0.0283798	0.0654021	0.173978	0.788016
FBgn0039135	CG13603	None	591.48	0.0283647	0.0647266	0.171366	0.787317
FBgn0031775	CG9150	None	3.12026	0.0283388	0.177453	0.203158	0.829293
FBgn0016698	Ptpa	Phosphotyrosyl phosphatase activator	328.319	0.0283378	0.0634734	0.166364	0.784707
FBgn0032656	CG5674	None	336.424	0.0283252	0.0646669	0.171612	0.787317
FBgn0031093	CG9581	None	456.92	0.0283129	0.0576391	0.139702	0.742819
FBgn0036277	CG10418	None	177.639	0.0282961	0.0746798	0.207737	0.83544
FBgn0030396	CG2556	None	1134.96	0.0282819	0.062359	0.162157	0.781428
FBgn0035267	CG13921	None	442.507	0.028243	0.075152	0.209788	0.837621
FBgn0037329	POLDIP2	Polymerase (DNA-directed), delta interacting protein 2	704.861	0.028222	0.061697	0.159917	0.777497
FBgn0025186	ari-2	ariadne 2	820.207	0.028206	0.0768333	0.214878	0.841169
FBgn0029942	CG2059	None	389.749	0.0282059	0.0568332	0.136972	0.738381
FBgn0030700	CG15914	None	96.1096	0.0281647	0.0899061	0.238831	0.857199
FBgn0262985	CG43293	None	2.1081	0.0281501	0.190543	0.179292	NA
FBgn0266167	asRNA:CR44873	antisense RNA:CR44873	1.43268	0.0281233	0.213258	0.106448	NA
FBgn0034585	Rbpn-5	Rabaptin-5	599.298	0.0281024	0.0644743	0.173615	0.788016
FBgn0038569	CG7218	None	772.922	0.0280773	0.0670736	0.184553	0.80392
FBgn0031638	CG11927	None	354.088	0.0280753	0.0687898	0.191122	0.812974
FBgn0030474	CG15747	None	304.859	0.0280508	0.0666687	0.183298	0.802124
FBgn0051855	CG31855	None	324.458	0.0280286	0.0698973	0.195753	0.821008
FBgn0030346	BORCS5	BLOC-1 related complex subunit 5	367.544	0.0280193	0.0669729	0.184911	0.804817
FBgn0010316	dap	dacapo	583.006	0.0279997	0.0809565	0.227261	0.849773
FBgn0031068	Alr	Augmenter of liver regeneration	800.543	0.0279753	0.082875	0.231324	0.854595
FBgn0033597	Cpr47Ea	Cuticular protein 47Ea	8.03165	0.0279487	0.14611	0.232863	0.854595
FBgn0031263	Tspo	Translocator protein	2520.8	0.0279149	0.0874442	0.23915	0.857199
FBgn0262577	CG43117	None	6.26748	0.0278978	0.164965	0.221218	0.844727
FBgn0264791	asRNA:CR44021	antisense RNA:CR44021	4.92684	0.0278897	0.170095	0.216071	0.8418
FBgn0035157	CG13894	None	14.5811	0.0278594	0.120897	0.243304	0.861523
FBgn0029114	Tollo	Tollo	158.731	0.0278535	0.0862861	0.238387	0.857199
FBgn0013277	Hsp70Ba	Heat-shock-protein-70Ba	87.7105	0.0278323	0.19471	0.169292	0.785556
FBgn0013688	mt:srRNA	mitochondrial small ribosomal RNA	377.989	0.0278191	0.144847	0.23478	0.85485
FBgn0005640	Eip63E	Ecdysone-induced protein 63E	605.302	0.027808	0.067848	0.191089	0.812974
FBgn0034314	nopo	no poles	401.879	0.0278057	0.0836834	0.234952	0.85485
FBgn0030747	CG4301	None	545.802	0.0277989	0.0895729	0.243044	0.861523
FBgn0034503	MED8	Mediator complex subunit 8	299.246	0.0277802	0.0689114	0.195464	0.821008
FBgn0030667	CG15599	None	3.01887	0.0277667	0.19904	0.156007	NA
FBgn0051955	CG31955	None	74.6584	0.0277295	0.11851	0.245589	0.864137
FBgn0040290	RecQ4	RecQ4 helicase	627.666	0.0277287	0.0866225	0.240448	0.858397
FBgn0029737	CG6903	None	732.036	0.0276582	0.0708871	0.204143	0.829418
FBgn0265137	Spn42Da	Serpin 42Da	1496.55	0.027639	0.0911096	0.246484	0.865451
FBgn0028936	NimB5	Nimrod B5	143.333	0.0276227	0.101221	0.250729	0.87043
FBgn0037149	CG14561	None	235.555	0.0276155	0.0858902	0.240891	0.859434
FBgn0031463	G6P	Glucose-6-Phosphatase	4.72148	0.0275885	0.160104	0.228203	0.849773
FBgn0024321	NK7.1	NK7.1	179.102	0.0275875	0.0846439	0.239378	0.857199
FBgn0042206	GstD10	Glutathione S transferase D10	96.2677	0.0275767	0.10858	0.250402	0.87043
FBgn0038692	Gdn1	Gdown1	306.398	0.0275714	0.0743906	0.216491	0.8418
FBgn0051807	CG31807	None	7.78099	0.0275641	0.154523	0.232339	0.854595
FBgn0033449	CG1663	None	198.483	0.0275489	0.0874292	0.243809	0.86195
FBgn0027280	l(1)G0193	lethal (1) G0193	1597.56	0.0275231	0.055797	0.139694	0.742819
FBgn0014018	Rel	Relish	1876	0.0275213	0.093493	0.249674	0.87043
FBgn0033806	FLASH	FLICE-associated huge protein	233.411	0.0274459	0.0795197	0.231488	0.854595
FBgn0005411	U2af50	U2 small nuclear riboprotein auxiliary factor 50	1348.17	0.027418	0.0519701	0.120698	0.705518
FBgn0032809	CG13078	None	17.8965	0.0274055	0.155239	0.233487	0.85485
FBgn0036691	beg	bad egg	311.24	0.0274011	0.0654447	0.186899	0.809262
FBgn0013718	nuf	nuclear fallout	1188.4	0.0273978	0.0566846	0.145783	0.754831
FBgn0011725	twin	twin	2057.32	0.0273758	0.0786153	0.230356	0.853304
FBgn0036450	Tdrd3	Tudor domain containing 3	817.668	0.0273687	0.0662625	0.190713	0.812974
FBgn0001977	CIAPIN1	Cytokine induced apoptosis inhibitor 1	852.395	0.0273659	0.0684562	0.199358	0.824179
FBgn0036422	CG3868	None	1407.28	0.0273588	0.102223	0.253897	0.87043
FBgn0035872	Cpsf6	Cleavage and polyadenylation specific factor 6	2523.51	0.0273376	0.0681468	0.198571	0.824179
FBgn0036906	CG14102	None	78.3117	0.0273266	0.0915266	0.250779	0.87043
FBgn0036317	CG10948	None	337.979	0.0273226	0.0630693	0.177655	0.792155
FBgn0035656	CG10479	None	143.767	0.0273165	0.0839468	0.241827	0.859786
FBgn0030634	CG9164	None	37.6625	0.0273123	0.104889	0.254226	0.870719
FBgn0034858	eIF2Bdelta	eukaryotic translation initiation factor 2B subunit delta	804.983	0.0273064	0.0613911	0.170161	0.786068
FBgn0052590	CG32590	None	81.0527	0.0273054	0.0864021	0.245651	0.864137
FBgn0030834	CG8675	None	496.198	0.0273048	0.0563429	0.14516	0.754793
FBgn0015269	Nf1	Neurofibromin 1	339.678	0.0272893	0.0678077	0.19793	0.822965
FBgn0034740	nsr	novel spermatogenesis regulator	10.0099	0.0272601	0.160873	0.230769	0.853505
FBgn0259483	Mob4	MOB kinase activator 4	1003.35	0.0272599	0.0595866	0.16211	0.781428
FBgn0030033	CG1387	None	1.50142	0.0272576	0.219515	0.0874327	NA
FBgn0026257	cav	caravaggio	414.765	0.0272476	0.0832592	0.241583	0.859507
FBgn0038461	EMC2B	ER membrane protein complex subunit 2B	520.221	0.0272423	0.0649764	0.187078	0.809262
FBgn0027490	D12	D12	352.776	0.0272357	0.0756847	0.224775	0.848392
FBgn0024248	chico	chico	485.633	0.0272227	0.0638185	0.182332	0.799566
FBgn0046756	asRNA:CR33945	antisense RNA:CR33945	0.936467	0.0272183	0.210627	0.114196	NA
FBgn0051388	CG31388	None	114.104	0.0271991	0.0738763	0.220062	0.843982
FBgn0037539	CG10435	None	593.02	0.0271943	0.0690385	0.203896	0.829293
FBgn0263864	Dark	Death-associated APAF1-related killer	196.242	0.0271692	0.0920978	0.253216	0.87043
FBgn0021814	Vps28	Vacuolar protein sorting 28	455.668	0.0271639	0.0701686	0.208407	0.83562
FBgn0038301	CG6654	None	215.269	0.0271444	0.0716912	0.213902	0.841169
FBgn0267086	lncRNA:CR45530	long non-coding RNA:CR45530	4.00111	0.027134	0.173359	0.218198	0.8418
FBgn0034552	CG17999	None	28.9535	0.0271064	0.125595	0.25013	0.87043
FBgn0033928	Arc2	Arc2	308.083	0.027089	0.0915873	0.253875	0.87043
FBgn0036791	CG7271	None	8.32749	0.027041	0.230641	0.0674098	0.543657
FBgn0265800	lncRNA:CR44589	long non-coding RNA:CR44589	1.8239	0.0270265	0.199686	0.154594	NA
FBgn0027453	Dnz1	DNZDHHC/NEW1 zinc finger protein 11	397.27	0.0270165	0.0610097	0.172213	0.787317
FBgn0264564	asRNA:CR43936	antisense RNA:CR43936	2.99935	0.0270125	0.206037	0.130877	NA
FBgn0031561	IM33	Immune induced molecule 33	2744.89	0.0270108	0.0794296	0.237224	0.856454
FBgn0037535	PIG-H	Phosphatidylinositol glycan anchor biosynthesis class H	182.639	0.0269982	0.0751161	0.226487	0.849628
FBgn0030803	CG4880	None	611.225	0.026975	0.07828	0.235067	0.85485
FBgn0032290	CG6443	None	230.508	0.0269553	0.0659967	0.195314	0.821001
FBgn0260995	dpr21	defective proboscis extension response 21	36.6596	0.0269332	0.103029	0.259028	0.87631
FBgn0267024	asRNA:CR45468	antisense RNA:CR45468	2.95342	0.0269134	0.19792	0.160974	NA
FBgn0028381	Decay	Death executioner caspase related to Apopain/Yama	933.662	0.0268494	0.0924831	0.257609	0.875247
FBgn0052438	SMC5	Structural maintenance of chromosomes 5	463.34	0.0268149	0.0810639	0.243392	0.861523
FBgn0033783	CG17019	None	735.275	0.0267724	0.0543032	0.14088	0.744691
FBgn0020545	kraken	kraken	1297.25	0.026765	0.0781905	0.23779	0.856484
FBgn0032871	CG2611	None	112.262	0.0267161	0.0812339	0.245104	0.864137
FBgn0037712	CG16789	None	23.2906	0.0266886	0.118571	0.25764	0.875247
FBgn0266019	rudhira	rudhira	1208.04	0.0266645	0.0641885	0.191684	0.813306
FBgn0033226	puml	pummelig	2013.71	0.0266548	0.0878481	0.256113	0.872531
FBgn0034948	PPP1R15	Protein phosphatase 1 regulatory subunit 15	1111.62	0.026654	0.056243	0.152861	0.767916
FBgn0036844	Mkp3	Mitogen-activated protein kinase phosphatase 3	767.146	0.0266309	0.0743831	0.229581	0.852462
FBgn0260444	Not10	CCR4-NOT transcription complex subunit 10	441.361	0.0266088	0.0604709	0.175159	0.78818
FBgn0039087	Ugt303B2	UDP-glycosyltransferase family 303 member B2	5.93504	0.0266015	0.144085	0.248403	0.868413
FBgn0040252	Ugt303A1	UDP-glycosyltransferase family 303 member A1	76.3966	0.0265987	0.090677	0.259598	0.87631
FBgn0040077	primo-1	primo-1	361.643	0.0265822	0.0650338	0.196526	0.822426
FBgn0015754	Lis-1	Lissencephaly-1	1827.52	0.026573	0.0585365	0.16595	0.784707
FBgn0037848	Tsp86D	Tetraspanin 86D	393.469	0.0265653	0.0700613	0.216514	0.8418
FBgn0000358	Cp19	Chorion protein 19	1623.35	0.0265613	0.211295	0.111082	0.68165
FBgn0033088	PGAP3	Post-GPI attachment to proteins 3	218.803	0.0265488	0.0719356	0.223166	0.846188
FBgn0031100	CG1504	None	1.6113	0.0265479	0.219228	0.087969	NA
FBgn0034731	CG10384	None	40.0106	0.0264632	0.109415	0.263524	0.87819
FBgn0047199	CG31517	None	243.05	0.0264465	0.0762494	0.237439	0.856454
FBgn0037291	CG14662	None	9.80777	0.0264137	0.133687	0.255127	0.871727
FBgn0032358	Ppt2	Palmitoyl-protein Thioesterase 2	380.678	0.0263955	0.0708922	0.221888	0.84614
FBgn0086673	CG13272	None	3.64938	0.0263815	0.191809	0.182511	0.799918
FBgn0037779	CG12811	None	416.555	0.0263808	0.0610767	0.181297	0.798062
FBgn0264947	asRNA:CR44116	antisense RNA:CR44116	2.34074	0.0263684	0.191963	0.182074	NA
FBgn0003714	tko	technical knockout	422.289	0.0263547	0.0646532	0.198152	0.82298
FBgn0036927	Gabat	gamma-aminobutyric acid transaminase	2111.65	0.0263427	0.066721	0.207029	0.834222
FBgn0260991	Incenp	Inner centromere protein	1887.93	0.0262262	0.0777129	0.244349	0.863196
FBgn0041702	CG15107	None	325.398	0.0261858	0.0790412	0.248036	0.867965
FBgn0033443	CG1698	None	563.05	0.0261655	0.111745	0.26649	0.87966
FBgn0029603	CG14053	None	38.2708	0.0261528	0.103003	0.268843	0.881769
FBgn0040375	CG13760	None	218.964	0.0261492	0.0666687	0.20966	0.837621
FBgn0038577	CG12321	None	776.966	0.0261216	0.061677	0.187902	0.810657
FBgn0035401	Alg2	ALG2, alpha-1,3/1,6-mannosyltransferase	342.708	0.0260986	0.060461	0.182298	0.799566
FBgn0013720	pck	pickel	477.573	0.0260889	0.0605487	0.182872	0.800878
FBgn0010042	GstD6	Glutathione S transferase D6	6.81116	0.0260778	0.194456	0.174664	0.788016
FBgn0083977	CG34141	None	32.8197	0.0260644	0.123361	0.263401	0.87819
FBgn0053458	CG33458	None	1.64614	0.0260463	0.201694	0.147348	NA
FBgn0032150	CG13123	None	62.3245	0.026045	0.088581	0.265252	0.878903
FBgn0004401	Pep	Protein on ecdysone puffs	5112.9	0.0260441	0.0487369	0.117996	0.697144
FBgn0029995	CG2256	None	1.88673	0.0260432	0.212416	0.106838	NA
FBgn0036494	Toll-6	Toll-6	20.0126	0.0260392	0.127087	0.262255	0.877663
FBgn0033233	Kdm4A	Lysine (K)-specific demethylase 4A	434.846	0.0260249	0.0797222	0.251864	0.87043
FBgn0267115	lncRNA:CR45555	long non-coding RNA:CR45555	6.82346	0.0260236	0.160511	0.243566	0.861523
FBgn0039873	Smvt	Sodium-dependent multivitamin transporter	381.365	0.0259959	0.0984287	0.270951	0.882778
FBgn0035382	Or63a	Odorant receptor 63a	4.15891	0.0259678	0.167676	0.236184	0.856159
FBgn0026085	dgt4	dim gamma-tubulin 4	141.655	0.025939	0.0875647	0.265669	0.878903
FBgn0033897	Rcd1	Reduction in Cnn dots 1	1268.25	0.0259328	0.0612225	0.188453	0.810657
FBgn0039856	CG1774	None	481.817	0.0259326	0.0642832	0.202726	0.829029
FBgn0000500	Dsk	Drosulfakinin	36.0436	0.0259258	0.103928	0.271642	0.883269
FBgn0284250	Oaz	O/E-associated zinc finger protein	3.73406	0.025875	0.174764	0.226354	0.849628
FBgn0036099	CG11811	None	934.175	0.0258697	0.0652667	0.207962	0.83562
FBgn0039251	Trf4-2	Topoisomerase related function 4-2	307.646	0.0258572	0.0890789	0.268352	0.881769
FBgn0050409	CR30409	None	17.0368	0.0258545	0.118867	0.267765	0.88121
FBgn0030078	CG10970	None	8.44915	0.0258508	0.16051	0.245382	0.864137
FBgn0002878	mus101	mutagen-sensitive 101	293.282	0.0258427	0.0823983	0.259712	0.87631
FBgn0262972	lncRNA:cherub	cherub	2.2013	0.0258211	0.172149	0.231154	NA
FBgn0262111	f	forked	10.4599	0.0258007	0.150345	0.254022	0.87043
FBgn0002868	MtnA	Metallothionein A	10871.8	0.02579	0.117081	0.269271	0.881769
FBgn0032101	CG9586	None	577.954	0.0257739	0.0569555	0.16868	0.784972
FBgn0029502	Coq7	Coenzyme Q7	606.765	0.025764	0.0586443	0.177856	0.792426
FBgn0031188	CG14613	None	747.351	0.0257573	0.0563279	0.165473	0.784585
FBgn0030360	CG1806	None	78.3203	0.0257549	0.0921277	0.272087	0.883269
FBgn0015229	glec	gliolectin	1611.39	0.0257454	0.0583225	0.17643	0.790124
FBgn0030943	Nup35	Nucleoporin 35kDa	550.466	0.0257401	0.0795374	0.255659	0.87219
FBgn0029958	Pdp	Pyruvate dehydrogenase phosphatase	663.343	0.0257354	0.057678	0.173139	0.788016
FBgn0031047	Rcd-1	Required for cell differentiation 1	1241.53	0.0257003	0.0605164	0.188391	0.810657
FBgn0035405	CG15812	None	450.344	0.0256816	0.0750044	0.245354	0.864137
FBgn0031220	CG4822	None	324.966	0.0256703	0.0880964	0.270037	0.882091
FBgn0038564	CG7785	None	192.566	0.0256576	0.0874344	0.269518	0.881925
FBgn0050062	CG30062	None	1.78182	0.0256419	0.198046	0.162034	NA
FBgn0030648	CG6340	None	1135.28	0.0256416	0.0587359	0.180122	0.797181
FBgn0002775	msl-3	male-specific lethal 3	498.556	0.0256415	0.0726687	0.239013	0.857199
FBgn0053469	CG33469	None	16.8418	0.0256158	0.114068	0.272643	0.883269
FBgn0029937	CG8300	None	303.063	0.0256128	0.0658695	0.214423	0.841169
FBgn0047334	BG642312	BG642312	11.4187	0.0255942	0.134935	0.264529	0.878553
FBgn0035435	PIG-C	Phosphatidylinositol glycan anchor biosynthesis class C	101.245	0.0255517	0.0819735	0.263233	0.87819
FBgn0030551	CG11674	None	1266.11	0.0255212	0.0721033	0.23905	0.857199
FBgn0037989	ATP8B	ATPase 8B	129.743	0.0254676	0.0874325	0.272246	0.883269
FBgn0052644	Mur11Da	Mucin related 11Da	82.8694	0.0254589	0.196984	0.166426	0.784707
FBgn0043069	MESK4	Misexpression suppressor of KSR 4	197.196	0.0254568	0.187652	0.199059	0.824179
FBgn0023081	gek	genghis khan	525.148	0.0254492	0.0599411	0.189233	0.810657
FBgn0023517	Pgam5	Phosphoglycerate mutase 5	592.986	0.0254339	0.0666468	0.22041	0.843982
FBgn0041629	Hexo2	Hexosaminidase 2	486.184	0.0254103	0.0798634	0.26128	0.877155
FBgn0039067	wda	will decrease acetylation	276.978	0.0254054	0.0702745	0.234665	0.85485
FBgn0028382	cyp33	cyclophilin-33	243.009	0.0253986	0.0613807	0.197221	0.822965
FBgn0013753	Bgb	Big brother	318.998	0.025391	0.069903	0.23357	0.85485
FBgn0035955	CG5194	None	445.084	0.0253742	0.0869708	0.273092	0.883269
FBgn0033186	CG1602	None	101.51	0.0253508	0.0799999	0.262461	0.8779
FBgn0261929	5-HT2B	5-hydroxytryptamine (serotonin) receptor 2B	7.72032	0.0253381	0.144036	0.263274	0.87819
FBgn0004387	Klp98A	Kinesin-like protein at 98A	514.979	0.0253378	0.065419	0.216757	0.8418
FBgn0040477	cid	centromere identifier	322.357	0.0253354	0.087971	0.274723	0.883855
FBgn0263780	CG17684	None	40.8778	0.0253307	0.0968904	0.279736	0.888331
FBgn0036299	Tsf2	Transferrin 2	738.49	0.0253072	0.0660429	0.219881	0.843609
FBgn0020407	asun	asunder	285.123	0.0253048	0.0715709	0.240662	0.858889
FBgn0031320	CG5126	None	335.496	0.0252928	0.0637925	0.210267	0.83839
FBgn0029657	CG12535	None	3.89214	0.0252107	0.17307	0.235031	0.85485
FBgn0037375	kat-60L1	katanin p60-like 1	42.8266	0.0251935	0.110523	0.279465	0.888331
FBgn0024814	Clc	Clathrin light chain	1937.31	0.0251597	0.0491861	0.131455	0.726866
FBgn0035153	ebd1	earthbound 1	677.887	0.0251595	0.0583924	0.1855	0.80614
FBgn0263773	fok	fledgling of Klp38B	1843.95	0.0251484	0.0597115	0.192631	0.815183
FBgn0031718	CG14014	None	3.59172	0.0251399	0.250491	0.0548686	0.50023
FBgn0264748	CG44006	None	37.7065	0.0251304	0.137385	0.269232	0.881769
FBgn0041183	Tep1	Thioester-containing protein 1	4.82509	0.0251227	0.182645	0.215009	0.841201
FBgn0085282	CG34253	None	48.4745	0.0251157	0.111557	0.280131	0.888331
FBgn0032485	CG9426	None	641.116	0.0250939	0.065922	0.222731	0.846188
FBgn0267698	Pak	p21-activated kinase	1030.67	0.0250809	0.0596329	0.193265	0.816031
FBgn0025720	Ate1	Arginyltransferase 1	745.101	0.0250386	0.0549065	0.167767	0.784707
FBgn0030051	spirit	Serine Protease Immune Response Integrator	177.395	0.0250256	0.143573	0.267383	0.881139
FBgn0038490	CG5285	None	43.5726	0.0250008	0.0953367	0.284025	0.891277
FBgn0000810	fs(1)K10	female sterile (1) K10	661.269	0.0249968	0.0620261	0.206612	0.833952
FBgn0263607	l(3)72Dp	lethal (3) 72Dp	162.332	0.0249879	0.0839213	0.274856	0.883892
FBgn0030964	Pvf1	PDGF- and VEGF-related factor 1	543.104	0.0249537	0.0591602	0.192759	0.81542
FBgn0032793	CG10189	None	154.147	0.024953	0.0839528	0.275431	0.884559
FBgn0035000	CG13578	None	4.28519	0.0249523	0.163748	0.251366	0.87043
FBgn0004889	tws	twins	2694.84	0.0249252	0.0739346	0.254021	0.87043
FBgn0039157	Myo95E	Myosin 95E	210.199	0.0249065	0.0681457	0.234703	0.85485
FBgn0031822	Phf5a	PHD finger protein 5a	262.793	0.0249022	0.0827782	0.274385	0.883269
FBgn0022786	Hira	Hira	573.59	0.0248923	0.0755142	0.258973	0.87631
FBgn0050377	CG30377	None	875.854	0.0248869	0.072414	0.249997	0.87043
FBgn0038149	GILT1	Gamma-interferon-inducible lysosomal thiol reductase 1	2638.02	0.0248326	0.0677572	0.234384	0.85485
FBgn0031580	CG15423	None	540.8	0.0248055	0.0921681	0.285608	0.891933
FBgn0030008	CG2129	None	237.21	0.0247722	0.0804853	0.272312	0.883269
FBgn0034051	Mlf	Myelodysplasia/myeloid leukemia factor	1744.45	0.0247535	0.0573421	0.185997	0.806663
FBgn0044871	Gos28	Golgi SNARE, 28 kDa	345.163	0.0247184	0.0638463	0.219638	0.843025
FBgn0003218	rdgB	retinal degeneration B	637.203	0.024706	0.0635097	0.218292	0.8418
FBgn0266448	CG45078	None	439.261	0.0247055	0.0803521	0.273096	0.883269
FBgn0262858	CG43222	None	4.96406	0.0246986	0.163932	0.25385	0.87043
FBgn0260746	Ect3	Ectoderm-expressed 3	277.522	0.0246746	0.102039	0.28886	0.894046
FBgn0038546	CG7379	None	692.435	0.0246728	0.0619734	0.211531	0.838735
FBgn0030960	Atg101	Autophagy-related 101	332.068	0.0246663	0.0673752	0.235573	0.855636
FBgn0050324	CG30324	None	1.56175	0.0246641	0.209238	0.116842	NA
FBgn0033773	Mos	Mos oncogene	493.04	0.0246209	0.0832359	0.279438	0.888331
FBgn0014127	barr	barren	557.774	0.0245798	0.0766474	0.26688	0.88043
FBgn0039722	Capa	Capability	49.9166	0.0245374	0.092139	0.289535	0.894046
FBgn0265977	lncRNA:CR44756	long non-coding RNA:CR44756	12.075	0.0245323	0.134186	0.278479	0.887377
FBgn0031878	sip2	septin interacting protein 2	555.609	0.0245103	0.079378	0.274216	0.883269
FBgn0030395	Mks1	Meckel syndrome, type 1	0.658265	0.0245012	0.21581	0.0969575	NA
FBgn0031575	Cep97	Centrosomal protein 97kDa	333.713	0.0244943	0.0756369	0.265667	0.878903
FBgn0033196	CG1358	None	432.814	0.0244787	0.0580324	0.194167	0.8177
FBgn0029848	Btnd	Biotinidase	11.3807	0.0244751	0.136161	0.2783	0.887377
FBgn0040743	CG15919	None	1.12868	0.0244684	0.201531	0.147815	NA
FBgn0033845	mars	mars	1145	0.0244233	0.0797396	0.27634	0.884919
FBgn0035390	scramb2	scramblase 2	636.44	0.0244016	0.0561246	0.184592	0.80392
FBgn0038747	RhoGAP92B	Rho GTPase activating protein at 92B	803.227	0.0244	0.0623516	0.217825	0.8418
FBgn0045823	vsg	visgun	6230.13	0.0243917	0.056679	0.187946	0.810657
FBgn0264345	lncRNA:CR43801	long non-coding RNA:CR43801	2.51844	0.0243903	0.179138	0.229086	NA
FBgn0039733	CG11504	None	629.78	0.0243588	0.063309	0.223055	0.846188
FBgn0036987	CG5274	None	186.385	0.0243506	0.0688417	0.246435	0.865451
FBgn0010422	TfIIS	RNA polymerase II elongation factor	924.758	0.0243249	0.0549025	0.178596	0.793125
FBgn0039625	beta4GalNAcTB	beta1,4-N-acetylgalactosaminyltransferase B	365.448	0.0243153	0.0611758	0.213425	0.841169
FBgn0266717	Bruce	BIR repeat containing ubiquitin-conjugating enzyme	1724.69	0.0243044	0.0565863	0.188808	0.810657
FBgn0014861	Mcm2	Minichromosome maintenance 2	1262.63	0.0243026	0.0759128	0.269504	0.881925
FBgn0031347	CG10869	None	6.27769	0.0242849	0.167807	0.252709	0.87043
FBgn0039232	sosie	sosie	740.653	0.0242651	0.0932311	0.294071	0.8978
FBgn0264291	Det	Deterin	178.232	0.0242381	0.0852829	0.288242	0.893639
FBgn0031885	Mnn1	Menin 1	567.882	0.0242348	0.0671876	0.241966	0.859914
FBgn0030768	CG9723	None	361.851	0.0241897	0.0654649	0.235562	0.855636
FBgn0036505	CG7945	None	878.769	0.0241767	0.0616663	0.218182	0.8418
FBgn0266702	asRNA:CR45192	antisense RNA:CR45192	9.48767	0.02417	0.156955	0.267818	0.88121
FBgn0029990	CG2233	None	13353.7	0.0241468	0.0850429	0.289374	0.894046
FBgn0266757	mfr	misfire	2.9069	0.0241368	0.179003	0.231372	NA
FBgn0039656	CG11951	None	44.4295	0.0241298	0.10349	0.296348	0.899391
FBgn0034067	CG8399	None	844.923	0.0241216	0.0550312	0.182591	0.799957
FBgn0039465	Tsp97E	Tetraspanin 97E	719.24	0.0241109	0.0630601	0.226035	0.849403
FBgn0035372	CG12093	None	471.619	0.0241083	0.0540426	0.176799	0.791148
FBgn0033486	dmpd	dampened	818.386	0.0240733	0.0672742	0.245038	0.864137
FBgn0266681	asRNA:CR45171	antisense RNA:CR45171	17.0444	0.0240619	0.126248	0.288432	0.893639
FBgn0036255	Atg12	Autophagy-related 12	133.035	0.0240455	0.0760998	0.274213	0.883269
FBgn0020416	Idgf1	Imaginal disc growth factor 1	1149.13	0.0240199	0.106849	0.296981	0.900132
FBgn0029911	CG14435	None	698.39	0.0240186	0.0651337	0.237023	0.856454
FBgn0038109	CG11656	None	5.60505	0.0239958	0.143017	0.280962	0.888331
FBgn0264915	asRNA:CR44106	antisense RNA:CR44106	24.757	0.0239695	0.11765	0.293448	0.897098
FBgn0264679	asRNA:CR43964	antisense RNA:CR43964	8.73985	0.0239609	0.181872	0.224847	0.848392
FBgn0035986	CG4022	None	369.198	0.023956	0.0704149	0.258722	0.87631
FBgn0032814	CG10366	None	360.65	0.0239419	0.0613783	0.220706	0.843982
FBgn0036266	Tsen54	tRNA splicing endonuclease subunit 54	152.547	0.0239293	0.0788911	0.282598	0.889189
FBgn0031061	CG14232	None	422.525	0.023926	0.0611011	0.219577	0.843025
FBgn0029874	CG3342	None	218.859	0.0239253	0.0658022	0.241495	0.859507
FBgn0287218	CG46448	None	27.9947	0.0239174	0.111905	0.296588	0.899636
FBgn0035421	nSMase	neutral sphingomyelinase	585.699	0.0238974	0.0639655	0.233875	0.85485
FBgn0036285	toe	twin of eyg	40.7282	0.0238905	0.100944	0.300331	0.902059
FBgn0024689	fws	four way stop	512.07	0.0238821	0.0585445	0.206796	0.834001
FBgn0052675	Tango5	Transport and Golgi organization 5	1288.14	0.0238524	0.0508868	0.160748	0.779857
FBgn0263106	DnaJ-1	DnaJ-like-1	3025.15	0.0238122	0.08143	0.289366	0.894046
FBgn0027784	Prp18	Prp18	245.18	0.0238109	0.070133	0.26022	0.87704
FBgn0266705	asRNA:CR45195	antisense RNA:CR45195	15.4135	0.0238029	0.146943	0.280945	0.888331
FBgn0035697	CG10163	None	38.2538	0.0237945	0.20263	0.142869	0.751525
FBgn0037935	CG6834	None	159.295	0.0237879	0.08949	0.299355	0.901054
FBgn0037370	CG1236	None	516.507	0.0237867	0.0570688	0.200088	0.82484
FBgn0039301	Nup37	Nucleoporin 37kD	265.155	0.0237851	0.0764101	0.279332	0.888331
FBgn0010038	GstD2	Glutathione S transferase D2	579.072	0.0237801	0.127419	0.291856	0.894974
FBgn0040358	CG14625	None	2.04865	0.0237797	0.175283	0.243314	NA
FBgn0263415	lncRNA:CR43461	long non-coding RNA:CR43461	9.74014	0.0237797	0.131514	0.289979	0.894046
FBgn0261270	Sps1	Selenophosphate synthetase 1	1374.08	0.0237734	0.0636565	0.23459	0.85485
FBgn0029095	aru	arouser	503.315	0.0237674	0.0695553	0.258919	0.87631
FBgn0015589	Apc	APC-like	627.938	0.0237584	0.0654811	0.242996	0.861523
FBgn0085227	CG34198	None	317.346	0.0237192	0.0860995	0.297406	0.900163
FBgn0038381	EndoU	Endoribonuclease U-specific	482.978	0.0237108	0.0691647	0.258479	0.87631
FBgn0014857	His3.3A	Histone H3.3A	1586.41	0.0237052	0.0574713	0.203771	0.829293
FBgn0066114	GlcAT-I	Glucuronyltransferase I	334.586	0.0236826	0.0614992	0.225764	0.849403
FBgn0040777	CG14767	None	2000.24	0.0236822	0.0555814	0.193088	0.815893
FBgn0004643	Zw10	Zeste-white 10	1042.18	0.0236691	0.067713	0.253711	0.87043
FBgn0031772	CG13994	None	193.225	0.0236689	0.0692437	0.259493	0.87631
FBgn0260742	CG12213	None	606.055	0.0236364	0.0575027	0.20512	0.830999
FBgn0038092	beat-Vb	beaten path Vb	14.2946	0.0236348	0.117746	0.298199	0.900654
FBgn0038755	Hs6st	Heparan sulfate 6-O-sulfotransferase	235.78	0.0236084	0.0730819	0.273259	0.883269
FBgn0051716	Cnot4	CCR4-NOT transcription complex subunit 4	1721.32	0.0236046	0.0562174	0.198188	0.82298
FBgn0026737	CG6171	None	359.143	0.0236032	0.0761017	0.281636	0.888331
FBgn0263601	mib1	mind bomb 1	621.551	0.0235793	0.0620364	0.23023	0.853304
FBgn0259178	5PtaseI	5PtaseI	293.817	0.0235503	0.0623018	0.232037	0.854595
FBgn0037485	CG14606	None	117.414	0.0235418	0.0955668	0.305657	0.907891
FBgn0284442	Mcm3	Minichromosome maintenance 3	1013.34	0.0235369	0.0758228	0.282062	0.888888
FBgn0033784	SCCRO3	Squamous cell carcinoma-related oncogene 3	473.169	0.0235341	0.0679175	0.256862	0.874445
FBgn0286813	SRPK	SR Protein Kinase	2214	0.0235318	0.0647139	0.243596	0.861523
FBgn0038876	Idi	Isopentenyl-diphosphate delta isomerase	359.029	0.0235284	0.056552	0.201458	0.828442
FBgn0039139	Mettl3	Methyltransferase like 3	221.974	0.023525	0.0682064	0.258131	0.87631
FBgn0002707	mei-9	meiotic 9	318.009	0.0235247	0.0718113	0.270773	0.882757
FBgn0042111	CG18766	None	261.571	0.0235132	0.064355	0.242319	0.859914
FBgn0004629	Cys	Cystatin-like	1085.77	0.0234954	0.0741862	0.278402	0.887377
FBgn0037688	CG9356	None	429.706	0.0234938	0.0614747	0.228934	0.850895
FBgn0262902	asRNA:CR43257	antisense RNA:CR43257	35.9152	0.0234787	0.105076	0.305494	0.907884
FBgn0264776	CG44014	None	1448.25	0.0234746	0.0845394	0.299527	0.901054
FBgn0004170	sc	scute	3.10293	0.0234557	0.184666	0.219245	0.843025
FBgn0036777	CG7341	None	105.797	0.0234333	0.0960283	0.307391	0.909218
FBgn0015625	CycB3	Cyclin B3	2767.43	0.0234137	0.0792196	0.291873	0.894974
FBgn0016984	sktl	skittles	1737.33	0.0234083	0.0566401	0.204039	0.829293
FBgn0030723	dpr18	defective proboscis extension response 18	34.9537	0.0233867	0.0963624	0.308142	0.909535
FBgn0035104	CG13875	None	8.12581	0.0233684	0.139939	0.291355	0.894974
FBgn0053156	CG33156	None	946.78	0.0233455	0.0728193	0.277026	0.88555
FBgn0050394	CG30394	None	234.015	0.0233396	0.0649675	0.248117	0.867965
FBgn0051720	mthl15	methuselah-like 15	88.1236	0.0233276	0.0895486	0.306694	0.908107
FBgn0033055	Tbce	Tubulin-specific chaperone E	531.127	0.0232766	0.0593775	0.221817	0.84614
FBgn0087039	Sbp2	SECIS-binding protein 2	347.456	0.023187	0.0649836	0.250916	0.87043
FBgn0003011	ort	ora transientless	13.7811	0.0231718	0.130579	0.299099	0.901054
FBgn0267987	lncRNA:CR46254	long non-coding RNA:CR46254	1.92436	0.0231523	0.190774	0.197112	NA
FBgn0035462	IntS10	Integrator 10	137.668	0.0231109	0.076288	0.290568	0.894586
FBgn0027836	Dgp-1	Dgp-1	1076.99	0.0231108	0.104029	0.311381	0.915506
FBgn0031213	galectin	galectin	1018.11	0.0230979	0.0532909	0.18871	0.810657
FBgn0031774	CG9147	None	145.524	0.0230515	0.0664751	0.259701	0.87631
FBgn0036766	CG5506	None	3045.69	0.0230473	0.0886275	0.310597	0.914154
FBgn0263746	CR43671	None	6.64389	0.0230162	0.148847	0.290058	0.894046
FBgn0067628	CG33331	None	125.325	0.0230135	0.0734853	0.284838	0.891587
FBgn0033587	CG13218	None	4.27418	0.0230111	0.157851	0.281146	0.888331
FBgn0267219	lncRNA:CR45659	long non-coding RNA:CR45659	1.61304	0.0230062	0.188619	0.206684	NA
FBgn0038424	CG17565	None	463.506	0.0230018	0.0580581	0.219406	0.843025
FBgn0014133	bif	bifocal	4380.9	0.0229499	0.0671184	0.264152	0.87819
FBgn0037164	CG11438	None	35.6104	0.022949	0.109734	0.311816	0.915544
FBgn0034730	ppk12	pickpocket 12	4.81832	0.0229428	0.163822	0.273821	0.883269
FBgn0032303	CG6508	None	17.8909	0.0229297	0.210667	0.112603	0.685507
FBgn0038765	CG4424	None	86.3104	0.0228832	0.0821773	0.306128	0.908096
FBgn0037238	CG1090	None	74.4635	0.0228579	0.0918821	0.315518	0.917642
FBgn0265074	lncRNA:CR44185	long non-coding RNA:CR44185	3.93523	0.0228396	0.154387	0.287267	0.892764
FBgn0260986	mei-38	meiotic 38	717.789	0.0228184	0.0783861	0.30042	0.902059
FBgn0036402	CG6650	None	482.339	0.0228106	0.057257	0.218249	0.8418
FBgn0035331	MsR1	Myosuppressin receptor 1	37.5407	0.022798	0.101415	0.316914	0.918287
FBgn0034325	CG18539	None	4.80528	0.0227912	0.160616	0.280363	0.888331
FBgn0038349	AOX3	Aldehyde oxidase 3	1532.62	0.022755	0.0674027	0.268842	0.881769
FBgn0033990	CG10265	None	256.706	0.0227539	0.076656	0.297731	0.900203
FBgn0037931	CG18476	None	185.921	0.0227359	0.0691569	0.27581	0.884559
FBgn0036516	CG7656	None	822.846	0.022719	0.052577	0.190611	0.812974
FBgn0040388	boi	brother of ihog	564.61	0.0227047	0.0741865	0.292332	0.895623
FBgn0051926	CG31926	None	60.3094	0.0226984	0.215638	0.0998106	0.652398
FBgn0053558	mim	missing-in-metastasis	1458.79	0.0226914	0.0632124	0.251913	0.87043
FBgn0033502	CG12910	None	98.0398	0.0226866	0.0778414	0.301589	0.903538
FBgn0037922	CG14711	None	447.776	0.0226826	0.0726835	0.288424	0.893639
FBgn0040235	c12.1	c12.1	462.261	0.0226749	0.0595577	0.2337	0.85485
FBgn0032726	CG10621	None	422.088	0.0226588	0.0934307	0.319261	0.91957
FBgn0025382	Rab27	Rab27	109.726	0.0226518	0.0974297	0.31977	0.91957
FBgn0285892	tea	telomere ends associated	213.298	0.0225779	0.0628523	0.252319	0.87043
FBgn0003744	trc	tricornered	1167	0.0225631	0.0577783	0.225824	0.849403
FBgn0034135	Syn2	Syntrophin-like 2	46.8553	0.0225524	0.0911099	0.320223	0.91957
FBgn0031664	CG8892	None	473.372	0.0225439	0.0653883	0.264472	0.878553
FBgn0266362	lncRNA:CR45010	long non-coding RNA:CR45010	28.0884	0.0225056	0.116499	0.315694	0.91779
FBgn0003964	usp	ultraspiracle	1205.7	0.0224955	0.0584152	0.230718	0.853505
FBgn0013548	l(2)dtl	lethal-(2)-denticleless	785.833	0.0224928	0.0760806	0.301037	0.902808
FBgn0035918	Cdc6	Cdc6	715.721	0.0224849	0.0774634	0.304365	0.907286
FBgn0038741	CG17186	None	187.48	0.022466	0.0716846	0.289321	0.894046
FBgn0001229	Hsp67Bc	Heat shock gene 67Bc	43.4698	0.022443	0.142899	0.302702	0.904254
FBgn0031449	CG31689	None	1567.93	0.0224414	0.0486048	0.167782	0.784707
FBgn0021875	Zfrp8	Zinc finger protein RP-8	338.912	0.0224401	0.0638527	0.259599	0.87631
FBgn0000318	cl	clot	1627.6	0.0224279	0.0630128	0.255907	0.872531
FBgn0026086	Adar	Adenosine deaminase acting on RNA	525.366	0.0224179	0.0640591	0.260962	0.87704
FBgn0026369	Sara	Smad anchor for receptor activation	586.173	0.022413	0.0548492	0.210892	0.838472
FBgn0283468	slmb	supernumerary limbs	1379.38	0.0224117	0.064748	0.264169	0.87819
FBgn0036318	Wbp2	WW domain binding protein 2	1548.34	0.0223584	0.0712955	0.290076	0.894046
FBgn0037921	CG6808	None	76.9537	0.0223526	0.0906045	0.323338	0.921188
FBgn0031711	CG6907	None	777.472	0.0223519	0.0520608	0.193681	0.816801
FBgn0015600	toc	toucan	1190.28	0.0223449	0.0509463	0.18612	0.806663
FBgn0038917	CG6678	None	66.5066	0.0223133	0.083074	0.317311	0.918287
FBgn0031268	cold	coiled	391.399	0.0223088	0.0704259	0.288146	0.893639
FBgn0036765	CG7408	None	219.395	0.0222861	0.0722507	0.294405	0.8978
FBgn0042125	CG18787	None	273.545	0.0222749	0.072597	0.295654	0.899007
FBgn0051216	Naam	Nicotinamide amidase	229.886	0.0222724	0.0882027	0.323277	0.921188
FBgn0031296	CG4415	None	4.29939	0.0222683	0.170547	0.268888	0.881769
FBgn0031673	CG31650	None	719.21	0.022265	0.0580203	0.232817	0.854595
FBgn0036856	CG9666	None	541.912	0.0222601	0.0571768	0.227999	0.849773
FBgn0264982	lncRNA:CR44133	long non-coding RNA:CR44133	73.2397	0.0222383	0.108352	0.323504	0.921188
FBgn0034706	CG11275	None	237.105	0.0222376	0.0791133	0.312204	0.915544
FBgn0035743	Acbp6	Acyl-CoA binding protein 6	277.723	0.0222357	0.121992	0.31735	0.918287
FBgn0038002	CG12256	None	5.8972	0.0222342	0.181518	0.23813	0.857199
FBgn0010421	TfIIFbeta	Transcription factor TFIIFbeta	503.459	0.022231	0.0661525	0.273608	0.883269
FBgn0034951	CG3860	None	753.102	0.0222246	0.0567489	0.226127	0.849403
FBgn0015621	Clp	Clipper	310.14	0.0222211	0.0654365	0.270783	0.882757
FBgn0034114	CG4282	None	422.698	0.0222177	0.0723261	0.295907	0.899044
FBgn0032135	GlcAT-S	Glucuronyltransferase S	357.98	0.0222086	0.0697688	0.287785	0.893076
FBgn0033566	CG18004	None	366.043	0.0221981	0.0613761	0.252246	0.87043
FBgn0033697	Cyp6t3	Cyp6t3	15.3397	0.0221781	0.116888	0.320657	0.91957
FBgn0051648	CG31648	None	182.234	0.02213	0.0681292	0.283347	0.890304
FBgn0261714	Cpn	Calphotin	190.392	0.0221291	0.0957843	0.328336	0.925235
FBgn0030305	Uba5	Ubiquitin-like activating enzyme 5	752.354	0.0221156	0.05761	0.233296	0.85485
FBgn0044810	TotX	Turandot X	61.539	0.0221021	0.132499	0.314186	0.916675
FBgn0086704	stops	slow termination of phototransduction	161.723	0.0220966	0.0787974	0.314148	0.916675
FBgn0042102	CG18745	None	168.404	0.0220914	0.0842501	0.32271	0.921188
FBgn0035848	Uxs	UDP-xylose synthase	440.71	0.022056	0.0522064	0.200096	0.82484
FBgn0045038	Proc	Proctolin	157.727	0.0220448	0.0764185	0.310023	0.912857
FBgn0036818	CG14074	None	110.364	0.0220379	0.0871244	0.326507	0.922762
FBgn0262886	lncRNA:CR43241	long non-coding RNA:CR43241	75.8407	0.0220376	0.0778915	0.313398	0.916675
FBgn0261434	hkb	huckebein	3.52831	0.0220375	0.172971	0.26554	0.878903
FBgn0033550	CG12341	None	229.646	0.0220355	0.0602505	0.249544	0.87043
FBgn0051928	CG31928	None	35.3798	0.02202	0.183468	0.232437	0.854595
FBgn0037026	CG3634	None	517.205	0.0220167	0.0552605	0.22094	0.843982
FBgn0266428	asRNA:CR43463	antisense RNA:CR43463	183.109	0.0220135	0.090338	0.328987	0.925478
FBgn0052638	CG32638	None	506.143	0.021975	0.0546875	0.218095	0.8418
FBgn0039704	neo	neyo	8.08336	0.0219705	0.183713	0.231807	0.854595
FBgn0034187	CG6967	None	928.6	0.021966	0.0636458	0.267737	0.88121
FBgn0039855	CG1638	None	4.49451	0.0219498	0.159698	0.292484	0.895666
FBgn0033656	S2P	site-2 protease	559.137	0.0219416	0.0572873	0.234762	0.85485
FBgn0032790	CG10194	None	244.357	0.0219404	0.0584461	0.241495	0.859507
FBgn0040705	ND-B8	NADH dehydrogenase (ubiquinone) B8 subunit	20.1341	0.0219378	0.114037	0.325829	0.922574
FBgn0031375	erm	earmuff	10.8932	0.0219337	0.127272	0.319539	0.91957
FBgn0266686	lncRNA:CR45176	long non-coding RNA:CR45176	2.24201	0.0219331	0.230665	0.0790846	NA
FBgn0010812	unc-45	uncoordinated 45	677.109	0.0219232	0.0745886	0.307783	0.909403
FBgn0016754	sba	six-banded	294.164	0.0219205	0.0604758	0.252975	0.87043
FBgn0010238	Lac	Lachesin	1095.68	0.0219041	0.0520562	0.201903	0.828903
FBgn0028583	lcs	la costa	8812.12	0.0219026	0.0819975	0.323118	0.921188
FBgn0034031	CG12963	None	326.485	0.021892	0.0762808	0.312541	0.915583
FBgn0086446	DCTN6-p27	Dynactin 6, p27 subunit	213.303	0.0218811	0.0621325	0.262177	0.877663
FBgn0031393	CG15382	None	13.2805	0.0218807	0.139163	0.31367	0.916675
FBgn0032601	yellow-b	yellow-b	116.01	0.0218795	0.0889732	0.330578	0.926951
FBgn0040794	CG13056	None	13.3343	0.021874	0.133188	0.317365	0.918287
FBgn0260990	yata	yata	1196.11	0.0218561	0.0463949	0.161294	0.781169
FBgn0030114	CG17754	None	439.281	0.0218261	0.064257	0.273254	0.883269
FBgn0034876	wmd	wing morphogenesis defect	1081.46	0.0218224	0.0555365	0.226423	0.849628
FBgn0033740	dgt5	dim gamma-tubulin 5	246.211	0.0218163	0.0829097	0.325951	0.922574
FBgn0260431	CG42526	None	34.3247	0.0218066	0.0915753	0.333058	0.92827
FBgn0028515	EndoGI	Endonuclease G inhibitor	761.818	0.0218017	0.0583409	0.243612	0.861523
FBgn0027873	Cpsf100	Cleavage and polyadenylation specificity factor 100	377.231	0.0217891	0.0612451	0.259541	0.87631
FBgn0026778	Rad1	Radiation insensitive 1	147.714	0.0217852	0.0828767	0.326469	0.922762
FBgn0266456	CG45081	None	3.19337	0.0217378	0.178874	0.251073	0.87043
FBgn0034590	Magi	Magi	345.618	0.0217315	0.0597668	0.252916	0.87043
FBgn0030101	CG12118	None	505.338	0.0217259	0.0619152	0.264162	0.87819
FBgn0030874	Spt7	Spt7	172.762	0.0217253	0.0756606	0.3142	0.916675
FBgn0082598	akirin	akirin	2817.57	0.0217219	0.0587529	0.247519	0.866825
FBgn0013717	not	non-stop	505.502	0.021719	0.0662828	0.284051	0.891277
FBgn0250839	CG2016	None	74.4735	0.021712	0.0792458	0.322064	0.9208
FBgn0261274	Ero1L	Endoplasmic reticulum oxidoreductin-1-like	850.906	0.0217034	0.0591903	0.250322	0.87043
FBgn0034451	TBCB	tubulin-binding cofactor B	517.245	0.0216913	0.0691464	0.295523	0.899007
FBgn0263234	Phae1	Phaedra 1	259.658	0.021672	0.0793125	0.322929	0.921188
FBgn0262895	lncRNA:CR43250	long non-coding RNA:CR43250	55.7019	0.0216702	0.111341	0.331439	0.927192
FBgn0037963	Cad87A	Cadherin 87A	451.745	0.0216668	0.0675761	0.290204	0.894195
FBgn0037751	topi	matotopetli	21.282	0.0216644	0.108102	0.332965	0.928243
FBgn0052654	Sec16	Secretory 16	1141.15	0.0216545	0.0572891	0.24041	0.858397
FBgn0032169	CG4709	None	249.733	0.0216545	0.0654138	0.281697	0.888331
FBgn0065098	RNaseMRP:RNA	Ribonuclease MRP RNA	11.245	0.0216487	0.128504	0.32346	0.921188
FBgn0034084	CG8435	None	329.599	0.0216477	0.0658461	0.283652	0.890654
FBgn0050361	mtt	mangetout	26.3375	0.0216311	0.0981893	0.336605	0.929725
FBgn0028940	Cyp28a5	Cyp28a5	576.873	0.0216259	0.102309	0.335765	0.929628
FBgn0032751	CG17343	None	49.0254	0.0216244	0.0948733	0.336853	0.929725
FBgn0037680	pasi2	pasiflora 2	329.505	0.0216107	0.0633525	0.273371	0.883269
FBgn0036239	Pop2	Pop2	1407.22	0.0216095	0.0632354	0.272847	0.883269
FBgn0032004	CG8292	None	7.15124	0.0216045	0.143523	0.314817	0.916675
FBgn0260972	alc	alicorn	1220.24	0.021601	0.0547682	0.225877	0.849403
FBgn0038950	CG5382	None	498.674	0.0215934	0.0585804	0.249102	0.869512
FBgn0266429	AstA-R1	Allatostatin A receptor 1	5.25603	0.0215817	0.165464	0.287491	0.892764
FBgn0035238	CG12104	None	405.773	0.021554	0.0641968	0.278367	0.887377
FBgn0024273	WASp	WASp	777.849	0.0215406	0.0549399	0.228176	0.849773
FBgn0032246	Wdfy2	WD repeat and FYVE domain containing 2	1004.26	0.0215111	0.0540228	0.22279	0.846188
FBgn0050001	CG30001	None	78.3167	0.021497	0.081952	0.330468	0.926951
FBgn0052676	stx	stuxnet	1941.49	0.021493	0.0636426	0.277067	0.88555
FBgn0030956	CG18259	None	404.009	0.0214929	0.0691008	0.299249	0.901054
FBgn0261004	asl	asterless	504.698	0.0214786	0.0731818	0.312458	0.915576
FBgn0034753	CG2852	None	6150.17	0.0214739	0.0564986	0.239262	0.857199
FBgn0030514	CG9941	None	841.193	0.0214635	0.0564472	0.239157	0.857199
FBgn0035106	rno	rhinoceros	684.024	0.0213732	0.0638939	0.280628	0.888331
FBgn0050157	CG30157	None	19.8849	0.0213571	0.105235	0.339295	0.929725
FBgn0086347	Myo31DF	Myosin 31DF	1360.44	0.0213526	0.0534103	0.22185	0.84614
FBgn0033258	CG8712	None	272.772	0.0213514	0.0762791	0.322769	0.921188
FBgn0039189	CG18528	None	194.929	0.0213492	0.0748392	0.319368	0.91957
FBgn0032730	CG10431	None	65.3046	0.0213386	0.0824728	0.334124	0.929026
FBgn0031726	Cyp6a16	Cyp6a16	23.948	0.0213364	0.136818	0.323741	0.921241
FBgn0010313	corto	corto	1571.22	0.021327	0.0680516	0.298732	0.901054
FBgn0034182	SmydA-7	SET and MYND domain containing, arthropod-specific, member 7	84.6361	0.0213122	0.0865992	0.339022	0.929725
FBgn0263933	ebi	ebi	1521.76	0.0213034	0.0642421	0.283612	0.890654
FBgn0037781	Fancl	Fancl	184.325	0.0212682	0.0719943	0.313127	0.916348
FBgn0038455	CG14907	None	367.148	0.0212644	0.0889986	0.341509	0.929725
FBgn0086779	step	steppke	942.416	0.0212531	0.0661575	0.292824	0.896267
FBgn0265053	asRNA:CR44168	antisense RNA:CR44168	3.40795	0.0212511	0.179885	0.251566	0.87043
FBgn0025390	Mur2B	Mucin related 2B	662.145	0.021237	0.113949	0.33745	0.929725
FBgn0015402	ksr	kinase suppressor of ras	567.509	0.0212169	0.0532232	0.223304	0.846188
FBgn0039580	Gfat2	Glutamine:fructose-6-phosphate aminotransferase 2	594.217	0.0212089	0.056826	0.246621	0.865663
FBgn0030673	CG15601	None	87.5508	0.0212025	0.0823399	0.336486	0.929725
FBgn0265302	asRNA:CR44275	antisense RNA:CR44275	2.79201	0.0211933	0.217029	0.100949	NA
FBgn0031621	Elba3	Early boundary activity 3	5.38666	0.0211817	0.248566	0.0690794	0.548436
FBgn0033351	AIMP1	aaRS-interacting multifunctional protein 1	700.856	0.0211586	0.0486353	0.191213	0.812974
FBgn0085638	CG41378	None	170.013	0.0211575	0.0774821	0.329108	0.925484
FBgn0286788	Orc1	Origin recognition complex subunit 1	1256.66	0.0211568	0.0745318	0.322337	0.921114
FBgn0031820	Daxx	Daxx-like protein	792.312	0.0211309	0.069156	0.306655	0.908107
FBgn0029957	CG12155	None	379.485	0.0211141	0.0573442	0.251672	0.87043
FBgn0010097	gammaTub37C	gamma-Tubulin at 37C	678.26	0.021098	0.0810884	0.336671	0.929725
FBgn0028965	A16	A16	484.83	0.0210925	0.0590503	0.261924	0.877475
FBgn0038659	EndoA	Endophilin A	773.134	0.0210869	0.0490573	0.195824	0.821008
FBgn0264677	lncRNA:CR43962	long non-coding RNA:CR43962	1.11017	0.0210572	0.193361	0.190245	NA
FBgn0000529	bsh	brain-specific homeobox	3.97368	0.0210507	0.151809	0.315449	0.917642
FBgn0034141	CG8311	None	537.801	0.021043	0.0605155	0.270866	0.882757
FBgn0030877	Arp8	Actin-related protein 8	440.95	0.0210356	0.0582942	0.258837	0.87631
FBgn0037517	CG10086	None	313.355	0.0210285	0.0848148	0.34264	0.929725
FBgn0034180	Ehbp1	Eps15 homology domain containing protein-binding protein 1	734.467	0.0210204	0.0575367	0.254752	0.871464
FBgn0033921	tej	tejas	375.585	0.0210196	0.0624978	0.281323	0.888331
FBgn0260475	CG30059	None	256.371	0.0210078	0.072365	0.319386	0.91957
FBgn0040319	Gclc	Glutamate-cysteine ligase catalytic subunit	1868.73	0.0210052	0.0721817	0.318904	0.91957
FBgn0052176	CG32176	None	503.845	0.0210047	0.0650495	0.29325	0.896732
FBgn0039767	CG2218	None	1080.74	0.0209795	0.0570549	0.252737	0.87043
FBgn0036476	sstn	stepping stone	194.369	0.0209779	0.0676267	0.304192	0.907274
FBgn0036690	Ilp8	Insulin-like peptide 8	404.247	0.0209636	0.0868795	0.345648	0.9298
FBgn0038593	Vps39	Vacuolar protein sorting 39	350.155	0.0209374	0.0591455	0.265681	0.878903
FBgn0004362	HmgD	High mobility group protein D	5414.33	0.0208984	0.0646837	0.293864	0.897641
FBgn0032449	CG17036	None	120.262	0.0208983	0.0748653	0.328266	0.925235
FBgn0040394	CG16903	None	945.413	0.0208983	0.046342	0.178177	0.793125
FBgn0032042	CG13398	None	271.627	0.0208829	0.0608482	0.275937	0.884559
FBgn0031824	CG9547	None	405.801	0.0208805	0.06415	0.291882	0.894974
FBgn0034081	CG10731	None	121.999	0.0208723	0.0667476	0.302967	0.904659
FBgn0261553	CG42671	None	670.865	0.0208716	0.0561266	0.249323	0.870014
FBgn0027378	MRG15	MORF-related gene 15	519.342	0.0208668	0.0569738	0.254606	0.871229
FBgn0035640	mad2	mad2	446.589	0.0208657	0.0825647	0.34315	0.929725
FBgn0035159	CG13896	None	58.1277	0.0208555	0.0820771	0.342703	0.929725
FBgn0038431	CG10405	None	34.2856	0.0208443	0.0932839	0.350501	0.930523
FBgn0026428	HDAC6	Histone deacetylase 6	3307.63	0.0208429	0.0880544	0.348683	0.929931
FBgn0003317	sax	saxophone	730.871	0.0208371	0.0536435	0.233938	0.85485
FBgn0001301	kel	kelch	365.088	0.0208237	0.0690078	0.312372	0.915576
FBgn0038389	CG5516	None	233.264	0.0208204	0.0667478	0.304041	0.907145
FBgn0262848	CR43212	None	86.5236	0.0207891	0.114122	0.345035	0.929757
FBgn0030141	Gga	Golgi-localized, gamma-adaptin ear containing, ARF binding protein	798.56	0.0207852	0.0571706	0.257505	0.875247
FBgn0250786	Chd1	Chromodomain-helicase-DNA-binding protein 1	1811.18	0.0207753	0.053747	0.235927	0.856051
FBgn0266001	lncRNA:CR44775	long non-coding RNA:CR44775	1.98974	0.0207369	0.179713	0.256479	NA
FBgn0030707	CG8916	None	8.64912	0.0207211	0.12908	0.33851	0.929725
FBgn0034512	CG18067	None	4498.43	0.020707	0.0884629	0.351447	0.932071
FBgn0263667	Lpt	Lost PHDs of trr	432.5	0.0207028	0.0602099	0.276392	0.884919
FBgn0260399	gwl	greatwall	2065.35	0.0206489	0.067764	0.311491	0.915509
FBgn0264821	asRNA:CR44029	antisense RNA:CR44029	143.054	0.0206287	0.0791826	0.342639	0.929725
FBgn0038582	CG7988	None	85.5391	0.0206264	0.0798672	0.343843	0.929725
FBgn0033112	Spn42Db	Serpin 42Db	0.903127	0.0206262	0.199044	0.161327	NA
FBgn0038388	CG4287	None	775.41	0.0206056	0.0506186	0.217293	0.8418
FBgn0051102	CG31102	None	207.235	0.020579	0.0790877	0.343452	0.929725
FBgn0260749	Utx	Utx histone demethylase	640.28	0.0205498	0.0648595	0.301931	0.903538
FBgn0024227	aurB	aurora B	278.019	0.0205435	0.0778204	0.341815	0.929725
FBgn0038390	Rbf2	Retinoblastoma-family protein 2	471.815	0.0205274	0.0766866	0.339832	0.929725
FBgn0264077	Cnx14D	Calnexin 14D	12.1234	0.0205253	0.137859	0.33638	0.929725
FBgn0030306	Spase25	Spase 25-subunit	833.245	0.0205216	0.0536021	0.240311	0.858397
FBgn0010235	Klc	Kinesin light chain	1123.59	0.0205212	0.044994	0.174318	0.788016
FBgn0004101	bs	blistered	445.078	0.0205201	0.0645312	0.301137	0.902808
FBgn0266438	PIG-Z	Phosphatidylinositol glycan anchor biosynthesis class Z	262.268	0.020515	0.0633789	0.29608	0.899044
FBgn0029663	CG10804	None	25.1303	0.0205098	0.0991334	0.356141	0.93593
FBgn0265633	lncRNA:CR44440	long non-coding RNA:CR44440	2.46651	0.0205058	0.168671	0.293783	NA
FBgn0027783	SMC2	Structural maintenance of chromosomes 2	540.778	0.0204959	0.0736081	0.33316	0.92827
FBgn0031098	CG17068	None	312.413	0.0204763	0.0631277	0.295744	0.899007
FBgn0037778	mtTFB2	mitochondrial transcription factor B2	130.984	0.0204734	0.0743586	0.335546	0.929628
FBgn0004108	Nrt	Neurotactin	290.919	0.0204725	0.0794113	0.346114	0.9298
FBgn0038114	CG11670	None	6.07511	0.0204675	0.139608	0.336082	0.929725
FBgn0026374	Rhp	Rhophilin	123.996	0.0204548	0.0829162	0.351496	0.932071
FBgn0035169	Dci	Dodecenoyl-CoA delta-isomerase	399.784	0.0204548	0.0587335	0.27364	0.883269
FBgn0027506	EDTP	Egg-derived tyrosine phosphatase	1482.77	0.0204449	0.0564401	0.260348	0.87704
FBgn0266617	asRNA:CR45124	antisense RNA:CR45124	2.84768	0.0204348	0.177209	0.26859	NA
FBgn0031972	Wwox	WW domain containing oxidoreductase	174.367	0.0204112	0.0666249	0.312125	0.915544
FBgn0015582	dare	defective in the avoidance of repellents	294.508	0.0203836	0.0575082	0.268117	0.88168
FBgn0036710	CG6479	None	582.691	0.0203733	0.0668157	0.313674	0.916675
FBgn0035440	CG14969	None	439.707	0.0203686	0.0513949	0.228011	0.849773
FBgn0031343	CG18131	None	2.73496	0.0203649	0.164536	0.30521	NA
FBgn0065047	snoRNA:U3:54Ab	snoRNA:U3:54Ab	5.23148	0.0203648	0.152019	0.325783	0.922574
FBgn0035206	sturkopf	sturkopf	615.746	0.0203605	0.0500331	0.218033	0.8418
FBgn0260482	CG32599	None	30.0107	0.0203514	0.0992348	0.359004	0.936551
FBgn0010774	Ref1	RNA and export factor binding protein 1	2958.2	0.0203316	0.0564396	0.262804	0.87819
FBgn0015790	Rab11	Rab11	3532.26	0.0203257	0.0417976	0.15067	0.762784
FBgn0001180	hb	hunchback	532.462	0.020313	0.0850254	0.356456	0.93593
FBgn0000032	Acph-1	Acid phosphatase 1	801.162	0.0203083	0.0650423	0.307856	0.909403
FBgn0024326	Mkk4	MAP kinase kinase 4	1104.74	0.0202859	0.0550517	0.255032	0.871727
FBgn0000228	Bsg25D	Blastoderm-specific gene 25D	651.941	0.0202801	0.0564142	0.263772	0.87819
FBgn0263768	lncRNA:CR43685	long non-coding RNA:CR43685	270.882	0.0202489	0.0635875	0.30275	0.904254
FBgn0039336	CG4553	None	188.038	0.0202475	0.0608589	0.289581	0.894046
FBgn0033691	CG8860	None	652.814	0.0202456	0.0558229	0.260844	0.87704
FBgn0031426	CG18641	None	6.29737	0.0202173	0.138452	0.341186	0.929725
FBgn0036362	CG10725	None	107.351	0.0202034	0.115095	0.3549	0.935246
FBgn0037360	CG2182	None	1927.1	0.0202021	0.0508928	0.227884	0.849773
FBgn0052190	NUCB1	NUCB1	2745.45	0.0201862	0.061095	0.292127	0.895237
FBgn0000414	Dab	Disabled	660.184	0.0201746	0.0569428	0.269314	0.881769
FBgn0265038	asRNA:CR44155	antisense RNA:CR44155	3.27484	0.0201646	0.196805	0.173556	0.788016
FBgn0039459	IntS12	Integrator 12	290.201	0.0201527	0.0843613	0.35896	0.936551
FBgn0001208	Hn	Henna	1279.41	0.0200971	0.0741217	0.34269	0.929725
FBgn0033638	CG9005	None	1111	0.0200811	0.0605103	0.291429	0.894974
FBgn0028487	f-cup	flyers-cup	432.404	0.0200689	0.0563475	0.268017	0.881607
FBgn0028992	sds22	sds22	518.883	0.0200581	0.0511079	0.232613	0.854595
FBgn0004381	Klp68D	Kinesin-like protein at 68D	494.336	0.0200187	0.0570344	0.273322	0.883269
FBgn0027594	drpr	draper	1479	0.0200158	0.0616882	0.298847	0.901054
FBgn0037071	CG7632	None	434.912	0.0200157	0.0769494	0.350764	0.930567
FBgn0040900	CG17777	None	10.6094	0.0200115	0.127526	0.351768	0.932173
FBgn0023181	Orc4	Origin recognition complex subunit 4	348.29	0.0200048	0.0675209	0.324243	0.921441
FBgn0032018	CG7806	None	439.121	0.0199999	0.0601306	0.291233	0.894974
FBgn0036305	CG10984	None	448.512	0.0199966	0.0578732	0.278775	0.88804
FBgn0039031	Gbp3	Growth-blocking peptide 3	434.914	0.0199957	0.085816	0.363316	0.939509
FBgn0034908	CG5543	None	278.84	0.0199924	0.058972	0.285118	0.891901
FBgn0069913	CG4681	None	2.49463	0.0199893	0.177946	0.27006	NA
FBgn0027553	NELF-B	NELF-B	272.809	0.0199824	0.0671009	0.323151	0.921188
FBgn0265915	asRNA:CR44704	antisense RNA:CR44704	8.42648	0.0199773	0.133001	0.349096	0.92996
FBgn0027929	NimB1	Nimrod B1	96.5135	0.0199731	0.109403	0.361916	0.938847
FBgn0035059	CG3894	None	471.495	0.0199577	0.0559918	0.268282	0.881769
FBgn0026570	CG5704	None	158.735	0.0199429	0.0682487	0.328226	0.925235
FBgn0050154	CG30154	None	52.8798	0.0199365	0.101484	0.365996	0.941291
FBgn0041182	Tep2	Thioester-containing protein 2	1365.75	0.0199305	0.0841126	0.363107	0.939509
FBgn0030174	CG15312	None	368.442	0.0199291	0.0743578	0.346779	0.929844
FBgn0034301	CG5756	None	3.72088	0.0199254	0.185467	0.236449	0.856293
FBgn0038617	Wdr37	WD repeat domain 37	379.854	0.0199117	0.052456	0.24565	0.864137
FBgn0030373	moon	moonshiner	148.963	0.0199052	0.079385	0.357478	0.936287
FBgn0031791	AANATL2	Arylalkylamine N-acetyltransferase-like 2	41.3412	0.0199049	0.0996055	0.367184	0.941652
FBgn0038590	CG12320	None	99.0885	0.0199047	0.0721931	0.341603	0.929725
FBgn0010342	Map60	Microtubule-associated protein 60	1507.33	0.0198969	0.0712229	0.338951	0.929725
FBgn0034634	CG10494	None	167.801	0.0198676	0.0677392	0.32802	0.925235
FBgn0028408	Drep2	DNA fragmentation factor-related protein 2	1645.71	0.0198497	0.0740602	0.347716	0.929844
FBgn0004419	me31B	maternal expression at 31B	13859	0.0198373	0.0718745	0.342131	0.929725
FBgn0031030	Tao	Tao	2709.34	0.0198257	0.0642345	0.314897	0.916675
FBgn0032052	PIG-U	Phosphatidylinositol glycan anchor biosynthesis class U	414.811	0.0197874	0.0622374	0.306598	0.908107
FBgn0266667	Exo70	Exocyst 70	301.9	0.0197707	0.0599314	0.295304	0.898639
FBgn0037660	beag	beag	388.687	0.0197634	0.0601892	0.296834	0.900132
FBgn0031710	Vps52	Vacuolar protein sorting 52	369.165	0.0197632	0.0563785	0.275068	0.884038
FBgn0036790	AstC-R1	Allatostatin C receptor 1	12.1986	0.0197441	0.128355	0.356107	0.93593
FBgn0029720	CG3009	None	80.3536	0.019724	0.0867725	0.369365	0.94358
FBgn0036705	CG13723	None	1.03226	0.0196764	0.190219	0.211663	NA
FBgn0261931	CG42797	None	568.656	0.0196718	0.0716231	0.344955	0.929757
FBgn0266739	lncRNA:CR45212	long non-coding RNA:CR45212	6.95241	0.0196494	0.157049	0.329838	0.926395
FBgn0040079	pkaap	pkaap	416.037	0.0196454	0.0563646	0.277666	0.886757
FBgn0039006	Cyp6d4	Cyp6d4	317.465	0.0196448	0.0724767	0.347941	0.929844
FBgn0003733	tor	torso	733.024	0.0196389	0.0635878	0.316196	0.918287
FBgn0004957	por	porcupine	199.501	0.0196374	0.0614	0.305877	0.908011
FBgn0003950	unc	uncoordinated	44.861	0.0196111	0.0804551	0.365158	0.941001
FBgn0036302	sowah	sosondowah	577.708	0.019611	0.0541655	0.264283	0.878276
FBgn0267766	asRNA:CR46097	antisense RNA:CR46097	34.9949	0.0196104	0.145485	0.345559	0.9298
FBgn0034304	CG5742	None	258.209	0.0196094	0.065645	0.325638	0.922574
FBgn0262109	lncRNA:CR42862	long non-coding RNA:CR42862	11366.9	0.0195705	0.0701394	0.342663	0.929725
FBgn0260758	CG42556	None	1.2055	0.0195464	0.197261	0.172513	NA
FBgn0287209	Gfat1	Glutamine:fructose-6-phosphate aminotransferase 1	431.809	0.0195283	0.0801251	0.366386	0.941291
FBgn0039632	Cul5	Cullin 5	848.813	0.0195207	0.0606231	0.304598	0.907286
FBgn0028380	fal	falten	560.454	0.0195038	0.0626672	0.315023	0.916675
FBgn0032456	MRP	Multidrug-Resistance like Protein 1	2483.73	0.0194927	0.0623778	0.313912	0.916675
FBgn0035165	CG13887	None	2695.88	0.0194805	0.0606473	0.305642	0.907891
FBgn0265184	CG44249	None	19.5146	0.0194756	0.110044	0.370878	0.94403
FBgn0030752	CDC50	None	950.678	0.0194718	0.0531625	0.260621	0.87704
FBgn0033830	CG10814	None	161.519	0.0194597	0.151822	0.340721	0.929725
FBgn0260720	asRNA:CR42547	antisense RNA:CR42547	25.4684	0.0194556	0.122341	0.364805	0.940437
FBgn0263855	BubR1	Bub1-related kinase	464.039	0.0194466	0.0734582	0.354801	0.935246
FBgn0053914	CG33914	None	2.83935	0.0194415	0.157555	0.332265	NA
FBgn0002962	nos	nanos	1663.72	0.0194347	0.084028	0.373022	0.945972
FBgn0030717	Slc25A46a	Solute carrier family 25 member 46a	376.979	0.0194301	0.0540098	0.267406	0.881139
FBgn0000451	ect	ectodermal	75.9931	0.019426	0.118961	0.367183	0.941652
[truncated: 15,328 more rows]

## Sheet: Female 1mM 2h vs 0mM 2h
Table S8. RNA-seq analysis comparing gene expression between groups of Oregon-R females exposed to sodium arsenite. Adult females were exposed to 0 mM and 1.0 mM sodium arsenite for 1, 2, 4, 8, 24 or 48 hours prior to collection.
Condition: Female; 0 mM vs 1 mM sodium arsenite; 2 hr exposure
	sym	desc	baseMean	log2FoldChange	lfcSE	pvalue	padj
FBgn0010359	gammaTry	gammaTrypsin	141.954	21.1493	3.06878	3.49e-12	6.21e-10
FBgn0031545	CG3213	None	2.92901	18.2984	4.33401	NA	NA
FBgn0010041	GstD5	Glutathione S transferase D5	310.717	3.65043	0.572531	3.87e-13	8.64e-11
FBgn0052865	lncRNA:alphagamma-element:CR32865	alphagamma-element:CR32865	152.312	2.9179	0.9035	6.95e-07	3.3e-05
FBgn0002564	Lsp1gamma	Larval serum protein 1 gamma	15.6913	2.55768	1.46055	5.82e-06	0.000205274
FBgn0263002	CR43310	None	15.2182	2.44267	1.14221	6.21e-06	0.000216351
FBgn0034480	CG16898	None	1142.66	2.29976	0.38488	5.14e-11	7.14e-09
FBgn0013278	Hsp70Bb	Heat-shock-protein-70Bb	1645.03	2.29619	0.795408	2.78e-06	0.000109006
FBgn0001230	Hsp68	Heat shock protein 68	1817.98	2.23341	0.752656	2.49e-06	0.000101124
FBgn0034140	Lst	Limostatin	950.524	2.05548	0.289115	1.93e-14	6.26e-12
FBgn0036419	CG13482	None	1434.1	1.95545	0.281074	3.12e-14	9.01e-12
FBgn0042101	CG18744	None	58.5463	1.8966	0.388281	2.86e-09	2.59e-07
FBgn0034160	CG5550	None	277.599	1.89593	0.559039	8.28e-07	3.78e-05
FBgn0032613	Nepl9	Neprilysin-like 9	63.5794	1.79805	0.322231	5.49e-11	7.43e-09
FBgn0040256	Ugt35C1	UDP-glycosyltransferase family 35 member C1	248.257	1.71454	0.452631	1.72e-07	9.91e-06
FBgn0037974	CG12224	None	460.279	1.66316	0.591803	3.79e-06	0.000140845
FBgn0032401	Plzf	Promyelocytic leukemia zinc finger	80.7463	1.61905	0.237006	8.56e-15	3.39e-12
FBgn0063493	GstE7	Glutathione S transferase E7	605.64	1.57232	0.272083	6.23e-12	1.04e-09
FBgn0037684	Srr	Serine racemase	147.72	1.4744	0.292124	3.23e-10	3.6e-08
FBgn0029820	CG16721	None	1155.91	1.47011	0.194437	2.14e-17	1.64e-14
FBgn0030928	CG15044	None	282.27	1.46973	0.350321	2.28e-08	1.76e-06
FBgn0086708	stv	starvin	1955.51	1.33582	0.418993	1.44e-06	6.2e-05
FBgn0063497	GstE3	Glutathione S transferase E3	1198.45	1.30947	0.374414	5.04e-07	2.52e-05
FBgn0013279	Hsp70Bc	Heat-shock-protein-70Bc	592.95	1.22487	1.13301	0.000148229	0.00310352
FBgn0035904	GstO3	Glutathione S transferase O3	1829.91	1.18165	0.349119	1.12e-06	4.96e-05
FBgn0039310	CG11878	None	1197.86	1.17154	0.266525	1.88e-08	1.52e-06
FBgn0033659	Damm	Death associated molecule related to Mch2 caspase	721.027	1.15599	0.235705	1.67e-09	1.6e-07
FBgn0032400	CG6770	None	9193.74	1.14913	0.132077	4.85e-21	1.04e-17
FBgn0036225	CG5883	None	31.1594	1.14741	0.645352	7.45e-05	0.00172201
FBgn0033204	CG2065	None	1195.74	1.14511	0.964075	0.00018087	0.00367639
FBgn0010040	GstD4	Glutathione S transferase D4	41.8653	1.14206	0.838243	0.000150662	0.00313605
FBgn0263081	CG43349	None	1799.52	1.11434	0.187543	6.33e-12	1.04e-09
FBgn0005612	Sox14	Sox box protein 14	475.158	1.0717	0.150767	3.72e-15	1.66e-12
FBgn0001234	lncRNA:Hsromega	Heat shock RNA omega	2135.58	1.07083	0.364314	6.92e-06	0.000238208
FBgn0031971	Sirup	Starvation-upregulated protein	691.696	1.06679	0.274388	3.19e-07	1.71e-05
FBgn0261560	Thor	Thor	3699.12	1.05249	0.28877	8.58e-07	3.91e-05
FBgn0017558	Pdk	Pyruvate dehydrogenase kinase	1836.38	1.0323	0.106888	2.11e-24	1.13e-20
FBgn0034279	CG18635	None	173.27	1.02182	0.333669	6.23e-06	0.000216351
FBgn0032202	REPTOR-BP	REPTOR-binding partner	353.326	1.01925	0.21837	1.56e-08	1.28e-06
FBgn0032935	Atg18b	Autophagy-related 18b	269.42	1.00154	0.242876	1.99e-07	1.12e-05
FBgn0038516	P5cr-2	Pyrroline-5-carboxylate reductase-like 2	298.869	0.993971	0.293075	2.81e-06	0.000109225
FBgn0028424	JhI-26	Juvenile hormone-inducible protein 26	459.91	0.989088	0.258397	6.77e-07	3.26e-05
FBgn0033787	CG13321	None	4583.9	0.978986	0.217161	4.6e-08	3.28e-06
FBgn0010395	Itgbn	Integrin betanu subunit	164.325	0.968875	0.188766	2.41e-09	2.24e-07
FBgn0000182	BicC	Bicaudal C	465.123	0.961926	4.13142	0.000261091	0.00498824
FBgn0050489	Cyp12d1-p	Cyp12d1-p	1021.12	0.958649	0.462364	7.4e-05	0.00172014
FBgn0033945	CG12868	None	376.513	0.949091	0.303589	7.73e-06	0.000261878
FBgn0028983	Spn55B	Serpin 55B	640.673	0.946949	0.252156	1.17e-06	5.19e-05
FBgn0039596	CG10000	None	87.2351	0.934987	0.455841	8.43e-05	0.00192647
FBgn0003231	ref(2)P	refractory to sigma P	11617.7	0.905082	0.211397	2.25e-07	1.25e-05
FBgn0263080	CG43348	None	530.517	0.903476	0.356909	3.89e-05	0.00100741
FBgn0005664	Crys	Crystallin	341.288	0.897061	0.282172	9.07e-06	0.000297773
FBgn0036196	CG11658	None	372.945	0.886761	0.220377	7.01e-07	3.3e-05
FBgn0266417	ringer	ringmaker	287.774	0.867653	0.201843	2.81e-07	1.53e-05
FBgn0035877	CG7083	None	420.475	0.850476	0.128387	1.03e-12	2.17e-10
FBgn0053882	His2B:CG33882	His2B:CG33882	32.8299	0.845213	4.8634	0.000460635	0.00800053
FBgn0025837	CG17636	None	60.6406	0.844344	0.386801	9.91e-05	0.00221248
FBgn0030808	RhoGAP15B	Rho GTPase activating protein at 15B	608.984	0.840366	0.115461	1.13e-14	4.18e-12
FBgn0033250	CG14762	None	716.182	0.830186	0.282404	2.37e-05	0.000668517
FBgn0039309	CG11891	None	719.847	0.826779	0.473072	0.000213729	0.00421122
FBgn0265186	CG44251	None	614.802	0.815277	0.223313	3.94e-06	0.000143971
FBgn0040319	Gclc	Glutamate-cysteine ligase catalytic subunit	1868.73	0.81237	0.17575	1.1e-07	6.93e-06
FBgn0013771	Cyp6a9	Cytochrome P450-6a9	458.563	0.798784	0.166461	5.52e-08	3.86e-06
FBgn0033980	Cyp6a20	Cyp6a20	492.614	0.791967	0.365068	0.000130633	0.00280088
FBgn0262820	CG43191	None	14.3495	0.790208	0.633608	0.000463226	0.00803251
FBgn0032587	CG5953	None	697.87	0.787222	0.156812	2.1e-08	1.67e-06
FBgn0025624	CG4025	None	281.335	0.78474	0.197782	1.7e-06	7.14e-05
FBgn0030347	CG15739	None	546.079	0.780213	0.227351	9.06e-06	0.000297773
FBgn0028526	CG15293	None	2715.69	0.776849	0.21519	5.55e-06	0.000197451
FBgn0046999	CG6429	None	97.5324	0.773723	0.274127	4.13e-05	0.00105241
FBgn0053301	CG33301	None	198.889	0.769149	0.414052	0.000237504	0.0046201
FBgn0034638	CG10433	None	2291.99	0.760242	0.244969	2.33e-05	0.000665953
FBgn0019890	Smg5	Smg5 nonsense mediated mRNA decay factor	1268.73	0.758332	0.176173	5.84e-07	2.87e-05
FBgn0004228	mex1	midgut expression 1	529.25	0.751294	0.154627	5.8e-08	4.01e-06
FBgn0036449	bmm	brummer	1308.8	0.750103	0.134073	1.37e-09	1.34e-07
FBgn0265512	mlt	mulet	1368.03	0.744992	0.110924	1.4e-12	2.87e-10
FBgn0039091	CG10182	None	137.2	0.741844	0.614815	0.000580613	0.00961606
FBgn0035290	dsb	debris buster	175.274	0.736868	0.29409	9.46e-05	0.00213513
FBgn0029766	CG15784	None	14334.9	0.736429	0.421008	0.000324202	0.00594964
FBgn0030929	CG15043	None	4987.36	0.733468	0.257041	4.71e-05	0.00117315
FBgn0051778	CG31778	None	198.383	0.731338	0.249912	4.05e-05	0.00103702
FBgn0035231	Pcyt2	Phosphocholine cytidylyltransferase 2	76.854	0.730609	0.310119	0.000128897	0.00277478
FBgn0015801	Reg-5	Rhythmically expressed gene 5	569.656	0.72325	0.117893	7.02e-11	9.28e-09
FBgn0038484	CG5246	None	115.327	0.71356	0.411936	0.000372142	0.00672558
FBgn0037007	CG5059	None	1839.09	0.708266	0.223824	2.56e-05	0.000708437
FBgn0067783	DPCoAC	Dephosphocoenzyme A carrier	779.225	0.699625	0.120248	5.37e-10	5.64e-08
FBgn0037750	Whamy	WHAMM and JMY related	487.195	0.693254	0.175871	2.91e-06	0.000111194
FBgn0039232	sosie	sosie	740.653	0.689435	0.30805	0.00019508	0.00390123
FBgn0267448	asRNA:CR45798	antisense RNA:CR45798	13.8401	0.687118	0.752891	0.000847574	0.0130478
FBgn0267278	asRNA:CR45714	antisense RNA:CR45714	46.1236	0.686314	0.300614	0.00018299	0.00370096
FBgn0035331	MsR1	Myosuppressin receptor 1	37.5407	0.681549	0.423999	0.000512609	0.00873313
FBgn0033820	CG4716	None	9028.54	0.680266	0.429801	0.000530939	0.0089676
FBgn0035146	CG13893	None	207.351	0.677361	0.217632	3.29e-05	0.000878729
FBgn0042086	Tsp42Eb	Tetraspanin 42Eb	1333.32	0.674641	0.329336	0.000288694	0.00539046
FBgn0042179	Ugt305A1	UDP-glycosyltransferase family 305 member A1	109.487	0.667719	0.224914	4.82e-05	0.00119571
FBgn0034247	CG6484	None	3983.93	0.664972	0.290785	0.000201464	0.00400643
FBgn0032665	CG15152	None	196.202	0.662185	0.180291	7.53e-06	0.000255651
FBgn0034717	CG5819	None	592.113	0.657139	0.267085	0.000150279	0.00313419
FBgn0003997	hid	head involution defective	83.7056	0.657087	0.187091	1.22e-05	0.000382469
FBgn0036101	NijA	Ninjurin A	100.819	0.652182	0.22644	6.26e-05	0.00148496
FBgn0265532	asRNA:CR44382	antisense RNA:CR44382	6.78269	0.651777	0.696588	0.000985124	0.0148031
FBgn0259878	Fs	Follistatin	160.186	0.64516	0.292378	0.00025572	0.00490313
FBgn0038339	CG6118	None	9.64411	0.641591	1.56104	0.000135854	0.00287252
FBgn0037935	CG6834	None	159.295	0.641277	0.286532	0.00024604	0.0047688
FBgn0036643	Syx8	Syntaxin 8	215.323	0.641036	0.14775	8.22e-07	3.77e-05
FBgn0265185	CG44250	None	2819.01	0.638574	0.217864	5.82e-05	0.00140902
FBgn0039809	CG15547	None	32.8946	0.633838	0.358669	0.000543805	0.00913371
FBgn0053468	CG33468	None	55.6117	0.633259	0.511783	0.000934852	0.0142074
FBgn0037304	CG1113	None	11.6947	0.631341	0.592129	0.0010402	0.0154142
FBgn0034501	CG13868	None	3994.75	0.630293	0.216965	6.35e-05	0.0015003
FBgn0033174	CG11125	None	247.62	0.630256	0.16956	7.09e-06	0.000243194
FBgn0250869	CG42240	None	2113.33	0.623228	0.121059	2.54e-08	1.93e-06
FBgn0031975	Tg	Transglutaminase	260.898	0.620687	0.130613	1.57e-07	9.2e-06
FBgn0266918	CG32486	None	906.925	0.619419	0.16105	4.8e-06	0.000172261
FBgn0035094	CG9380	None	1152.98	0.618491	0.162053	5.28e-06	0.000188402
FBgn0086558	Ubi-p5E	Ubiquitin-5E	8110.09	0.618184	0.0783175	5.13e-16	3.43e-13
FBgn0001224	Hsp23	Heat shock protein 23	2148.8	0.61783	0.627714	0.00114179	0.0165346
FBgn0033139	Tsp42Er	Tetraspanin 42Er	390.208	0.617206	0.247208	0.000164279	0.00339966
FBgn0051300	CG31300	None	485.458	0.616347	0.223432	9.31e-05	0.00211039
FBgn0029860	CG15891	None	241.457	0.616282	0.153081	2.65e-06	0.000104812
FBgn0033302	Cyp6a14	Cyp6a14	294.885	0.615791	0.190048	2.85e-05	0.000769994
FBgn0039260	Smg6	Smg6	1084.67	0.614962	0.168217	8.77e-06	0.000293073
FBgn0028717	Lnk	Lnk	535.576	0.614052	0.0859062	1.45e-13	3.69e-11
FBgn0040551	CG11686	None	262.014	0.613289	0.237427	0.000138748	0.00291643
FBgn0035715	Ist1	None	1163.16	0.613275	0.140439	7.67e-07	3.54e-05
FBgn0032087	CG9568	None	1299.85	0.611114	0.268053	0.00026005	0.00497724
FBgn0001987	Gli	Gliotactin	418.955	0.60739	0.190964	3.39e-05	0.000900408
FBgn0031220	CG4822	None	324.966	0.60246	0.259241	0.000247115	0.00477016
FBgn0036805	Chmp1	Charged multivesicular body protein 1	992.327	0.597134	0.144989	1.94e-06	8.03e-05
FBgn0037518	CG2641	None	129.602	0.593556	0.186413	3.44e-05	0.00090661
FBgn0039431	plum	plum	203.463	0.593376	0.200126	6.05e-05	0.00145063
FBgn0031571	bark	bark beetle	243.546	0.591772	0.185562	3.41e-05	0.000902616
FBgn0040723	CG5011	None	937.638	0.58987	0.16615	1.24e-05	0.000385029
FBgn0051106	CG31106	None	173.355	0.585925	0.299561	0.000524568	0.00889438
FBgn0036193	CG14135	None	89.1496	0.584855	0.228605	0.000160526	0.0033349
FBgn0051216	Naam	Nicotinamide amidase	229.886	0.578574	0.288763	0.000500217	0.00854791
FBgn0030006	CG17982	None	168.568	0.577326	0.186211	4.4e-05	0.00110714
FBgn0030600	hiw	highwire	295.034	0.577071	0.269379	0.000390241	0.00698191
FBgn0267472	asRNA:CR45822	antisense RNA:CR45822	123.272	0.572269	0.355773	0.000943593	0.0142996
FBgn0261983	l(2)gd1	lethal (2) giant discs 1	521.81	0.570568	0.122017	2.17e-07	1.22e-05
FBgn0035625	Blimp-1	Blimp-1	175.448	0.570295	0.222465	0.00016539	0.00341604
FBgn0038582	CG7988	None	85.5391	0.569412	0.245817	0.000283757	0.00534607
FBgn0029608	CG3091	None	560.533	0.567107	0.175015	3.05e-05	0.000817082
FBgn0029831	CG5966	None	1291.79	0.566788	0.507572	0.00143651	0.0195538
FBgn0005660	Ets21C	Ets at 21C	351.68	0.565341	0.534377	0.0014745	0.0199692
FBgn0051092	LpR2	Lipophorin receptor 2	3348.09	0.562671	0.172107	2.82e-05	0.000763312
FBgn0040153	l(1)G0469	lethal (1) G0469	309.246	0.555005	0.170854	3e-05	0.000805343
FBgn0039043	CG17121	None	211.903	0.554589	0.313744	0.000833598	0.0128696
FBgn0086346	ALiX	ALG-2 interacting protein X	2354.26	0.551157	0.208463	0.000143578	0.00301204
FBgn0013953	Esp	Epidermal stripes and patches	380.201	0.54903	0.157736	1.52e-05	0.000456866
FBgn0038466	CG8907	None	772.358	0.548822	0.244753	0.000355333	0.00646549
FBgn0010038	GstD2	Glutathione S transferase D2	579.072	0.54797	0.56272	0.00164766	0.0216034
FBgn0003209	raw	raw	788.654	0.547859	0.0969935	1.88e-09	1.76e-07
FBgn0000256	capu	cappuccino	764.843	0.547354	0.0914359	2.81e-10	3.2e-08
FBgn0027594	drpr	draper	1479	0.545033	0.13933	3.8e-06	0.000140845
FBgn0053111	CG33111	None	281.49	0.538212	0.180443	6.22e-05	0.0014837
FBgn0032451	spict	spichthyin	532.538	0.533312	0.111995	1.36e-07	8.35e-06
FBgn0014011	Rac2	Rac2	739.16	0.532959	0.0922712	8.84e-10	8.84e-08
FBgn0038966	pinta	prolonged depolarization afterpotential (PDA) is not apparent	266.782	0.53261	0.183004	7.56e-05	0.0017429
FBgn0250837	dUTPase	Deoxyuridine triphosphatase	986.615	0.530494	0.372171	0.0014865	0.020081
FBgn0266719	stac	staccato	362.04	0.529228	0.206552	0.000182003	0.00368797
FBgn0002641	mal	maroon-like	609.476	0.527969	0.222079	0.00028118	0.00531509
FBgn0034335	GstE1	Glutathione S transferase E1	1420.21	0.523941	0.172282	5.33e-05	0.00130903
FBgn0035763	mrva	minerva	1727.91	0.521268	0.0848784	1.02e-10	1.27e-08
FBgn0032399	CG6785	None	46.2233	0.514512	0.418557	0.00190617	0.0243487
FBgn0003943	Ubi-p63E	Ubiquitin-63E	5290.86	0.51251	0.117474	6.53e-07	3.16e-05
FBgn0035542	DOR	Diabetes and obesity regulated	1903.65	0.511163	0.162738	4.01e-05	0.00102917
FBgn0015570	alpha-Est2	alpha-Esterase-2	218.03	0.508096	0.239334	0.000522725	0.00887719
FBgn0039531	CG5611	None	99.4212	0.507753	0.24864	0.000621123	0.0101767
FBgn0052672	Atg8a	Autophagy-related 8a	4656.96	0.505462	0.139288	8.92e-06	0.000295607
FBgn0034199	Gbp1	Growth-blocking peptide 1	155.793	0.50422	0.273505	0.000933699	0.0142074
FBgn0037065	CG12974	None	1343.03	0.504136	0.248429	0.000646067	0.0104415
FBgn0034110	Atg9	Autophagy-related 9	469.068	0.50402	0.171215	6.95e-05	0.00162733
FBgn0045064	bwa	brain washing	300.868	0.502051	0.158621	3.71e-05	0.000965508
FBgn0032782	Rab9	Rab9	319.452	0.500218	0.125518	2.58e-06	0.000102914
FBgn0034611	MFS16	Major Facilitator Superfamily Transporter 16	655.596	0.499289	0.100479	4.49e-08	3.25e-06
FBgn0031752	CG9044	None	423.455	0.496822	0.141471	1.27e-05	0.000391506
FBgn0035137	CG1233	None	465.458	0.495803	0.15153	2.68e-05	0.000732217
FBgn0039637	Ctl2	Choline transporter-like 2	1502.24	0.49552	0.148416	2.18e-05	0.000629826
FBgn0028955	CG8788	None	645.7	0.495051	0.147865	2.12e-05	0.000613192
FBgn0032699	CG10383	None	945.412	0.493514	0.348554	0.00189663	0.0242728
FBgn0015795	Rab7	Rab7	2469.57	0.491962	0.0975755	3.04e-08	2.26e-06
FBgn0035995	CG3529	None	738.655	0.490669	0.0990388	4.54e-08	3.26e-06
FBgn0261862	whd	withered	2344.97	0.487338	0.117336	1.3e-06	5.68e-05
FBgn0039818	CG11318	None	122.862	0.485993	0.263436	0.00100606	0.0150754
FBgn0037646	CAHbeta	Carbonic anhydrase beta	222.445	0.485659	0.190262	0.000197699	0.00394623
FBgn0030183	CG15309	None	373.586	0.485287	0.123147	2.84e-06	0.00010942
FBgn0264904	asRNA:CR44095	antisense RNA:CR44095	30.9074	0.482926	0.405958	0.00241093	0.0291464
FBgn0051072	Lerp	lysosomal enzyme receptor protein	984.507	0.482355	0.151557	3.42e-05	0.000903464
FBgn0243512	puc	puckered	726.104	0.481956	0.167138	8.14e-05	0.00187281
FBgn0030013	GIIIspla2	Phospholipase A2 group III	776.78	0.480847	0.274559	0.00122993	0.0175688
FBgn0037151	CG7130	None	226.819	0.477271	0.373869	0.00239118	0.0289731
FBgn0035589	CHMP2B	Charged multivesicular body protein 2b	392.992	0.475563	0.181528	0.000166987	0.00344238
FBgn0014000	Hf	Helical Factor	515.066	0.473705	0.272613	0.00130296	0.0182923
FBgn0031563	CG10031	None	184.406	0.473364	0.280285	0.00142732	0.0194534
FBgn0019650	toy	twin of eyeless	47.9159	0.468439	0.28373	0.00156336	0.0208632
FBgn0039593	Sid	Stress induced DNase	102.042	0.467543	0.5029	0.00271136	0.0322679
FBgn0020304	drongo	drongo	1449.8	0.466367	0.119	2.79e-06	0.000109029
FBgn0015572	alpha-Est4	alpha-Esterase-4	31.7885	0.465974	0.411141	0.0027734	0.0328944
FBgn0260635	Diap1	Death-associated inhibitor of apoptosis 1	2187.26	0.462348	0.194811	0.000320527	0.00590244
FBgn0035528	CG15012	None	685.941	0.46177	0.127884	8.13e-06	0.000274147
FBgn0039509	bigmax	bigmax	413.453	0.461452	0.16679	0.000111681	0.00245355
FBgn0031560	CG16713	None	392.841	0.460022	0.268252	0.00144601	0.0196331
FBgn0029588	CR14798	None	71.5769	0.458729	0.274666	0.00158228	0.0210036
FBgn0005659	Ets98B	Ets at 98B	198.246	0.456641	0.280661	0.00172812	0.0225202
FBgn0016076	vri	vrille	919.025	0.455498	0.287544	0.00187279	0.0239964
FBgn0033207	CG12826	None	24.7585	0.4521	0.514834	0.00295566	0.0345225
FBgn0037265	spartin	spartin	251.602	0.448504	0.175307	0.000198482	0.00395448
FBgn0035392	CG1271	None	106.419	0.448499	0.226084	0.000851516	0.0130896
FBgn0042175	CG18858	None	1123.34	0.448259	0.174193	0.000190521	0.00383154
FBgn0033821	CG10799	None	433.021	0.445897	0.343641	0.00292012	0.0341821
FBgn0031791	AANATL2	Arylalkylamine N-acetyltransferase-like 2	41.3412	0.444543	0.379744	0.00321139	0.0369845
FBgn0034542	Fem-1	Fem-1	688.313	0.443665	0.146062	4.92e-05	0.00121499
FBgn0027561	CG18659	None	1361	0.437958	0.0944593	1.24e-07	7.64e-06
FBgn0031263	Tspo	Translocator protein	2520.8	0.43772	0.245907	0.00138884	0.0190992
FBgn0035208	CG9184	None	26.937	0.435778	1.056	0.000389418	0.00697887
FBgn0283680	IP3K2	Inositol 1,4,5-triphosphate kinase 2	470.319	0.435517	0.240983	0.0013203	0.018417
FBgn0031939	CG13796	None	95.8032	0.434761	0.297135	0.00254966	0.0306329
FBgn0053056	CG33056	None	384.845	0.433674	0.141348	4.37e-05	0.00110257
FBgn0086656	shrb	shrub	1560.98	0.433373	0.111012	2.43e-06	9.92e-05
FBgn0030960	Atg101	Autophagy-related 101	332.068	0.432384	0.153562	9.44e-05	0.0021343
FBgn0042105	CG18748	None	228.694	0.432146	0.312781	0.00290963	0.0340966
FBgn0283499	InR	Insulin-like receptor	399.591	0.431576	0.223451	0.00100974	0.0150883
FBgn0052594	be	ben	339.984	0.431255	0.152675	9.17e-05	0.00208375
FBgn0034031	CG12963	None	326.485	0.430848	0.225266	0.00105727	0.0155594
FBgn0010397	LamC	Lamin C	1231.78	0.430164	0.17299	0.000242734	0.00471326
FBgn0032435	Oatp33Eb	Organic anion transporting polypeptide 33Eb	651.805	0.423739	0.236539	0.00142605	0.0194534
FBgn0050424	CG30424	None	133.319	0.420573	0.328538	0.00353412	0.0395518
FBgn0039970	CG17508	None	1980.93	0.419576	0.115433	6.08e-06	0.000212446
FBgn0027532	CG7139	None	830.765	0.415541	0.0855389	3.54e-08	2.61e-06
FBgn0039308	CG11889	None	294.041	0.41521	0.245829	0.00184128	0.0236799
FBgn0031535	CG12795	None	1296.28	0.411293	0.324595	0.00381841	0.04203
FBgn0032358	Ppt2	Palmitoyl-protein Thioesterase 2	380.678	0.410105	0.16529	0.000247374	0.00477016
FBgn0033677	CG8321	None	463.795	0.408317	0.119213	1.22e-05	0.000381958
FBgn0085205	CG34176	None	560.539	0.407971	0.205095	0.000934199	0.0142074
FBgn0051004	mesh	mesh	3952.73	0.407415	0.283805	0.00310941	0.0361998
FBgn0013770	Cp1	Cysteine proteinase-1	10785.9	0.406485	0.123364	1.9e-05	0.000557115
FBgn0027569	cert	ceramide transfer protein	713.731	0.405077	0.105354	2.53e-06	0.000101922
FBgn0031558	CG16704	None	239.026	0.404746	0.28844	0.00332672	0.037704
FBgn0037279	CG1129	None	625.56	0.399455	0.132276	4.68e-05	0.00117001
FBgn0004657	mys	myospheroid	1497.4	0.399234	0.133832	5.27e-05	0.00129723
FBgn0035132	mthl10	methuselah-like 10	334.334	0.398096	0.182123	0.000569108	0.00949233
FBgn0053346	CG33346	None	105.371	0.394289	0.406892	0.00485244	0.0509482
FBgn0265988	mv	mauve	533.595	0.394222	0.147279	0.000137731	0.00290076
FBgn0037724	Fst	Frost	1325.42	0.393269	0.371716	0.00495631	0.0516838
FBgn0004554	Edg91	Ecdysone-dependent gene 91	6.85568	0.393244	0.626814	0.00329362	0.0376137
FBgn0031580	CG15423	None	540.8	0.391593	0.287836	0.00384413	0.0422262
FBgn0052529	Hers	Histone gene-specific Epigenetic Repressor in late S phase	514.282	0.391034	0.141089	0.000102254	0.00227447
FBgn0033292	Cyp4ad1	Cyp4ad1	65.0288	0.38821	0.37959	0.00517417	0.0533318
FBgn0028978	trbl	tribbles	885.321	0.387858	0.202679	0.0011895	0.0170825
FBgn0028894	GMF	Glia maturation factor	233.65	0.385411	0.153755	0.000229767	0.00449411
FBgn0038957	CG7059	None	50.9302	0.384781	0.355974	0.00529711	0.0542333
FBgn0025692	Lfg	Lifeguard	619.259	0.3846	0.207213	0.00138785	0.0190992
FBgn0034706	CG11275	None	237.105	0.384598	0.237172	0.00241519	0.0291649
FBgn0029091	Chs2	Chitin synthase 2	287.716	0.383324	0.195705	0.0010719	0.0157531
FBgn0037074	CG7324	None	1445.23	0.383218	0.0941867	8.79e-07	3.98e-05
FBgn0027363	Stam	Signal transducing adaptor molecule	1098.96	0.37882	0.118587	2.44e-05	0.000684521
FBgn0020416	Idgf1	Imaginal disc growth factor 1	1149.13	0.377111	0.358639	0.00568421	0.057064
FBgn0041092	tai	taiman	325.943	0.376803	0.154953	0.000287981	0.00538655
FBgn0046302	CG10650	None	1676.61	0.376703	0.195829	0.00119411	0.0171257
FBgn0029895	CG14441	None	171.041	0.376479	0.153434	0.000269713	0.00513462
FBgn0035557	CG11353	None	55.9625	0.375925	0.341064	0.00565269	0.0569163
FBgn0030055	Rubicon	Rubicon	242.39	0.374527	0.153931	0.000287096	0.00537941
FBgn0263621	CG43630	None	68.1778	0.373198	0.273683	0.00426338	0.0458431
FBgn0036663	CG9674	None	2447.02	0.372312	0.235381	0.00277836	0.0328944
FBgn0031808	Nepl5	Neprilysin-like 5	40.2363	0.371573	0.329812	0.00577493	0.057852
FBgn0001297	kay	kayak	1598.18	0.369077	0.174273	0.000719261	0.0114416
FBgn0035499	Chd64	Chd64	3081.19	0.367704	0.109123	1.25e-05	0.000387958
FBgn0033177	CG11141	None	455.537	0.367688	0.143568	0.000194642	0.00389976
FBgn0037917	wkd	whacked	697.019	0.367534	0.0895932	6.8e-07	3.26e-05
FBgn0032681	CG10283	None	220.744	0.367189	0.175902	0.000785494	0.0123045
FBgn0264776	CG44014	None	1448.25	0.3663	0.253608	0.00381451	0.04203
FBgn0035850	Atg18a	Autophagy-related 18a	948.06	0.365532	0.106191	9.5e-06	0.000308035
FBgn0037712	CG16789	None	23.2906	0.363573	0.367168	0.00639789	0.0619234
FBgn0031561	IM33	Immune induced molecule 33	2744.89	0.362678	0.206478	0.00190803	0.0243487
FBgn0262109	lncRNA:CR42862	long non-coding RNA:CR42862	11366.9	0.362267	0.204462	0.0018388	0.0236799
FBgn0261703	gce	germ cell-expressed bHLH-PAS	400.592	0.361984	0.238947	0.00336745	0.0380046
FBgn0034493	CG8908	None	76.5281	0.361984	0.345011	0.00647332	0.0624509
FBgn0085261	CG34232	None	314.526	0.361082	0.213793	0.00226612	0.0277723
FBgn0030261	CG15203	None	228.664	0.360488	0.324242	0.00637027	0.0617606
FBgn0029959	Rab39	Rab39	410.53	0.359734	0.112829	2.37e-05	0.000668517
FBgn0033226	puml	pummelig	2013.71	0.358931	0.249129	0.0039904	0.0436355
FBgn0024945	NitFhit	Nitrilase and fragile histidine triad fusion protein	444.564	0.355455	0.108406	1.69e-05	0.000501113
FBgn0015221	Fer2LCH	Ferritin 2 light chain homologue	13858.2	0.353718	0.179886	0.00113121	0.016444
FBgn0001225	Hsp26	Heat shock protein 26	6902.99	0.35328	0.287741	0.00596196	0.0590826
FBgn0032836	CG10680	None	1491.67	0.352733	0.272758	0.00542203	0.0550719
FBgn0051217	modSP	modular serine protease	545.768	0.352233	0.287873	0.00603912	0.0594412
FBgn0050281	CG30281	None	40.004	0.351677	0.369224	0.00706857	0.0667712
FBgn0266489	CG45088	None	482.647	0.350339	0.283979	0.00603194	0.0594412
FBgn0036257	RhoGAP68F	Rho GTPase activating protein at 68F	1075.43	0.349231	0.110263	2.5e-05	0.000697965
FBgn0015222	Fer1HCH	Ferritin 1 heavy chain homologue	17466.5	0.349155	0.203556	0.00221933	0.0273871
FBgn0038818	Nep4	Neprilysin 4	241.192	0.349112	0.346941	0.00729683	0.0683615
FBgn0030484	GstT4	Glutathione S transferase T4	1044.94	0.348878	0.206352	0.00236224	0.0286874
FBgn0038037	Cyp9f2	Cyp9f2	2034.11	0.347343	0.158372	0.000603574	0.00993482
FBgn0041160	comm2	comm2	118.358	0.34634	0.263233	0.00542534	0.0550719
FBgn0001291	Jra	Jun-related antigen	827.845	0.346163	0.150378	0.000437887	0.00766768
FBgn0030245	CG1637	None	2044.49	0.346157	0.133661	0.0001788	0.00365072
FBgn0037092	M6	M6	228.649	0.34579	0.156439	0.000575593	0.00956253
FBgn0015277	Pi3K59F	Phosphatidylinositol 3-kinase 59F	381.871	0.345623	0.179605	0.00129734	0.0182923
FBgn0037623	CG9801	None	295.201	0.345151	0.12709	0.000118651	0.00258017
FBgn0001254	ImpE2	Ecdysone-inducible gene E2	15.8753	0.344193	1.17838	0.000401525	0.00717182
FBgn0039290	CG13654	None	138.125	0.342193	0.322426	0.00763292	0.0707053
FBgn0033716	Den1	Deneddylase 1	485.088	0.342168	0.114562	4.71e-05	0.00117315
FBgn0013308	Odc2	Ornithine decarboxylase 2	8.83461	0.341842	0.493048	0.00587893	0.0586098
FBgn0262477	FoxP	Forkhead box P	31.7789	0.34121	0.327706	0.00776783	0.0715215
FBgn0260462	CG12163	None	3781.73	0.340526	0.116609	5.94e-05	0.00143074
FBgn0033609	Fbl6	F-box and leucine-rich repeat protein 6	370.767	0.340364	0.133786	0.000207983	0.00412075
FBgn0015037	Cyp4p1	Cytochrome P450-4p1	1032.93	0.340283	0.356669	0.00787476	0.0722574
FBgn0031695	Cyp4ac3	Cyp4ac3	148.473	0.340086	0.259312	0.00567423	0.0570569
FBgn0040729	CG15126	None	195.508	0.337831	0.261552	0.00595875	0.0590826
FBgn0259714	DIP-epsilon	Dpr-interacting protein epsilon	64.3837	0.337701	0.332807	0.00807714	0.0735597
FBgn0264490	Eip93F	Ecdysone-induced protein 93F	285.132	0.337096	0.254795	0.00565492	0.0569163
FBgn0038349	AOX3	Aldehyde oxidase 3	1532.62	0.335599	0.169276	0.00113708	0.0165069
FBgn0025381	rush	rush hour	1433.8	0.335164	0.118843	8.38e-05	0.00192348
FBgn0033127	Tsp42Ef	Tetraspanin 42Ef	707.591	0.33501	0.14693	0.00047745	0.0082524
FBgn0035540	Syx17	Syntaxin 17	418.481	0.333221	0.142717	0.00040539	0.00720476
FBgn0028518	CG18480	None	433.923	0.333149	0.215433	0.00357844	0.0398394
FBgn0261113	Xrp1	Xrp1	8394	0.333093	0.260595	0.00628109	0.0613151
FBgn0053329	Sp212	Serine-peptidase 212	114.592	0.332602	0.318977	0.00836461	0.0755215
FBgn0032235	CG5096	None	1182.56	0.332481	0.152189	0.000639362	0.0103802
FBgn0031450	Hrs	Hepatocyte growth factor regulated tyrosine kinase substrate	1065.92	0.332286	0.121046	0.000108262	0.00238823
FBgn0034634	CG10494	None	167.801	0.332031	0.181757	0.00176494	0.02292
FBgn0015794	Rab18	Rab18	647.255	0.331891	0.181668	0.00176522	0.02292
FBgn0017581	Lk6	Lk6 kinase	7460.74	0.329221	0.135564	0.000305185	0.00565888
FBgn0052187	CG32187	None	25.5674	0.329036	0.400337	0.00801531	0.0731081
FBgn0032036	CG13384	None	509.663	0.32826	0.167717	0.00124881	0.017791
FBgn0002563	Lsp1beta	Larval serum protein 1 beta	58.1363	0.327952	0.645162	0.00360383	0.0400804
FBgn0037852	Tpc1	Thiamine pyrophosphate carrier protein 1	404.29	0.327636	0.159785	0.000959523	0.0144795
FBgn0032897	CG9336	None	1675.61	0.327424	0.208525	0.00346933	0.0389082
FBgn0039402	Vps2	Vacuolar protein sorting 2	620.805	0.32619	0.152276	0.000737395	0.0116534
FBgn0033564	Pex6	Peroxin 6	238.004	0.324969	0.156821	0.000908215	0.0139014
FBgn0260756	CG42554	None	164.263	0.324528	0.190671	0.00252367	0.0303721
FBgn0086370	sra	sarah	1281.95	0.323981	0.147327	0.000626162	0.0101968
FBgn0067102	GlcT	Glucosylceramide synthase	717.922	0.323449	0.140165	0.000450647	0.00785229
FBgn0286785	scb	scab	1042.33	0.322483	0.232933	0.0054312	0.055079
FBgn0032428	CG6405	None	13.2179	0.32189	0.442474	0.00756292	0.0703004
FBgn0002868	MtnA	Metallothionein A	10871.8	0.321831	0.364828	0.00912655	0.0801817
FBgn0050344	CG30344	None	439.457	0.321418	0.125553	0.000203245	0.00403435
FBgn0033504	CAP	CAP	1734.68	0.320972	0.199777	0.00326484	0.0374791
FBgn0260026	CG42494	None	26.4098	0.319629	0.362424	0.00933372	0.0813867
FBgn0015571	alpha-Est3	alpha-Esterase-3	601.754	0.318689	0.158126	0.00109243	0.0160328
FBgn0039311	CG10513	None	371.934	0.317683	0.2988	0.00936718	0.0814045
FBgn0265137	Spn42Da	Serpin 42Da	1496.55	0.315781	0.249193	0.00713299	0.0670235
FBgn0051683	CG31683	None	1054.79	0.315313	0.239428	0.00649995	0.0626513
FBgn0000244	by	blistery	791.913	0.314856	0.188646	0.0028629	0.0336966
FBgn0053144	CG33144	None	590.21	0.314487	0.1541	0.00103007	0.0153265
FBgn0027581	CG6191	None	848.251	0.313245	0.159818	0.0013055	0.0182923
FBgn0043362	bchs	blue cheese	183.572	0.312606	0.266869	0.00856349	0.0769539
FBgn0033885	DJ-1alpha	DJ-1alpha	3.99983	0.310581	0.575132	0.00522008	NA
FBgn0032139	CG13116	None	63.2491	0.309821	0.300237	0.0102541	0.0870016
FBgn0260003	Dys	Dystrophin	850.505	0.309684	0.105742	5.93e-05	0.00143074
FBgn0052179	Krn	Keren	271.661	0.309183	0.141803	0.000694293	0.0111035
FBgn0050345	CG30345	None	332.399	0.307705	0.189302	0.0033071	0.0376137
FBgn0265068	asRNA:CR44179	antisense RNA:CR44179	571.074	0.307148	0.543482	0.00599288	0.0592039
FBgn0035056	spz6	spatzle 6	6.03063	0.306745	0.569415	0.00541094	NA
FBgn0013277	Hsp70Ba	Heat-shock-protein-70Ba	87.7105	0.305472	0.70377	0.002246	0.0276206
FBgn0034382	CG18609	None	399.05	0.304608	0.278513	0.010095	0.0860606
FBgn0029856	CG11700	None	42.3968	0.303386	0.327354	0.0112336	0.0925239
FBgn0051354	Hsp70Bbb	Hsp70Bbb	622.822	0.302843	0.592719	0.00490154	0.0513629
FBgn0032297	CG17124	None	626.077	0.301518	0.251683	0.00885477	0.0785549
FBgn0011202	dia	diaphanous	781.236	0.300924	0.0923433	1.79e-05	0.000528298
FBgn0035981	CG4452	None	911.936	0.30083	0.11025	0.000122364	0.00265553
FBgn0010812	unc-45	uncoordinated 45	677.109	0.30028	0.202844	0.00491533	0.0513974
FBgn0037979	GCC185	GRIP and coiled-coil domain containing 185 kDa	430.785	0.300273	0.154921	0.00146476	0.0198624
FBgn0033592	CG13215	None	63.0223	0.298989	0.456892	0.00835624	0.0755215
FBgn0032684	Ugt301D1	UDP-glycosyltransferase family 301 member D1	345.807	0.297487	0.219098	0.00661541	0.0634214
FBgn0001223	Hsp22	Heat shock protein 22	2365.82	0.296703	0.414321	0.00969547	0.0837222
FBgn0013276	Hsp70Ab	Heat-shock-protein-70Ab	1522.76	0.296193	0.555816	0.00592911	0.058955
FBgn0005672	spi	spitz	760.583	0.296182	0.135501	0.000719715	0.0114416
FBgn0052982	CG32982	None	266.391	0.295121	0.25939	0.0102146	0.0868042
FBgn0025595	AkhR	Adipokinetic hormone receptor	316.501	0.294735	0.312489	0.0122427	0.0987075
FBgn0001208	Hn	Henna	1279.41	0.294184	0.211212	0.00623389	0.0609656
FBgn0037363	Atg17	Autophagy-related 17	969.749	0.294137	0.118105	0.000278601	0.00529441
FBgn0263402	CG43448	None	12.45	0.293117	0.493671	0.00764065	0.0707157
FBgn0264442	ab	abrupt	52.0898	0.290924	0.254621	0.0104524	0.0877795
FBgn0032006	Pvr	PDGF- and VEGF-receptor related	613.609	0.290377	0.248352	0.0100433	0.0857241
FBgn0036318	Wbp2	WW domain binding protein 2	1548.34	0.290263	0.184728	0.00414097	0.0448877
FBgn0034573	CG3295	None	690.294	0.288699	0.103809	0.00010764	0.00238823
FBgn0010406	RNaseX25	Ribonuclease X25	657.567	0.288277	0.0981809	6.24e-05	0.0014837
FBgn0032381	Mal-B1	Maltase B1	205.126	0.286504	0.340385	0.012924	0.102959
FBgn0267339	p38c	p38c MAP kinase	116.714	0.286111	0.294087	0.0131623	0.104567
FBgn0038455	CG14907	None	367.148	0.285738	0.264418	0.0118998	0.0965249
FBgn0030528	CG11095	None	170.525	0.284957	0.140166	0.00120022	0.0171903
FBgn0030679	CG8206	None	1932.62	0.28436	0.214355	0.00765763	0.0708115
FBgn0033087	Hsepi	Heparan sulfate C5-epimerase	367.439	0.284228	0.164138	0.00281203	0.0331708
FBgn0033502	CG12910	None	98.0398	0.284058	0.20893	0.00713012	0.0670235
FBgn0029990	CG2233	None	13353.7	0.283359	0.233765	0.00975061	0.083995
FBgn0040322	GNBP2	Gram-negative bacteria binding protein 2	256.511	0.283203	0.283343	0.0132731	0.105192
FBgn0039209	REPTOR	Repressed by TOR	526.569	0.283143	0.145949	0.00158615	0.0210288
FBgn0033153	Gadd45	Growth arrest and DNA damage-inducible 45	400.948	0.282399	0.303981	0.0138656	0.108321
FBgn0051955	CG31955	None	74.6584	0.282252	0.331488	0.0136486	0.107286
FBgn0030735	CG3632	None	585.164	0.281805	0.10276	0.000127862	0.00275806
FBgn0052112	CG32112	None	235.443	0.281618	0.167741	0.00328417	0.03758
FBgn0036992	Hpd	4-hydroxyphenylpyruvate dioxygenase	1459.35	0.281432	0.312598	0.0140214	0.10934
FBgn0030331	CG15221	None	37.0638	0.279398	0.338838	0.0138068	0.107982
FBgn0034219	mthl4	methuselah-like 4	89.8753	0.277978	0.212333	0.00827568	0.0749082
FBgn0264955	asRNA:CR44124	antisense RNA:CR44124	9.14485	0.276499	0.387854	0.0121838	0.0983804
FBgn0034758	CG13510	None	2048.34	0.276383	0.199376	0.00702776	0.0666397
FBgn0028936	NimB5	Nimrod B5	143.333	0.276338	0.272954	0.0139337	0.108736
FBgn0037293	CG12007	None	436.106	0.274819	0.16117	0.00318532	0.0368032
FBgn0050280	CG30280	None	21.3602	0.274715	0.362016	0.0134701	0.106438
FBgn0035523	Ctl1	Choline transporter-like 1	697.59	0.274664	0.114261	0.000410801	0.00728882
FBgn0051347	CG31347	None	10.9079	0.273167	0.455647	0.00975049	0.083995
FBgn0050495	CG30495	None	54.7502	0.273005	0.275538	0.0146465	0.112332
FBgn0052485	CG32485	None	322.557	0.272494	0.197815	0.0073455	0.0687572
FBgn0038680	Cyp12a5	Cyp12a5	297.462	0.27167	0.243096	0.0125415	0.100737
FBgn0027585	CG8740	None	800.141	0.271372	0.238826	0.0121776	0.0983804
FBgn0262679	CG43149	None	13.3008	0.270964	0.3673	0.0136298	0.107224
FBgn0035743	Acbp6	Acyl-CoA binding protein 6	277.723	0.269988	0.372073	0.0135067	0.10657
FBgn0028399	TMS1	TMS1	1274.33	0.269215	0.145614	0.00222964	0.0274509
FBgn0035444	CG12012	None	521.787	0.26863	0.157145	0.00327148	0.0375151
FBgn0001149	GstD1	Glutathione S transferase D1	11843.3	0.268511	0.210184	0.00942036	0.0816762
FBgn0029092	ced-6	ced-6	3638.15	0.268202	0.0891222	5.49e-05	0.00134117
FBgn0284435	tyn	trynity	49.7372	0.267588	0.315851	0.0160536	0.119608
FBgn0022800	Cad96Ca	Cadherin 96Ca	83.3446	0.266926	0.245985	0.0136971	0.107438
FBgn0001229	Hsp67Bc	Heat shock gene 67Bc	43.4698	0.266064	0.451516	0.0103095	0.0874024
FBgn0031635	tank	tank	650.858	0.265046	0.168647	0.00479542	0.050548
FBgn0000454	Dip-B	Dipeptidase B	4574.47	0.264526	0.114856	0.000606736	0.00996921
FBgn0028473	Non1	Novel nucleolar protein 1	8786.97	0.264282	0.13603	0.00177035	0.0229587
FBgn0031652	jet	jetlag	137.911	0.26424	0.176902	0.00585986	0.0585384
FBgn0261461	RhoGAP18B	Rho GTPase activating protein at 18B	798.227	0.263766	0.117588	0.000733912	0.0116328
FBgn0003514	sqh	spaghetti squash	2195.63	0.260482	0.128159	0.00140781	0.0193104
FBgn0033212	LRR	Leucine-rich repeat	847.583	0.260013	0.0963206	0.000175038	0.0035945
FBgn0260746	Ect3	Ectoderm-expressed 3	277.522	0.259691	0.284518	0.0175053	0.127755
FBgn0021814	Vps28	Vacuolar protein sorting 28	455.668	0.259613	0.148814	0.00316351	0.0366488
FBgn0027929	NimB1	Nimrod B1	96.5135	0.259346	0.334163	0.016667	0.122554
FBgn0000357	Cp18	Chorion protein 18	1707.2	0.258816	0.761352	0.00120852	0.017286
FBgn0263380	lncRNA:CR43432	long non-coding RNA:CR43432	19.7072	0.258513	0.374951	0.014555	0.112193
FBgn0032922	Coq3	Coenzyme Q3	144.716	0.257885	0.157315	0.00422791	0.0455992
FBgn0262580	CG43120	None	93.4775	0.257052	0.301717	0.0181101	0.131274
FBgn0052476	mthl14	methuselah-like 14	181.658	0.256915	0.194585	0.00926922	0.0809562
FBgn0010414	SerT	Serotonin transporter	28.7539	0.256677	0.295604	0.0182249	0.131915
FBgn0046687	Tre1	Trapped in endoderm 1	291.62	0.255254	0.140925	0.00272713	0.0323835
FBgn0044452	Atg2	Autophagy-related 2	866.322	0.254297	0.124186	0.00141554	0.0193652
FBgn0034290	CG5773	None	540.96	0.254068	0.297419	0.0187339	0.134339
FBgn0035734	CG14823	None	268.419	0.253623	0.255229	0.0173428	0.126742
FBgn0259749	mmy	mummy	1188.17	0.253064	0.0838591	6.2e-05	0.0014837
FBgn0015663	Ugt36A1	UDP-glycosyltransferase family 36 member A1	117.056	0.252734	0.231348	0.0151202	0.114812
FBgn0041184	Socs36E	Suppressor of cytokine signaling at 36E	831.76	0.251766	0.287778	0.0192142	0.136593
FBgn0031937	CG13795	None	224.027	0.251599	0.227017	0.0148412	0.11345
FBgn0051357	CG31357	None	516.638	0.251363	0.124726	0.00159271	0.0210896
FBgn0031952	cdc14	cell division cycle 14	412.3	0.249763	0.108093	0.000675092	0.0108613
FBgn0025456	CREG	Cellular Repressor of E1A-stimulated Genes	350.398	0.249559	0.199238	0.0113298	0.0931013
FBgn0038795	CG4335	None	128.004	0.249371	0.266973	0.0191384	0.136326
FBgn0037648	CG11975	None	424.226	0.248864	0.101017	0.00042328	0.00747307
FBgn0014184	Oda	Ornithine decarboxylase antizyme	11203.9	0.248498	0.119398	0.00135174	0.0187092
FBgn0020653	Trxr-1	Thioredoxin reductase-1	9242.78	0.248356	0.201826	0.0119768	0.0970757
FBgn0000139	ash2	absent, small, or homeotic discs 2	569.061	0.248202	0.14335	0.00356963	0.0397828
FBgn0032018	CG7806	None	439.121	0.247868	0.138529	0.003068	0.0357565
FBgn0262567	CG43107	None	57.6848	0.247831	0.232235	0.0163985	0.121249
FBgn0036481	CG16959	None	25.9929	0.247822	0.306389	0.0197986	0.139634
FBgn0035985	Cpr67B	Cuticular protein 67B	719.3	0.246993	0.247755	0.0183107	0.132341
FBgn0027527	Osi6	Osiris 6	88.9541	0.246972	0.746374	0.00129153	0.0182779
FBgn0028540	CG9008	None	408.187	0.246542	0.178644	0.00869837	0.0776482
FBgn0032986	CG3262	None	731.061	0.245128	0.0921836	0.000234642	0.00457398
FBgn0263241	Mocs1	Molybdenum cofactor synthesis 1	601.634	0.24491	0.237812	0.0178073	0.129606
FBgn0039704	neo	neyo	8.08336	0.24486	0.618679	0.00360952	0.040102
FBgn0034392	MFS15	Major Facilitator Superfamily Transporter 15	271.744	0.244688	0.140364	0.00356082	0.0397828
FBgn0037764	CG9459	None	179.407	0.243404	0.222233	0.0161952	0.120414
FBgn0039249	CG11168	None	322.12	0.243254	0.153442	0.00541517	0.0550719
FBgn0266448	CG45078	None	439.261	0.243143	0.198081	0.0125288	0.10071
FBgn0050285	CG30285	None	71.8963	0.242061	0.234177	0.0181347	0.131363
FBgn0260972	alc	alicorn	1220.24	0.24204	0.10865	0.000938063	0.0142359
FBgn0016078	wun	wunen	626.911	0.241884	0.0941324	0.000326555	0.00597233
FBgn0261805	CG42751	None	13.3316	0.241835	0.391742	0.0152786	0.115605
FBgn0050419	CG30419	None	15.1299	0.24166	0.341317	0.0189035	0.135103
FBgn0010434	cora	coracle	1789.59	0.241498	0.184748	0.0106666	0.0890189
FBgn0259201	CG42305	None	680.597	0.241463	0.254959	0.0203965	0.142726
FBgn0030872	Ucp4A	Ucp4A	685.257	0.241154	0.110913	0.00110844	0.0162232
FBgn0032850	Kua	Kua	83.9456	0.240809	0.259992	0.0209308	0.144944
FBgn0035824	CG8281	None	197.597	0.240549	0.148165	0.00502598	0.0522068
FBgn0031628	CG3294	None	57.8295	0.239109	0.25586	0.0211177	0.145767
FBgn0031457	Snx21	Sorting nexin 21	326.601	0.239015	0.141224	0.00426779	0.0458444
FBgn0037238	CG1090	None	74.4635	0.238721	0.249782	0.0207339	0.143767
FBgn0015609	CadN	Cadherin-N	116.595	0.238512	0.206932	0.0151186	0.114812
FBgn0034063	CG8389	None	322.013	0.238407	0.15179	0.00584399	0.0584891
FBgn0264618	lncRNA:CR43958	long non-coding RNA:CR43958	10.1865	0.237838	0.341114	0.0195198	0.138242
FBgn0030520	Pdcd4	Programmed cell death 4	2540.06	0.237614	0.090986	0.000301011	0.00559118
FBgn0032899	CG9338	None	367.74	0.236888	0.191712	0.0129162	0.102959
FBgn0037560	CR18228	None	154.785	0.236374	0.208462	0.0159438	0.119039
FBgn0037603	CG11753	None	211.517	0.235095	0.13603	0.00402936	0.0439899
FBgn0015279	Pi3K92E	Phosphatidylinositol 3-kinase 92E	901.255	0.235045	0.0962437	0.000531401	0.0089676
FBgn0039335	Vps33B	Vacuolar protein sorting 33B	254.358	0.234952	0.118073	0.00200059	0.0253007
FBgn0051813	nur	nemuri	42.9719	0.234712	0.946842	0.000824278	0.0127523
FBgn0016081	fry	furry	656.101	0.234678	0.155614	0.00703208	0.0666397
FBgn0031250	Ent1	Equilibrative nucleoside transporter 1	555.618	0.234455	0.105738	0.00105264	0.0155555
FBgn0038243	CG8066	None	375.109	0.234337	0.200268	0.0150904	0.114812
FBgn0030893	RhoGAP16F	Rho GTPase activating protein at 16F	203.797	0.234051	0.185876	0.0125554	0.100773
FBgn0030310	PGRP-SA	Peptidoglycan recognition protein SA	182.467	0.233916	0.317878	0.0219909	0.150243
FBgn0039873	Smvt	Sodium-dependent multivitamin transporter	381.365	0.233701	0.255429	0.0226634	0.153272
FBgn0035867	CG13671	None	271.614	0.232986	0.165963	0.00914004	0.0801817
FBgn0040777	CG14767	None	2000.24	0.232925	0.101342	0.000844052	0.0130123
FBgn0011754	PhKgamma	Phosphorylase kinase gamma	1445.88	0.232502	0.0968877	0.000625467	0.0101968
FBgn0020391	Nrk	Neurospecific receptor kinase	39.7345	0.232296	0.261685	0.0234745	0.157364
FBgn0039759	CG9733	None	18.7252	0.23193	0.412738	0.0148262	0.11345
FBgn0043364	cbt	cabut	811.77	0.231898	0.119074	0.00232161	0.0282582
FBgn0266668	Exo84	Exocyst 84	320.354	0.231694	0.119687	0.00240175	0.0290682
FBgn0052834	CG32834	None	219.053	0.231677	0.228944	0.0204909	0.143023
FBgn0003888	betaTub60D	beta-Tubulin at 60D	1212.01	0.231463	0.177894	0.0116913	0.0952668
FBgn0039203	CG13618	None	112.891	0.231433	0.24182	0.0221514	0.150941
FBgn0032702	CG10376	None	494.306	0.231315	0.110639	0.00157073	0.0209021
FBgn0032170	CG4658	None	1185.45	0.230999	0.0824572	0.000177012	0.00362808
FBgn0028546	ics	icarus	616.69	0.230988	0.0970313	0.000676102	0.0108613
FBgn0267698	Pak	p21-activated kinase	1030.67	0.230968	0.110317	0.00156391	0.0208632
FBgn0033154	CG1850	None	2.74649	0.230498	0.604697	0.00378756	NA
FBgn0028552	gammaSnap1	gamma Soluble NSF attachment protein 1	318.536	0.230367	0.171495	0.0107329	0.0895023
FBgn0053307	CG33307	None	244.718	0.230197	0.256255	0.0238013	0.159156
FBgn0032391	escl	escl	119.071	0.230099	0.195849	0.0154616	0.116511
FBgn0039140	Miro	Mitochondrial Rho	841.649	0.229915	0.0835072	0.000211228	0.00417558
FBgn0015380	drl	derailed	65.8074	0.229864	0.212433	0.0185112	0.133188
FBgn0003218	rdgB	retinal degeneration B	637.203	0.229824	0.127797	0.00353332	0.0395518
FBgn0004369	Ptp99A	Protein tyrosine phosphatase 99A	581.023	0.229774	0.0952903	0.000625884	0.0101968
FBgn0263601	mib1	mind bomb 1	621.551	0.229309	0.126178	0.00337956	0.0381011
FBgn0034005	ItgaPS4	Integrin alphaPS4 subunit	14.8519	0.22898	0.360189	0.0192557	0.136706
FBgn0287616	asRNA:CR46485	antisense RNA:CR46485	53.2233	0.228946	0.322549	0.0226242	0.1532
FBgn0029824	CG3726	None	481.882	0.228422	0.124232	0.00322486	0.0370997
FBgn0051436	CG31436	None	152.389	0.228092	0.231602	0.0220124	0.150294
FBgn0031907	CG5171	None	524.659	0.228084	0.187794	0.014484	0.111726
FBgn0052040	CG32040	None	9.915	0.226763	0.391989	0.0168684	0.123783
FBgn0033448	hebe	hebe	1029.62	0.226728	0.146803	0.00690494	0.0656092
FBgn0029689	CG6428	None	374.087	0.226678	0.167529	0.0108264	0.0900017
FBgn0038325	Atg4b	Autophagy-related 4b	421.055	0.226581	0.1315	0.00443491	0.0473072
FBgn0043070	MESK2	Misexpression suppressor of KSR 2	1341.82	0.226546	0.0754868	9.62e-05	0.00216615
FBgn0032499	Uvrag	UV-resistance associated gene	407.821	0.226133	0.096606	0.000812874	0.0126098
FBgn0033889	CG6701	None	1396.22	0.225673	0.117087	0.00262565	0.0313524
FBgn0000562	egl	egalitarian	1336.39	0.225285	0.0722161	6.47e-05	0.00151824
FBgn0035977	PGRP-LF	Peptidoglycan recognition protein LF	140.93	0.224624	0.295607	0.0255832	0.167286
FBgn0037978	KLHL18	Kelch like family member 18	250.531	0.224026	0.162197	0.0103912	0.0877154
FBgn0032195	CG4908	None	199.359	0.223724	0.127136	0.00416063	0.0450006
FBgn0051633	CG31633	None	178.229	0.223657	0.203038	0.0188132	0.134727
FBgn0031190	CG12576	None	1717.14	0.223398	0.106754	0.00171917	0.0224309
FBgn0037741	CG16908	None	212.503	0.222385	0.137517	0.00602925	0.0594412
FBgn0034399	CG15083	None	443.961	0.222357	0.127342	0.00437057	0.046714
FBgn0032339	Wdr59	WD repeat domain 59	332.313	0.222261	0.109409	0.00206385	0.0257056
FBgn0034187	CG6967	None	928.6	0.222109	0.139006	0.00633841	0.0615937
FBgn0040236	c11.1	c11.1	913.573	0.222085	0.187738	0.0162509	0.120742
FBgn0001168	h	hairy	910.66	0.221924	0.201443	0.0190875	0.136058
FBgn0083940	RhoU	RhoU	95.8262	0.221871	0.161846	0.0108425	0.0900528
FBgn0015351	CG14906	None	222.604	0.221114	0.249267	0.0263582	0.170913
FBgn0030503	Tango2	Transport and Golgi organization 2	285.842	0.220846	0.147563	0.00818143	0.0743066
FBgn0028487	f-cup	flyers-cup	432.404	0.220496	0.117896	0.00324216	0.0372587
FBgn0038651	Epg5	ectopic P-granules autophagy protein 5	511.334	0.220325	0.120124	0.00356803	0.0397828
FBgn0263289	scrib	scribble	1838.55	0.219727	0.105387	0.00184145	0.0236799
FBgn0020415	Idgf2	Imaginal disc growth factor 2	1970.39	0.219609	0.200283	0.0196591	0.138926
FBgn0038082	Ugt37A2	UDP-glycosyltransferase family 37 member A2	289.124	0.218588	0.331036	0.0238665	0.159367
FBgn0259224	CG42324	None	264.108	0.218441	0.223863	0.0243512	0.161922
FBgn0037231	Vps24	Vacuolar protein sorting 24	706.394	0.218132	0.100594	0.00149261	0.0201379
FBgn0014010	Rab5	Rab5	2536.1	0.217531	0.0509561	7.18e-07	3.34e-05
FBgn0037163	laza	lazaro	331.152	0.217527	0.203605	0.0210775	0.145677
FBgn0037515	Sp7	Serine protease 7	639.236	0.216588	0.173697	0.0149152	0.113659
FBgn0032477	CG5287	None	267.769	0.216529	0.13738	0.00707014	0.0667712
FBgn0031176	whe	what else	5985.48	0.216274	0.245362	0.0278447	0.178647
FBgn0033427	Smyd4-1	SET and MYND domain containing, class 4, member 1	164.633	0.215923	0.153165	0.0104872	0.0878638
FBgn0032601	yellow-b	yellow-b	116.01	0.215499	0.228313	0.0261711	0.170319
FBgn0000451	ect	ectodermal	75.9931	0.214087	0.331733	0.0246886	0.163759
FBgn0019968	Khc-73	Kinesin heavy chain 73	523.672	0.214044	0.143939	0.00894651	0.0792373
FBgn0034162	CG6426	None	435.159	0.213951	0.167771	0.0143783	0.111232
FBgn0024277	trio	trio	707.6	0.213759	0.102121	0.00195304	0.0247776
FBgn0051388	CG31388	None	114.104	0.213635	0.14536	0.00935112	0.0814045
FBgn0024980	Syx4	Syntaxin 4	191.545	0.213504	0.218008	0.0253543	0.166523
FBgn0032074	Tsp29Fa	Tetraspanin 29Fa	1120.41	0.213107	0.144345	0.00925768	0.0809562
FBgn0085408	Shrm	Shroom	592.64	0.212963	0.180212	0.0176349	0.128526
FBgn0050502	fa2h	fatty acid 2-hydroylase	225.884	0.212798	0.185164	0.0188478	0.134795
FBgn0000416	Sap-r	Saposin-related	9369.08	0.21242	0.089626	0.00091491	0.0139837
FBgn0050372	Asap	ArfGAP with SH3 domain, ankyrin repeat and PH domain	870.997	0.212267	0.0952271	0.00137199	0.0189651
FBgn0036741	anchor	anchor	563.851	0.211765	0.120888	0.00486319	0.051011
FBgn0028374	Hug	Hugin	32.3446	0.210688	0.260393	0.0308779	0.19074
FBgn0039137	CG13604	None	284.781	0.210503	0.177845	0.0179613	0.13046
FBgn0259708	CG42362	None	272.115	0.210435	0.255977	0.0308425	0.190632
FBgn0033438	Mmp2	Matrix metalloproteinase 2	241.94	0.209285	0.204136	0.0244758	0.16265
FBgn0025631	moody	moody	394.891	0.209104	0.198232	0.0232816	0.156365
FBgn0034198	CG11400	None	317.659	0.208996	0.186331	0.0205825	0.143367
FBgn0035251	Vta1	Vesicle trafficking 1	1033.8	0.20892	0.12057	0.00527552	0.054064
FBgn0000083	AnxB9	Annexin B9	3146.64	0.208908	0.208105	0.0254533	0.166673
FBgn0032727	CG10623	None	455.476	0.208537	0.145762	0.0107659	0.0897077
FBgn0040736	BomS3	Bomanin Short 3	1512.48	0.208212	0.246111	0.0312074	0.192
FBgn0013773	Cyp6a22	Cyp6a22	661.178	0.20817	0.120804	0.00545015	0.0552189
FBgn0026378	Rep	Rab escort protein	291.737	0.208077	0.152659	0.0125696	0.100811
FBgn0037934	CG6830	None	393.015	0.208	0.253328	0.0317305	0.193659
FBgn0261990	CG42808	None	440.268	0.207692	0.193738	0.0228629	0.154134
FBgn0025697	santa-maria	scavenger receptor acting in neural tissue and majority of rhodopsin is absent	222.436	0.207504	0.208385	0.0261293	0.17015
FBgn0265193	Atf-2	Activating transcription factor-2	207.18	0.206596	0.111963	0.00411649	0.0447111
FBgn0031399	mio	missing oocyte	442.476	0.206474	0.103244	0.00277938	0.0328944
FBgn0040705	ND-B8	NADH dehydrogenase (ubiquinone) B8 subunit	20.1341	0.206461	0.297836	0.030519	0.189792
FBgn0038388	CG4287	None	775.41	0.20624	0.0904248	0.00130622	0.0182923
FBgn0000319	Chc	Clathrin heavy chain	3475.7	0.205736	0.0931198	0.00160556	0.0212137
FBgn0260744	Tango9	Transport and Golgi organization 9	771.215	0.205425	0.096929	0.0020597	0.0256839
FBgn0029706	CG3626	None	590.016	0.20497	0.0894922	0.00129888	0.0182923
FBgn0035626	lin-28	lin-28	12.6567	0.204756	0.334389	0.0262754	0.17048
FBgn0027930	MP1	Melanization Protease 1	546.898	0.204756	0.212151	0.0281341	0.179491
FBgn0034958	CG3907	None	519.727	0.204186	0.141563	0.0109837	0.0908148
FBgn0038139	PK2-R2	Pyrokinin 2 receptor 2	20.8403	0.203968	0.342563	0.0253439	0.166523
FBgn0037751	topi	matotopetli	21.282	0.203968	0.275838	0.0332202	0.199676
FBgn0037765	CG9458	None	352.442	0.203894	0.248585	0.0332757	0.199897
FBgn0261873	sdt	stardust	652.912	0.203883	0.1453	0.0120175	0.0973319
FBgn0039467	CG14253	None	107.514	0.203448	0.196782	0.025455	0.166673
FBgn0031285	CG3662	None	4356.1	0.203417	0.122107	0.0066341	0.0635437
FBgn0034248	CG14483	None	334.109	0.203061	0.184904	0.022734	0.153643
FBgn0029737	CG6903	None	732.036	0.203044	0.138068	0.0104427	0.0877795
FBgn0039086	Ugt303B1	UDP-glycosyltransferase family 303 member B1	26.9896	0.202244	0.247598	0.0339725	0.202378
FBgn0265590	lncRNA:CR44417	long non-coding RNA:CR44417	199.061	0.202046	0.132923	0.009451	0.0818755
FBgn0038321	CG6218	None	331.203	0.201894	0.133441	0.0096195	0.0832005
FBgn0052056	scramb1	scramblase 1	674.847	0.201437	0.120448	0.00669925	0.0640034
FBgn0051935	CG31935	None	321.454	0.200875	0.0989689	0.00279933	0.0330574
FBgn0039856	CG1774	None	481.817	0.200873	0.1194	0.006592	0.0633104
FBgn0014018	Rel	Relish	1876	0.200852	0.215859	0.0307342	0.190619
FBgn0032774	CG17549	None	1706.5	0.199697	0.206365	0.0294269	0.185636
FBgn0063923	Kaz1-ORFB	Kaz1-ORFB	273.501	0.19868	0.220824	0.0327142	0.197984
FBgn0031270	CG13689	None	78.162	0.198657	0.208441	0.0303984	0.189419
FBgn0034443	cer	crammer	291.304	0.198455	0.205598	0.0298978	0.186953
FBgn0039876	CG2126	None	243.048	0.198255	0.144021	0.0135337	0.106703
FBgn0030309	CG1572	None	898.367	0.198238	0.189711	0.0262297	0.17048
FBgn0040252	Ugt303A1	UDP-glycosyltransferase family 303 member A1	76.3966	0.198197	0.212009	0.0313625	0.192511
FBgn0033382	Hydr1	alpha/beta hydrolase 1	799.937	0.198086	0.120823	0.00755332	0.0703004
FBgn0027572	CG5009	None	877.348	0.198011	0.181823	0.0242656	0.161528
FBgn0035207	Herc4	HECT and RLD domain containing E3 ubiquitin ligase 4	1159.55	0.197794	0.0931459	0.00230477	0.0281172
FBgn0085446	CG34417	None	1943.8	0.197743	0.119645	0.00735806	0.0688146
FBgn0263832	Rcd5	Reduction in Cnn dots 5	1212.94	0.197678	0.100547	0.00346083	0.0388536
FBgn0014031	Spat	Serine pyruvate aminotransferase	1029.48	0.197528	0.195145	0.0279527	0.178658
FBgn0038731	CG11659	None	112.595	0.197199	0.277729	0.0356976	0.20939
FBgn0038100	Paip2	polyA-binding protein interacting protein 2	1477.26	0.196727	0.125812	0.00913438	0.0801817
FBgn0029913	Cht11	Chitinase 11	107.619	0.196536	0.162906	0.0196192	0.138735
FBgn0037299	Vps37B	Vacuolar protein sorting 37B	432.028	0.196485	0.11724	0.00709207	0.0669119
FBgn0024248	chico	chico	485.633	0.196147	0.108427	0.00520752	0.0535209
FBgn0035232	CG12099	None	1236.21	0.196087	0.0863948	0.00160605	0.0212137
FBgn0032422	atilla	atilla	595.231	0.195752	0.169221	0.0218095	0.149194
FBgn0000567	Eip74EF	Ecdysone-induced protein 74EF	132.494	0.195726	0.188768	0.0272614	0.175916
FBgn0036767	CG16775	None	462.581	0.195632	0.288266	0.035179	0.207174
FBgn0262146	MtnE	Metallothionein E	311.082	0.195559	0.318117	0.0308078	0.190632
FBgn0050055	lncRNA:CR30055	long non-coding RNA:CR30055	407.898	0.195405	0.139316	0.0132177	0.104908
FBgn0038681	Cyp12a4	Cyp12a4	1074.02	0.195389	0.150787	0.0165536	0.121974
FBgn0035697	CG10163	None	38.2538	0.19514	0.604081	0.0029322	0.034286
FBgn0262993	lncRNA:CR43301	long non-coding RNA:CR43301	31.7086	0.194919	0.226873	0.0356437	0.209189
FBgn0036896	wnd	wallenda	301.209	0.194906	0.129447	0.0106306	0.0888566
FBgn0264507	asRNA:CR43906	antisense RNA:CR43906	13.8314	0.19484	0.373647	0.0228505	0.154134
FBgn0036422	CG3868	None	1407.28	0.194287	0.239044	0.0373296	0.216589
FBgn0039068	CG13827	None	114.649	0.194191	0.168186	0.0222482	0.151325
FBgn0038129	TBC1D5	TBC1 domain family member 5	363.813	0.194129	0.154034	0.0180464	0.1309
FBgn0283469	Vps4	Vacuolar protein sorting 4	1386.77	0.19386	0.0759937	0.000756708	0.0119059
FBgn0042206	GstD10	Glutathione S transferase D10	96.2677	0.193299	0.251124	0.038446	0.220673
FBgn0050151	CG30151	None	153.193	0.192643	0.192411	0.0298705	0.186953
FBgn0016701	Rab4	Rab4	1262.57	0.192393	0.113246	0.00711847	0.0670235
FBgn0026369	Sara	Smad anchor for receptor activation	586.173	0.191944	0.0964069	0.00356632	0.0397828
FBgn0031973	Spn28Dc	Serpin 28Dc	461.034	0.191832	0.280096	0.0376041	0.217356
FBgn0036766	CG5506	None	3045.69	0.19178	0.214461	0.0353762	0.207961
FBgn0032614	CG13284	None	607.677	0.191769	0.197422	0.0316361	0.193355
FBgn0023172	RhoGEF2	Rho guanine nucleotide exchange factor 2	1625.05	0.191645	0.0740791	0.000712246	0.0113567
FBgn0037798	CG12817	None	10.2407	0.191459	0.331689	0.029619	0.186121
FBgn0267408	AOX1	Aldehyde oxidase 1	8469.01	0.191353	0.242303	0.0391356	0.22391
FBgn0051777	CG31777	None	133.695	0.191323	0.218964	0.0364513	0.212414
FBgn0020545	kraken	kraken	1297.25	0.191257	0.163497	0.0222654	0.151345
FBgn0261111	BHD	Birt-Hogg-Dube	99.1502	0.191039	0.198382	0.0322927	0.196195
FBgn0266100	CG44837	None	30.3745	0.190816	0.246935	0.0396343	0.225635
FBgn0266042	asRNA:CR44807	antisense RNA:CR44807	14.2662	0.190492	0.386913	0.021766	0.149087
FBgn0035293	CG5687	None	278.351	0.190342	0.183187	0.028642	0.181326
FBgn0038849	CG7079	None	73.1054	0.190048	0.220966	0.0375321	0.217356
FBgn0004397	Vinc	Vinculin	1646.4	0.189612	0.0802805	0.00141003	0.0193161
FBgn0051988	CG31988	None	2.91772	0.188945	1.75037	0.00219315	NA
FBgn0266672	Sec8	Secretory 8	890.569	0.188703	0.0808571	0.00155006	0.0208082
FBgn0036666	TSG101	Tumor susceptibility gene 101	1143.55	0.188437	0.0913278	0.00316117	0.0366488
FBgn0051769	CG31769	None	868.694	0.188193	0.230888	0.0399824	0.226694
FBgn0038053	CG18549	None	509.899	0.187662	0.0837492	0.00202987	0.0255801
FBgn0003741	tra	transformer	248.564	0.187657	0.189961	0.0321058	0.195393
FBgn0037465	CG1105	None	379.147	0.187066	0.112872	0.00844402	0.0761742
FBgn0036448	mop	myopic	1173.35	0.186949	0.105004	0.00640128	0.0619234
FBgn0038180	Cht5	Chitinase 5	40.6249	0.18688	0.268009	0.041022	0.231063
FBgn0260442	rhea	rhea	1544.89	0.186751	0.101316	0.00554898	0.0559553
FBgn0266741	asRNA:CR45214	antisense RNA:CR45214	46.3607	0.186486	0.367712	0.0249799	0.165077
FBgn0029957	CG12155	None	379.485	0.186264	0.109725	0.00781023	0.0717884
FBgn0027598	cindr	CIN85 and CD2AP related	1350.66	0.186211	0.076953	0.00128626	0.0182516
FBgn0040342	CG3706	None	111.218	0.186177	0.287001	0.0389138	0.22276
FBgn0035346	CG1146	None	688.762	0.185295	0.130434	0.0143888	0.111232
FBgn0037094	CG7611	None	1656.36	0.185286	0.0700927	0.000690595	0.0110609
FBgn0267659	lncRNA:CR45997	long non-coding RNA:CR45997	8.54491	0.185173	0.331258	0.0311964	0.192
FBgn0031637	mxt	mextli	1208.34	0.184826	0.0768399	0.00137736	0.0190147
FBgn0033739	Dyb	Dystrobrevin	547.224	0.184756	0.0938653	0.00426203	0.0458431
FBgn0263116	5-HT1B	5-hydroxytryptamine (serotonin) receptor 1B	29.1022	0.184492	0.28092	0.0405427	0.229606
FBgn0051211	CG31211	None	757.886	0.184067	0.0828267	0.00228338	0.0279518
FBgn0030521	CtsB1	Cathepsin B1	4402.94	0.184012	0.119424	0.0113696	0.0932844
FBgn0035770	pst	pastrel	5070.15	0.183817	0.184071	0.0328094	0.198321
FBgn0030603	CG5541	None	1396.35	0.18321	0.0603327	0.000211531	0.00417558
FBgn0035043	CG4781	None	500.492	0.182687	0.169903	0.0290705	0.183713
FBgn0250868	CG42239	None	455.414	0.182655	0.141577	0.0193601	0.137356
FBgn0030052	CG12065	None	833.232	0.182537	0.120648	0.0123111	0.0991091
FBgn0040250	Ugt304A1	UDP-glycosyltransferase family 304 member A1	42.7495	0.182442	0.232704	0.0437116	0.240719
FBgn0035844	CG13676	None	39.1803	0.182249	0.22418	0.0428951	0.23784
FBgn0004629	Cys	Cystatin-like	1085.77	0.182122	0.159617	0.0259384	0.169113
FBgn0013305	Nmda1	N-methyl-D-aspartate receptor-associated protein	2178.5	0.181882	0.188328	0.035319	0.207739
FBgn0027280	l(1)G0193	lethal (1) G0193	1597.56	0.181798	0.0807177	0.00220846	0.0272844
FBgn0034175	ste24b	ste24b prenyl protease type I	13.6356	0.181764	0.300753	0.0380652	0.219087
FBgn0041191	Rheb	Ras homolog enriched in brain	1152.5	0.181757	0.101036	0.00666999	0.0638302
FBgn0038930	BomT3	Bomanin Tailed 3	568.337	0.181722	0.196485	0.0376702	0.217621
FBgn0037487	thw	thawb	14.4461	0.181563	0.299897	0.0383053	0.220101
FBgn0052091	CG32091	None	231.823	0.181268	0.143293	0.0206792	0.14376
FBgn0032264	Lip4	Lipase 4	698.707	0.181248	0.213657	0.0418762	0.234327
FBgn0038073	CG14395	None	2.87154	0.181247	0.543076	0.00508371	NA
FBgn0034331	BomBc2	Bomanin Bicipital 2	858.657	0.180498	0.231754	0.0448924	0.244243
FBgn0014469	Cyp4e2	Cytochrome P450-4e2	1878.95	0.180457	0.200887	0.0396563	0.225635
FBgn0035439	CG14961	None	49.6354	0.180413	0.310212	0.0365965	0.212912
FBgn0036324	CG12520	None	47.8696	0.180398	0.213306	0.0423974	0.235641
FBgn0030731	Mfe2	peroxisomal Multifunctional enzyme type 2	1636.24	0.180362	0.125551	0.0148582	0.113468
FBgn0034887	St1	Sulfotransferase 1	129.304	0.180293	0.218624	0.0433983	0.240081
FBgn0264987	lncRNA:CR44138	long non-coding RNA:CR44138	322.375	0.180243	0.31533	0.0355979	0.209035
FBgn0033624	CG12384	None	1174.73	0.180035	0.090065	0.00430851	0.0461579
FBgn0028515	EndoGI	Endonuclease G inhibitor	761.818	0.179972	0.10863	0.00940862	0.0816406
FBgn0038337	CG6125	None	388.651	0.179889	0.180431	0.0342831	0.203549
FBgn0015336	CG15865	None	116.203	0.17955	0.199131	0.0398576	0.226326
FBgn0024321	NK7.1	NK7.1	179.102	0.179432	0.173276	0.0322765	0.196195
FBgn0266758	Esyt2	Extended synaptotagmin-like protein 2	697.915	0.179428	0.218301	0.0439476	0.241497
FBgn0039639	CG14512	None	74.3153	0.179268	0.175474	0.0331119	0.199361
FBgn0052137	CG32137	None	362.847	0.17901	0.139055	0.0203536	0.142702
FBgn0033266	Socs44A	Suppressor of Cytokine Signaling at 44A	520.839	0.178533	0.0877018	0.00405544	0.0440946
FBgn0053470	CG33470	None	3086.54	0.178286	0.272523	0.04465	0.243936
FBgn0032476	CG5439	None	390.428	0.178141	0.104822	0.00882778	0.0784425
FBgn0051661	CG31661	None	66.7423	0.178068	0.410685	0.0199293	0.140279
FBgn0266168	lncRNA:CR44874	long non-coding RNA:CR44874	8.09853	0.177844	0.355368	0.0285183	0.180971
FBgn0029891	Pink1	PTEN-induced putative kinase 1	2148.82	0.177647	0.0840487	0.00340954	0.0383986
FBgn0039038	CG6688	None	25.0389	0.177572	0.270796	0.0452632	0.245201
FBgn0003867	tsl	torso-like	233.531	0.176859	0.21264	0.044803	0.244243
FBgn0262937	Rabex-5	Rabaptin-5-associated exchange factor for Rab5	359.742	0.176187	0.0961112	0.00678759	0.0647819
FBgn0034628	Acox57D-p	acyl-Coenzyme A oxidase at 57D proximal	940.395	0.176173	0.153753	0.0275003	0.176925
FBgn0062961	lncRNA:CR33942	long non-coding RNA:CR33942	54.1405	0.17615	0.246301	0.0482377	0.254736
FBgn0033799	GLaz	Glial Lazarillo	262.355	0.175944	0.109341	0.011089	0.0914733
FBgn0036302	sowah	sosondowah	577.708	0.175797	0.101247	0.00846769	0.0763234
FBgn0037536	CG2698	None	1115.13	0.175266	0.084092	0.003839	0.0422133
FBgn0040321	GNBP3	Gram-negative bacteria binding protein 3	760.119	0.175226	0.227685	0.0481598	0.254576
FBgn0038909	CG6569	None	3.93686	0.175217	0.390318	0.0232077	NA
FBgn0033133	Tsp42Ek	Tetraspanin 42Ek	22.5618	0.174878	0.255968	0.0485119	0.255679
FBgn0030752	CDC50	None	950.678	0.174474	0.098446	0.00800549	0.0731081
FBgn0023169	AMPKalpha	AMP-activated protein kinase alpha subunit	1959.13	0.174272	0.0528331	0.000108081	0.00238823
FBgn0036288	CG10660	None	257.886	0.174215	0.178827	0.0378257	0.218166
FBgn0027578	Nepl21	Neprilysin-like 21	720.318	0.174184	0.243616	0.049569	0.259715
FBgn0053474	CG33474	None	8.69787	0.174105	0.422613	0.0184792	0.133096
FBgn0250785	vari	varicose	585.065	0.17408	0.131494	0.0202057	0.141851
FBgn0039966	Rab21	Rab21	284.412	0.17374	0.134578	0.0216111	0.148216
FBgn0030608	Lsd-2	Lipid storage droplet-2	7258.85	0.173584	0.11395	0.0137268	0.107513
FBgn0051704	CG31704	None	173.639	0.173349	0.211423	0.0472302	0.251377
FBgn0039328	CHKov2	CHK domain ov2	163.63	0.173275	0.198383	0.0443568	0.243246
FBgn0030156	CG15247	None	141.976	0.17312	0.187079	0.0412935	0.232038
FBgn0033259	Tmem63	Transmembrane protein 63	563.487	0.17312	0.117164	0.0151551	0.114996
FBgn0033352	PAN2	Poly(A)-binding protein-dependent poly(A) ribonuclease 2	839.319	0.172913	0.0859782	0.00478757	0.050515
FBgn0034583	CG10527	None	1640.16	0.172806	0.126081	0.0187868	0.134629
FBgn0261808	cu	curled	834.228	0.172661	0.107663	0.0118132	0.095967
FBgn0264270	Sxl	Sex lethal	1306.4	0.172645	0.0892204	0.00574354	0.0575915
FBgn0003464	sol	small optic lobes	1456.81	0.172591	0.0706596	0.00161589	0.0213174
FBgn0051102	CG31102	None	207.235	0.172533	0.182215	0.0402269	0.227959
FBgn0086687	Desat1	Desaturase 1	11918.2	0.172481	0.137178	0.023405	0.157095
FBgn0037622	CG8202	None	306.951	0.172428	0.125657	0.0188265	0.134732
FBgn0000568	Eip75B	Ecdysone-induced protein 75B	689.144	0.172052	0.138617	0.0242533	0.161528
FBgn0031224	CG11454	None	315.151	0.171985	0.134945	0.0228129	0.153991
FBgn0029835	CG5921	None	259.832	0.171888	0.205624	0.0471948	0.251377
FBgn0020621	Pkn	Protein kinase N	904.901	0.171577	0.0850416	0.0048396	0.0508633
FBgn0031099	CG17065	None	300.773	0.171401	0.155416	0.0314043	0.192553
FBgn0038533	CG7523	None	557.614	0.171252	0.117799	0.0163334	0.121018
FBgn0001311	kkv	krotzkopf verkehrt	17.7739	0.170733	0.295177	0.0434205	0.240081
FBgn0014073	Tie	Tie-like receptor tyrosine kinase	169.784	0.170723	0.182094	0.0416308	0.233623
FBgn0030432	CG4404	None	786.478	0.170202	0.113381	0.0151127	0.114812
FBgn0002973	numb	numb	625.071	0.169717	0.105436	0.0122414	0.0987075
FBgn0052068	Adi1	Acireductone dioxygenase 1	737.97	0.169655	0.104119	0.011767	0.095738
FBgn0261509	haf	hattifattener	35.6766	0.16962	0.24104	0.0527769	0.27095
FBgn0260446	GABA-B-R1	metabotropic GABA-B receptor subtype 1	31.1203	0.168714	0.259622	0.0518523	0.267874
FBgn0032210	CYLD	Cylindromatosis	323.069	0.168645	0.124967	0.0207329	0.143767
FBgn0050021	metro	menage a trois	368.506	0.168603	0.175282	0.0410553	0.231063
FBgn0035674	CG13295	None	220.88	0.168562	0.124354	0.0205245	0.1431
FBgn0016917	Stat92E	Signal-transducer and activator of transcription protein at 92E	1672.36	0.168236	0.0886714	0.00680104	0.0648524
FBgn0267913	lncRNA:CR46194	long non-coding RNA:CR46194	131.372	0.168207	0.203902	0.0498625	0.260615
FBgn0031106	Syx16	Syntaxin 16	336.725	0.168067	0.0919657	0.00795854	0.0727765
FBgn0028950	CG15255	None	1280.77	0.167938	0.185769	0.0451355	0.24494
FBgn0031374	Wdr62	WD repeat domain 62	1051.34	0.167788	0.0861874	0.00613715	0.0602044
FBgn0052638	CG32638	None	506.143	0.16739	0.090282	0.00760462	0.0705653
FBgn0030510	CG12177	None	419.027	0.16689	0.194842	0.0487318	0.256586
FBgn0039326	CG10562	None	432.681	0.166879	0.198152	0.0496217	0.259864
FBgn0030160	CG9691	None	1488.35	0.166606	0.184551	0.0459039	0.246877
FBgn0003319	Sb	Stubble	3.02549	0.166469	0.428657	0.0177747	NA
FBgn0032845	CG10747	None	177.379	0.166093	0.146062	0.0315447	0.193186
FBgn0266722	Trs33	TRAPP subunit 33	61.4783	0.164935	0.178559	0.0453773	0.245601
FBgn0041174	Vhl	von Hippel-Lindau	146.372	0.164809	0.145616	0.032357	0.196474
FBgn0035496	CG14990	None	96.1469	0.16411	0.210417	0.054795	0.278108
FBgn0052626	AMPdeam	AMP deaminase	2190.92	0.164013	0.0948888	0.0105841	0.0885377
FBgn0030357	Sclp	Sclp	335.17	0.163989	0.189404	0.0497805	0.260314
FBgn0031389	CG4259	None	174.368	0.16392	0.227109	0.0569702	0.283738
FBgn0034612	CG10505	None	101.353	0.163915	0.221688	0.0565475	0.28351
FBgn0050269	CG30269	None	576.426	0.16383	0.180422	0.0470252	0.250934
FBgn0033578	BBS4	Bardet-Biedl syndrome 4	6.7548	0.163768	0.352066	0.0320583	0.195215
FBgn0037780	ohgt	ohgata	455.637	0.163721	0.0770721	0.00441085	0.0470975
FBgn0261538	CG42662	None	36.9462	0.163708	0.29567	0.0461899	0.247758
FBgn0033742	Nepl10	Neprilysin-like 10	55.4281	0.163501	0.240725	0.0573724	0.285042
FBgn0035270	CG13933	None	596.214	0.163156	0.0908888	0.00935256	0.0814045
FBgn0000473	Cyp6a2	Cytochrome P450-6a2	1502.18	0.163037	0.252482	0.0566075	0.28351
FBgn0033190	Gpo2	Glycerophosphate oxidase 2	9.41607	0.16299	0.339754	0.0349928	0.206388
FBgn0031514	OtopLb	Otopetrin-like b	207.794	0.162878	0.199467	0.053589	0.273675
FBgn0024294	Spn43Aa	Serpin 43Aa	5.80582	0.162603	0.488956	0.00862783	NA
FBgn0287209	Gfat1	Glutamine:fructose-6-phosphate aminotransferase 1	431.809	0.162505	0.185522	0.0499584	0.260861
FBgn0085428	Nox	NADPH oxidase	254.537	0.162481	0.205438	0.0553252	0.280002
FBgn0265447	lncRNA:CR44347	long non-coding RNA:CR44347	4.20721	0.162405	0.376521	0.027293	NA
FBgn0028543	NimB2	Nimrod B2	2053.66	0.162332	0.283558	0.0501811	0.261769
FBgn0020299	stumps	stumps	215.888	0.162204	0.195883	0.0533046	0.272613
FBgn0036367	CG10116	None	416.439	0.162163	0.188912	0.051346	0.266288
FBgn0025454	Cyp6g1	Cyp6g1	2100.22	0.162096	0.202304	0.0550015	0.278627
FBgn0036980	RhoBTB	Rho-related BTB domain containing	1181.24	0.162002	0.0946734	0.0113792	0.0932922
FBgn0044328	CG32052	None	25.455	0.161787	0.227749	0.0588336	0.288734
FBgn0259715	CG42369	None	2006.43	0.16164	0.241292	0.0588013	0.288734
FBgn0029870	Marf	Mitochondrial assembly regulatory factor	3060.29	0.16156	0.0784127	0.00536442	0.0547652
FBgn0031683	CG4230	None	374.565	0.161338	0.121246	0.0238727	0.159367
FBgn0031432	Cyp309a1	Cyp309a1	762.584	0.161296	0.237754	0.0592648	0.289929
FBgn0052774	Muc4B	Mucin 4B	94.9324	0.161137	0.555588	0.0038149	0.04203
FBgn0030040	CG15347	None	2344.02	0.160876	0.169207	0.0456697	0.246326
FBgn0004574	Rop	Ras opposite	1169.48	0.160627	0.0804639	0.00633397	0.0615937
FBgn0264953	Piezo	Piezo	192.68	0.160597	0.163072	0.0434663	0.24021
FBgn0260770	CG42568	None	78.75	0.160516	0.234468	0.0600095	0.292613
FBgn0040475	SH3PX1	SH3 and PX domain containing 1	1321.76	0.160505	0.102234	0.0154767	0.116511
FBgn0033924	CG8613	None	498.439	0.160498	0.0843356	0.00781016	0.0717884
FBgn0031239	CG17075	None	21.6809	0.160236	0.238872	0.0600805	0.292613
FBgn0051809	CG31809	None	105.605	0.159926	0.258503	0.0577511	0.286055
FBgn0035720	CG10077	None	4506.53	0.159757	0.0549627	0.000566641	0.00947264
FBgn0265089	eIF4E3	eukaryotic translation initiation factor 4E3	4.36912	0.159632	0.475093	0.01016	NA
FBgn0033721	CG13159	None	36.0847	0.159608	0.517105	0.0056856	0.057064
FBgn0030670	Pis	Phosphatidylinositol synthase	1029.43	0.159556	0.111411	0.0203974	0.142726
FBgn0261360	CG42637	None	965.923	0.15955	0.232356	0.060865	0.29441
FBgn0024222	IKKbeta	I-kappaB kinase beta	327.871	0.159534	0.100607	0.015268	0.115605
FBgn0052533	CG32533	None	275.538	0.159497	0.13739	0.0329927	0.198755
FBgn0260745	mfas	midline fasciclin	1652.9	0.159442	0.154298	0.0408026	0.230456
FBgn0036875	CG9449	None	241.231	0.159435	0.205959	0.0583532	0.287859
FBgn0037414	Osi7	Osiris 7	50.5315	0.159431	0.568594	0.0034188	0.0384624
FBgn0038303	SIDL	Shal Interactor of Di-Leucine Motif	312.727	0.159331	0.0971557	0.0137823	0.107869
FBgn0027564	CG3149	None	314.968	0.159247	0.112462	0.0211148	0.145767
FBgn0038207	CG14356	None	30.7768	0.159195	0.257206	0.0585118	0.288115
FBgn0025628	CG4199	None	1322.87	0.159186	0.0833835	0.00791398	0.0724328
FBgn0029912	CG4557	None	508.364	0.15918	0.0812842	0.00710341	0.0669598
FBgn0085442	NKAIN	Na,K-ATPase Interacting	1752.77	0.159038	0.0873413	0.00958674	0.0829842
FBgn0067779	dbr	debra	418.728	0.158904	0.090504	0.0110045	0.0909169
FBgn0026374	Rhp	Rhophilin	123.996	0.158864	0.185132	0.0533968	0.272954
FBgn0036769	Tsp74F	Tetraspanin 74F	739.614	0.158777	0.102662	0.0166781	0.122554
FBgn0051104	CG31104	None	320.896	0.158775	0.243649	0.0608882	0.29441
FBgn0038042	Scgbeta	Sarcoglycan beta	46.1754	0.15859	0.231365	0.0617134	0.297076
FBgn0051717	CG31717	None	265.107	0.158407	0.152669	0.0410511	0.231063
FBgn0083976	CG34140	None	341.984	0.158407	0.170458	0.0485709	0.255864
FBgn0051118	RabX4	RabX4	81.9548	0.158188	0.20037	0.0583844	0.287859
FBgn0260632	dl	dorsal	1217.96	0.158131	0.0895505	0.0109403	0.0905958
FBgn0037116	Als2	Amyotrophic lateral sclerosis 2	619.161	0.158067	0.0943797	0.0131649	0.104567
FBgn0040285	Scamp	Scamp	1393.22	0.158023	0.0597714	0.00129099	0.0182779
FBgn0037870	CG18577	None	35.7499	0.15796	0.22638	0.0622092	0.298452
FBgn0266623	asRNA:CR45130	antisense RNA:CR45130	86.594	0.157589	0.266244	0.0575217	0.285183
FBgn0038595	CG7142	None	50.6243	0.157557	0.235734	0.0625092	0.299233
FBgn0001228	CG4456	None	73.8604	0.157435	0.333297	0.0380673	0.219087
FBgn0034709	Swim	Secreted Wg-interacting molecule	1021.98	0.157233	0.19041	0.0567145	0.28351
FBgn0029506	Tsp42Ee	Tetraspanin 42Ee	2793.01	0.156864	0.109529	0.0213103	0.146718
FBgn0260444	Not10	CCR4-NOT transcription complex subunit 10	441.361	0.156712	0.0933404	0.0133904	0.105886
FBgn0027565	CG5498	None	653.6	0.15668	0.0868407	0.0103957	0.0877154
FBgn0033048	CG7881	None	46.6568	0.156612	0.219092	0.0630458	0.300591
FBgn0037347	SecS	Sec synthetase	359.533	0.156604	0.116083	0.0248345	0.164442
FBgn0051460	CG31460	None	83.9515	0.156481	0.170377	0.0505042	0.262814
FBgn0002945	nkd	naked cuticle	86.1195	0.156471	0.192166	0.0580234	0.287138
FBgn0026428	HDAC6	Histone deacetylase 6	3307.63	0.156328	0.201245	0.0604992	0.293951
FBgn0266446	CG45076	None	1382.87	0.156313	0.144504	0.0392629	0.224213
FBgn0085437	CG34408	None	714.985	0.155994	0.0774504	0.00670005	0.0640034
FBgn0043841	vir-1	virus-induced RNA 1	4410.96	0.155873	0.191678	0.058517	0.288115
FBgn0036690	Ilp8	Insulin-like peptide 8	404.247	0.155802	0.197167	0.0600778	0.292613
FBgn0034398	CG15098	None	5420.28	0.155786	0.147434	0.0411666	0.231508
FBgn0063498	GstE2	Glutathione S transferase E2	23.4436	0.155623	0.229819	0.0644215	0.305517
FBgn0267661	asRNA:CR45999	antisense RNA:CR45999	53.8662	0.155404	0.227128	0.0646234	0.305827
FBgn0039770	CG15537	None	36.6841	0.155133	0.215879	0.0642042	0.304678
FBgn0030101	CG12118	None	505.338	0.15509	0.114518	0.0252041	0.16612
FBgn0265540	asRNA:CR44390	antisense RNA:CR44390	73.7082	0.155072	0.241262	0.0642162	0.304678
FBgn0265669	CG44476	None	36.9046	0.15506	0.224573	0.0648951	0.306675
FBgn0266019	rudhira	rudhira	1208.04	0.154887	0.104406	0.0200644	0.141113
FBgn0263131	CG43373	None	12.5782	0.154721	0.292979	0.0509965	0.26486
FBgn0016794	dos	daughter of sevenless	926.912	0.154608	0.11343	0.0250126	0.165191
FBgn0259716	Nepl6	Neprilysin-like 6	268.938	0.154379	0.252936	0.0628973	0.300285
FBgn0025621	CG16989	None	1080.08	0.154353	0.175847	0.0548866	0.278441
FBgn0038211	CG9649	None	544.941	0.154141	0.231785	0.0657612	0.309187
FBgn0034224	insb	insensible	1.96302	0.153567	0.474263	0.00965665	NA
FBgn0086686	l(3)L1231	lethal (3) L1231	762.084	0.153128	0.100473	0.0192078	0.136593
FBgn0028671	Vha100-1	Vacuolar H[+] ATPase 100kD subunit 1	1522.84	0.153123	0.0832549	0.0103776	0.0877154
FBgn0038725	CG6184	None	73.1431	0.152978	0.193668	0.0622345	0.298452
FBgn0016126	CaMKI	Calcium/calmodulin-dependent protein kinase I	1717.47	0.152905	0.101816	0.0200874	0.141113
FBgn0026190	PH4alphaMP	prolyl-4-hydroxylase-alpha MP	12.3037	0.152688	0.274278	0.0582185	0.287704
FBgn0260000	CG17570	None	26.4226	0.152613	0.269284	0.0598441	0.292228
FBgn0037315	Cerk	Ceramide kinase	959.344	0.152447	0.0695962	0.00480591	0.0506087
FBgn0030761	CG9784	None	416.63	0.15235	0.142249	0.0421039	0.235136
FBgn0031461	daw	dawdle	402.134	0.152329	0.200411	0.0646299	0.305827
FBgn0030927	CG15046	None	57.1422	0.152324	0.254405	0.0641523	0.304645
FBgn0001316	klar	klarsicht	2104.12	0.152104	0.0620307	0.00250658	0.0302004
FBgn0033717	CG8839	None	1618.97	0.151677	0.129373	0.0361114	0.211165
FBgn0051729	CG31729	None	1188.75	0.151626	0.101297	0.0207306	0.143767
FBgn0016756	Usp47	Ubiquitin specific protease 47	2411.78	0.151585	0.101126	0.0206663	0.14376
FBgn0030078	CG10970	None	8.44915	0.151579	0.352266	0.0346538	0.205037
FBgn0036913	Usp32	Ubiquitin specific protease 32	454.396	0.151395	0.116799	0.0295356	0.186004
FBgn0263607	l(3)72Dp	lethal (3) 72Dp	162.332	0.151301	0.169436	0.0557882	0.281148
FBgn0039464	CG6330	None	639.597	0.150754	0.171923	0.0574269	0.285042
FBgn0262114	RanBPM	Ran-binding protein M	2284.37	0.150741	0.0863477	0.013161	0.104567
FBgn0042135	Gdap2	Gdap2	2362.14	0.150504	0.0785548	0.00931982	0.0813318
FBgn0038735	MICU3	Mitochondrial calcium uptake 3	262.887	0.150398	0.108232	0.0255957	0.167286
FBgn0266696	Svil	Supervillin	2581.43	0.150334	0.0436549	0.000116994	0.00255453
FBgn0037679	Aduk	Another Drosophila Unc-51-like kinase	293.945	0.150103	0.115508	0.0299824	0.187373
FBgn0050357	CG30357	None	7.85674	0.150047	0.31963	0.0442963	0.243039
FBgn0035257	CG12011	None	27.0819	0.14978	0.530372	0.00456361	0.0484867
FBgn0032694	MESR3	Misexpression suppressor of ras 3	490.343	0.149587	0.107746	0.0260055	0.169448
FBgn0033538	CG11883	None	372.269	0.149548	0.106554	0.0253515	0.166523
FBgn0035227	Iml1	Increased minichromosome loss 1	970.284	0.149547	0.190454	0.0652914	0.307597
FBgn0027375	RecQ5	RecQ5 helicase	476.467	0.149544	0.111869	0.0284158	0.180712
FBgn0051352	Unc-115a	Uncoordinated 115a	1133.47	0.149049	0.156077	0.0525049	0.269943
FBgn0263988	Dic61B	Dynein intermediate chain at 61B	3.85236	0.149011	0.369713	0.0307414	NA
FBgn0085377	CG34348	None	285.394	0.148948	0.112647	0.0294049	0.185607
FBgn0262975	cnc	cap-n-collar	2004.24	0.148794	0.0755598	0.00861551	0.0772652
FBgn0003206	Ras64B	Ras oncogene at 64B	564.261	0.148704	0.0798893	0.0108494	0.0900528
FBgn0028872	CG18095	None	51.3969	0.148674	0.17967	0.0628431	0.300218
FBgn0050390	Sgf29	SAGA-associated factor 29kDa	141.322	0.148575	0.141795	0.0459483	0.246911
FBgn0032005	Snx6	Sorting nexin 6	1356.11	0.148534	0.0599834	0.00255107	0.0306329
FBgn0039489	CG5880	None	133.369	0.148471	0.151625	0.051041	0.264962
FBgn0035656	CG10479	None	143.767	0.148416	0.159125	0.0546745	0.27776
FBgn0035211	CG2211	None	235.695	0.148365	0.114702	0.0311435	0.191938
FBgn0028394	CG17834	None	279.549	0.148331	0.108477	0.0275312	0.177017
FBgn0038876	Idi	Isopentenyl-diphosphate delta isomerase	359.029	0.148305	0.0888299	0.0160122	0.119383
FBgn0015372	RabX1	RabX1	588.667	0.148287	0.105248	0.025665	0.167535
FBgn0031998	SLC5A11	Sodium/solute co-transporter-like 5A11	317.223	0.148119	0.120851	0.0349374	0.206175
FBgn0260458	PGRP-LD	Peptidoglycan recognition protein LD	132.649	0.147625	0.203587	0.0707106	0.323218
FBgn0032639	CG18563	None	6.12922	0.14754	0.359542	0.0335805	NA
FBgn0029762	NAAT1	Nutrient Amino Acid Transporter 1	468.109	0.14753	0.169494	0.0603063	0.293281
FBgn0033224	Nop17l	Nop17 like	1234.21	0.147426	0.0785853	0.0108083	0.0899206
FBgn0039307	CR13656	None	53.6063	0.147281	0.203047	0.071024	0.324322
FBgn0050115	GEFmeso	Guanine nucleotide exchange factor in mesoderm	448.241	0.147273	0.164077	0.0583	0.287859
FBgn0000406	Cyt-b5-r	Cytochrome b5-related	5071.45	0.147178	0.211173	0.0723545	0.327991
FBgn0038877	CG3308	None	1489.55	0.147156	0.107284	0.0278857	0.178652
FBgn0033447	dila	dilatory	7.22089	0.14679	0.283314	0.0584737	0.288115
FBgn0038172	Adgf-D	Adenosine deaminase-related growth factor D	510.152	0.146741	0.24196	0.0715793	0.325884
FBgn0266802	asRNA:CR45264	antisense RNA:CR45264	11.9311	0.146708	0.305743	0.0502177	0.261812
FBgn0052010	CR32010	None	129.241	0.1466	0.301385	0.0518278	0.267874
FBgn0026314	Ugt35B1	UDP-glycosyltransferase family 35 member B1	138.654	0.146442	0.207828	0.072807	0.328676
FBgn0266115	asRNA:CR44841	antisense RNA:CR44841	6.55139	0.146426	0.387781	0.0265723	0.172197
FBgn0037442	gzl	godzilla E3 ubiquitin protein ligase	1157.49	0.146262	0.0757022	0.00984592	0.0845437
FBgn0260933	rempA	reduced mechanoreceptor potential A	60.0224	0.146101	0.228749	0.0739534	0.331613
FBgn0035262	CG18171	None	6.45419	0.14606	0.341702	0.0388527	0.222529
FBgn0033194	Vps13	Vacuolar protein sorting 13	779.37	0.146001	0.123215	0.0385241	0.221002
FBgn0262531	CG43085	None	13.6042	0.145866	0.312676	0.048136	0.254576
FBgn0052177	Ndfip	Nedd4 family interacting protein	858.16	0.145847	0.0672458	0.00585177	0.0585122
FBgn0053098	CG33098	None	26.2022	0.145768	0.246294	0.0715493	0.325884
FBgn0024361	Tsp2A	Tetraspanin 2A	872.03	0.14561	0.190646	0.0701954	0.322742
FBgn0051410	Npc2e	Niemann-Pick type C-2e	822.811	0.145597	0.24326	0.0723893	0.327991
FBgn0052115	CG32115	None	80.0352	0.145483	0.189855	0.0701336	0.322596
FBgn0001994	crp	cropped	1488.78	0.145398	0.0861688	0.0163908	0.121249
FBgn0031299	CG4629	None	110.132	0.145363	0.196302	0.0719722	0.327116
FBgn0031449	CG31689	None	1567.93	0.145347	0.0692391	0.00695166	0.0659945
FBgn0031213	galectin	galectin	1018.11	0.145335	0.0800829	0.0127921	0.102212
FBgn0053120	CG33120	None	469.804	0.14527	0.216373	0.0750075	0.335075
FBgn0013981	His4r	Histone H4 replacement	3730.14	0.14499	0.0841148	0.0154137	0.11638
FBgn0032075	Tsp29Fb	Tetraspanin 29Fb	3085.01	0.144953	0.148377	0.0536598	0.273905
FBgn0034085	Ptp52F	Protein tyrosine phosphatase 52F	227.967	0.144941	0.156439	0.0576941	0.285905
FBgn0264785	Hph	HIF prolyl hydroxylase	1526.59	0.144765	0.0927332	0.0209519	0.144996
FBgn0024320	Npc1a	Niemann-Pick type C-1a	636.021	0.144573	0.129048	0.0435235	0.240402
FBgn0259112	asRNA:CR42254	antisense RNA:CR42254	50.4647	0.14408	0.222097	0.0764811	0.339673
FBgn0015033	Cyp4d8	Cytochrome P450-4d8	63.3702	0.143761	0.189171	0.0721728	0.327749
FBgn0037727	Nepl12	Neprilysin-like 12	208.049	0.143694	0.24933	0.0726267	0.328074
FBgn0035849	ERR	estrogen-related receptor	396.563	0.143584	0.0896147	0.0198983	0.140153
FBgn0032231	CG5056	None	321.657	0.143546	0.122501	0.0408398	0.230456
FBgn0267390	dop	drop out	1358.05	0.143479	0.0902138	0.0203698	0.142722
FBgn0261823	Asx	Additional sex combs	375.333	0.143217	0.10618	0.0309972	0.191309
FBgn0053094	Synd	Syndapin	1208.41	0.143128	0.0590107	0.00329602	0.0376137
FBgn0031950	Herp	Homocysteine-induced endoplasmic reticulum protein	888.682	0.143107	0.0824684	0.0156596	0.117245
FBgn0035398	Cht7	Chitinase 7	33.9762	0.142918	0.252102	0.0724906	0.327991
FBgn0032004	CG8292	None	7.15124	0.142684	0.309054	0.0507284	0.263596
FBgn0035461	ntc	nutcracker	203.857	0.142652	0.157273	0.0610855	0.294925
FBgn0030361	CG1492	None	66.0657	0.142514	0.16567	0.0651634	0.307129
FBgn0030412	Tomosyn	Tomosyn	943.729	0.14241	0.0784784	0.0135964	0.10704
FBgn0030748	Traf-like	TNF-receptor-associated factor-like	132.348	0.142273	0.166508	0.0658604	0.309284
FBgn0038790	MtnC	Metallothionein C	565.856	0.142075	0.256545	0.0717455	0.326501
FBgn0035636	Cralbp	Cellular retinaldehyde binding protein	23.8402	0.141939	0.288371	0.0591872	0.289682
FBgn0265977	lncRNA:CR44756	long non-coding RNA:CR44756	12.075	0.141592	0.294211	0.0569916	0.283738
FBgn0038142	CheA87a	Chemosensory protein A 87a	34.6	0.141589	0.25423	0.0729512	0.329188
FBgn0038009	CG17738	None	12.1581	0.141577	0.294906	0.0567187	0.28351
FBgn0264915	asRNA:CR44106	antisense RNA:CR44106	24.757	0.141247	0.251371	0.0741983	0.332293
FBgn0085424	nub	nubbin	262.487	0.140709	0.171139	0.0699976	0.322248
FBgn0032192	CG5731	None	6.05063	0.140703	0.295799	0.0568009	NA
FBgn0000639	Fbp1	Fat body protein 1	8.82182	0.140626	0.769682	NA	NA
FBgn0040238	Best1	Bestrophin 1	570.491	0.140371	0.0905048	0.0232095	0.155979
FBgn0004381	Klp68D	Kinesin-like protein at 68D	494.336	0.140304	0.0999982	0.0298687	0.186953
FBgn0037705	mura	murashka	530.174	0.140213	0.103333	0.0322507	0.196163
FBgn0034518	CG13430	None	130.559	0.140213	0.125554	0.0467374	0.250021
FBgn0032387	CG16965	None	239.193	0.14012	0.192076	0.0779054	0.343999
FBgn0035086	CG12851	None	35.0186	0.140073	0.2087	0.0809165	0.353069
FBgn0039507	mrt	martik	685.41	0.140042	0.0771411	0.0142637	0.110826
FBgn0011230	poe	purity of essence	2736.68	0.139849	0.108133	0.035913	0.210423
FBgn0031284	PGAP2	Post-GPI attachment to proteins 2	182.638	0.139629	0.123496	0.0461984	0.247758
FBgn0085354	CG34325	None	202.442	0.139583	0.152372	0.0628552	0.300218
FBgn0265419	lncRNA:CR44331	long non-coding RNA:CR44331	8.03179	0.139542	0.284689	0.0621073	0.29811
FBgn0266124	ghi	ghiberti	336.769	0.139534	0.104607	0.0338671	0.202286
FBgn0032815	CG10462	None	815.371	0.139514	0.0961458	0.0279899	0.178678
FBgn0046876	Obp83ef	Odorant-binding protein 83ef	42.8339	0.139458	0.247758	0.0770049	0.341574
FBgn0037263	slx1	nuclease slx1	56.7654	0.139402	0.174272	0.0731233	0.329547
FBgn0028670	Vha100-2	Vacuolar H[+] ATPase 100kD subunit 2	3640.58	0.139359	0.0825197	0.0184579	0.133073
FBgn0052499	Cda4	Chitin deacetylase-like 4	20.0945	0.139225	0.273798	0.0670365	0.312505
FBgn0033872	CG6329	None	213.58	0.139151	0.146303	0.0602508	0.293144
FBgn0050466	CG30466	None	55.8277	0.139136	0.187577	0.0780687	0.344027
FBgn0259481	Mob2	Mob2	1326.88	0.13899	0.0674376	0.00870176	0.0776482
FBgn0039681	CG7582	None	58.8431	0.1389	0.192667	0.0797732	0.349517
FBgn0038865	cDIP	Common Dpr-interacting protein	172.883	0.138769	0.233745	0.0813194	0.353961
FBgn0022935	D19A	D19A	581.869	0.138626	0.106253	0.0360354	0.21091
FBgn0050156	CG30156	None	12.0617	0.138581	0.26002	0.0733351	0.330224
FBgn0027601	pdgy	pudgy	1560.7	0.138577	0.117794	0.0438777	0.241361
FBgn0027558	Pgant3	Polypeptide N-Acetylgalactosaminyltransferase 3	601.947	0.138563	0.146647	0.061271	0.295554
FBgn0028494	CG6424	None	1172.38	0.138497	0.140852	0.058136	0.28743
FBgn0267073	lncRNA:CR45517	long non-coding RNA:CR45517	83.686	0.138482	0.220959	0.083236	0.358079
FBgn0034266	CG4975	None	247.567	0.138476	0.10292	0.0338797	0.202286
FBgn0038809	CG16953	None	1544.65	0.138369	0.0725368	0.0122589	0.0987632
FBgn0041706	CG3253	None	11.5635	0.13832	0.249841	0.077394	0.342731
FBgn0010309	pigeon	pigeon	198.35	0.138273	0.130301	0.0522095	0.269257
FBgn0036331	CR14117	None	83.0048	0.138176	0.158814	0.0681076	0.315858
FBgn0038237	Pde6	Phosphodiesterase 6	116.926	0.138156	0.164088	0.070622	0.323218
FBgn0034951	CG3860	None	753.102	0.138052	0.0916422	0.0262149	0.17048
FBgn0019661	lncRNA:roX1	long non-coding RNA on the X 1	52.3349	0.13797	0.274778	0.0674627	0.313955
FBgn0034566	CG9313	None	10.7625	0.13797	0.267587	0.0706365	0.323218
FBgn0015247	Diap2	Death-associated inhibitor of apoptosis 2	1099.48	0.137668	0.0980554	0.031301	0.192354
FBgn0039324	CG10553	None	327.907	0.137656	0.168379	0.073266	0.330052
FBgn0028984	Spn88Ea	Serpin 88Ea	1254.98	0.137582	0.0923225	0.0271884	0.175658
FBgn0263412	lncRNA:CR43458	long non-coding RNA:CR43458	5.66811	0.137544	0.304251	0.0548834	NA
FBgn0028897	CG4935	None	94.2933	0.137404	0.152139	0.0658808	0.309284
FBgn0032689	CG10413	None	914.404	0.137225	0.0718653	0.012512	0.100651
FBgn0023214	edl	ETS-domain lacking	96.9134	0.137153	0.202543	0.0841852	0.360856
FBgn0027525	LTV1	LTV1 ribosome biogenesis factor	1822.23	0.137116	0.100864	0.0339625	0.202378
FBgn0262617	Nuak1	Nuak1 ortholog	637.666	0.137084	0.10113	0.0341912	0.203229
FBgn0022359	Sodh-2	Sorbitol dehydrogenase-2	314.64	0.137001	0.135382	0.0570615	0.283954
FBgn0027560	Tps1	Trehalose-6-phosphate synthase 1	13474.9	0.13694	0.223804	0.0849482	0.362819
FBgn0261997	CG42815	None	3.63449	0.136594	0.430077	0.0156203	NA
FBgn0000414	Dab	Disabled	660.184	0.136588	0.0982175	0.0326255	0.19788
FBgn0034744	Vps20	Vacuolar protein sorting 20	582.923	0.136476	0.0930244	0.0288648	0.182521
FBgn0037565	CG9626	None	423.4	0.136203	0.187506	0.082362	0.356361
FBgn0262081	Csk	C-terminal Src kinase	1366.1	0.136193	0.104889	0.0379773	0.218922
FBgn0015791	Rab14	Rab14	903.513	0.136126	0.067914	0.0104819	0.0878638
FBgn0030529	Clic	Chloride intracellular channel	1119.1	0.135698	0.081082	0.0204562	0.142953
FBgn0038324	CG5038	None	75.5137	0.135655	0.1625	0.0736688	0.331002
FBgn0038730	CG6300	None	54.7202	0.135472	0.255966	0.0776706	0.343515
FBgn0000482	dor	deep orange	295.218	0.135255	0.0871935	0.0256472	0.167521
FBgn0052073	CG32073	None	3.85878	0.135229	0.417943	0.0184486	NA
FBgn0028509	CenG1A	Centaurin gamma 1A	579.178	0.135005	0.098564	0.0347319	0.205075
FBgn0046296	DEF8	differentially expressed in FDCP 8 homolog	255.569	0.134966	0.113466	0.0456781	0.246326
FBgn0035430	CG12009	None	5.6315	0.134898	0.4797	0.0072227	NA
FBgn0038088	CG10126	None	361.337	0.134868	0.188984	0.0848003	0.362477
FBgn0052302	CG32302	None	166.002	0.13478	0.273187	0.0704298	0.323099
FBgn0051961	TBCC	Tubulin-binding cofactor C	340.371	0.134734	0.123905	0.0531055	0.271854
FBgn0266197	asRNA:CR44892	antisense RNA:CR44892	26.0157	0.134653	0.204508	0.0880275	0.369944
FBgn0262823	hemo	hemotin	5.44385	0.134621	0.492216	0.00620346	NA
FBgn0025683	CG3164	None	3302.34	0.134499	0.107512	0.0420417	0.235008
FBgn0031282	Pex12	Peroxin 12	121.426	0.134464	0.13576	0.061023	0.294756
FBgn0030685	Graf	GTPase regulator associated with FAK	744.992	0.134392	0.0706673	0.0135036	0.10657
FBgn0036205	CG14131	None	279.854	0.13402	0.143794	0.0664537	0.310919
FBgn0034785	CG3649	None	29.9122	0.133945	0.21127	0.0894717	0.373299
FBgn0259099	DCX-EMAP	Doublecortin-domain-containing echinoderm-microtubule-associated protein	32.5169	0.133777	0.206589	0.0894955	0.373299
FBgn0037445	CG9727	None	409.687	0.133715	0.102526	0.0393499	0.224536
FBgn0264751	Vti1b	Vesicle transport through interaction with t-SNAREs 1b	158.902	0.133517	0.107339	0.0432252	0.239248
FBgn0029922	CG14431	None	67.4458	0.133318	0.188489	0.0870888	0.368276
FBgn0038919	Qsox2	Quiescin sulfhydryl oxidase 2	33.687	0.13297	0.229374	0.0890666	0.372673
FBgn0050460	CG30460	None	174.052	0.13283	0.161526	0.0777066	0.343515
FBgn0083970	CG34134	None	47.2865	0.132794	0.213881	0.0911098	0.377823
FBgn0264357	SNF4Agamma	SNF4/AMP-activated protein kinase gamma subunit	2865.81	0.132758	0.0622987	0.00850649	0.0766085
FBgn0033968	hui	hase und igel	107.393	0.13274	0.187708	0.0878011	0.369606
FBgn0034400	CG15099	None	978.911	0.132722	0.0830682	0.0248912	0.164593
FBgn0032127	CG13114	None	491.996	0.132587	0.422965	0.0167527	0.123018
FBgn0033783	CG17019	None	735.275	0.132575	0.0702798	0.0144828	0.111726
FBgn0261788	Ank2	Ankyrin 2	505.629	0.132266	0.168557	0.08182	0.355273
FBgn0002723	Met	Methoprene-tolerant	180.553	0.132119	0.12958	0.060753	0.29441
FBgn0052813	CG32813	None	316.875	0.132058	0.133722	0.0634956	0.302144
FBgn0037339	Pi4KIIalpha	Phosphatidylinositol 4-kinase II alpha	977.782	0.131976	0.106267	0.0445413	0.243549
FBgn0032846	Pyroxd1	Pyridine nucleotide-disulfide oxidoreductase domain 1	132.389	0.131789	0.119658	0.054586	0.277442
FBgn0030286	Gapvd1	GTPase activating protein and VPS9 domains 1	1114.16	0.131787	0.0955538	0.0363428	0.211897
FBgn0039773	CG2224	None	339.757	0.131508	0.0921453	0.0338814	0.202286
FBgn0039109	CG10365	None	942.926	0.1311	0.137713	0.0675229	0.313962
FBgn0036309	Hip1	Huntingtin interacting protein 1	385.353	0.13088	0.101465	0.0423275	0.235641
FBgn0035309	CG15879	None	45.6107	0.130592	0.201065	0.0938356	0.385688
FBgn0050423	CG30423	None	700.734	0.130548	0.10526	0.045797	0.246594
FBgn0015714	Cyp6a17	Cytochrome P450-6a17	592.34	0.13031	0.173454	0.087121	0.368276
FBgn0026582	Hmg-2	High mobility group protein 2	161.832	0.130212	0.140199	0.0705099	0.323142
FBgn0038058	CG5608	None	292.587	0.130181	0.1044	0.0456538	0.246326
FBgn0039645	CG11898	None	51.4971	0.130144	0.206161	0.0949581	0.388158
FBgn0035328	yellow-g2	yellow-g2	366.993	0.130044	0.454541	0.00978187	0.0841629
FBgn0054054	CG34054	None	98.9507	0.130004	0.204408	0.0950728	0.38829
FBgn0031703	CG12512	None	315.285	0.129963	0.103439	0.0452063	0.245117
FBgn0261671	tweek	tweek	595.123	0.129955	0.117259	0.0557211	0.281075
FBgn0031995	CG8475	None	1385.53	0.12994	0.0994708	0.0420288	0.235008
FBgn0015522	olf186-M	olf186-M	1081.73	0.129909	0.111346	0.0514255	0.266312
FBgn0037992	CG4702	None	7.45072	0.129729	0.525149	0.00460828	0.0488642
FBgn0259740	CG42394	None	148.003	0.129613	0.170147	0.0869933	0.368173
FBgn0046114	Gclm	Glutamate-cysteine ligase modifier subunit	2525.6	0.129559	0.159606	0.0823022	0.356354
FBgn0027795	CG14785	None	38.6606	0.129366	0.202012	0.0958925	0.390057
FBgn0039492	CG6051	None	1060.51	0.129338	0.063808	0.0115436	0.0943508
FBgn0266859	lncRNA:CR45320	long non-coding RNA:CR45320	2.16757	0.129195	0.390585	0.0258626	NA
FBgn0010772	Xe7	Xe7	985.486	0.128918	0.0715955	0.0185465	0.133353
FBgn0027554	CG8042	None	717.929	0.128858	0.111618	0.0532627	0.272529
FBgn0051798	CG31798	None	2.29038	0.128652	0.427511	0.0149195	NA
FBgn0029502	Coq7	Coenzyme Q7	606.765	0.128596	0.0844919	0.0307691	0.190619
FBgn0032305	CG6700	None	552.609	0.128321	0.0970802	0.0423311	0.235641
FBgn0265915	asRNA:CR44704	antisense RNA:CR44704	8.42648	0.128146	0.295805	0.0635408	0.302144
FBgn0045761	CHKov1	CHK domain ov1	318.033	0.127847	0.178748	0.0933481	0.384221
FBgn0261547	Exn	Ephexin	581.98	0.127647	0.0951148	0.0416004	0.233623
FBgn0039149	CG18428	None	93.4219	0.127479	0.152693	0.0824429	0.356361
FBgn0025866	CalpB	Calpain-B	849.363	0.127449	0.118281	0.0605478	0.294025
FBgn0027073	Ugt49B1	UDP-glycosyltransferase family 49 member B1	1185.55	0.127319	0.191659	0.0977865	0.394056
FBgn0044826	Pak3	Pak3	828.49	0.127237	0.0911372	0.0386331	0.22139
FBgn0034083	lbk	lambik	297.162	0.127187	0.105533	0.0511152	0.265219
FBgn0019929	Ser7	Ser7	365.174	0.126974	0.196096	0.0991575	0.397633
FBgn0032124	CG17855	None	156.203	0.126657	0.1529	0.0840559	0.360736
FBgn0259192	CG42296	None	6.87216	0.12664	0.268085	0.0793614	0.348415
FBgn0025643	CG3588	None	235.135	0.126588	0.191187	0.0989698	0.397262
FBgn0003169	put	punt	609.617	0.126435	0.0971896	0.0452248	0.245117
FBgn0011591	fng	fringe	184.941	0.12641	0.134618	0.073654	0.331002
FBgn0028938	Vajk1	None	12.1935	0.126362	0.447751	0.0103798	0.0877154
FBgn0267936	lncRNA:CR46216	long non-coding RNA:CR46216	5.03986	0.126353	0.34975	0.0406353	NA
FBgn0028480	CG17841	None	2976.01	0.126308	0.153536	0.0850434	0.3629
FBgn0261290	CheA84a	Chemosensory protein A 84a	10.0635	0.126004	0.346798	0.0418662	0.234327
FBgn0037164	CG11438	None	35.6104	0.125947	0.226854	0.0990081	0.397262
FBgn0031536	Cog3	Component of oligomeric golgi complex 3	354.01	0.125891	0.0979881	0.0467682	0.250061
FBgn0040942	CG12643	None	128.358	0.125882	0.163332	0.0907352	0.376651
FBgn0051780	CG31780	None	21.3745	0.125778	0.24854	0.0906706	0.376586
FBgn0262100	CG42853	None	1.85394	0.125741	0.437692	0.0121144	NA
FBgn0027616	Ythdc1	YTH domain containing 1	1113.52	0.125724	0.0560068	0.00756105	0.0703004
FBgn0051445	CG31445	None	280.819	0.125676	0.223995	0.100121	0.399549
FBgn0011837	Tis11	Tis11 zinc finger protein	1027.64	0.125673	0.122783	0.0669006	0.312291
FBgn0029523	CR18275	None	43.633	0.125586	0.183871	0.0990111	0.397262
FBgn0040972	CG16978	None	204.279	0.12529	0.192903	0.101598	0.402891
FBgn0043005	prt	portabella	15.4554	0.125178	0.252326	0.0893707	0.373244
FBgn0267530	asRNA:CR45870	antisense RNA:CR45870	5.21759	0.125141	0.344136	0.0431157	NA
FBgn0014417	CG13397	None	615.481	0.125056	0.106682	0.0555599	0.280659
FBgn0032879	CarT	Carcinine transporter	29.3113	0.125035	0.21088	0.103084	0.405544
FBgn0039665	CG2310	None	255.718	0.125007	0.113943	0.0614699	0.296246
FBgn0034049	bdg	bedraggled	377.538	0.124813	0.0967991	0.0474082	0.251847
FBgn0033275	CG14756	None	9.93526	0.124803	0.541594	0.00425347	0.0458286
FBgn0031710	Vps52	Vacuolar protein sorting 52	369.165	0.124741	0.0950394	0.0459186	0.246877
FBgn0039213	atl	atlastin	1903.01	0.124607	0.0581307	0.00982316	0.084416
FBgn0011283	Obp28a	Odorant-binding protein 28a	44.7268	0.124592	0.237445	0.0971772	0.392635
FBgn0015793	Rab19	Rab19	279.432	0.124585	0.106923	0.0565635	0.28351
FBgn0020764	Alas	Aminolevulinate synthase	3975.48	0.124517	0.179068	0.0995563	0.398784
FBgn0052772	CG32772	None	615.45	0.124511	0.124773	0.0704342	0.323099
FBgn0037981	Spt3	Spt3	134.201	0.124503	0.136135	0.0781615	0.344136
FBgn0028427	Ilk	Integrin linked kinase	794.553	0.124377	0.0712097	0.0225998	0.153132
FBgn0264990	CG44141	None	183.78	0.1243	0.173172	0.097898	0.394208
FBgn0041709	yellow-g	yellow-g	492.545	0.124279	0.40809	0.0195237	0.138242
FBgn0033205	CG2064	None	1413.38	0.12426	0.217597	0.103552	0.406272
FBgn0020249	stck	steamer duck	913.45	0.124249	0.0766643	0.0284394	0.180712
FBgn0021847	Ttc7	Tetratricopeptide repeat domain 7	496.813	0.124183	0.0790482	0.0310057	0.191309
FBgn0015789	Rab10	Rab10	2529.14	0.124099	0.0487878	0.00362834	0.0402482
FBgn0024187	syd	sunday driver	503.551	0.124063	0.124731	0.0712342	0.325105
FBgn0262719	CG43163	None	27.0589	0.123926	0.239762	0.0970145	0.392517
FBgn0264494	CG17646	None	988.132	0.123909	0.129273	0.0747121	0.334035
FBgn0029878	Pat1	Protein interacting with APP tail-1	519.912	0.123876	0.0939271	0.0462576	0.247812
FBgn0051635	CG31635	None	730.921	0.123866	0.0975742	0.0496494	0.259882
FBgn0263346	smash	smallish	1631.64	0.123764	0.0850696	0.0377696	0.218069
FBgn0036145	CG7607	None	107.853	0.123761	0.162595	0.0944486	0.387167
FBgn0036945	Ssk	Snakeskin	1902.54	0.123727	0.175885	0.0999902	0.399473
FBgn0011274	Dif	Dorsal-related immunity factor	478.953	0.123688	0.156901	0.0918003	0.379803
FBgn0033978	Cyp6a23	Cyp6a23	460.667	0.123496	0.213931	0.105312	0.409341
FBgn0030638	CG11655	None	464.578	0.123489	0.126723	0.0737298	0.331002
FBgn0004509	Fur1	Furin 1	1068.31	0.123222	0.0846585	0.0381404	0.219272
FBgn0027583	CG7601	None	374.957	0.123081	0.105906	0.0583397	0.287859
FBgn0040817	CG14132	None	50.3148	0.123009	0.200251	0.10657	0.412516
FBgn0036341	Syx13	Syntaxin 13	731.121	0.122854	0.0984518	0.0521515	0.269257
FBgn0050052	Obp49a	Odorant-binding protein 49a	161.159	0.122666	0.190363	0.105964	0.410807
FBgn0035868	CG7194	None	97.7207	0.122563	0.173257	0.101311	0.401996
FBgn0039694	fig	fos intronic gene	4.75776	0.122525	0.332393	0.0488013	NA
FBgn0037424	Osi15	Osiris 15	21.7272	0.122474	0.473074	0.00714149	0.0670235
FBgn0266569	CG42259	None	193.57	0.122441	0.138971	0.0839731	0.360525
FBgn0037563	CG11672	None	347.531	0.122431	0.169132	0.0999535	0.399473
FBgn0035811	Mcad	Medium-chain acyl-CoA dehydrogenase	3985.94	0.122393	0.109096	0.0622721	0.298499
FBgn0030014	CG15337	None	20.8512	0.122322	0.362116	0.0361741	0.211347
FBgn0028527	CG18507	None	337.111	0.122269	0.160149	0.0962384	0.390169
FBgn0035166	JMJD5	Jumonji domain containing 5	232.469	0.12192	0.105818	0.0603627	0.293422
FBgn0030452	MFS10	Major Facilitator Superfamily Transporter 10	333.101	0.121415	0.105391	0.0609237	0.29441
FBgn0025583	BomS2	Bomanin Short 2	1800.09	0.121183	0.20088	0.109927	0.419214
FBgn0026479	Drp1	Dynamin related protein 1	1726.37	0.121182	0.0571797	0.0111429	0.0918476
FBgn0029976	snz	snazarus	727.032	0.120967	0.0968207	0.0539235	0.274727
FBgn0085282	CG34253	None	48.4745	0.120966	0.21381	0.109542	0.418718
FBgn0263705	Myo10A	Myosin 10A	204.886	0.120949	0.154713	0.0961733	0.390169
FBgn0034748	CG17807	None	296.65	0.120767	0.108754	0.0650386	0.306971
FBgn0034419	CG15111	None	503.529	0.120454	0.078758	0.0358418	0.210121
FBgn0039226	Ude	Uracil-DNA degrading factor	215.466	0.120384	0.156637	0.0983502	0.395582
FBgn0032088	CG13102	None	245.574	0.120233	0.181636	0.108709	0.417172
FBgn0032282	CG7299	None	86.9497	0.120193	0.255975	0.0925324	0.382389
FBgn0031579	CG15422	None	368.924	0.120052	0.152832	0.0970377	0.392517
FBgn0053229	CG33229	None	635.142	0.119859	0.11333	0.0706307	0.323218
FBgn0035526	CG1316	None	761.525	0.119509	0.0656163	0.0216692	0.148519
FBgn0035236	CG12004	None	1220.74	0.119189	0.0616954	0.0174572	0.127491
FBgn0020930	Dgkepsilon	Diacyl glycerol kinase epsilon	520.71	0.119185	0.115508	0.0737574	0.331002
FBgn0037126	CG14567	None	76.0125	0.119072	0.218284	0.111834	0.423244
FBgn0036147	Plod	procollagen lysyl hydroxylase	1023.85	0.118865	0.131087	0.0860868	0.365593
FBgn0265082	Cdep	Chondrocyte-derived ezrin-like domain containing protein	596.985	0.118428	0.15201	0.100064	0.399473
FBgn0034817	Art7	Arginine methyltransferase 7	512.633	0.118273	0.123101	0.0815705	0.354477
FBgn0063492	GstE8	Glutathione S transferase E8	186.316	0.118171	0.154145	0.101778	0.403376
FBgn0042641	frc	fringe connection	713.514	0.118147	0.0739725	0.0335589	0.201259
FBgn0037637	IscU	Iron-sulfur cluster assembly enzyme	2339.76	0.118146	0.117783	0.0777315	0.343515
FBgn0260954	CG42586	None	43.6383	0.118104	0.255345	0.0951731	0.38829
FBgn0031661	Gmd	GDP-mannose 4,6-dehydratase	526.061	0.118087	0.0874131	0.0494403	0.259422
FBgn0001142	Gs1	Glutamine synthetase 1	2417.35	0.11805	0.0900757	0.0523999	0.269848
FBgn0285937	Rab1	Rab1	2701.67	0.117991	0.0692936	0.027956	0.178658
FBgn0013983	imd	immune deficiency	207.952	0.117983	0.140613	0.0943061	0.386731
FBgn0036126	Irbp18	Inverted repeat binding protein 18 kDa	177.273	0.117957	0.152312	0.10126	0.401996
FBgn0036461	Zip71B	Zinc/iron regulated transporter-related protein 71B	186.017	0.117725	0.182963	0.11424	0.429181
FBgn0030360	CG1806	None	78.3203	0.117639	0.171765	0.11096	0.421654
FBgn0002576	lz	lozenge	29.5757	0.117605	0.195744	0.116541	0.433694
FBgn0028372	isopeptidase-T-3	isopeptidase-T-3	153.033	0.117593	0.125414	0.0847552	0.362429
FBgn0259163	CG42268	None	349.045	0.117543	0.137877	0.0935199	0.384686
FBgn0037391	CG2017	None	766.75	0.117488	0.159126	0.105826	0.410594
FBgn0035833	CG7565	None	264.295	0.117447	0.087325	0.0505021	0.262814
FBgn0259989	CG42486	None	98.3	0.117397	0.355647	0.0392392	0.224213
FBgn0041712	yellow-d	yellow-d	508.651	0.117272	0.125193	0.0852884	0.363293
FBgn0035583	CG13704	None	969.765	0.117139	0.150881	0.102281	0.403652
FBgn0027339	jim	jim	403.05	0.117092	0.134796	0.092475	0.382299
FBgn0004395	unk	unkempt	399.035	0.117078	0.131139	0.0899966	0.374809
FBgn0287612	lncRNA:CR46481	long non-coding RNA:CR46481	9.71607	0.117026	0.246347	0.102126	0.403652
FBgn0031893	MICU1	Mitochondrial calcium uptake 1	691.177	0.117026	0.0579162	0.0150996	0.114812
FBgn0263415	lncRNA:CR43461	long non-coding RNA:CR43461	9.74014	0.116865	0.253308	0.0978792	0.394208
FBgn0037553	CG18249	None	178.961	0.116779	0.196015	0.118229	0.436908
FBgn0283712	LIMK1	LIM domain kinase 1	490.804	0.116556	0.0866745	0.0514127	0.266312
FBgn0260938	tay	tay bridge	548.729	0.116534	0.0868834	0.0516924	0.267436
FBgn0022355	Tsf1	Transferrin 1	6576.41	0.116423	0.224374	0.114306	0.429181
FBgn0264005	Hmx	H6-like-homeobox	6.64259	0.116406	0.25963	0.0941581	0.386623
FBgn0267511	28SrRNA-Psi:CR45851	28S ribosomal RNA pseudogene:CR45851	1225.77	0.116197	0.281174	0.0798591	0.349739
FBgn0037817	Cyp12e1	Cyp12e1	142.093	0.11618	0.161213	0.109753	0.419076
FBgn0004367	mei-41	meiotic 41	161.182	0.116138	0.128883	0.0904948	0.376148
FBgn0027052	STUB1	STIP1 homology and U-box containing protein 1	606.944	0.116134	0.0938644	0.0601143	0.292613
FBgn0026176	SkpB	SKP1-related B	13.2397	0.11611	0.234969	0.109927	0.419214
FBgn0019932	SamDC	S-adenosylmethionine decarboxylase	363.134	0.11606	0.0955999	0.0620718	0.298073
FBgn0034602	Lapsyn	Leucine-rich repeat activity-regulated protein at synapses	155.62	0.11596	0.138716	0.0976123	0.39365
FBgn0038250	CG3505	None	355.722	0.115622	0.208428	0.120005	0.440464
FBgn0051029	CG31029	None	19.5583	0.115483	0.240568	0.107659	0.415151
FBgn0262562	CG43102	None	207.277	0.115374	0.140348	0.100005	0.399473
FBgn0050491	CG30491	None	145.932	0.115369	0.11525	0.0817082	0.354932
FBgn0031517	CG15406	None	677.071	0.115357	0.145333	0.103125	0.405544
FBgn0003366	sev	sevenless	480.66	0.115345	0.193503	0.12102	0.441295
FBgn0085237	CG34208	None	95.645	0.115318	0.186603	0.120171	0.440464
FBgn0087035	AGO2	Argonaute 2	2975.48	0.115284	0.131429	0.0942436	0.386623
FBgn0036529	Pgant8	Polypeptide N-Acetylgalactosaminyltransferase 8	15.9145	0.115128	0.237515	0.109946	0.419214
FBgn0259711	CG42365	None	335.485	0.115028	0.171044	0.116504	0.433694
FBgn0030114	CG17754	None	439.281	0.11497	0.108064	0.0763979	0.339444
FBgn0034804	CG3831	None	553.358	0.114888	0.0810253	0.0477591	0.253317
FBgn0031564	CG2816	None	11.0985	0.114804	0.254105	0.0997078	0.399092
FBgn0034567	CG15651	None	18.3387	0.114783	0.226872	0.115953	0.43226
FBgn0033443	CG1698	None	563.05	0.114741	0.209805	0.121468	0.442187
FBgn0260486	Ziz	Zizimin	235.262	0.114716	0.116958	0.0845873	0.362145
FBgn0035498	Fit1	Fermitin 1	1435.53	0.114636	0.0639031	0.0252308	0.16612
FBgn0250851	CG33981	None	691.71	0.114588	0.0879184	0.0566529	0.28351
FBgn0053003	CG33003	None	2.47693	0.114501	0.335111	0.0496295	NA
FBgn0284235	CG46319	None	959.098	0.114414	0.127403	0.093371	0.384221
FBgn0035344	Cyp4d20	Cyp4d20	137.846	0.114352	0.173586	0.118947	0.438681
FBgn0035632	Ppat-Dpck	Bifunctional Phosphopantetheine adenylyltransferase - Dephospho-CoA kinase	555.301	0.114237	0.111215	0.0808327	0.352847
FBgn0026620	tacc	transforming acidic coiled-coil protein	1416.97	0.114167	0.0738702	0.039669	0.225635
FBgn0039462	CG14252	None	45.5615	0.114148	0.158981	0.113384	0.426844
FBgn0004567	slp2	sloppy paired 2	12.6524	0.114132	0.245881	0.106114	0.411197
FBgn0035193	CG9192	None	11.6669	0.114129	0.256494	0.0988097	0.397132
FBgn0034057	CG8314	None	550.914	0.114005	0.0768304	0.0439397	0.241497
FBgn0039135	CG13603	None	591.48	0.113905	0.0903764	0.0608694	0.29441
FBgn0003317	sax	saxophone	730.871	0.11385	0.0823498	0.0513842	0.266312
FBgn0037850	CG14695	None	58.0814	0.113783	0.214234	0.122289	0.442616
FBgn0262608	CG43134	None	1807.36	0.113452	0.179677	0.122829	0.444242
FBgn0033429	CG12929	None	84.6354	0.11345	0.137185	0.102483	0.404097
FBgn0038465	Irc	Immune-regulated catalase	2861.35	0.113261	0.213454	0.123487	0.445593
FBgn0259678	sqa	spaghetti-squash activator	698.619	0.113212	0.138021	0.103606	0.406336
FBgn0051523	CG31523	None	4864.87	0.113161	0.115959	0.0873716	0.36867
FBgn0015278	Pi3K68D	Phosphatidylinositol 3-kinase 68D	798.63	0.113131	0.0881811	0.0599518	0.292487
FBgn0027579	mino	minotaur	2102.49	0.113122	0.126313	0.095623	0.389251
FBgn0029662	CG12206	None	17.35	0.113064	0.207226	0.125216	0.448956
FBgn0040600	CG13631	None	581.18	0.113024	0.13339	0.100942	0.401776
FBgn0260934	par-1	par-1	3372.09	0.113024	0.0666823	0.0313599	0.192511
FBgn0037755	CG12945	None	494.556	0.113017	0.10509	0.0780724	0.344027
FBgn0262570	CG43110	None	64.4836	0.112941	0.212995	0.124221	0.446635
FBgn0038552	Alg1	ALG1, chitobiosyldiphosphodolichol beta-mannosyltransferase	774.236	0.112809	0.109903	0.0829796	0.357599
FBgn0035325	CG13806	None	41.4352	0.112613	0.220856	0.122226	0.442616
FBgn0266177	pre-mod(mdg4)-I	None	42.1655	0.112601	0.27911	0.0841662	0.360856
FBgn0051115	CG31115	None	4.37715	0.112577	0.313199	0.0623316	NA
FBgn0045759	bin	biniou	11.003	0.112232	0.253141	0.103432	0.406097
FBgn0035103	Vdup1	Vitamin D[[3]] up-regulated protein 1	197.433	0.1122	0.156822	0.117005	0.434364
FBgn0259933	CG42456	None	410.381	0.112058	0.132572	0.102734	0.404695
FBgn0033871	CG13339	None	165.876	0.112011	0.114689	0.0890527	0.372673
FBgn0035522	CG1273	None	5.43105	0.11197	0.334019	0.0507896	NA
FBgn0035923	CG6511	None	293.043	0.111958	0.125418	0.0977803	0.394056
FBgn0035638	Tektin-C	Tektin C	5.28992	0.111816	0.285652	0.0802606	NA
FBgn0051370	CG31370	None	97.2104	0.111728	0.160749	0.12006	0.440464
FBgn0035710	SP1173	SP1173	799.84	0.111685	0.146437	0.112605	0.425411
FBgn0260945	Atg1	Autophagy-related 1	888.503	0.111683	0.073693	0.0437904	0.241005
FBgn0031883	Caper	Caper	1575.1	0.111666	0.059295	0.0224179	0.152108
FBgn0023096	btv	beethoven	8.034	0.111609	0.273143	0.0893078	0.373244
FBgn0028490	CG31705	None	6851.3	0.111525	0.199601	0.129289	0.456371
FBgn0004687	Mlc-c	Myosin light chain cytoplasmic	2362.96	0.111476	0.0611962	0.0254541	0.166673
FBgn0011282	Obp84a	Odorant-binding protein 84a	3.20613	0.111469	0.37311	0.0306974	NA
FBgn0029508	Tsp42Ea	Tetraspanin 42Ea	1038.88	0.1114	0.11909	0.0942017	0.386623
FBgn0032787	CG10195	None	160.679	0.111079	0.112223	0.0891993	0.373082
FBgn0045823	vsg	visgun	6230.13	0.111053	0.0802083	0.0541857	0.2758
FBgn0031038	Tyler	Tyler	2.57019	0.110994	0.438956	0.0100332	NA
FBgn0038524	sll	slalom	392.974	0.110973	0.0930699	0.0703761	0.323099
FBgn0024985	Rilpl	Rab interacting lysosomal protein like	1011.64	0.110926	0.0876425	0.0640809	0.304576
FBgn0015589	Apc	APC-like	627.938	0.110874	0.103139	0.0812518	0.353899
FBgn0003889	betaTub85D	beta-Tubulin at 85D	4.66209	0.110835	0.415743	NA	NA
FBgn0265605	Ric	Ras-related protein interacting with calmodulin	681.514	0.110802	0.0605744	0.0254098	0.166673
FBgn0020908	Scp1	Sarcoplasmic calcium-binding protein 1	2215.95	0.110768	0.128631	0.103139	0.405544
FBgn0038881	CG16791	None	369.698	0.110735	0.145597	0.114499	0.429274
FBgn0035198	CG9133	None	4.85847	0.110696	1.50084	NA	NA
FBgn0262572	CG43112	None	103.104	0.110583	0.172116	0.12744	0.452834
FBgn0024944	Oamb	Octopamine receptor in mushroom bodies	90.3387	0.11053	0.15526	0.120385	0.440943
FBgn0035517	CG1265	None	277.414	0.110515	0.102227	0.0812166	0.353899
FBgn0031972	Wwox	WW domain containing oxidoreductase	174.367	0.110295	0.11819	0.0962344	0.390169
FBgn0035504	Teh4	tipE homolog 4	29.8426	0.110222	0.210903	0.130173	0.458678
FBgn0046247	CG5938	None	663.682	0.110201	0.0760335	0.0500423	0.261172
FBgn0035298	SCOT	Succinyl-CoA:3-ketoacid CoA transferase	831.985	0.1102	0.126228	0.102801	0.404812
FBgn0067905	IM14	Immune induced molecule 14	337.627	0.110134	0.208702	0.130916	0.460442
FBgn0052549	CG32549	None	2378.03	0.110096	0.138357	0.111604	0.422826
FBgn0035515	CG14997	None	479.896	0.110051	0.102732	0.0828597	0.357322
FBgn0265194	Trpm	Transient receptor potential cation channel, subfamily M	754.313	0.110033	0.100148	0.0802802	0.351152
FBgn0038198	Npc2b	Niemann-Pick type C-2b	442.921	0.109952	0.146033	0.116765	0.433969
FBgn0259736	CG42390	None	1265.93	0.109824	0.157592	0.123354	0.445265
FBgn0035667	Jon65Ai	Jonah 65Ai	523.15	0.109789	0.242471	0.114415	0.429217
FBgn0033339	Sec31	Secretory 31	1587.31	0.109737	0.0794208	0.0558631	0.281261
FBgn0030747	CG4301	None	545.802	0.109627	0.153153	0.121603	0.442378
FBgn0029117	Surf1	Surfeit 1	223.454	0.109491	0.0903679	0.0706978	0.323218
FBgn0028855	CG15282	None	45.9264	0.109469	0.226041	0.125414	0.449366
FBgn0260935	Vps15	Vacuolar protein sorting 15	307.944	0.109385	0.10048	0.0822259	0.356229
FBgn0015772	Nak	Numb-associated kinase	972.875	0.109335	0.06987	0.0423431	0.235641
FBgn0039508	CG3368	None	667.516	0.109229	0.0869286	0.0670635	0.312505
FBgn0000287	salr	spalt-related	44.4656	0.109074	0.200855	0.13459	0.467678
FBgn0033639	CG9003	None	709.808	0.108943	0.117735	0.0993345	0.398071
FBgn0015376	cutlet	cutlet	262.357	0.108854	0.146885	0.120136	0.440464
FBgn0033055	Tbce	Tubulin-specific chaperone E	531.127	0.108849	0.0881774	0.069537	0.32068
FBgn0035020	CG13585	None	559.968	0.108553	0.113678	0.0968976	0.392246
FBgn0015399	kek1	kekkon 1	107.017	0.108543	0.146786	0.1209	0.441295
FBgn0013772	Cyp6a8	Cytochrome P450-6a8	601.801	0.108458	0.255144	0.106515	0.412452
FBgn0085443	spri	sprint	843.489	0.108286	0.0780191	0.0569902	0.283738
FBgn0010909	msn	misshapen	1748.02	0.108253	0.0705514	0.0454928	0.245822
FBgn0267585	lncRNA:dntRL	downstream non-coding target of Rpd3 and Loco	50.2473	0.10825	0.175921	0.134453	0.467351
FBgn0263257	Cngl	Cyclic nucleotide-gated ion channel-like	76.2579	0.108234	0.163534	0.130191	0.458678
FBgn0000228	Bsg25D	Blastoderm-specific gene 25D	651.941	0.108164	0.089342	0.072643	0.328074
FBgn0039636	Atg14	Autophagy-related 14	378.116	0.108158	0.086176	0.0686286	0.317586
FBgn0041180	Tep4	Thioester-containing protein 4	2135.33	0.108103	0.166393	0.13169	0.462103
FBgn0264979	CG4267	None	613.73	0.108064	0.146944	0.122271	0.442616
FBgn0050394	CG30394	None	234.015	0.107973	0.100767	0.0861103	0.365593
FBgn0004828	His3.3B	Histone H3.3B	6094.59	0.107966	0.0548136	0.0200813	0.141113
FBgn0036262	CG6910	None	2739.05	0.10783	0.179797	0.136457	0.472171
FBgn0023545	PIG-K	Phosphatidylinositol glycan anchor biosynthesis class K	461.192	0.10779	0.0971949	0.0827594	0.357033
FBgn0031276	CG12506	None	13.735	0.107786	0.325313	0.0569151	0.283738
FBgn0032362	spz4	spatzle 4	4.57646	0.107669	0.331868	0.0529673	NA
FBgn0034931	CG2812	None	25.1151	0.107618	0.216325	0.133592	0.465618
FBgn0037275	CG14655	None	127.833	0.10749	0.165533	0.132971	0.464315
FBgn0086693	iav	inactive	10.8749	0.107434	0.242856	0.117568	0.435798
FBgn0285955	cv-c	crossveinless c	360.327	0.107399	0.153677	0.127777	0.453579
FBgn0287454	Pa1	PTIP associated 1	276.891	0.107266	0.111219	0.0981307	0.394848
FBgn0005670	Cyp4d1	Cytochrome P450-4d1	279.899	0.107262	0.221248	0.132014	0.462783
FBgn0000206	boss	bride of sevenless	106.015	0.107215	0.177504	0.137517	0.473699
FBgn0036772	CG5290	None	408.682	0.107133	0.159786	0.13148	0.461516
FBgn0039051	CG17109	None	192.347	0.106999	0.138167	0.119726	0.440016
FBgn0040257	Ugt302E1	UDP-glycosyltransferase family 302 member E1	94.2602	0.106923	0.206944	0.138256	0.475587
FBgn0000092	dyw	daywake	15.6775	0.106876	0.223821	0.131378	0.46131
FBgn0265856	lncRNA:CR44645	long non-coding RNA:CR44645	25.1985	0.106851	0.214379	0.135958	0.470597
FBgn0031882	Rab30	Rab30	241.591	0.106722	0.0967688	0.085069	0.3629
FBgn0032285	CG17108	None	2379.12	0.106667	0.175794	0.138523	0.475933
FBgn0267568	asRNA:CR45908	antisense RNA:CR45908	7.77531	0.106502	0.276805	0.0912661	0.378325
FBgn0000261	Cat	Catalase	7429.34	0.10632	0.119619	0.107957	0.415779
FBgn0264273	Sema2b	Semaphorin 2b	33.141	0.106288	0.198356	0.14132	0.481368
FBgn0031460	CG15399	None	5.98943	0.106255	0.270871	0.0962525	NA
FBgn0050101	Vajk4	None	45.2484	0.106219	0.248173	0.115097	0.430268
FBgn0023001	melt	melted	125.837	0.106207	0.177169	0.140075	0.478994
FBgn0284252	Letm1	Leucine zipper and EF-hand containing transmembrane protein 1	1734.14	0.106132	0.0783333	0.0623869	0.298781
FBgn0033958	jef	jet fuel	118.061	0.106072	0.199017	0.141755	0.482137
FBgn0033232	CG12159	None	329.807	0.106063	0.0935818	0.0831485	0.35804
FBgn0028582	lqf	liquid facets	1701.85	0.106031	0.0730092	0.0541443	0.275721
FBgn0265074	lncRNA:CR44185	long non-coding RNA:CR44185	3.93523	0.106	0.316954	0.0628296	NA
FBgn0259143	CG42258	None	1205.48	0.105948	0.0834024	0.0702808	0.322928
FBgn0039298	to	takeout	296.7	0.105834	0.122122	0.11134	0.422572
FBgn0031977	baf	barrier to autointegration factor	1013.98	0.105729	0.109866	0.1011	0.401957
FBgn0031080	CG12655	None	71.0825	0.105706	0.190524	0.143111	0.484847
FBgn0039304	CG10425	None	586.864	0.105601	0.0826745	0.0701169	0.322596
FBgn0025393	CG14795	None	7.53065	0.10544	0.28179	0.0883082	0.37048
FBgn0031990	PAPLA1	Phosphatidic Acid Phospholipase A1	943.552	0.105286	0.0871719	0.0771479	0.342012
FBgn0033775	Cyp9h1	Cyp9h1	345.522	0.105221	0.210205	0.141032	0.480848
FBgn0024733	RpL10	Ribosomal protein L10	18585.9	0.105131	0.0823414	0.0708245	0.323549
FBgn0033413	prel	preli-like	817.453	0.104892	0.0713072	0.0537988	0.274484
FBgn0035879	GAPcenA	GTPase activating protein and centrosome-associated	533.369	0.104774	0.0751522	0.0605692	0.294025
FBgn0013272	Gp150	Gp150	4790.87	0.104755	0.12595	0.117394	0.435354
FBgn0034180	Ehbp1	Eps15 homology domain containing protein-binding protein 1	734.467	0.104707	0.0890582	0.081168	0.353878
FBgn0261458	capt	capulet	2970.38	0.104594	0.0750417	0.0608167	0.29441
FBgn0011288	Snap25	Synaptosomal-associated protein 25kDa	149.957	0.104513	0.1477	0.132582	0.463458
FBgn0066292	CheB42c	Chemosensory protein B 42c	61.7247	0.104494	0.193783	0.14611	0.490787
FBgn0034728	rad50	rad50	544.738	0.10444	0.106159	0.101202	0.401996
FBgn0085227	CG34198	None	317.346	0.10439	0.155044	0.136849	0.473123
FBgn0039490	CG5882	None	3.31232	0.104347	0.26093	0.106714	NA
FBgn0266312	lncRNA:CR44977	long non-coding RNA:CR44977	2.44168	0.104338	0.340491	0.0481238	NA
FBgn0265003	koi	klaroid	1230.34	0.104335	0.0698541	0.0524883	0.269943
FBgn0039136	CG5902	None	766.371	0.104306	0.0655868	0.0447698	0.244243
FBgn0085436	Not1	Not1	2745.9	0.104262	0.0674322	0.048267	0.254765
FBgn0262976	lawc	leg arista wing complex	393.096	0.104195	0.106244	0.101986	0.403652
FBgn0086690	Plp	Pericentrin-like protein	769.052	0.104186	0.0913918	0.0855663	0.363861
FBgn0261445	sgl	sugarless	1073.11	0.10416	0.0645639	0.0431551	0.238984
FBgn0029095	aru	arouser	503.315	0.104108	0.112582	0.1082	0.415825
FBgn0029906	xit	xiantuan	231.263	0.104082	0.112535	0.108233	0.415825
FBgn0032243	Klp31E	Kinesin-like protein at 31E	179.615	0.103935	0.0977221	0.093779	0.385604
FBgn0263391	hts	hu li tai shao	1624.87	0.103914	0.0746051	0.0617254	0.297076
FBgn0033313	Cirl	Calcium-independent receptor for alpha-latrotoxin	1355.43	0.10386	0.0739811	0.0607976	0.29441
FBgn0031498	CG17260	None	211.337	0.103804	0.120583	0.115936	0.43226
FBgn0265048	cv-d	crossveinless d	594.476	0.103782	0.182696	0.147563	0.493215
FBgn0263593	Lpin	Lipin	1802.57	0.103767	0.109093	0.105975	0.410807
FBgn0027655	htt	huntingtin	583.298	0.103744	0.127987	0.121874	0.442578
FBgn0045842	yuri	yuri gagarin	243.759	0.103731	0.141469	0.131137	0.460909
FBgn0030774	sphe	spheroide	857.286	0.103552	0.129489	0.123548	0.445665
FBgn0030087	CG7766	None	2743.31	0.103549	0.111126	0.108506	0.416545
FBgn0026199	myo	myoglianin	585.454	0.1034	0.0830223	0.076354	0.339421
FBgn0039668	Trc8	TRC8 ring finger protein	1162.35	0.103313	0.0901357	0.0864067	0.36627
FBgn0031428	CG9886	None	221.311	0.103283	0.1551	0.140085	0.478994
FBgn0031918	CG6055	None	28.7432	0.103282	0.200621	0.148256	0.49423
FBgn0028539	Eato	Engulfment ABC Transporter in the ovary	883.306	0.103186	0.109687	0.108241	0.415825
FBgn0033981	Cyp6a21	Cyp6a21	159.767	0.103045	0.17728	0.148689	0.494915
FBgn0005666	bt	bent	2374.72	0.103	0.121518	0.119078	0.438861
FBgn0003067	Pepck1	Phosphoenolpyruvate carboxykinase 1	6989.46	0.10299	0.207467	0.147082	0.492863
FBgn0259229	CG42329	None	40.2353	0.102855	0.165253	0.145732	0.489848
FBgn0040725	CG13946	None	16.9107	0.102832	0.314191	0.0660018	0.309375
FBgn0034707	MED16	Mediator complex subunit 16	181.095	0.102763	0.111279	0.11098	0.421654
FBgn0034095	CG15701	None	18.3492	0.102754	0.207172	0.147742	0.493349
FBgn0029937	CG8300	None	303.063	0.102743	0.096582	0.0959192	0.390057
FBgn0051473	CG31473	None	8.80443	0.102697	0.231064	0.134414	0.467351
FBgn0283741	prage	prage	284.688	0.102661	0.120541	0.119304	0.439393
FBgn0051989	Cap-D3	Chromosome associated protein D3	182.128	0.102587	0.112433	0.112562	0.425396
FBgn0034052	CG8299	None	28.2916	0.102494	0.268657	0.102113	0.403652
FBgn0262898	lncRNA:CR43253	long non-coding RNA:CR43253	1.78879	0.102425	0.373709	0.0281226	NA
FBgn0028550	Atf3	Activating transcription factor 3	337.623	0.1024	0.125073	0.123688	0.445843
FBgn0037763	CG16904	None	1442.19	0.102359	0.161133	0.145552	0.48955
FBgn0037014	CG13251	None	4.64693	0.102282	0.288227	0.085858	NA
FBgn0032456	MRP	Multidrug-Resistance like Protein 1	2483.73	0.102276	0.106339	0.107732	0.415209
FBgn0037165	CG11437	None	13.2472	0.102276	0.206911	0.148967	0.494915
FBgn0011674	insc	inscuteable	311.083	0.102129	0.125262	0.124657	0.447554
FBgn0031566	CG2818	None	593.09	0.102112	0.0916109	0.0917434	0.379715
FBgn0044046	Ilp7	Insulin-like peptide 7	16.6441	0.102091	0.233528	0.133606	0.465618
FBgn0033085	CG15908	None	132.447	0.102082	0.12291	0.122965	0.444311
FBgn0085489	CG34460	None	2.62446	0.102078	0.352615	0.0403758	NA
FBgn0004597	CycC	Cyclin C	267.074	0.102067	0.0901533	0.0899976	0.374809
FBgn0038309	Amt	Ammonium transporter	24.0028	0.102029	0.259611	0.110746	0.421654
FBgn0035772	Sh3beta	Sh3beta	1089.26	0.101988	0.0774238	0.0713752	0.325509
FBgn0038878	CG3301	None	300.557	0.101971	0.128756	0.12777	0.453579
FBgn0260228	CG42502	None	2726.25	0.10193	0.145036	0.138682	0.476159
FBgn0030887	CG6867	None	94.9924	0.10187	0.184532	0.152985	0.501722
FBgn0036740	Vps60	Vacuolar protein sorting 60	845.512	0.10185	0.0833617	0.0811322	0.353866
FBgn0031208	CR11023	None	2.05455	0.101584	0.363238	0.0337571	NA
FBgn0027335	Rip11	Rab11 interacting protein	1931.18	0.101494	0.0620454	0.0436336	0.240637
FBgn0263038	CG43333	None	44.7581	0.101334	0.376578	0.0262692	0.17048
FBgn0033751	CG8818	None	725.736	0.101331	0.0818642	0.0803254	0.351152
FBgn0033528	trsn	translin	278.997	0.101266	0.113239	0.117324	0.435247
FBgn0003459	stwl	stonewall	261.822	0.101256	0.112406	0.116604	0.433779
FBgn0035621	CG10591	None	10.3362	0.101228	0.394199	0.0185787	0.133495
FBgn0264295	CG43773	None	73.2539	0.101169	0.173599	0.153231	0.501964
FBgn0053497	Sdic2	Sperm-specific dynein intermediate chain 2	89.5047	0.101144	0.197074	0.154363	0.504299
FBgn0037697	GstZ2	Glutathione S transferase Z2	159.465	0.101144	0.18718	0.155119	0.505688
FBgn0267967	corolla	corolla	8.87154	0.101125	0.241946	0.128131	0.454482
FBgn0052633	CG32633	None	302.581	0.101006	0.15229	0.145502	0.48955
FBgn0261985	Ptpmeg	Protein tyrosine phosphatase Meg	1242.91	0.100887	0.0679001	0.0568218	0.283738
FBgn0287592	CG46462	None	63.4698	0.100885	0.209018	0.151492	0.499369
FBgn0002578	Kaz-m1	Kazal-type protease inhibitor m1	330.145	0.100844	0.127425	0.130273	0.458787
FBgn0025627	CG4194	None	7.43863	0.100769	0.257622	0.11421	0.429181
FBgn0284244	l(2)k05911	lethal (2) k05911	16.3289	0.100675	0.216904	0.148045	0.493746
FBgn0030882	Gss1	Glutathione synthetase 1	2192.76	0.100644	0.126162	0.129949	0.458248
FBgn0010408	RpS9	Ribosomal protein S9	12802.3	0.100633	0.0934972	0.0985406	0.396199
FBgn0004619	GluRIA	Glutamate receptor IA	25.5375	0.100528	0.210726	0.151594	0.499369
FBgn0000057	adp	adipose	519.302	0.100519	0.0711922	0.0641394	0.304645
FBgn0050046	CG30046	None	227.736	0.100516	0.15237	0.147056	0.492863
FBgn0037473	CG10068	None	336.394	0.100503	0.0799716	0.0796855	0.349408
FBgn0029093	cathD	cathepsin D	5353.96	0.100493	0.111094	0.117786	0.435798
FBgn0031906	CG5160	None	12.7508	0.100481	0.244455	0.126901	0.452096
FBgn0000715	FMRFa	FMRFamide	51.5894	0.10042	0.173316	0.155372	0.505796
FBgn0034012	Hr51	Hormone receptor 51	5.07397	0.100233	0.270921	0.102589	NA
FBgn0035321	CG1275	None	737.684	0.10017	0.0861239	0.0900888	0.375043
FBgn0035437	Strip	Striatin interacting protein	906.829	0.100165	0.0709468	0.0645922	0.305827
FBgn0052850	CG32850	None	335.529	0.100102	0.110679	0.118638	0.437845
FBgn0025800	Smox	Smad on X	955.627	0.100076	0.061166	0.0447754	0.244243
FBgn0263662	lncRNA:CR43653	long non-coding RNA:CR43653	10.6065	0.100051	0.231375	0.139124	0.476927
FBgn0027657	glob1	globin 1	1882.06	0.0999497	0.121291	0.128336	0.454873
FBgn0032733	CG15170	None	54.8386	0.0998912	0.201001	0.156761	0.50828
FBgn0034182	SmydA-7	SET and MYND domain containing, arthropod-specific, member 7	84.6361	0.0998104	0.15929	0.152495	0.50078
FBgn0267795	Frl	Formin-like	514.648	0.0997698	0.0929486	0.100527	0.400422
FBgn0051792	CG31792	None	12.0671	0.0997326	0.216092	0.150644	0.498196
FBgn0040923	CG11368	None	153.288	0.0996872	0.155126	0.150999	0.49847
FBgn0032719	CG17321	None	67.3027	0.0996066	0.161079	0.153872	0.503604
FBgn0033541	CG12934	None	55.4569	0.09959	0.20748	0.155293	0.505796
FBgn0052528	parvin	parvin	1075.19	0.0995272	0.0621451	0.0480773	0.254517
FBgn0033340	CG13751	None	282.889	0.0995262	0.100174	0.109827	0.419206
FBgn0031277	CG13947	None	810.248	0.0993977	0.255314	0.118262	0.436908
FBgn0260749	Utx	Utx histone demethylase	640.28	0.0993591	0.108069	0.118538	0.437624
FBgn0261562	CG42676	None	335.501	0.0993316	0.0796009	0.0824873	0.356361
FBgn0051015	PH4alphaPV	prolyl-4-hydroxylase-alpha PV	79.8911	0.0991925	0.205931	0.156914	0.50828
FBgn0034935	Orcokinin	Orcokinin	110.508	0.0991432	0.148318	0.149243	0.495269
FBgn0028664	VhaM9.7-c	Vacuolar H[+] ATPase M9.7 subunit c	373.229	0.0990837	0.0791917	0.0825369	0.356361
FBgn0038942	CG13862	None	1.29894	0.0990571	0.368747	0.0297325	NA
FBgn0052685	ZAP3	ZAP3	1022.19	0.0989864	0.0700817	0.0660204	0.309375
FBgn0031322	CG5001	None	431.756	0.0989793	0.120229	0.13061	0.459669
FBgn0038326	CG5044	None	1021.55	0.0989387	0.0589386	0.0423267	0.235641
FBgn0002566	lt	light	675.521	0.0986942	0.0822143	0.0886624	0.371562
FBgn0039851	mey	morpheyus	13.2684	0.0986588	0.270283	0.104938	0.409157
FBgn0015288	RpL22	Ribosomal protein L22	16234.2	0.0986579	0.0816849	0.087927	0.36993
FBgn0039523	CG12885	None	8.07339	0.0985709	0.239974	0.134245	0.467084
FBgn0021872	Xbp1	X box binding protein-1	6125.21	0.0985385	0.120943	0.132639	0.463458
FBgn0031170	ABCA	ATP binding cassette subfamily A	311.288	0.0985169	0.116602	0.129085	0.456136
FBgn0028703	Nhe3	Na[+]/H[+] hydrogen exchanger 3	1020.74	0.098506	0.080985	0.0872573	0.368416
FBgn0261556	CG42674	None	778.599	0.0985029	0.108277	0.121535	0.442281
FBgn0003250	Rh4	Rhodopsin 4	583.08	0.098493	0.160424	0.157112	0.508431
FBgn0265434	zip	zipper	2313.23	0.0983558	0.0761013	0.0792926	0.348399
FBgn0036516	CG7656	None	822.846	0.0983443	0.0714602	0.070524	0.323142
FBgn0034909	CG4797	None	619.026	0.0983386	0.182192	0.162977	0.517877
FBgn0260401	MED9	Mediator complex subunit 9	292.196	0.0982753	0.15196	0.153954	0.503716
FBgn0030396	CG2556	None	1134.96	0.0981843	0.0813838	0.088899	0.372262
FBgn0036876	CG9451	None	412.371	0.0981713	0.207898	0.158667	0.510736
FBgn0052195	CG32195	None	259.653	0.0981672	0.18123	0.163416	0.518536
FBgn0034655	CG10307	None	104.354	0.0981647	0.155287	0.155926	0.506605
FBgn0040658	CG13516	None	111.5	0.0981627	0.158512	0.157372	0.508678
FBgn0024291	Sirt1	Sirtuin 1	967.131	0.0981153	0.0913876	0.103788	0.406583
FBgn0286868	lncRNA:SMRG	Scutellar Macrochaetes Regulatory Gene	5.48252	0.0980828	1.38812	0.00682792	NA
FBgn0016754	sba	six-banded	294.164	0.0980478	0.0900886	0.102273	0.403652
FBgn0030105	CG15369	None	7.51934	0.0980077	0.28059	0.0961387	0.390169
FBgn0267124	lncRNA:CR45564	long non-coding RNA:CR45564	3.15409	0.0979925	0.3371	0.0505722	NA
FBgn0024179	wit	wishful thinking	189.827	0.0979771	0.124487	0.137311	0.473596
FBgn0259482	Mob3	MOB kinase activator 3	322.982	0.0979431	0.0969462	0.111285	0.422511
FBgn0263029	CG43324	None	59.5681	0.0979282	0.160871	0.159097	0.511396
FBgn0033928	Arc2	Arc2	308.083	0.0978634	0.152118	0.155374	0.505796
FBgn0001404	egh	egghead	1213.75	0.0977441	0.0699782	0.0692161	0.319475
FBgn0040370	CG13375	None	21.0703	0.097743	0.189696	0.164696	0.519511
FBgn0015296	Shc	SHC-adaptor protein	564.628	0.097651	0.0725421	0.0746356	0.333832
FBgn0052392	Rsph3	Radial spoke head protein 3	17.2951	0.0975572	0.22628	0.148283	0.49423
FBgn0030894	Mvb12	Multivesicular body subunit 12	791.525	0.0974652	0.100544	0.11699	0.434364
FBgn0039024	Nepl15	Neprilysin-like 15	629.108	0.0974036	0.171885	0.164267	0.519112
FBgn0022740	HLH54F	HLH54F	4.45982	0.0973774	0.268214	0.108396	NA
FBgn0039031	Gbp3	Growth-blocking peptide 3	434.914	0.0972872	0.160481	0.161016	0.514586
FBgn0034534	maf-S	maf-S	501.236	0.0971022	0.111634	0.129408	0.456641
FBgn0278608	Dsp1	Dorsal switch protein 1	704.249	0.0970925	0.0836872	0.096043	0.390169
FBgn0010235	Klc	Kinesin light chain	1123.59	0.0970879	0.0592282	0.0470202	0.250934
FBgn0266906	asRNA:CR45366	antisense RNA:CR45366	3.77397	0.0970715	0.338243	0.0496986	NA
FBgn0029848	Btnd	Biotinidase	11.3807	0.0970251	0.251389	0.125599	0.449727
FBgn0035975	PGRP-LA	Peptidoglycan recognition protein LA	255.324	0.0969766	0.152114	0.158295	0.51023
FBgn0037758	CG9467	None	812.574	0.0969387	0.0722004	0.076045	0.338438
FBgn0085194	CG34165	None	18.5571	0.096936	0.203476	0.16375	0.518645
FBgn0031562	CG3604	None	204.603	0.0969135	0.187056	0.167305	0.524312
FBgn0010317	CycJ	Cyclin J	277.567	0.0967737	0.0970227	0.115297	0.430748
FBgn0037488	CG14607	None	31.9197	0.0967682	0.185863	0.16778	0.524877
FBgn0001258	Ldh	Lactate dehydrogenase	636.02	0.0967499	0.164449	0.164228	0.519112
FBgn0024238	Fim	Fimbrin	1386.47	0.0966962	0.0790573	0.0896516	0.373804
FBgn0003345	sd	scalloped	502.417	0.0966418	0.104473	0.123993	0.446215
FBgn0029172	Fad2	Fad2	6138.86	0.0966093	0.184523	0.168275	0.525809
FBgn0040582	BomBc3	Bomanin Bicipital 3	366.548	0.0965875	0.185867	0.168326	0.525815
FBgn0031004	CG7992	None	350.04	0.0964718	0.115319	0.134882	0.468017
FBgn0037475	Fer1	48 related 1	16.7715	0.096427	0.199865	0.166419	0.522502
FBgn0041183	Tep1	Thioester-containing protein 1	4.82509	0.0963722	0.325591	0.059429	NA
FBgn0031936	CG13794	None	155.893	0.0961633	0.173499	0.168561	0.526242
FBgn0011296	l(2)efl	lethal (2) essential for life	1264.46	0.0961521	0.171309	0.168131	0.525515
FBgn0031458	aph-1	anterior pharynx defective 1	345.382	0.0961494	0.0998393	0.120694	0.441295
FBgn0265002	CG44153	None	19.0402	0.0961232	0.193041	0.168987	0.526958
FBgn0003969	vap	vacuolar peduncle	527.605	0.0960434	0.0870356	0.104606	0.408608
FBgn0024360	MTPAP	mitochondrial poly(A) polymerase	535.214	0.0958427	0.0910525	0.110945	0.421654
FBgn0036059	nudE	nudE	1217	0.095834	0.0811855	0.096101	0.390169
FBgn0014009	Rab2	Rab2	1454.53	0.0958321	0.0737612	0.0825192	0.356361
FBgn0085412	kmr	kramer	128.89	0.0958133	0.146215	0.159121	0.511396
FBgn0285925	Fas1	Fasciclin 1	2430.78	0.0958022	0.0646686	0.0629862	0.300575
FBgn0030981	CG14191	None	21.439	0.0957868	0.246902	0.132149	0.462955
FBgn0027505	Rab3-GAP	Rab3 GTPase activating protein	296.246	0.095706	0.099626	0.121999	0.442578
FBgn0030077	CG15365	None	41.522	0.0956659	0.162831	0.167246	0.52429
FBgn0039026	CG7029	None	1168.83	0.095472	0.0762836	0.0885422	0.371204
FBgn0042102	CG18745	None	168.404	0.0953387	0.149599	0.162567	0.517187
FBgn0001189	hfw	halfway	788.932	0.0953258	0.093694	0.116207	0.433053
FBgn0262353	CG43051	None	130.627	0.0952562	0.15339	0.164724	0.519511
FBgn0033875	CG6357	None	819.699	0.0952555	0.118527	0.14188	0.482169
FBgn0040091	Ugt317A1	UDP-glycosyltransferase family 317 member A1	151.464	0.0952392	0.170298	0.170877	0.530427
FBgn0035839	CG7550	None	106.192	0.0951814	0.128957	0.15026	0.497411
FBgn0026063	KP78b	KP78b	7.08461	0.0951623	0.381503	0.0217812	0.149096
FBgn0030780	CG13008	None	1.66105	0.0950813	0.373532	0.0255987	NA
FBgn0038033	CG10097	None	365.858	0.0950679	0.239207	0.141298	0.481368
FBgn0033134	Tsp42El	Tetraspanin 42El	328.086	0.0946398	0.17146	0.173124	0.534479
FBgn0283479	Alp1	Alkaline phosphatase 1	4.48491	0.0946113	0.298533	0.0828268	NA
FBgn0036319	Ent3	Equilibrative nucleoside transporter 3	63.856	0.094588	0.179397	0.174428	0.535371
FBgn0026088	CG14818	None	358.008	0.0944633	0.116137	0.142687	0.483716
FBgn0033782	sug	sugarbabe	286.475	0.0943823	0.165625	0.172488	0.533366
FBgn0010423	TpnC47D	Troponin C at 47D	143.488	0.0942935	0.193236	0.17439	0.535371
FBgn0036213	RpL10Ab	Ribosomal protein L10Ab	13031.4	0.0940977	0.0990822	0.127121	0.45215
FBgn0038160	CG9759	None	136.431	0.0940404	0.213949	0.165745	0.521408
FBgn0050334	CG30334	None	21.4789	0.0940296	0.213169	0.166298	0.522502
FBgn0030925	Hayan	Hayan	258.911	0.0939711	0.175734	0.176079	0.537299
FBgn0033763	CG8646	None	28.6426	0.0939559	0.198008	0.174089	0.535288
FBgn0050015	CG30015	None	585.155	0.0939471	0.142697	0.163651	0.518645
FBgn0030792	CG4789	None	547.699	0.0939306	0.070845	0.082481	0.356361
FBgn0085313	CG34284	None	111.602	0.0938111	0.16482	0.174196	0.535288
FBgn0036485	FucTA	alpha1,3-fucosyltransferase A	27.4101	0.0938017	0.166728	0.174789	0.535839
FBgn0035248	CG13919	None	43.0123	0.0936667	0.161739	0.173677	0.53518
FBgn0264325	Atg6	Autophagy-related 6	225.383	0.0935624	0.111739	0.142059	0.482448
FBgn0024986	CG3719	None	869.527	0.0935525	0.100609	0.130847	0.460351
FBgn0026404	Dronc	Death regulator Nedd2-like caspase	449.652	0.0934269	0.118568	0.148527	0.494888
FBgn0058160	CG40160	None	437.341	0.0933739	0.0997151	0.130501	0.459436
FBgn0267708	lncRNA:CR46041	long non-coding RNA:CR46041	1.34212	0.0933185	0.348267	0.0414489	NA
FBgn0266186	Vamp7	Vesicle-associated membrane protein 7	950.783	0.0932708	0.0711717	0.0853326	0.3633
FBgn0052573	CG32573	None	409.943	0.0932662	0.206978	0.172107	0.532627
FBgn0030558	CG1461	None	757.41	0.0932452	0.185509	0.178769	0.542288
FBgn0015521	RpS21	Ribosomal protein S21	6303.68	0.0932298	0.0789143	0.101	0.401858
FBgn0267763	lncRNA:CR46094	long non-coding RNA:CR46094	18.2918	0.0931566	0.209379	0.171019	0.530663
FBgn0034141	CG8311	None	537.801	0.0931122	0.0953278	0.126259	0.451034
FBgn0284254	Impbeta11	Importin beta11	856.444	0.0930793	0.0676775	0.0780351	0.344027
FBgn0038745	CG4538	None	1915.13	0.0929768	0.106008	0.138715	0.476159
FBgn0027529	tapas	tapas	1150.36	0.0928942	0.0572757	0.0522206	0.269257
FBgn0260429	CG42524	None	10.375	0.0928842	0.222619	0.161813	0.516017
FBgn0010019	Cyp4g1	Cytochrome P450-4g1	78634.1	0.0928785	0.170812	0.178949	0.542411
FBgn0028875	nAChRalpha5	nicotinic Acetylcholine Receptor alpha5	35.2284	0.0927195	0.184243	0.180551	0.544077
FBgn0032949	Lamp1	Lamp1	4375.48	0.0926054	0.0522849	0.0395702	0.225634
FBgn0265203	lncRNA:CR44263	long non-coding RNA:CR44263	17.1187	0.0926006	0.194124	0.179346	0.543267
FBgn0032246	Wdfy2	WD repeat and FYVE domain containing 2	1004.26	0.09252	0.0780294	0.101869	0.403515
FBgn0039613	Nepl20	Neprilysin-like 20	19.4516	0.0924935	0.205843	0.17489	0.535839
FBgn0033911	VGAT	Vesicular GABA Transporter	53.4016	0.0924882	0.16799	0.179669	0.543317
FBgn0034902	CG5532	None	525.188	0.0924797	0.0922982	0.124721	0.44763
FBgn0037222	CG14642	None	32.3418	0.0924339	0.218588	0.166325	0.522502
FBgn0036638	CG13033	None	18.2061	0.0924	0.329652	0.0564032	0.28351
FBgn0013323	Ptth	Prothoracicotropic hormone	53.817	0.0923764	0.202569	0.176889	0.538569
FBgn0004387	Klp98A	Kinesin-like protein at 98A	514.979	0.0923513	0.0938779	0.127274	0.452394
FBgn0261553	CG42671	None	670.865	0.0923282	0.0839655	0.112991	0.425983
FBgn0001099	gdl	gonadal	178.038	0.0922543	0.128393	0.160509	0.514156
FBgn0033240	CG2906	None	122.503	0.0922143	0.115869	0.150777	0.498255
FBgn0036433	CG9628	None	489.015	0.0922136	0.134869	0.165125	0.51989
FBgn0031959	spz3	spatzle 3	45.1344	0.0921479	0.194863	0.180537	0.544077
FBgn0028988	Spn42Dd	Serpin 42Dd	355.061	0.0921199	0.168714	0.181133	0.544519
FBgn0038837	KaiR1D	Kainate-type ionotropic glutamate receptor subunit 1D	40.2129	0.0920734	0.183602	0.182711	0.547455
FBgn0263773	fok	fledgling of Klp38B	1843.95	0.0920522	0.0820395	0.110788	0.421654
FBgn0036951	CG7017	None	94.3929	0.0919198	0.206209	0.176316	0.537651
FBgn0039481	Cpr97Eb	Cuticular protein 97Eb	21.6618	0.091877	0.188352	0.182869	0.547455
FBgn0001941	ifc	infertile crescent	1883.34	0.0918763	0.0651219	0.0756263	0.337177
FBgn0039527	CG5639	None	87.7658	0.0918639	0.175881	0.183218	0.547851
FBgn0030993	Mec2	Mec2	649.519	0.0918621	0.150166	0.175245	0.535988
FBgn0039030	CG6660	None	465.025	0.0918508	0.19654	0.180919	0.544333
FBgn0031534	Snx1	Sorting nexin 1	754.962	0.0918174	0.0722684	0.0926388	0.382667
FBgn0053978	CG33978	None	87.869	0.0918028	0.158917	0.179271	0.543195
FBgn0034527	CG9945	None	524.849	0.0917932	0.0983122	0.134845	0.468017
FBgn0010452	trn	tartan	72.8942	0.0917666	0.143631	0.172149	0.532627
FBgn0036411	Sox21a	Sox21a	44.1351	0.0916253	0.200763	0.179938	0.543317
FBgn0260482	CG32599	None	30.0107	0.0915245	0.186887	0.18423	0.549201
FBgn0033229	CG12822	None	637.816	0.0915154	0.0727402	0.0947224	0.387399
FBgn0036509	CG7739	None	543.932	0.0914369	0.082925	0.11459	0.429274
FBgn0038861	CG7009	None	144.261	0.0914261	0.108904	0.147469	0.493215
FBgn0013762	Cdk5	Cyclin-dependent kinase 5	288.031	0.0914214	0.0869142	0.121052	0.441295
FBgn0037949	prd1	pruning defect 1	315.806	0.0913603	0.102477	0.141194	0.481249
FBgn0040588	CG13841	None	59.5884	0.0913305	0.187307	0.184812	0.550475
FBgn0038294	Mf	Myofilin	9035.81	0.0912704	0.12228	0.159651	0.512222
FBgn0034229	CG4847	None	948.868	0.0912137	0.15296	0.178962	0.542411
FBgn0014141	cher	cheerio	1914.74	0.0911906	0.0864291	0.12119	0.441474
FBgn0053558	mim	missing-in-metastasis	1458.79	0.0909675	0.0957068	0.134906	0.468017
FBgn0032171	CG5846	None	152.393	0.0909163	0.126587	0.164288	0.519112
FBgn0050203	CG30203	None	61.2859	0.0907702	0.209542	0.177507	0.539992
FBgn0036192	Pldn	Pallidin	126.498	0.0907553	0.112099	0.153067	0.501722
FBgn0286516	aqz	aaquetzalli	4932.3	0.090743	0.0903331	0.128686	0.455596
FBgn0038261	CG14856	None	5.46386	0.0907377	0.245527	0.142445	NA
FBgn0029746	CG15465	None	108.76	0.0906973	0.21478	0.173875	0.53518
FBgn0052196	CG32196	None	67.4623	0.0906758	0.134437	0.170675	0.530064
FBgn0010417	Taf6	TBP-associated factor 6	712.571	0.0905429	0.0809588	0.114568	0.429274
FBgn0039023	Nepl14	Neprilysin-like 14	160.454	0.0905179	0.184747	0.187841	0.55529
FBgn0034511	GNBP-like3	GNBP-like 3	310.77	0.0903622	0.190729	0.187348	0.554518
FBgn0263846	CG43707	None	61.9513	0.0903196	0.168161	0.18745	0.554574
FBgn0050403	CG30403	None	136.15	0.0903154	0.122974	0.163904	0.518688
FBgn0050413	CG30413	None	10.7578	0.0902813	0.319467	0.0656392	0.308828
FBgn0005427	ewg	erect wing	502.095	0.0901952	0.0863113	0.124874	0.447926
FBgn0039749	CG11498	None	6.06195	0.0901895	0.263163	0.123087	NA
FBgn0035360	CG1246	None	1000.05	0.0901532	0.149957	0.18155	0.545312
FBgn0262902	asRNA:CR43257	antisense RNA:CR43257	35.9152	0.0901499	0.190829	0.188022	0.55529
FBgn0038353	CG5399	None	4947.2	0.0901051	0.129528	0.16956	0.528128
FBgn0263258	chas	chascon	367.46	0.0900858	0.0923977	0.134119	0.466951
FBgn0032452	CG15484	None	19.1602	0.0900412	0.190165	0.18854	0.555854
FBgn0001321	knk	knickkopf	29.2927	0.0900055	0.192366	0.18809	0.55529
FBgn0035092	Nplp1	Neuropeptide-like precursor 1	199.256	0.0898577	0.134788	0.174081	0.535288
FBgn0064225	RpL5	Ribosomal protein L5	26753.5	0.089833	0.079517	0.114664	0.429274
FBgn0037410	Osi2	Osiris 2	17.6066	0.0897199	0.231819	0.159991	0.513113
FBgn0031453	Bacc	Bacchus	4616.66	0.0896629	0.0790084	0.114365	0.429181
FBgn0030099	CG12056	None	125.257	0.0892886	0.11558	0.161977	0.516234
FBgn0265096	asRNA:CR44201	antisense RNA:CR44201	7.63404	0.089139	0.246889	0.143796	0.485993
FBgn0030391	Rab40	Rab40	546.409	0.0891018	0.0866706	0.129798	0.457865
FBgn0001255	ImpE3	Ecdysone-inducible gene E3	9.32645	0.0890347	0.21243	0.180293	0.54398
FBgn0266430	CG45060	None	22.7427	0.088974	0.21962	0.17426	0.535288
FBgn0263975	CR43727	None	32.7993	0.0889479	0.174395	0.193427	0.561593
FBgn0035415	CG14966	None	122.341	0.0889201	0.128871	0.1738	0.53518
FBgn0265991	Zasp52	Z band alternatively spliced PDZ-motif protein 52	4017.59	0.0888924	0.116949	0.164744	0.519511
FBgn0025836	RhoGAP1A	Rho GTPase activating protein at 1A	830.369	0.0888843	0.0751967	0.109739	0.419076
FBgn0033304	Cyp6a13	Cyp6a13	401.575	0.088862	0.168381	0.192876	0.561365
FBgn0085201	CG34172	None	207.919	0.0888265	0.133079	0.177048	0.5389
FBgn0033303	Cyp6a15Psi	Cyp6a15Psi	4.96673	0.088802	0.24932	0.141507	NA
FBgn0015949	hrg	hiiragi	838.674	0.088731	0.073136	0.105843	0.410594
FBgn0001257	ImpL2	Ecdysone-inducible gene L2	2074.73	0.0887006	0.146084	0.185244	0.550965
FBgn0032167	CG5853	None	785.398	0.0885866	0.10875	0.158666	0.510736
FBgn0037181	CG11370	None	60.5966	0.0885797	0.250964	0.139929	0.478917
FBgn0267029	lncRNA:CR45473	long non-coding RNA:CR45473	43.4131	0.0885599	0.164642	0.193158	0.561374
FBgn0024365	CG12773	None	1324.72	0.0885563	0.0808032	0.122096	0.442578
FBgn0030694	CG15602	None	262.151	0.0885472	0.0983292	0.147821	0.49346
FBgn0261797	Dhc64C	Dynein heavy chain 64C	1138.02	0.0884966	0.0725766	0.105482	0.409636
FBgn0001202	hook	hook	519.28	0.0884136	0.0647454	0.0862069	0.365713
FBgn0085480	CG34451	None	6.31029	0.0883362	0.24811	0.143813	0.485993
FBgn0040323	GNBP1	Gram-negative bacteria binding protein 1	191.079	0.0883188	0.1456	0.186505	0.553052
FBgn0028343	Ankle2	Ankyrin repeat and LEM domain containing 2	1413.19	0.0882708	0.0799542	0.121677	0.442494
FBgn0040334	Tsp3A	Tetraspanin 3A	152.721	0.0880925	0.103214	0.155155	0.505688
FBgn0024734	PRL-1	PRL-1 phosphatase	1603.06	0.0880172	0.0694506	0.0998886	0.399473
FBgn0050271	CG30271	None	13.4413	0.0879924	0.217836	0.178536	0.542197
FBgn0032382	Mal-B2	Maltase B2	1687.67	0.0879131	0.168003	0.196384	0.566491
FBgn0265140	Meltrin	Meltrin	602.626	0.0878334	0.0913021	0.141846	0.482169
FBgn0039544	CG12877	None	873.949	0.0878163	0.0760756	0.115814	0.43226
FBgn0051158	Efa6	Exchange factor for Arf 6	701.946	0.0878157	0.0766996	0.117113	0.434614
FBgn0286567	gry	gryzun	776.023	0.0878133	0.0706884	0.103693	0.406526
FBgn0029769	frma	fra mauro	888.885	0.087753	0.189399	0.196493	0.566498
FBgn0259202	CG42306	None	1048.34	0.0876439	0.0845332	0.132357	0.463451
FBgn0032363	Dlg5	Discs large 5	649.349	0.0876341	0.0753671	0.115046	0.430226
FBgn0041182	Tep2	Thioester-containing protein 2	1365.75	0.0876328	0.151214	0.191971	0.560023
FBgn0026755	Ugt37B1	UDP-glycosyltransferase family 37 member B1	20.732	0.0876044	0.24775	0.145612	0.489597
FBgn0030640	CG6294	None	557.535	0.0875767	0.122825	0.174855	0.535839
FBgn0033474	CG1407	None	581.409	0.0875641	0.0929771	0.145259	0.489179
FBgn0035234	CG12003	None	5.12822	0.087542	0.234417	0.161911	NA
FBgn0086710	RpL30	Ribosomal protein L30	9580.77	0.0873945	0.071437	0.107119	0.414342
FBgn0027493	AdSS	Adenylosuccinate Synthetase	3866	0.087393	0.0791951	0.123824	0.44601
FBgn0025390	Mur2B	Mucin related 2B	662.145	0.0873829	0.204933	0.190608	0.558487
FBgn0033178	CG11127	None	347.374	0.0872916	0.128258	0.180022	0.543317
FBgn0028956	mthl3	methuselah-like 3	96.6526	0.0872228	0.134039	0.184199	0.549201
FBgn0039154	Npc2f	Niemann-Pick type C-2f	138.174	0.0871021	0.160962	0.197772	0.56835
FBgn0012051	CalpA	Calpain-A	441.674	0.0870899	0.108991	0.165166	0.51989
FBgn0036612	CG4998	None	23.5252	0.0870509	0.278669	0.109528	0.418718
FBgn0039204	CG6607	None	239.91	0.0870296	0.101803	0.158141	0.510084
FBgn0031516	CG9663	None	294.841	0.086995	0.105904	0.162566	0.517187
FBgn0267733	lncRNA:CR46064	long non-coding RNA:CR46064	108.578	0.0868113	0.148443	0.194003	0.562047
FBgn0263511	Vsx1	Visual system homeobox 1	5.61269	0.0867394	0.232823	0.165626	NA
FBgn0264793	lncRNA:CR44023	long non-coding RNA:CR44023	1.56882	0.0867116	0.336107	0.0497118	NA
FBgn0041582	tamo	tamo	873.77	0.0867056	0.0777641	0.123852	0.44601
FBgn0260768	CG42566	None	90.3712	0.0866227	0.138745	0.189589	0.556644
FBgn0022224	ubl	ubiquitin like	175.99	0.0866158	0.120825	0.177348	0.539662
FBgn0001256	ImpL1	Ecdysone-inducible gene L1	11.7105	0.0865982	0.343611	0.0428326	0.23769
FBgn0043069	MESK4	Misexpression suppressor of KSR 4	197.196	0.0865624	0.313187	0.0725324	0.327991
FBgn0011648	Mad	Mothers against dpp	1025.82	0.0865205	0.0926027	0.149234	0.495269
FBgn0030314	CG11696	None	487.632	0.0865076	0.0818277	0.13247	0.463458
FBgn0267611	lncRNA:CR45949	long non-coding RNA:CR45949	7.28342	0.0864454	0.244781	0.151545	0.499369
FBgn0086706	pix	pixie	3743.66	0.0864341	0.0624659	0.0868401	0.367816
FBgn0030617	CG9095	None	32.6703	0.0863881	0.17773	0.203063	0.573966
FBgn0030103	Obp8a	Odorant-binding protein 8a	6.05321	0.0863593	0.252545	0.14193	NA
FBgn0052311	zormin	zormin	1176.45	0.0863307	0.13317	0.187362	0.554518
FBgn0003060	CG9757	None	48.0269	0.0862946	0.250517	0.144602	0.487735
FBgn0034350	CG5189	None	219.406	0.0862846	0.105364	0.165086	0.51989
FBgn0023178	Pdf	Pigment-dispersing factor	27.8747	0.0862315	0.19163	0.201128	0.572368
FBgn0011476	l(3)neo43	lethal (3) neo43	146.462	0.086222	0.107684	0.167647	0.524755
FBgn0262029	d	dachs	19.2979	0.0862135	0.192653	0.20082	0.572343
FBgn0038619	CG7685	None	119.236	0.0862103	0.122018	0.180001	0.543317
FBgn0037747	Naa80	N(alpha)-acetyltransferase 80	423.024	0.0861629	0.0752224	0.120777	0.441295
FBgn0085322	CG34293	None	108.781	0.086125	0.126188	0.183462	0.548131
FBgn0033539	Git	G protein-coupled receptor kinase interacting ArfGAP	400.008	0.0860704	0.0751754	0.121062	0.441295
FBgn0085431	CG34402	None	15.8781	0.0860689	0.190688	0.202022	0.572869
FBgn0033108	CG15236	None	59.6828	0.0860068	0.15617	0.200562	0.57218
FBgn0030846	CG12992	None	1.56419	0.0860028	0.333582	0.0519124	NA
FBgn0026760	Tehao	Tehao	67.0883	0.085983	0.181818	0.204307	0.575177
FBgn0036466	CG18581	None	2.40621	0.0859675	0.306468	0.0798042	NA
FBgn0000152	Axs	Abnormal X segregation	231.138	0.0859247	0.09222	0.151321	0.499224
FBgn0036260	Rh7	Rhodopsin 7	10.7183	0.0858935	0.216868	0.185283	0.550965
FBgn0266724	Trs20	TRAPP subunit 20	137.321	0.0858778	0.115094	0.17585	0.536781
FBgn0026570	CG5704	None	158.735	0.0858663	0.110781	0.172103	0.532627
FBgn0261274	Ero1L	Endoplasmic reticulum oxidoreductin-1-like	850.906	0.0858111	0.0880961	0.145894	0.490237
FBgn0031008	CG8010	None	823.745	0.0857437	0.0863157	0.143416	0.485266
FBgn0283508	nw	narrow	14.6311	0.085599	0.308394	0.0778743	0.343999
FBgn0036979	CG13247	None	2.96088	0.0855558	0.261667	0.131837	NA
FBgn0030998	CG14195	None	91.8681	0.0854039	0.179798	0.206695	0.576928
FBgn0035714	CG8549	None	463.563	0.0853755	0.0932754	0.155171	0.505688
FBgn0266212	asRNA:CR44907	antisense RNA:CR44907	3.10801	0.0853677	0.304608	0.0820714	NA
FBgn0031474	CG2991	None	663.745	0.0853587	0.095721	0.158385	0.510255
FBgn0010263	Rbp9	RNA-binding protein 9	828.656	0.0853204	0.122286	0.184047	0.549114
FBgn0263046	CG43341	None	19.7099	0.0853108	0.224797	0.178498	0.542197
FBgn0033135	Tsp42En	Tetraspanin 42En	29.1994	0.0852823	0.17912	0.207211	0.577114
FBgn0031006	rictor	rapamycin-insensitive companion of Tor	791.435	0.0852653	0.0860793	0.145154	0.489133
FBgn0034397	CG15082	None	6.93617	0.0851151	0.214951	0.189383	0.556498
FBgn0267081	asRNA:CR45525	antisense RNA:CR45525	3.68159	0.0851072	0.308343	0.0780959	NA
FBgn0038194	Cyp6d5	Cyp6d5	2474.01	0.0850751	0.158382	0.205152	0.575844
FBgn0038820	CG4000	None	739.412	0.0850533	0.158693	0.205342	0.575844
FBgn0039684	Obp99d	Odorant-binding protein 99d	3.99812	0.0850128	0.283784	0.105824	NA
FBgn0052666	Drak	Death-associated protein kinase related	1046.21	0.0850106	0.0708181	0.115306	0.430748
FBgn0037975	CG3397	None	319.948	0.0849881	0.196128	0.203587	0.574675
FBgn0034184	CG9646	None	761.788	0.0849546	0.0979361	0.162879	0.517872
FBgn0032474	DnaJ-H	DnaJ homolog	786.273	0.0849251	0.0866014	0.14751	0.493215
FBgn0031196	Cluap1	Clusterin associated protein 1	4.51311	0.084838	0.248991	0.149311	NA
FBgn0029789	PGAP1	Post-GPI attachment to proteins 1	340.888	0.0847702	0.0914778	0.155454	0.505839
FBgn0039430	CG5455	None	863.812	0.0847614	0.121174	0.18565	0.551743
FBgn0267001	Ten-a	Tenascin accessory	151.523	0.084634	0.131036	0.193246	0.561374
FBgn0028577	hfp	half pint	1723.36	0.0845748	0.0602088	0.0867565	0.367607
FBgn0026563	CG1979	None	25.6872	0.0844858	0.235751	0.167249	0.52429
FBgn0036365	cmb	combover	828.046	0.0844639	0.0917203	0.157179	0.508431
FBgn0052241	CG32241	None	13.8119	0.084435	0.258892	0.137187	0.473449
FBgn0020385	pug	pugilist	3039.72	0.0844094	0.16413	0.209471	0.580753
FBgn0040732	CG16926	None	2430.55	0.0844067	0.147768	0.203732	0.574675
FBgn0250789	alpha-Spec	alpha Spectrin	2814.57	0.084295	0.106511	0.175058	0.535988
FBgn0052436	CG32436	None	6.34509	0.0842745	0.285178	0.104923	0.409157
FBgn0039207	CG5789	None	1469.96	0.0842167	0.0721564	0.122001	0.442578
FBgn0032140	CG13117	None	210.331	0.0842078	0.153649	0.207102	0.577114
FBgn0004611	Plc21C	Phospholipase C at 21C	663.644	0.0841774	0.0729342	0.124047	0.44626
FBgn0259685	crb	crumbs	686.866	0.0841642	0.0811091	0.141457	0.481684
FBgn0030439	CG12716	None	49.5247	0.0841587	0.307117	0.0797757	0.349517
FBgn0261086	Syt14	Synaptotagmin 14	12.0717	0.0841579	0.213425	0.193702	0.562017
FBgn0001186	Hex-A	Hexokinase A	2656.21	0.0841269	0.102683	0.17193	0.532627
FBgn0038676	CG6026	None	6.54374	0.0840875	0.316448	0.0694434	0.320386
FBgn0030892	CG7206	None	538.134	0.0840253	0.0707883	0.119428	0.439396
FBgn0264291	Det	Deterin	178.232	0.0840137	0.140703	0.201822	0.572869
FBgn0035777	CG8563	None	11.8843	0.0840049	0.241294	0.161129	0.514586
FBgn0035372	CG12093	None	471.619	0.0839944	0.0700334	0.117627	0.435798
FBgn0038526	CG14327	None	4.4719	0.0839875	0.270749	0.122806	NA
FBgn0033582	CG9084	None	164.485	0.0839393	0.15149	0.207382	0.577114
FBgn0039498	CG17991	None	1.43096	0.0837822	0.347844	0.0378409	NA
FBgn0028484	Ack	Activated Cdc42 kinase	621.531	0.0836716	0.0700848	0.119154	0.438991
FBgn0085260	CG34231	None	52.1595	0.0836512	0.160199	0.211652	0.58483
FBgn0030693	CG8974	None	1647.95	0.08365	0.0757297	0.132812	0.463909
FBgn0039908	Asator	Asator	421.098	0.0835521	0.083541	0.148665	0.494915
FBgn0037911	CG10898	None	231.429	0.0835195	0.0888794	0.15745	0.508777
FBgn0035228	CG12091	None	2208.11	0.0834926	0.0713977	0.123291	0.445186
FBgn0035440	CG14969	None	439.707	0.0834864	0.0727469	0.126643	0.4518
FBgn0032402	PLCXD	Phosphatidylinositol-specific phospholipase C X domain containing	242.739	0.0834676	0.174119	0.214511	0.5884
FBgn0030051	spirit	Serine Protease Immune Response Integrator	177.395	0.0834359	0.233991	0.172009	0.532627
FBgn0264962	Pcf11	Pcf11 cleavage and polyadenylation factor subunit	1303.52	0.0834274	0.0803695	0.143416	0.485266
FBgn0037239	Sfxn1-3	Sideroflexin 1/3	1381.73	0.0834054	0.0953233	0.166801	0.523191
FBgn0085242	CG34213	None	67.3261	0.0832683	0.137858	0.203498	0.574675
FBgn0051199	CG31199	None	220.109	0.0832355	0.161847	0.213845	0.588006
FBgn0040211	hgo	homogentisate 1,2-dioxygenase	265.858	0.0832355	0.166909	0.214863	0.588536
FBgn0265541	CR44391	None	11.6495	0.0832321	0.204322	0.204482	0.575203
FBgn0040553	CG14374	None	10.669	0.0831882	0.263631	0.133083	0.464554
FBgn0014396	tim	timeless	1270.76	0.0831876	0.144299	0.207343	0.577114
FBgn0265413	CG44325	None	674.307	0.0831839	0.151943	0.210828	0.58361
FBgn0033170	sPLA2	secretory Phospholipase A2	170.347	0.0831041	0.160871	0.214156	0.5884
FBgn0261261	plx	pollux	437.684	0.0830398	0.0924353	0.164754	0.519511
FBgn0083981	RunxA	Runt related A	3.84907	0.0829352	0.251054	0.150264	NA
FBgn0265380	asRNA:CR44321	antisense RNA:CR44321	16.8247	0.082902	0.226721	0.182605	0.54745
FBgn0260439	Pp2A-29B	Protein phosphatase 2A at 29B	2947.3	0.0828998	0.0465387	0.0449588	0.244417
FBgn0000808	gd	gastrulation-defective	77.4318	0.0827441	0.135507	0.204459	0.575203
FBgn0039454	CG14247	None	1.92231	0.0826261	0.325184	0.0597377	NA
FBgn0015269	Nf1	Neurofibromin 1	339.678	0.0825869	0.0909816	0.164891	0.51966
FBgn0028421	Kap3	Kinesin associated protein 3	661.599	0.082547	0.0883657	0.161254	0.514586
FBgn0050011	gem	gemini	415.424	0.0825283	0.139573	0.207781	0.577717
FBgn0035165	CG13887	None	2695.88	0.0825183	0.0964243	0.17234	0.533064
FBgn0033987	ckn	caskin	284.793	0.0824825	0.116452	0.192246	0.56027
FBgn0034840	CG3124	None	2.84762	0.0824692	1.23921	NA	NA
FBgn0037204	CG11131	None	71.0958	0.0824642	0.249895	0.152768	0.501524
FBgn0002121	l(2)gl	lethal (2) giant larvae	1514.24	0.0824603	0.0958655	0.171932	0.532627
FBgn0027544	CG2217	None	102.026	0.0824493	0.168873	0.218415	0.595069
FBgn0034959	Xxylt	Xyloside xylosyltransferase	244.74	0.0824114	0.0940819	0.169912	0.528609
FBgn0040096	lectin-33A	lectin-33A	8.2605	0.0823323	0.210739	0.201971	0.572869
FBgn0020503	CLIP-190	Cytoplasmic linker protein 190	1460.03	0.0822956	0.102722	0.180505	0.544077
FBgn0038952	CG7069	None	5.43691	0.0822795	0.261188	0.137797	NA
FBgn0037720	CG8312	None	587.976	0.0822176	0.0727437	0.132377	0.463451
FBgn0041629	Hexo2	Hexosaminidase 2	486.184	0.0819844	0.123119	0.199703	0.571036
FBgn0036226	CG7252	None	14.9766	0.0819722	0.214454	0.199411	0.570729
FBgn0003174	pwn	pawn	23.987	0.0819591	0.231711	0.178682	0.542274
FBgn0034755	CG3746	None	30.7435	0.0819509	0.180687	0.220149	0.597306
FBgn0052625	CG32625	None	119.883	0.0819483	0.128698	0.203771	0.574675
FBgn0264678	lncRNA:CR43963	long non-coding RNA:CR43963	6.26193	0.0819365	0.224523	0.187968	0.55529
FBgn0052603	CG32603	None	8.14302	0.0819242	0.258206	0.142436	0.483172
FBgn0264750	CG44008	None	1809.74	0.0818911	0.132888	0.206743	0.576928
FBgn0265623	Su(z)2	Suppressor of zeste 2	159.324	0.0818415	0.111706	0.191254	0.559078
FBgn0053542	upd3	unpaired 3	93.3335	0.0818192	0.209601	0.204716	0.575203
FBgn0041710	yellow-f	yellow-f	67.9227	0.0816916	0.190147	0.218416	0.595069
FBgn0034475	Obp56h	Odorant-binding protein 56h	17.969	0.0816526	0.20216	0.211559	0.584724
FBgn0031010	CG8028	None	114.038	0.0816509	0.161869	0.220672	0.598018
FBgn0012042	AttA	Attacin-A	1141.75	0.0816451	0.289519	0.10208	0.403652
FBgn0033588	CG13228	None	3.5726	0.0816437	0.317819	0.067939	NA
FBgn0036745	CG7484	None	251.207	0.0816387	0.0879221	0.164947	0.51966
FBgn0051296	CG31296	None	7.69041	0.0815956	0.25276	0.150532	0.498158
FBgn0031344	CG7420	None	230.042	0.0815005	0.0785596	0.148878	0.494915
FBgn0003862	trx	trithorax	561.546	0.0814923	0.0999209	0.181339	0.544984
FBgn0039609	Nepl17	Neprilysin-like 17	92.0611	0.0814738	0.212983	0.202514	0.573765
FBgn0030159	CG9689	None	36.0008	0.0813239	0.212157	0.203841	0.574675
FBgn0031689	Cyp28d1	Cyp28d1	1232.2	0.0813233	0.180922	0.22266	0.600452
FBgn0036988	CG5262	None	235.792	0.081319	0.106226	0.188715	0.556176
FBgn0033753	Cyp301a1	Cyp301a1	35.6052	0.0812976	0.181383	0.222676	0.600452
FBgn0264906	lncRNA:CR44097	long non-coding RNA:CR44097	13.4226	0.0812834	0.29195	0.099341	0.398071
FBgn0262563	CG43103	None	228.811	0.0812457	0.163339	0.222757	0.600452
FBgn0035142	Hipk	Homeodomain interacting protein kinase	697.071	0.0811341	0.0783679	0.150251	0.497411
FBgn0037963	Cad87A	Cadherin 87A	451.745	0.0811031	0.105949	0.189491	0.556606
FBgn0259992	CG42489	None	30.5333	0.0810794	0.178062	0.224108	0.60214
FBgn0030091	CG7065	None	275.134	0.0810336	0.0968284	0.180008	0.543317
FBgn0036842	Ugt316A1	UDP-glycosyltransferase family 316 member A1	538.406	0.081032	0.0912451	0.172795	0.534007
FBgn0028990	Spn27A	Serpin 27A	983.074	0.0810045	0.103455	0.187484	0.554574
FBgn0022097	Vha36-1	Vacuolar H[+] ATPase 36kD subunit 1	2224.59	0.0809372	0.0592794	0.0979473	0.394258
FBgn0032467	CG9934	None	1022.27	0.0808123	0.0873329	0.168088	0.525515
FBgn0085298	CG34269	None	2.52263	0.0808035	0.289889	0.102328	NA
FBgn0039084	CG10175	None	57.9773	0.0807249	0.170316	0.225887	0.603794
FBgn0033355	CG13748	None	4.39178	0.0807	0.24481	0.163576	NA
FBgn0033598	Cpr47Eb	Cuticular protein 47Eb	6.68431	0.0805466	0.270224	0.128369	0.454873
FBgn0066293	CheB42b	Chemosensory protein B 42b	15.7171	0.0805345	0.22094	0.196437	0.566491
FBgn0031885	Mnn1	Menin 1	567.882	0.0804536	0.0972009	0.183321	0.547863
FBgn0036195	Dnai2	dynein, axonemal, intermediate chain 2	2.27199	0.0804481	0.306784	0.0813287	NA
FBgn0040730	CG15127	None	42.666	0.0804154	0.170527	0.22724	0.605991
FBgn0003254	rib	ribbon	34.3865	0.0803966	0.233866	0.17977	0.543317
FBgn0264693	ens	ensconsin	2567.86	0.080382	0.0695388	0.132632	0.463458
FBgn0086784	stmA	stambha A	969.738	0.0803414	0.067217	0.126217	0.451034
FBgn0052442	Arv1	ACAT-related protein required for viability 1	152.561	0.0802542	0.109237	0.196727	0.567022
FBgn0052576	CG32576	None	154.37	0.0802325	0.115135	0.2019	0.572869
FBgn0032637	CG5050	None	4.50346	0.0802101	0.278922	0.117174	NA
FBgn0016930	Dyrk2	Dual-specificity tyrosine phosphorylation-regulated kinase 2	388.265	0.0800949	0.102986	0.191489	0.559379
FBgn0052280	CG32280	None	335.705	0.0799821	0.126376	0.211498	0.584707
FBgn0024329	Mekk1	Mekk1	1310.2	0.0799703	0.0723628	0.142087	0.482448
FBgn0035287	CG13937	None	128.196	0.0799324	0.131599	0.215144	0.588677
FBgn0032593	Trpgamma	Transient receptor potential cation channel gamma	23.0468	0.0798785	0.169555	0.229547	0.608381
FBgn0034451	TBCB	tubulin-binding cofactor B	517.245	0.0798708	0.10794	0.197435	0.567839
FBgn0033880	CG6553	None	14.205	0.0798476	0.318911	0.0664721	0.310919
FBgn0043535	Obp57a	Odorant-binding protein 57a	500.833	0.079822	0.131292	0.215482	0.588883
FBgn0038763	PIG-L	Phosphatidylinositol glycan anchor biosynthesis class L	705.689	0.0797834	0.0692298	0.134636	0.467686
FBgn0033124	Tsp42Ec	Tetraspanin 42Ec	633.782	0.0797815	0.119331	0.207407	0.577114
FBgn0044050	Ilp3	Insulin-like peptide 3	25.9418	0.0797095	0.179949	0.229561	0.608381
FBgn0029663	CG10804	None	25.1303	0.0796833	0.173086	0.230441	0.608914
FBgn0264982	lncRNA:CR44133	long non-coding RNA:CR44133	73.2397	0.0796297	0.187978	0.227472	0.606148
FBgn0033188	Drat	Death resistor Adh domain containing target	1425.93	0.0796295	0.140905	0.221908	0.599801
FBgn0033827	CG17047	None	3.43248	0.0795622	0.266578	0.134883	NA
FBgn0003965	v	vermilion	414.777	0.0795185	0.182083	0.229887	0.608381
FBgn0037547	CG7910	None	3645.92	0.0795101	0.171222	0.231222	0.610072
FBgn0011834	Ser6	Serine protease 6	174.599	0.0794132	0.145118	0.224998	0.603301
FBgn0034354	GstE11	Glutathione S transferase E11	215.792	0.0793966	0.13903	0.222032	0.599801
FBgn0034365	CG5335	None	518.025	0.07924	0.0754044	0.15311	0.501722
FBgn0260860	Bet5	Blocked early in transport 5	164.35	0.0792184	0.0949353	0.186801	0.553623
FBgn0267002	unc-104	uncoordinated-104	545.985	0.0792022	0.0936647	0.185264	0.550965
FBgn0011584	Trp1	Translocation protein 1	1393.59	0.0791636	0.0801326	0.163673	0.518645
FBgn0037548	CG7900	None	231.204	0.0790809	0.152087	0.229442	0.608381
FBgn0036937	Ir76b	Ionotropic receptor 76b	9.95539	0.0789549	0.210717	0.213233	0.587185
FBgn0051922	CG31922	None	36.7044	0.078942	0.152656	0.230298	0.608819
FBgn0004456	mew	multiple edematous wings	284.58	0.0788484	0.116365	0.209735	0.581336
FBgn0032817	CG10631	None	422.473	0.0788423	0.0761981	0.156952	0.50828
FBgn0034743	RpS16	Ribosomal protein S16	13223.5	0.0788166	0.0931345	0.186559	0.553059
FBgn0034543	galla-1	galla-1	408.363	0.0787769	0.0940973	0.188014	0.55529
FBgn0004403	RpS14a	Ribosomal protein S14a	9069.67	0.0787501	0.0924052	0.185933	0.552122
FBgn0037166	CG11426	None	232.525	0.0787489	0.132355	0.221349	0.599093
FBgn0023550	FarO	Fatty acyl-CoA reductase in oenocytes	168.883	0.0786759	0.132373	0.221718	0.599788
FBgn0051789	CG31789	None	3.51812	0.0785593	0.254315	0.154307	NA
FBgn0002626	RpL32	Ribosomal protein L32	12277	0.07854	0.0840542	0.174218	0.535288
FBgn0267366	mil	milkah	1.70197	0.0785317	0.345334	0.0372185	NA
FBgn0038195	CG3061	None	1191.38	0.0785131	0.0581833	0.104351	0.407761
FBgn0032773	fon	fondue	5343.41	0.0785011	0.200204	0.224612	0.60274
FBgn0262579	Sarm	Sterile alpha and Armadillo motif	3841.01	0.0784498	0.106329	0.203106	0.573966
FBgn0038246	CG14853	None	66.1682	0.0784022	0.160241	0.234991	0.614411
FBgn0031304	TBC1D23	TBC1 domain family member 23	723.436	0.0783787	0.0686685	0.139925	0.478917
FBgn0026376	Rgl	Ral guanine nucleotide dissociation stimulator-like	315.954	0.0783134	0.102306	0.199837	0.571036
FBgn0040056	CG17698	None	763.305	0.0783111	0.0630017	0.122475	0.443138
FBgn0261599	RpS29	Ribosomal protein S29	15844.3	0.0782863	0.0685411	0.140017	0.478994
FBgn0033524	Cyp49a1	Cyp49a1	55.228	0.0781389	0.16607	0.237134	0.617518
FBgn0035438	PHGPx	PHGPx	3457.89	0.0780593	0.123087	0.21871	0.595714
FBgn0085279	CG34250	None	62.6285	0.0780396	0.147613	0.232675	0.611394
FBgn0260722	lncRNA:CR42549	long non-coding RNA:CR42549	290.216	0.0780282	0.106806	0.205727	0.576049
FBgn0030376	CG2750	None	1.55414	0.0779453	0.316447	0.0692691	NA
FBgn0050016	CG30016	None	81.697	0.077942	0.152645	0.23505	0.614416
FBgn0000286	Cf2	Chorion factor 2	664.241	0.0779306	0.091334	0.188765	0.556176
FBgn0032162	CG4592	None	243.721	0.0778564	0.101861	0.201755	0.572869
FBgn0286723	hll	heimdall	112.858	0.0778231	0.222895	0.20216	0.572956
FBgn0032025	CG7778	None	665.523	0.0777751	0.11213	0.211745	0.584937
FBgn0265715	lncRNA:CR44522	long non-coding RNA:CR44522	4.83799	0.0777741	0.280407	0.118028	NA
FBgn0267164	asRNA:CR45604	antisense RNA:CR45604	89.3068	0.0777421	0.184278	0.236769	0.617472
FBgn0046685	Wsck	Wsck	362.033	0.0776586	0.11537	0.21499	0.588677
FBgn0259164	CG42269	None	47.2263	0.0775875	0.180914	0.238481	0.618272
FBgn0040528	CG15864	None	12.5155	0.0775486	0.225778	0.199025	0.570269
FBgn0038889	Fancm	Fanconi anemia group M helicase	258.962	0.0774048	0.103712	0.206005	0.576049
FBgn0001134	Grd	Glycine receptor	6.49699	0.0773939	0.232657	0.189524	0.556606
FBgn0036046	Ilp2	Insulin-like peptide 2	30.6878	0.0773879	0.16202	0.240104	0.6208
FBgn0000247	ca	claret	675.235	0.0772522	0.0628363	0.127017	0.452096
FBgn0267651	pre-mod(mdg4)-O	None	45.2291	0.0772394	0.250257	0.163169	0.518189
FBgn0010352	Nc73EF	Neural conserved at 73EF	6505.04	0.0772141	0.11754	0.218969	0.5958
FBgn0263390	Nha2	Na[+]/H[+] hydrogen antiporter 2	311.311	0.077207	0.136608	0.231458	0.610544
FBgn0036194	Dph1	Diphthamide biosynthesis 1	373.622	0.0771744	0.0880861	0.188072	0.55529
FBgn0034491	Hsl	Hormone-sensitive lipase	897.348	0.0771521	0.075821	0.164907	0.51966
FBgn0015924	crq	croquemort	1832.95	0.0771495	0.0779867	0.169774	0.528609
FBgn0011225	jar	jaguar	1551.85	0.0771144	0.0972393	0.200602	0.57218
FBgn0031597	CG17612	None	182.287	0.0769942	0.120157	0.222054	0.599801
FBgn0035999	CG3552	None	239.838	0.0769831	0.101524	0.206016	0.576049
FBgn0262484	CG43074	None	798.531	0.076973	0.108873	0.213118	0.587063
FBgn0083986	CG34150	None	118.736	0.0769358	0.112469	0.216393	0.59076
FBgn0035871	BI-1	Bax Inhibitor-1	1916.31	0.0769356	0.115476	0.21882	0.595714
FBgn0264469	asRNA:CR43877	antisense RNA:CR43877	3.36897	0.07693	0.302893	0.0874322	NA
FBgn0024273	WASp	WASp	777.849	0.0769112	0.0769415	0.168754	0.526549
FBgn0266685	asRNA:CR45175	antisense RNA:CR45175	46.9645	0.0768962	0.280173	0.119392	0.439396
FBgn0032901	sky	skywalker	1076.21	0.0768774	0.108594	0.213374	0.587313
FBgn0032524	Hacd2	3-hydroxyacyl-CoA dehydratase 2	276.012	0.0768656	0.103435	0.208586	0.579374
FBgn0266669	Sec3	Secretory 3	456.791	0.0767563	0.0727693	0.159532	0.512102
FBgn0031589	Naprt	Nicotinate phosphoribosyltransferase	678.789	0.0766752	0.0940471	0.199089	0.570269
FBgn0259680	Pkcdelta	Protein kinase C delta	362.776	0.07666	0.134031	0.232781	0.611394
FBgn0030926	psh	persephone	219.969	0.0766242	0.141965	0.237137	0.617518
FBgn0019940	Rh6	Rhodopsin 6	236.021	0.0766109	0.142341	0.237383	0.617652
FBgn0260642	Antp	Antennapedia	53.4609	0.0765981	0.157365	0.242935	0.623479
FBgn0028538	Sec71	Secretory 71	527.646	0.0764501	0.10848	0.21554	0.588883
FBgn0026076	UBL3	Ubiquitin like 3	688.903	0.0763699	0.0945293	0.201357	0.572486
FBgn0067622	LSm-4	Like Sm protein 4	178.551	0.0763446	0.148815	0.24149	0.621751
FBgn0259178	5PtaseI	5PtaseI	293.817	0.076332	0.0887971	0.19373	0.562017
FBgn0034094	Tsf3	Transferrin 3	99.3414	0.076301	0.170484	0.245848	0.626715
FBgn0086909	CG31751	None	337.787	0.0762981	0.0824025	0.183252	0.547851
FBgn0035690	CG10274	None	242.103	0.0762693	0.0885385	0.193687	0.562017
FBgn0026869	Thd1	Thd1	836.072	0.0762668	0.0774442	0.173366	0.534691
FBgn0034361	mRpS28	mitochondrial ribosomal protein S28	301.166	0.0762503	0.0886328	0.193933	0.562047
FBgn0032000	CG8372	None	391.402	0.076238	0.0767934	0.172068	0.532627
FBgn0030004	CG10958	None	55.2386	0.0762172	0.145836	0.24093	0.62124
FBgn0019936	RpS20	Ribosomal protein S20	12075.2	0.0761991	0.0698571	0.154588	0.504709
FBgn0039795	Spn100A	Serpin 100A	3.94909	0.0761965	0.308675	0.0795735	NA
FBgn0034072	Dg	Dystroglycan	646.145	0.0761527	0.0800104	0.179417	0.543288
FBgn0027836	Dgp-1	Dgp-1	1076.99	0.0761447	0.17519	0.246163	0.626922
FBgn0010622	DCTN3-p24	Dynactin 3, p24 subunit	232.567	0.0761415	0.0906692	0.197492	0.567849
FBgn0033638	CG9005	None	1111	0.0760559	0.0931698	0.201344	0.572486
FBgn0262364	CG43062	None	4.02122	0.0760474	0.255441	0.157722	NA
FBgn0025712	CG13920	None	109.782	0.076034	0.135579	0.236854	0.617472
FBgn0038659	EndoA	Endophilin A	773.134	0.0760271	0.0655	0.142162	0.482548
FBgn0000625	eyg	eyegone	19.127	0.075959	0.19533	0.238389	0.618272
FBgn0023458	Rbcn-3A	Rabconnectin-3A	1111.93	0.0759511	0.0694289	0.15468	0.504857
FBgn0037234	CG9795	None	609.187	0.0759505	0.0916135	0.199852	0.571036
FBgn0035246	CG13928	None	298.358	0.0759444	0.139447	0.239352	0.619754
FBgn0050456	CG30456	None	309.396	0.0758714	0.0963989	0.20636	0.576462
FBgn0039620	wat	waterproof	706.929	0.0758431	0.125621	0.231833	0.610895
FBgn0035099	CG6845	None	124.57	0.0758187	0.121824	0.229388	0.608381
FBgn0031816	Rchy1	Ring finger and CHY zinc finger domain containing 1	67.0224	0.0757212	0.146675	0.243785	0.625032
FBgn0029690	CG6414	None	6.79323	0.0757046	0.315372	0.0702962	0.322928
FBgn0266203	lncRNA:CR44898	long non-coding RNA:CR44898	29.475	0.0756398	0.193981	0.240674	0.621074
FBgn0028940	Cyp28a5	Cyp28a5	576.873	0.0755314	0.175608	0.248948	0.631119
FBgn0015011	AhcyL2	Adenosylhomocysteinase like 2	161.183	0.0754355	0.131758	0.237789	0.617652
FBgn0037933	Ho	Heme oxygenase	397.72	0.0753866	0.0901722	0.20098	0.572368
[truncated: 15,328 more rows]

## Sheet: Female 1mM 4h vs 0mM 4h
Table S8. RNA-seq analysis comparing gene expression between groups of Oregon-R females exposed to sodium arsenite. Adult females were exposed to 0 mM and 1.0 mM sodium arsenite for 1, 2, 4, 8, 24 or 48 hours prior to collection.
Condition: Female; 0 mM vs 1 mM sodium arsenite; 4 hr exposure
	sym	desc	baseMean	log2FoldChange	lfcSE	pvalue	padj
FBgn0266136	Gyc76C	Guanylyl cyclase at 76C	89.0221	42.1399	6.46823	1.25e-11	1.25e-09
FBgn0050160	CG30160	None	344.031	25.3467	2.63659	3.89e-22	5.35e-19
FBgn0085802	18SrRNA:CR41548	18S ribosomal RNA:CR41548	90.4354	19.5925	4.26708	1.11e-07	3.77e-06
FBgn0053861	His1:CG33861	His1:CG33861	119.871	6.52011	4.60305	3.68e-06	7.89e-05
FBgn0052865	lncRNA:alphagamma-element:CR32865	alphagamma-element:CR32865	152.312	5.27731	0.963888	2.21e-13	3.23e-11
FBgn0033204	CG2065	None	1195.74	4.76568	0.751327	6.04e-15	1.36e-12
FBgn0013772	Cyp6a8	Cytochrome P450-6a8	601.801	4.32766	0.637584	3.29e-15	8.42e-13
FBgn0010041	GstD5	Glutathione S transferase D5	310.717	4.27799	0.57893	6.09e-17	2.91e-14
FBgn0050489	Cyp12d1-p	Cyp12d1-p	1021.12	3.51372	0.369209	2.26e-23	6.17e-20
FBgn0037974	CG12224	None	460.279	3.27602	0.451384	7.68e-15	1.66e-12
FBgn0037936	CG6908	None	1044.84	3.24299	0.477528	2.18e-13	3.23e-11
FBgn0085246	CG34217	None	29.5786	3.01642	0.823105	7.48e-07	1.95e-05
FBgn0262146	MtnE	Metallothionein E	311.082	2.93107	0.519957	4.15e-10	2.75e-08
FBgn0263080	CG43348	None	530.517	2.92806	0.308203	9.68e-23	1.77e-19
FBgn0010038	GstD2	Glutathione S transferase D2	579.072	2.86829	0.516462	6.9e-10	4.2e-08
FBgn0013279	Hsp70Bc	Heat-shock-protein-70Bc	592.95	2.82624	0.920982	3.33e-06	7.28e-05
FBgn0265977	lncRNA:CR44756	long non-coding RNA:CR44756	12.075	2.77858	0.647809	1.7e-07	5.52e-06
FBgn0034480	CG16898	None	1142.66	2.74966	0.373494	8.69e-15	1.84e-12
FBgn0001230	Hsp68	Heat shock protein 68	1817.98	2.62428	0.637914	3.29e-07	9.77e-06
FBgn0063497	GstE3	Glutathione S transferase E3	1198.45	2.57697	0.314842	1.66e-17	9.6e-15
FBgn0013278	Hsp70Bb	Heat-shock-protein-70Bb	1645.03	2.56261	0.692504	1.12e-06	2.75e-05
FBgn0029831	CG5966	None	1291.79	2.54791	0.463089	1.01e-09	5.88e-08
FBgn0040256	Ugt35C1	UDP-glycosyltransferase family 35 member C1	248.257	2.51391	0.369306	4.54e-13	6.31e-11
FBgn0001224	Hsp23	Heat shock protein 23	2148.8	2.48315	0.581612	2.02e-07	6.49e-06
FBgn0010040	GstD4	Glutathione S transferase D4	41.8653	2.41947	0.571119	2.24e-07	7.02e-06
FBgn0035904	GstO3	Glutathione S transferase O3	1829.91	2.41371	0.301467	6.77e-17	3.09e-14
FBgn0039309	CG11891	None	719.847	2.39731	0.386444	1.88e-11	1.74e-09
FBgn0286723	hll	heimdall	112.858	2.34283	0.661945	1.86e-06	4.3e-05
FBgn0063493	GstE7	Glutathione S transferase E7	605.64	2.31175	0.244887	2.39e-22	3.76e-19
FBgn0039593	Sid	Stress induced DNase	102.042	2.30716	0.534926	1.63e-07	5.34e-06
FBgn0033592	CG13215	None	63.0223	2.28425	0.728196	5.09e-06	0.000104211
FBgn0030332	CG9360	None	284.795	2.21574	0.440943	7.56e-09	3.48e-07
FBgn0037724	Fst	Frost	1325.42	2.17454	0.388051	3.88e-10	2.6e-08
FBgn0263081	CG43349	None	1799.52	2.14596	0.179448	3.35e-34	3.69e-30
FBgn0053192	MtnD	Metallothionein D	127.955	2.10859	0.675596	5.66e-06	0.000113934
FBgn0053468	CG33468	None	55.6117	2.05445	0.495182	2.39e-07	7.42e-06
FBgn0000473	Cyp6a2	Cytochrome P450-6a2	1502.18	2.01304	0.421881	1.71e-08	7.13e-07
FBgn0053301	CG33301	None	198.889	2.0038	0.363474	4.21e-10	2.76e-08
FBgn0038957	CG7059	None	50.9302	1.9035	0.404672	1.89e-08	7.86e-07
FBgn0032401	Plzf	Promyelocytic leukemia zinc finger	80.7463	1.87179	0.220164	2.32e-19	1.96e-16
FBgn0033065	Cyp6w1	Cyp6w1	2519.74	1.87127	0.728011	2.23e-05	0.000368763
FBgn0034140	Lst	Limostatin	950.524	1.84024	0.294201	3.37e-12	3.79e-10
FBgn0003067	Pepck1	Phosphoenolpyruvate carboxykinase 1	6989.46	1.76526	0.454677	4.89e-07	1.38e-05
FBgn0029820	CG16721	None	1155.91	1.76426	0.186843	2.8e-23	6.17e-20
FBgn0031535	CG12795	None	1296.28	1.75205	0.324099	3.95e-10	2.63e-08
FBgn0005664	Crys	Crystallin	341.288	1.74666	0.277942	2.09e-12	2.58e-10
FBgn0003231	ref(2)P	refractory to sigma P	11617.7	1.72009	0.214681	6.83e-18	4.17e-15
FBgn0001234	lncRNA:Hsromega	Heat shock RNA omega	2135.58	1.67101	0.342476	5.51e-09	2.69e-07
FBgn0030261	CG15203	None	228.664	1.63725	0.356509	2.15e-08	8.87e-07
FBgn0033945	CG12868	None	376.513	1.59842	0.29409	2.62e-10	1.86e-08
FBgn0036419	CG13482	None	1434.1	1.59672	0.289791	1.71e-10	1.23e-08
FBgn0001223	Hsp22	Heat shock protein 22	2365.82	1.58719	0.707359	5.62e-05	0.000835084
FBgn0038074	Gnmt	Glycine N-methyltransferase	1046.03	1.5622	1.0447	0.00021674	0.00256336
FBgn0033787	CG13321	None	4583.9	1.56056	0.219751	5.19e-15	1.19e-12
FBgn0039310	CG11878	None	1197.86	1.55492	0.255431	5.15e-12	5.55e-10
FBgn0030013	GIIIspla2	Phospholipase A2 group III	776.78	1.538	0.25244	4.96e-12	5.44e-10
FBgn0037151	CG7130	None	226.819	1.5377	0.387855	3.28e-07	9.77e-06
FBgn0034160	CG5550	None	277.599	1.51553	0.56299	2.08e-05	0.000350369
FBgn0031971	Sirup	Starvation-upregulated protein	691.696	1.51224	0.269051	8.79e-11	6.86e-09
FBgn0265380	asRNA:CR44321	antisense RNA:CR44321	16.8247	1.50673	0.769941	0.000110495	0.00147135
FBgn0264961	asRNA:CR44130	antisense RNA:CR44130	25.4765	1.49122	0.769737	0.000117021	0.00154673
FBgn0014469	Cyp4e2	Cytochrome P450-4e2	1878.95	1.49015	0.253171	1.82e-11	1.71e-09
FBgn0033659	Damm	Death associated molecule related to Mch2 caspase	721.027	1.47967	0.229738	5.27e-13	7.25e-11
FBgn0039666	Diedel	Diedel	7.70016	1.47855	1.64887	0.000158498	0.00197432
FBgn0040319	Gclc	Glutamate-cysteine ligase catalytic subunit	1868.73	1.46302	0.182842	4.95e-18	3.4e-15
FBgn0001149	GstD1	Glutathione S transferase D1	11843.3	1.46205	0.20802	9.03e-15	1.87e-12
FBgn0031701	TotM	Turandot M	193.594	1.45612	1.18184	0.00032408	0.00360396
FBgn0015037	Cyp4p1	Cytochrome P450-4p1	1032.93	1.45388	0.451964	4.95e-06	0.000101519
FBgn0037684	Srr	Serine racemase	147.72	1.44308	0.272616	5.99e-10	3.74e-08
FBgn0038790	MtnC	Metallothionein C	565.856	1.43897	0.589121	4.14e-05	0.000644748
FBgn0034247	CG6484	None	3983.93	1.42982	0.278021	1.38e-09	7.8e-08
FBgn0033980	Cyp6a20	Cyp6a20	492.614	1.41698	0.346571	2.15e-07	6.8e-06
FBgn0036225	CG5883	None	31.1594	1.41614	0.524739	2.24e-05	0.000371158
FBgn0034279	CG18635	None	173.27	1.37868	0.325504	1.22e-07	4.12e-06
FBgn0019890	Smg5	Smg5 nonsense mediated mRNA decay factor	1268.73	1.37781	0.182613	2.3e-16	7.44e-14
FBgn0038484	CG5246	None	115.327	1.37383	0.390574	2.01e-06	4.62e-05
FBgn0039759	CG9733	None	18.7252	1.36958	0.898699	0.000290577	0.003278
FBgn0033355	CG13748	None	4.39178	1.3636	1.15524	0.000409851	0.00438943
FBgn0033226	puml	pummelig	2013.71	1.35382	0.233704	4.1e-11	3.5e-09
FBgn0029766	CG15784	None	14334.9	1.33721	0.409109	4.82e-06	9.97e-05
FBgn0031263	Tspo	Translocator protein	2520.8	1.33464	0.221813	1.11e-11	1.16e-09
FBgn0034628	Acox57D-p	acyl-Coenzyme A oxidase at 57D proximal	940.395	1.33317	0.169553	2.24e-17	1.23e-14
FBgn0038516	P5cr-2	Pyrroline-5-carboxylate reductase-like 2	298.869	1.32804	0.288482	2.56e-08	1.05e-06
FBgn0010039	GstD3	Glutathione S transferase D3	380.849	1.32685	0.280373	1.39e-08	5.98e-07
FBgn0010403	Obp83b	Odorant-binding protein 83b	23.9224	1.30941	1.10305	0.000468942	0.00493578
FBgn0032699	CG10383	None	945.412	1.28463	0.349331	1.33e-06	3.2e-05
FBgn0261560	Thor	Thor	3699.12	1.28056	0.284472	4.63e-08	1.76e-06
FBgn0039596	CG10000	None	87.2351	1.26703	0.440958	1.73e-05	0.000304814
FBgn0020653	Trxr-1	Thioredoxin reductase-1	9242.78	1.26564	0.203481	4.08e-12	4.53e-10
FBgn0040723	CG5011	None	937.638	1.24739	0.161752	1.13e-16	4.33e-14
FBgn0002641	mal	maroon-like	609.476	1.22541	0.199958	8.69e-12	9.19e-10
FBgn0010053	Jheh1	Juvenile hormone epoxide hydrolase 1	985.451	1.22431	0.248315	7.17e-09	3.37e-07
FBgn0261842	pre-mod(mdg4)-AE	None	16.2462	1.22108	5.74785	0.000608303	0.00606593
FBgn0030679	CG8206	None	1932.62	1.21056	0.205652	4.06e-11	3.5e-09
FBgn0013771	Cyp6a9	Cytochrome P450-6a9	458.563	1.20796	0.171051	1.83e-14	3.64e-12
FBgn0036196	CG11658	None	372.945	1.18112	0.223934	1.44e-09	8.1e-08
FBgn0034909	CG4797	None	619.026	1.1764	0.363209	7.24e-06	0.000141897
FBgn0016715	Reg-2	Rhythmically expressed gene 2	467.233	1.16326	0.354076	6.48e-06	0.000127868
FBgn0032381	Mal-B1	Maltase B1	205.126	1.15983	0.495625	8.04e-05	0.00113111
FBgn0086708	stv	starvin	1955.51	1.15546	0.401843	2.15e-05	0.000359542
FBgn0032613	Nepl9	Neprilysin-like 9	63.5794	1.14106	0.306092	1.58e-06	3.73e-05
FBgn0259708	CG42362	None	272.115	1.13896	0.357564	9.31e-06	0.000177494
FBgn0033205	CG2064	None	1413.38	1.13796	0.450314	5.43e-05	0.000813125
FBgn0005660	Ets21C	Ets at 21C	351.68	1.13596	0.626996	0.000258398	0.00296672
FBgn0030928	CG15044	None	282.27	1.13577	0.331115	4.39e-06	9.22e-05
FBgn0261113	Xrp1	Xrp1	8394	1.11678	0.256878	1.51e-07	5.05e-06
FBgn0051778	CG31778	None	198.383	1.11013	0.243921	6.39e-08	2.33e-06
FBgn0031432	Cyp309a1	Cyp309a1	762.584	1.10952	0.41271	3.9e-05	0.000612507
FBgn0030347	CG15739	None	546.079	1.10791	0.227777	1.51e-08	6.46e-07
FBgn0034501	CG13868	None	3994.75	1.0998	0.207449	1.72e-09	9.28e-08
FBgn0034335	GstE1	Glutathione S transferase E1	1420.21	1.09319	0.158126	9.29e-14	1.5e-11
FBgn0002868	MtnA	Metallothionein A	10871.8	1.09231	0.518769	0.000155419	0.00194477
FBgn0030006	CG17982	None	168.568	1.06727	0.174569	1.92e-11	1.76e-09
FBgn0259224	CG42324	None	264.108	1.06495	0.262945	5.94e-07	1.62e-05
FBgn0039232	sosie	sosie	740.653	1.0646	0.296223	3.11e-06	6.83e-05
FBgn0264791	asRNA:CR44021	antisense RNA:CR44021	4.92684	1.05793	1.26088	0.000686416	0.00666362
FBgn0036992	Hpd	4-hydroxyphenylpyruvate dioxygenase	1459.35	1.05716	0.42458	7.17e-05	0.00103254
FBgn0051300	CG31300	None	485.458	1.0551	0.207762	6.35e-09	3.03e-07
FBgn0046114	Gclm	Glutamate-cysteine ligase modifier subunit	2525.6	1.04914	0.221376	3.32e-08	1.33e-06
FBgn0051354	Hsp70Bbb	Hsp70Bbb	622.822	1.04013	1.08974	0.00096055	0.00884108
FBgn0032587	CG5953	None	697.87	1.03469	0.160916	2.98e-12	3.5e-10
FBgn0051216	Naam	Nicotinamide amidase	229.886	1.03408	0.263502	1.05e-06	2.61e-05
FBgn0037560	CR18228	None	154.785	1.03179	0.218173	3.66e-08	1.43e-06
FBgn0035985	Cpr67B	Cuticular protein 67B	719.3	1.03083	0.288585	3.68e-06	7.89e-05
FBgn0028424	JhI-26	Juvenile hormone-inducible protein 26	459.91	1.02861	0.254535	6.84e-07	1.8e-05
FBgn0037751	topi	matotopetli	21.282	1.02646	0.478865	0.000167474	0.00206507
FBgn0004228	mex1	midgut expression 1	529.25	1.02531	0.158137	2.18e-12	2.66e-10
FBgn0032400	CG6770	None	9193.74	1.02222	0.129285	7.63e-17	3.15e-14
FBgn0028983	Spn55B	Serpin 55B	640.673	1.01952	0.253667	7.64e-07	1.98e-05
FBgn0044812	TotC	Turandot C	484.308	1.01924	0.990233	0.00104922	0.00950205
FBgn0015222	Fer1HCH	Ferritin 1 heavy chain homologue	17466.5	1.01696	0.179006	2.9e-10	2.03e-08
FBgn0037065	CG12974	None	1343.03	1.01387	0.224173	9.78e-08	3.38e-06
FBgn0038194	Cyp6d5	Cyp6d5	2474.01	1.00736	0.300375	7.94e-06	0.0001549
FBgn0265185	CG44250	None	2819.01	0.995945	0.209386	3.57e-08	1.41e-06
FBgn0260770	CG42568	None	78.75	0.99502	0.39943	8.41e-05	0.00117247
FBgn0287616	asRNA:CR46485	antisense RNA:CR46485	53.2233	0.993936	0.544831	0.000345536	0.00379297
FBgn0035877	CG7083	None	420.475	0.99264	0.12801	2.78e-16	8.49e-14
FBgn0263445	asRNA:CR43468	antisense RNA:CR43468	39.3534	0.990069	0.372363	5.7e-05	0.000844526
FBgn0032202	REPTOR-BP	REPTOR-binding partner	353.326	0.987856	0.215585	8.07e-08	2.85e-06
FBgn0030929	CG15043	None	4987.36	0.980262	0.253992	1.55e-06	3.67e-05
FBgn0039260	Smg6	Smg6	1084.67	0.974666	0.165134	9.11e-11	7.05e-09
FBgn0037007	CG5059	None	1839.09	0.970207	0.222105	2.13e-07	6.76e-06
FBgn0263241	Mocs1	Molybdenum cofactor synthesis 1	601.634	0.965013	0.269273	4.24e-06	8.93e-05
FBgn0033133	Tsp42Ek	Tetraspanin 42Ek	22.5618	0.960676	0.465083	0.000233843	0.0027304
FBgn0260026	CG42494	None	26.4098	0.955279	0.509452	0.000346408	0.00379874
FBgn0283680	IP3K2	Inositol 1,4,5-triphosphate kinase 2	470.319	0.932962	0.215631	2.77e-07	8.43e-06
FBgn0035438	PHGPx	PHGPx	3457.89	0.931741	0.197897	5.18e-08	1.95e-06
FBgn0038455	CG14907	None	367.148	0.927462	0.292602	1.72e-05	0.000304505
FBgn0031068	Alr	Augmenter of liver regeneration	800.543	0.923294	0.190985	2.91e-08	1.18e-06
FBgn0028526	CG15293	None	2715.69	0.921868	0.220082	5e-07	1.41e-05
FBgn0051955	CG31955	None	74.6584	0.92117	0.476549	0.0003403	0.00375422
FBgn0037354	CG12171	None	1229.35	0.919243	0.208596	2.03e-07	6.5e-06
FBgn0033174	CG11125	None	247.62	0.915522	0.167196	1.13e-09	6.47e-08
FBgn0015221	Fer2LCH	Ferritin 2 light chain homologue	13858.2	0.914226	0.155751	1.23e-10	9.19e-09
FBgn0032264	Lip4	Lipase 4	698.707	0.912281	0.289173	1.87e-05	0.000325681
FBgn0028396	TotA	Turandot A	890.84	0.907755	0.904182	0.0014658	0.0125369
FBgn0036805	Chmp1	Charged multivesicular body protein 1	992.327	0.906381	0.143459	8.14e-12	8.69e-10
FBgn0033139	Tsp42Er	Tetraspanin 42Er	390.208	0.901956	0.23495	2.02e-06	4.63e-05
FBgn0032935	Atg18b	Autophagy-related 18b	269.42	0.897859	0.241804	3.2e-06	7e-05
FBgn0052195	CG32195	None	259.653	0.893345	0.361534	0.000117766	0.00155313
FBgn0037975	CG3397	None	319.948	0.892712	0.505461	0.000506902	0.00524005
FBgn0085195	CG34166	None	2208.42	0.889951	0.413248	0.000239096	0.00278583
FBgn0052672	Atg8a	Autophagy-related 8a	4656.96	0.889247	0.13112	3.95e-13	5.64e-11
FBgn0036449	bmm	brummer	1308.8	0.8861	0.137132	3.31e-12	3.75e-10
FBgn0086370	sra	sarah	1281.95	0.885881	0.126772	9.55e-14	1.5e-11
FBgn0085240	CG34211	None	29.308	0.883445	0.653122	0.00104922	0.00950205
FBgn0035715	Ist1	None	1163.16	0.882415	0.140881	1.17e-11	1.19e-09
FBgn0051004	mesh	mesh	3952.73	0.881062	0.277811	1.94e-05	0.000333793
FBgn0067783	DPCoAC	Dephosphocoenzyme A carrier	779.225	0.874927	0.12172	2.31e-14	4.46e-12
FBgn0085205	CG34176	None	560.539	0.86601	0.180152	3.6e-08	1.41e-06
FBgn0035146	CG13893	None	207.351	0.855978	0.211562	1e-06	2.51e-05
FBgn0039091	CG10182	None	137.2	0.853753	0.600828	0.0010272	0.00932962
FBgn0025624	CG4025	None	281.335	0.85359	0.204047	5.79e-07	1.59e-05
FBgn0042206	GstD10	Glutathione S transferase D10	96.2677	0.852997	0.376795	0.000211781	0.00251282
FBgn0027572	CG5009	None	877.348	0.845093	0.202626	6.17e-07	1.67e-05
FBgn0017558	Pdk	Pyruvate dehydrogenase kinase	1836.38	0.844982	0.106285	7.01e-17	3.09e-14
FBgn0035231	Pcyt2	Phosphocholine cytidylyltransferase 2	76.854	0.842266	0.31045	7.61e-05	0.00108718
FBgn0263002	CR43310	None	15.2182	0.839649	0.812584	0.00176692	0.0145576
FBgn0086346	ALiX	ALG-2 interacting protein X	2354.26	0.838173	0.194961	3.65e-07	1.06e-05
FBgn0035461	ntc	nutcracker	203.857	0.832142	0.198072	5.55e-07	1.53e-05
FBgn0038930	BomT3	Bomanin Tailed 3	568.337	0.831958	0.247687	1.23e-05	0.000227755
FBgn0038680	Cyp12a5	Cyp12a5	297.462	0.830548	0.261947	2.21e-05	0.000366937
FBgn0015714	Cyp6a17	Cytochrome P450-6a17	592.34	0.827789	0.262069	2.31e-05	0.000381329
FBgn0037850	CG14695	None	58.0814	0.827211	0.475777	0.000651326	0.00639066
FBgn0263662	lncRNA:CR43653	long non-coding RNA:CR43653	10.6065	0.821745	0.631021	0.0013523	0.0117302
FBgn0001208	Hn	Henna	1279.41	0.817991	0.202842	1.12e-06	2.75e-05
FBgn0033153	Gadd45	Growth arrest and DNA damage-inducible 45	400.948	0.815947	0.399734	0.000379513	0.00410448
FBgn0051704	CG31704	None	173.639	0.811888	0.29187	6.95e-05	0.00100377
FBgn0264984	lncRNA:CR44135	long non-coding RNA:CR44135	5.25635	0.806837	0.865401	0.00206719	0.0165601
FBgn0034199	Gbp1	Growth-blocking peptide 1	155.793	0.803765	0.258668	2.86e-05	0.000458476
FBgn0040064	yip2	yippee interacting protein 2	2765.2	0.785809	0.193294	1.03e-06	2.57e-05
FBgn0001228	CG4456	None	73.8604	0.782635	0.804486	0.0022069	0.0174255
FBgn0044810	TotX	Turandot X	61.539	0.780038	0.68405	0.00190606	0.0154722
FBgn0051092	LpR2	Lipophorin receptor 2	3348.09	0.76686	0.16692	1.06e-07	3.61e-06
FBgn0037750	Whamy	WHAMM and JMY related	487.195	0.759999	0.182022	6.75e-07	1.78e-05
FBgn0028978	trbl	tribbles	885.321	0.759826	0.180422	5.8e-07	1.59e-05
FBgn0033127	Tsp42Ef	Tetraspanin 42Ef	707.591	0.756619	0.127104	7.67e-11	6.07e-09
FBgn0265512	mlt	mulet	1368.03	0.756067	0.113991	1.02e-12	1.29e-10
FBgn0051217	modSP	modular serine protease	545.768	0.755705	0.308466	0.000188611	0.00226725
FBgn0262993	lncRNA:CR43301	long non-coding RNA:CR43301	31.7086	0.755034	0.301075	0.00016446	0.00203476
FBgn0015795	Rab7	Rab7	2469.57	0.753753	0.0959378	1.33e-16	4.89e-14
FBgn0266489	CG45088	None	482.647	0.753685	0.304206	0.000177665	0.00215326
FBgn0033820	CG4716	None	9028.54	0.753682	0.430466	0.000816656	0.00771683
FBgn0025456	CREG	Cellular Repressor of E1A-stimulated Genes	350.398	0.747681	0.202862	4.73e-06	9.81e-05
FBgn0267339	p38c	p38c MAP kinase	116.714	0.744419	0.373769	0.000533466	0.00545315
FBgn0267073	lncRNA:CR45517	long non-coding RNA:CR45517	83.686	0.741472	0.404045	0.000730306	0.0070154
FBgn0260747	Chchd2	Coiled-coil-helix-coiled-coil-helix domain containing 2	6164.24	0.734533	0.217829	1.46e-05	0.000265017
FBgn0013276	Hsp70Ab	Heat-shock-protein-70Ab	1522.76	0.729272	0.882472	0.00269112	0.0205839
FBgn0015801	Reg-5	Rhythmically expressed gene 5	569.656	0.722358	0.121185	7.16e-11	5.79e-09
FBgn0085385	bma	black match	13.3666	0.722017	0.56684	0.00195634	0.0157871
FBgn0037324	Orco	Odorant receptor co-receptor	24.1053	0.721541	0.527173	0.00171513	0.0142268
FBgn0035589	CHMP2B	Charged multivesicular body protein 2b	392.992	0.720208	0.163787	2.69e-07	8.21e-06
FBgn0264776	CG44014	None	1448.25	0.717368	0.247817	6.64e-05	0.000964274
FBgn0031695	Cyp4ac3	Cyp4ac3	148.473	0.716215	0.269079	0.00012567	0.00163579
FBgn0250869	CG42240	None	2113.33	0.712831	0.125308	3.56e-10	2.45e-08
FBgn0262570	CG43110	None	64.4836	0.712542	0.457396	0.00132308	0.0115588
FBgn0031428	CG9886	None	221.311	0.709052	0.261122	0.000111448	0.00148225
FBgn0031580	CG15423	None	540.8	0.705154	0.29422	0.000251545	0.00290252
FBgn0033302	Cyp6a14	Cyp6a14	294.885	0.701868	0.188427	4.44e-06	9.29e-05
FBgn0036226	CG7252	None	14.9766	0.69878	0.600002	0.00244562	0.0190101
FBgn0014031	Spat	Serine pyruvate aminotransferase	1029.48	0.697766	0.234852	5.63e-05	0.000835084
FBgn0015663	Ugt36A1	UDP-glycosyltransferase family 36 member A1	117.056	0.696433	0.247664	8.89e-05	0.00122736
FBgn0053346	CG33346	None	105.371	0.692189	0.485827	0.00176205	0.0145379
FBgn0030357	Sclp	Sclp	335.17	0.688533	0.260619	0.000143952	0.00181915
FBgn0005612	Sox14	Sox box protein 14	475.158	0.687054	0.15204	1.59e-07	5.27e-06
FBgn0034405	Jheh2	Juvenile hormone epoxide hydrolase 2	2142.2	0.685573	0.123663	8.12e-10	4.8e-08
FBgn0042175	CG18858	None	1123.34	0.684585	0.158138	3.79e-07	1.09e-05
FBgn0013770	Cp1	Cysteine proteinase-1	10785.9	0.67419	0.112273	5.37e-11	4.55e-09
FBgn0011294	a5	antennal protein 5	5.52416	0.673238	1.1274	0.00139858	0.0120651
FBgn0032399	CG6785	None	46.2233	0.673233	0.417975	0.00140854	0.012132
FBgn0011296	l(2)efl	lethal (2) essential for life	1264.46	0.671397	0.332736	0.000656419	0.00641774
FBgn0036318	Wbp2	WW domain binding protein 2	1548.34	0.669833	0.173336	2.75e-06	6.17e-05
FBgn0042179	Ugt305A1	UDP-glycosyltransferase family 305 member A1	109.487	0.666663	0.225705	6.46e-05	0.000941549
FBgn0041184	Socs36E	Suppressor of cytokine signaling at 36E	831.76	0.665732	0.390939	0.00123474	0.0108387
FBgn0020545	kraken	kraken	1297.25	0.663176	0.182615	6.83e-06	0.000134687
FBgn0037973	CG18547	None	751.455	0.657844	0.239936	0.000121201	0.0015889
FBgn0043841	vir-1	virus-induced RNA 1	4410.96	0.656887	0.277673	0.000318068	0.0035481
FBgn0053111	CG33111	None	281.49	0.653356	0.172621	3.9e-06	8.27e-05
FBgn0035583	CG13704	None	969.765	0.649389	0.228564	9.43e-05	0.00128662
FBgn0051683	CG31683	None	1054.79	0.646625	0.243394	0.000158006	0.0019716
FBgn0034063	CG8389	None	322.013	0.643996	0.143964	2.09e-07	6.66e-06
FBgn0035632	Ppat-Dpck	Bifunctional Phosphopantetheine adenylyltransferase - Dephospho-CoA kinase	555.301	0.642162	0.143933	2.22e-07	6.97e-06
FBgn0010395	Itgbn	Integrin betanu subunit	164.325	0.641308	0.201798	3.48e-05	0.000551428
FBgn0086656	shrb	shrub	1560.98	0.638817	0.103787	2.13e-11	1.94e-09
FBgn0261983	l(2)gd1	lethal (2) giant discs 1	521.81	0.633597	0.124826	1.08e-08	4.76e-07
FBgn0010042	GstD6	Glutathione S transferase D6	6.81116	0.632343	0.883769	0.00358982	0.026411
FBgn0032836	CG10680	None	1491.67	0.631797	0.284185	0.000484443	0.00507949
FBgn0032358	Ppt2	Palmitoyl-protein Thioesterase 2	380.678	0.630729	0.147124	5.01e-07	1.41e-05
FBgn0039087	Ugt303B2	UDP-glycosyltransferase family 303 member B2	5.93504	0.629442	0.676361	0.00396729	0.0286776
FBgn0025692	Lfg	Lifeguard	619.259	0.62888	0.187965	2.07e-05	0.000349943
FBgn0051072	Lerp	lysosomal enzyme receptor protein	984.507	0.628781	0.143606	3.33e-07	9.88e-06
FBgn0266168	lncRNA:CR44874	long non-coding RNA:CR44874	8.09853	0.626321	0.678416	0.00403503	0.0290453
FBgn0036643	Syx8	Syntaxin 8	215.323	0.624974	0.151915	1.08e-06	2.67e-05
FBgn0034312	CG10916	None	334.793	0.618853	0.335544	0.00113854	0.0101399
FBgn0001229	Hsp67Bc	Heat shock gene 67Bc	43.4698	0.617161	0.695671	0.00426135	0.0302391
FBgn0040551	CG11686	None	262.014	0.61687	0.23426	0.000185709	0.00223971
FBgn0063492	GstE8	Glutathione S transferase E8	186.316	0.616251	0.233015	0.000180536	0.00217971
FBgn0032897	CG9336	None	1675.61	0.615224	0.196607	4.41e-05	0.000678892
FBgn0052745	CR32745	None	4.96833	0.609574	0.955556	0.00306982	0.0230635
FBgn0003741	tra	transformer	248.564	0.608967	0.233451	0.000203794	0.00243645
FBgn0039543	CROT	Carnitine O-octanoyltransferase	934.415	0.608474	0.222078	0.000143165	0.00181414
FBgn0035444	CG12012	None	521.787	0.607972	0.145957	9.05e-07	2.32e-05
FBgn0003943	Ubi-p63E	Ubiquitin-63E	5290.86	0.605946	0.117143	6.79e-09	3.2e-07
FBgn0030521	CtsB1	Cathepsin B1	4402.94	0.604341	0.125927	4.72e-08	1.79e-06
FBgn0053503	Cyp12d1-d	Cyp12d1-d	197.17	0.600745	1.10822	0.00144251	0.0123694
FBgn0035113	pyx	pyrexia	87.2466	0.599979	0.248981	0.000349314	0.00381919
FBgn0030882	Gss1	Glutathione synthetase 1	2192.76	0.599698	0.189018	4.04e-05	0.000631552
FBgn0034638	CG10433	None	2291.99	0.595583	0.258412	0.000457596	0.00482619
FBgn0037265	spartin	spartin	251.602	0.593384	0.157572	4.94e-06	0.000101519
FBgn0035763	mrva	minerva	1727.91	0.592891	0.0862564	1.87e-13	2.82e-11
FBgn0013953	Esp	Epidermal stripes and patches	380.201	0.592156	0.15646	4.61e-06	9.62e-05
FBgn0036262	CG6910	None	2739.05	0.591955	0.332909	0.00144398	0.0123694
FBgn0262732	mbf1	multiprotein bridging factor 1	2841.92	0.590759	0.17901	2.73e-05	0.000441042
FBgn0038475	Keap1	Keap1	238.71	0.589414	0.176782	2.44e-05	0.000398232
FBgn0032451	spict	spichthyin	532.538	0.589009	0.112531	5.07e-09	2.49e-07
FBgn0035360	CG1246	None	1000.05	0.587346	0.271711	0.000657768	0.00641951
FBgn0050424	CG30424	None	133.319	0.587312	0.341696	0.00164785	0.013804
FBgn0040972	CG16978	None	204.279	0.586388	0.331212	0.00149972	0.0127662
FBgn0051102	CG31102	None	207.235	0.584962	0.234287	0.00029698	0.00333314
FBgn0030189	CG2909	None	219.875	0.583483	0.300128	0.00107122	0.00966425
FBgn0015794	Rab18	Rab18	647.255	0.583108	0.163954	1.13e-05	0.000211438
FBgn0036285	toe	twin of eyg	40.7282	0.582616	0.354112	0.0019242	0.0155741
FBgn0030960	Atg101	Autophagy-related 101	332.068	0.581055	0.139305	9.59e-07	2.44e-05
FBgn0264987	lncRNA:CR44138	long non-coding RNA:CR44138	322.375	0.580202	0.580635	0.0046676	0.032493
FBgn0010397	LamC	Lamin C	1231.78	0.570359	0.15695	8.9e-06	0.000171488
FBgn0029689	CG6428	None	374.087	0.570347	0.171784	2.75e-05	0.000443237
FBgn0034534	maf-S	maf-S	501.236	0.568395	0.157856	1.02e-05	0.000191112
FBgn0033301	CG12780	None	534.446	0.568041	0.336244	0.00188962	0.01535
FBgn0025381	rush	rush hour	1433.8	0.567282	0.105602	2.54e-09	1.32e-07
FBgn0039818	CG11318	None	122.862	0.567143	0.256637	0.000637595	0.0062896
FBgn0014184	Oda	Ornithine decarboxylase antizyme	11203.9	0.566954	0.111225	1.13e-08	4.93e-07
FBgn0031517	CG15406	None	677.071	0.563278	0.218348	0.000260406	0.00298355
FBgn0031190	CG12576	None	1717.14	0.56325	0.102731	1.38e-09	7.8e-08
FBgn0260635	Diap1	Death-associated inhibitor of apoptosis 1	2187.26	0.560139	0.179688	5.58e-05	0.000831307
FBgn0030528	CG11095	None	170.525	0.559114	0.117694	6.92e-08	2.52e-06
FBgn0261990	CG42808	None	440.268	0.558517	0.223668	0.000328593	0.00363601
FBgn0035734	CG14823	None	268.419	0.558065	0.30733	0.00154517	0.0130747
FBgn0015351	CG14906	None	222.604	0.557694	0.323448	0.00185029	0.0151086
FBgn0038020	GstD9	Glutathione S transferase D9	376.692	0.556445	0.278855	0.00107295	0.00966535
FBgn0037515	Sp7	Serine protease 7	639.236	0.556361	0.184761	7.88e-05	0.00111374
FBgn0020764	Alas	Aminolevulinate synthase	3975.48	0.556055	0.294201	0.00134099	0.0116874
FBgn0267408	AOX1	Aldehyde oxidase 1	8469.01	0.555358	0.350784	0.0024213	0.0188763
FBgn0013305	Nmda1	N-methyl-D-aspartate receptor-associated protein	2178.5	0.554422	0.238377	0.000510473	0.00527202
FBgn0035661	CG10477	None	1029.27	0.55408	0.268611	0.000936251	0.00865363
FBgn0036950	CG6996	None	4.26067	0.553064	0.948455	0.00324718	NA
FBgn0029608	CG3091	None	560.533	0.552585	0.173386	4.6e-05	0.000701963
FBgn0030731	Mfe2	peroxisomal Multifunctional enzyme type 2	1636.24	0.552102	0.134727	1.47e-06	3.52e-05
FBgn0010401	Os-C	Os-C	16.5531	0.550453	0.679022	0.00583338	0.0391705
FBgn0029603	CG14053	None	38.2708	0.549555	0.343001	0.00240264	0.0187689
FBgn0025837	CG17636	None	60.6406	0.548108	0.382382	0.0032132	0.0239469
FBgn0283499	InR	Insulin-like receptor	399.591	0.547855	0.206835	0.000230611	0.00270704
FBgn0039809	CG15547	None	32.8946	0.546997	0.337116	0.00234278	0.0183535
FBgn0010812	unc-45	uncoordinated 45	677.109	0.546791	0.197076	0.000163957	0.00203278
FBgn0016013	Faa	Fumarylacetoacetase	198.865	0.546407	0.306095	0.00172634	0.0142982
FBgn0035540	Syx17	Syntaxin 17	418.481	0.546363	0.123969	3.79e-07	1.09e-05
FBgn0032639	CG18563	None	6.12922	0.545091	0.752837	0.00574616	0.0387505
FBgn0030183	CG15309	None	373.586	0.542332	0.119803	2.2e-07	6.94e-06
FBgn0051633	CG31633	None	178.229	0.541577	0.222414	0.00041169	0.00440484
FBgn0259711	CG42365	None	335.485	0.539394	0.284267	0.00141718	0.0121968
FBgn0039402	Vps2	Vacuolar protein sorting 2	620.805	0.538145	0.134525	2.37e-06	5.37e-05
FBgn0028955	CG8788	None	645.7	0.536396	0.139762	4.65e-06	9.68e-05
FBgn0035542	DOR	Diabetes and obesity regulated	1903.65	0.536176	0.155642	2.05e-05	0.000348431
FBgn0037817	Cyp12e1	Cyp12e1	142.093	0.535775	0.257418	0.000969905	0.00891227
FBgn0266417	ringer	ringmaker	287.774	0.535187	0.215001	0.000368844	0.00400881
FBgn0030808	RhoGAP15B	Rho GTPase activating protein at 15B	608.984	0.53437	0.12192	4.48e-07	1.27e-05
FBgn0014000	Hf	Helical Factor	515.066	0.533075	0.262236	0.00109164	0.00980959
FBgn0038353	CG5399	None	4947.2	0.53262	0.211275	0.000343816	0.00377785
FBgn0262721	CG43165	None	11.1092	0.531417	0.671086	0.00639561	0.0422748
FBgn0032782	Rab9	Rab9	319.452	0.530988	0.120224	3.9e-07	1.12e-05
FBgn0052982	CG32982	None	266.391	0.529846	0.28578	0.00161513	0.0135816
FBgn0015571	alpha-Est3	alpha-Esterase-3	601.754	0.529555	0.141491	6.99e-06	0.000137339
FBgn0003209	raw	raw	788.654	0.529543	0.100269	4.9e-09	2.43e-07
FBgn0083972	CG34136	None	124.006	0.524385	0.447185	0.00515267	0.0352891
FBgn0028487	f-cup	flyers-cup	432.404	0.52402	0.113639	1.61e-07	5.29e-06
FBgn0265081	asRNA:CR44192	antisense RNA:CR44192	59.3788	0.523029	0.358109	0.00346231	0.0256272
FBgn0030026	sni	sniffer	572.513	0.522773	0.194194	0.000228288	0.00268263
FBgn0053469	CG33469	None	16.8418	0.522705	0.406195	0.00450405	0.0316347
FBgn0024361	Tsp2A	Tetraspanin 2A	872.03	0.520994	0.288304	0.00184695	0.0151038
FBgn0033981	Cyp6a21	Cyp6a21	159.767	0.518297	0.320971	0.002707	0.0206623
FBgn0027601	pdgy	pudgy	1560.7	0.516962	0.143212	1.24e-05	0.000228814
FBgn0033627	CG13204	None	107.869	0.516764	0.210735	0.000438535	0.00464687
FBgn0000083	AnxB9	Annexin B9	3146.64	0.516226	0.252423	0.00114308	0.0101639
FBgn0039509	bigmax	bigmax	413.453	0.515513	0.153016	2.95e-05	0.00047153
FBgn0243512	puc	puckered	726.104	0.515181	0.156431	3.83e-05	0.000603124
FBgn0000261	Cat	Catalase	7429.34	0.514458	0.169751	8.92e-05	0.00122959
FBgn0046302	CG10650	None	1676.61	0.513589	0.177854	0.000137238	0.00174911
FBgn0033170	sPLA2	secretory Phospholipase A2	170.347	0.513129	0.320182	0.00283497	0.0215642
FBgn0035499	Chd64	Chd64	3081.19	0.509229	0.0984936	1e-08	4.46e-07
FBgn0037166	CG11426	None	232.525	0.508845	0.235367	0.00090925	0.00843241
FBgn0040729	CG15126	None	195.508	0.508654	0.27082	0.00168794	0.0140542
FBgn0011281	Obp83a	Odorant-binding protein 83a	30.3107	0.507086	0.677574	0.00715939	0.0464032
FBgn0034110	Atg9	Autophagy-related 9	469.068	0.505482	0.163525	7.73e-05	0.00110041
FBgn0039970	CG17508	None	1980.93	0.504851	0.106805	1.02e-07	3.51e-06
FBgn0040765	luna	luna	62.0863	0.501162	0.315847	0.00308691	0.0231445
FBgn0050269	CG30269	None	576.426	0.500959	0.239653	0.00110691	0.00990638
FBgn0036663	CG9674	None	2447.02	0.500587	0.225886	0.000833043	0.00785145
FBgn0031937	CG13795	None	224.027	0.500218	0.250999	0.00137538	0.0119023
FBgn0037239	Sfxn1-3	Sideroflexin 1/3	1381.73	0.49997	0.1342	8.73e-06	0.000168659
FBgn0035251	Vta1	Vesicle trafficking 1	1033.8	0.49985	0.118571	1.15e-06	2.8e-05
FBgn0039137	CG13604	None	284.781	0.498907	0.196697	0.000384087	0.0041458
FBgn0061356	CG18003	None	454.11	0.498885	0.337616	0.00377989	0.027643
FBgn0038088	CG10126	None	361.337	0.498562	0.297298	0.00264055	0.0202393
FBgn0261808	cu	curled	834.228	0.497827	0.114546	6.48e-07	1.74e-05
FBgn0034758	CG13510	None	2048.34	0.492654	0.198811	0.000458927	0.00483499
FBgn0042105	CG18748	None	228.694	0.49064	0.311264	0.00330809	0.024603
FBgn0040236	c11.1	c11.1	913.573	0.489981	0.206784	0.000607757	0.00606593
FBgn0052485	CG32485	None	322.557	0.489471	0.196962	0.000457652	0.00482619
FBgn0036324	CG12520	None	47.8696	0.489198	0.27447	0.00224385	0.0176791
FBgn0028394	CG17834	None	279.549	0.488001	0.121342	2.85e-06	6.34e-05
FBgn0035850	Atg18a	Autophagy-related 18a	948.06	0.486157	0.0952526	1.66e-08	6.98e-07
FBgn0040252	Ugt303A1	UDP-glycosyltransferase family 303 member A1	76.3966	0.486152	0.256823	0.00181443	0.0148489
FBgn0000454	Dip-B	Dipeptidase B	4574.47	0.485613	0.104428	1.68e-07	5.47e-06
FBgn0026378	Rep	Rab escort protein	291.737	0.483894	0.15732	9.06e-05	0.00124431
FBgn0262109	lncRNA:CR42862	long non-coding RNA:CR42862	11366.9	0.483587	0.188864	0.000388478	0.00418088
FBgn0038172	Adgf-D	Adenosine deaminase-related growth factor D	510.152	0.483249	0.41597	0.00646404	0.0426247
FBgn0020416	Idgf1	Imaginal disc growth factor 1	1149.13	0.47993	0.384239	0.00590255	0.0395384
FBgn0030797	CG13004	None	392.324	0.479741	0.111256	8.5e-07	2.18e-05
FBgn0286783	Etf-QO	Electron transfer flavoprotein-ubiquinone oxidoreductase	1371	0.479591	0.181915	0.000325041	0.00360396
FBgn0083940	RhoU	RhoU	95.8262	0.478919	0.164101	0.000149135	0.00187253
FBgn0035995	CG3529	None	738.655	0.47747	0.0970083	4.56e-08	1.74e-06
FBgn0035626	lin-28	lin-28	12.6567	0.47722	0.534019	0.00830766	0.0522447
FBgn0036367	CG10116	None	416.439	0.476681	0.258468	0.00209861	0.0167874
FBgn0025454	Cyp6g1	Cyp6g1	2100.22	0.476552	0.288443	0.00307388	0.0230782
FBgn0265988	mv	mauve	533.595	0.473488	0.132919	1.88e-05	0.000326478
FBgn0038349	AOX3	Aldehyde oxidase 3	1532.62	0.472775	0.151441	8.35e-05	0.00116578
FBgn0263750	CG43675	None	10.0197	0.471952	0.707675	0.00808828	0.0512271
FBgn0260482	CG32599	None	30.0107	0.47181	0.391899	0.00653704	0.0430545
FBgn0260388	CG42514	None	678.076	0.469725	0.132347	2.02e-05	0.000343841
FBgn0287454	Pa1	PTIP associated 1	276.891	0.469691	0.152279	9.54e-05	0.00129964
FBgn0053494	CG33494	None	285.457	0.46961	0.311271	0.00413955	0.029608
FBgn0014011	Rac2	Rac2	739.16	0.46955	0.0937865	3.12e-08	1.25e-06
FBgn0034356	Pepck2	Phosphoenolpyruvate carboxykinase 2	570.818	0.469417	0.393911	0.00672409	0.0441806
FBgn0010531	Ccs	Copper chaperone for superoxide dismutase	253.858	0.469273	0.162017	0.000167377	0.00206507
FBgn0034717	CG5819	None	592.113	0.468803	0.264998	0.00253873	0.019623
FBgn0038582	CG7988	None	85.5391	0.468128	0.223939	0.00129038	0.0112821
FBgn0026374	Rhp	Rhophilin	123.996	0.466944	0.245982	0.00196534	0.0158365
FBgn0027561	CG18659	None	1361	0.466486	0.090831	1.61e-08	6.86e-07
FBgn0033232	CG12159	None	329.807	0.466051	0.116107	3.4e-06	7.39e-05
FBgn0037643	ScsbetaA	Succinyl-coenzyme A synthetase beta subunit, ADP-forming	4662.49	0.465807	0.158387	0.000149937	0.00188045
FBgn0038034	Cyp9f3	Cyp9f3	119.469	0.465312	0.288601	0.00350142	0.025847
FBgn0033502	CG12910	None	98.0398	0.465168	0.204646	0.000862658	0.00808209
FBgn0034451	TBCB	tubulin-binding cofactor B	517.245	0.464334	0.162104	0.000188438	0.00226725
FBgn0032665	CG15152	None	196.202	0.464008	0.18758	0.000534047	0.00545403
FBgn0038243	CG8066	None	375.109	0.463308	0.218374	0.00123215	0.0108246
FBgn0039464	CG6330	None	639.597	0.462676	0.234011	0.00169718	0.0140992
FBgn0015793	Rab19	Rab19	279.432	0.461999	0.129872	2.06e-05	0.000349035
FBgn0035923	CG6511	None	293.043	0.461909	0.181662	0.0004536	0.00479725
FBgn0038100	Paip2	polyA-binding protein interacting protein 2	1477.26	0.461679	0.128271	1.77e-05	0.000311348
FBgn0051272	CG31272	None	422.541	0.460129	0.3193	0.00488197	0.033708
FBgn0032117	FucTB	alpha1,3-fucosyltransferase B	75.7747	0.459498	0.214688	0.00120384	0.0106268
FBgn0037646	CAHbeta	Carbonic anhydrase beta	222.445	0.458946	0.178126	0.000422433	0.00449791
FBgn0031450	Hrs	Hepatocyte growth factor regulated tyrosine kinase substrate	1065.92	0.458239	0.106152	9.7e-07	2.46e-05
FBgn0038082	Ugt37A2	UDP-glycosyltransferase family 37 member A2	289.124	0.458096	0.476883	0.00892389	0.0554229
FBgn0265873	lncRNA:CR44662	long non-coding RNA:CR44662	17.9839	0.455883	0.478076	0.00907865	0.056036
FBgn0011576	Cyp4d2	Cytochrome P450-4d2	333.07	0.455657	0.316594	0.0050112	0.0345352
FBgn0029971	ND-MNLL	NADH dehydrogenase (ubiquinone) MNLL subunit	198.591	0.454169	0.241899	0.0021846	0.0172866
FBgn0263106	DnaJ-1	DnaJ-like-1	3025.15	0.454162	0.226717	0.00167304	0.0139619
FBgn0028418	Lk	Leucokinin	26.1979	0.452434	0.40637	0.00808996	0.0512271
FBgn0032456	MRP	Multidrug-Resistance like Protein 1	2483.73	0.45242	0.144948	9.42e-05	0.00128662
FBgn0261833	lncRNA:CR42765	long non-coding RNA:CR42765	4.04838	0.451542	0.696853	0.00891731	NA
FBgn0032139	CG13116	None	63.2491	0.451205	0.324798	0.00557431	0.0377304
FBgn0020385	pug	pugilist	3039.72	0.450753	0.315668	0.00523974	0.0358407
FBgn0031528	CG15412	None	138.418	0.45062	0.251755	0.0026614	0.0203849
FBgn0001225	Hsp26	Heat shock protein 26	6902.99	0.450566	0.295143	0.00441461	0.0311059
FBgn0034542	Fem-1	Fem-1	688.313	0.450411	0.133626	4.26e-05	0.000659691
FBgn0027073	Ugt49B1	UDP-glycosyltransferase family 49 member B1	1185.55	0.44948	0.310371	0.00509602	0.0349538
FBgn0035871	BI-1	Bax Inhibitor-1	1916.31	0.449042	0.188275	0.000717123	0.00690686
FBgn0038466	CG8907	None	772.358	0.447989	0.234844	0.00211533	0.0168843
FBgn0034605	Ugt49C1	UDP-glycosyltransferase family 49 member C1	305.348	0.446846	0.308219	0.00515257	0.0352891
FBgn0032474	DnaJ-H	DnaJ homolog	786.273	0.445813	0.113196	5.35e-06	0.000108648
FBgn0085408	Shrm	Shroom	592.64	0.444751	0.199827	0.00106771	0.00964179
FBgn0030160	CG9691	None	1488.35	0.444327	0.243053	0.00254101	0.0196268
FBgn0033677	CG8321	None	463.795	0.44367	0.105676	1.83e-06	4.24e-05
FBgn0029860	CG15891	None	241.457	0.443384	0.159226	0.000264653	0.00302591
FBgn0029959	Rab39	Rab39	410.53	0.443047	0.098722	5e-07	1.41e-05
FBgn0003514	sqh	spaghetti squash	2195.63	0.442444	0.116422	9.48e-06	0.000179766
FBgn0011591	fng	fringe	184.941	0.442027	0.18307	0.000692781	0.00671356
FBgn0035325	CG13806	None	41.4352	0.440748	0.418439	0.00918924	0.0566232
FBgn0040732	CG16926	None	2430.55	0.439785	0.267219	0.00373508	0.0273881
FBgn0039431	plum	plum	203.463	0.439721	0.197655	0.00109842	0.00984642
FBgn0261349	Mst36Fb	Male-specific transcript 36Fb	5.66774	0.439514	0.617215	0.0103389	0.0621065
FBgn0086558	Ubi-p5E	Ubiquitin-5E	8110.09	0.439402	0.0800457	2.89e-09	1.48e-07
FBgn0030156	CG15247	None	141.976	0.43879	0.238373	0.00254609	0.0196523
FBgn0030598	CG9503	None	54.3449	0.438787	0.278996	0.00430987	0.0305243
FBgn0034706	CG11275	None	237.105	0.438748	0.224761	0.00201753	0.0162095
FBgn0028894	GMF	Glia maturation factor	233.65	0.438684	0.132433	5.58e-05	0.000831307
FBgn0037781	Fancl	Fancl	184.325	0.438598	0.183955	0.000759159	0.00726248
FBgn0034076	Jhedup	Juvenile hormone esterase duplication	35.728	0.438225	0.416728	0.00934209	0.0574092
FBgn0022359	Sodh-2	Sorbitol dehydrogenase-2	314.64	0.436956	0.175148	0.000584459	0.00588687
FBgn0031558	CG16704	None	239.026	0.436387	0.281489	0.00454864	0.0318665
FBgn0039637	Ctl2	Choline transporter-like 2	1502.24	0.435522	0.141802	0.000121622	0.00159252
FBgn0264572	asRNA:CR43944	antisense RNA:CR43944	44.1801	0.435344	0.367192	0.00819774	0.051689
FBgn0035975	PGRP-LA	Peptidoglycan recognition protein LA	255.324	0.435045	0.256688	0.00347949	0.0257025
FBgn0260745	mfas	midline fasciclin	1652.9	0.434772	0.191873	0.00102486	0.00932375
FBgn0027558	Pgant3	Polypeptide N-Acetylgalactosaminyltransferase 3	601.947	0.434579	0.195597	0.0011359	0.0101246
FBgn0260755	CG42553	None	218.453	0.434476	0.197046	0.00118119	0.0104437
FBgn0031563	CG10031	None	184.406	0.434444	0.263869	0.00383405	0.0279276
FBgn0005672	spi	spitz	760.583	0.434359	0.119257	1.82e-05	0.000319057
FBgn0027594	drpr	draper	1479	0.433152	0.139155	0.000108861	0.00145488
FBgn0034583	CG10527	None	1640.16	0.432936	0.137188	9.55e-05	0.00129964
FBgn0028552	gammaSnap1	gamma Soluble NSF attachment protein 1	318.536	0.43224	0.174731	0.000631816	0.00625503
FBgn0035528	CG15012	None	685.941	0.43208	0.118021	1.73e-05	0.000304814
FBgn0032246	Wdfy2	WD repeat and FYVE domain containing 2	1004.26	0.432048	0.0961318	5.31e-07	1.47e-05
FBgn0039226	Ude	Uracil-DNA degrading factor	215.466	0.431601	0.234054	0.00262383	0.0201393
FBgn0032382	Mal-B2	Maltase B2	1687.67	0.429617	0.315749	0.0065553	0.0431489
FBgn0030040	CG15347	None	2344.02	0.425346	0.217983	0.00216573	0.0171868
FBgn0036302	sowah	sosondowah	577.708	0.425264	0.105008	3.97e-06	8.41e-05
FBgn0031220	CG4822	None	324.966	0.425238	0.249612	0.00359824	0.0264552
FBgn0030245	CG1637	None	2044.49	0.425232	0.117091	2.03e-05	0.000344386
FBgn0033124	Tsp42Ec	Tetraspanin 42Ec	633.782	0.424604	0.195453	0.00134004	0.0116874
FBgn0004880	scrt	scratch	67.0739	0.424162	0.267026	0.00451647	0.0317018
FBgn0034219	mthl4	methuselah-like 4	89.8753	0.423317	0.202903	0.0016347	0.0137148
FBgn0036505	CG7945	None	878.769	0.422816	0.113728	1.5e-05	0.00027143
FBgn0003134	Pp1alpha-96A	Protein phosphatase 1alpha at 96A	1640.72	0.422723	0.0864499	8.42e-08	2.96e-06
FBgn0034800	CG3788	None	165.893	0.422054	0.181505	0.000955318	0.00880029
FBgn0266741	asRNA:CR45214	antisense RNA:CR45214	46.3607	0.42142	0.581752	0.0116482	0.0684393
FBgn0036257	RhoGAP68F	Rho GTPase activating protein at 68F	1075.43	0.421375	0.0973531	1.24e-06	3e-05
FBgn0267763	lncRNA:CR46094	long non-coding RNA:CR46094	18.2918	0.420956	0.425771	0.0109293	0.0649789
FBgn0024986	CG3719	None	869.527	0.42084	0.138128	0.000143538	0.00181677
FBgn0016078	wun	wunen	626.911	0.417546	0.0850754	8.06e-08	2.85e-06
FBgn0032899	CG9338	None	367.74	0.416614	0.202096	0.00178911	0.0147183
FBgn0267156	lncRNA:CR45596	long non-coding RNA:CR45596	12.2344	0.41624	0.46237	0.011871	0.0694516
FBgn0041160	comm2	comm2	118.358	0.415349	0.258232	0.00455703	0.0318847
FBgn0037391	CG2017	None	766.75	0.413723	0.244572	0.00391425	0.0283615
FBgn0037293	CG12007	None	436.106	0.412389	0.148294	0.000320846	0.00357185
FBgn0050334	CG30334	None	21.4789	0.412154	0.43683	0.011907	0.0696252
FBgn0050156	CG30156	None	12.0617	0.411665	0.448489	0.0121166	0.0705883
FBgn0053531	Ddr	Discoidin domain receptor	9.40023	0.411328	0.518131	0.0125773	0.0728475
FBgn0263832	Rcd5	Reduction in Cnn dots 5	1212.94	0.411182	0.0984535	2.62e-06	5.88e-05
FBgn0051357	CG31357	None	516.638	0.411099	0.112714	2.12e-05	0.00035627
FBgn0030316	CG11695	None	258.698	0.410935	0.163102	0.00063618	0.00628128
FBgn0051546	CG31546	None	7.13984	0.410868	0.659774	0.0112232	0.0664394
FBgn0038321	CG6218	None	331.203	0.409867	0.134864	0.000157496	0.00196852
FBgn0032435	Oatp33Eb	Organic anion transporting polypeptide 33Eb	651.805	0.409052	0.22053	0.00288899	0.0219296
FBgn0034573	CG3295	None	690.294	0.409007	0.0909574	6.42e-07	1.73e-05
FBgn0000318	cl	clot	1627.6	0.408187	0.129927	0.000117141	0.00154673
FBgn0034493	CG8908	None	76.5281	0.408112	0.354591	0.0100463	0.0606805
FBgn0037299	Vps37B	Vacuolar protein sorting 37B	432.028	0.407343	0.116352	3.67e-05	0.0005791
FBgn0030638	CG11655	None	464.578	0.407258	0.168109	0.000823331	0.00777324
FBgn0027554	CG8042	None	717.929	0.406589	0.137319	0.000201775	0.00241493
FBgn0001291	Jra	Jun-related antigen	827.845	0.405827	0.13164	0.000142045	0.00180202
FBgn0001987	Gli	Gliotactin	418.955	0.404983	0.194012	0.00180053	0.0147902
FBgn0052302	CG32302	None	166.002	0.404876	0.490364	0.0130708	0.0750345
FBgn0034543	galla-1	galla-1	408.363	0.404632	0.129421	0.000125591	0.00163579
FBgn0028515	EndoGI	Endonuclease G inhibitor	761.818	0.404442	0.111791	2.48e-05	0.000404286
FBgn0030691	Efhc1.1	EF-hand domain containing 1.1	5.21448	0.404161	0.571855	0.0129132	0.0743045
FBgn0260462	CG12163	None	3781.73	0.404074	0.10248	7.28e-06	0.000142279
FBgn0035317	Oseg2	Outer segment 2	10.9367	0.403661	0.481532	0.0131422	0.0752479
FBgn0050151	CG30151	None	153.193	0.402647	0.228374	0.00360453	0.0264838
FBgn0028703	Nhe3	Na[+]/H[+] hydrogen exchanger 3	1020.74	0.402434	0.0994753	4.88e-06	0.00010063
FBgn0038037	Cyp9f2	Cyp9f2	2034.11	0.401452	0.140485	0.000278452	0.00316394
FBgn0054040	CG34040	None	194.232	0.400823	0.58968	0.0129642	0.0745002
FBgn0027363	Stam	Signal transducing adaptor molecule	1098.96	0.400345	0.10543	1.32e-05	0.00024278
FBgn0035714	CG8549	None	463.563	0.400054	0.125207	0.00010498	0.00141504
FBgn0038388	CG4287	None	775.41	0.398348	0.0860657	3.81e-07	1.1e-05
FBgn0001977	CIAPIN1	Cytokine induced apoptosis inhibitor 1	852.395	0.397954	0.126787	0.000126521	0.00164299
FBgn0037933	Ho	Heme oxygenase	397.72	0.39731	0.121502	8.46e-05	0.00117837
FBgn0032235	CG5096	None	1182.56	0.396787	0.134108	0.000216176	0.00255944
FBgn0050101	Vajk4	None	45.2484	0.395701	0.485277	0.0139046	0.0787116
FBgn0052241	CG32241	None	13.8119	0.395527	0.628022	0.0126835	0.0733082
FBgn0031939	CG13796	None	95.8032	0.394727	0.275502	0.00703672	0.0457906
FBgn0028509	CenG1A	Centaurin gamma 1A	579.178	0.393613	0.117668	6.83e-05	0.000988186
FBgn0054054	CG34054	None	98.9507	0.392929	0.322852	0.0100671	0.0607726
FBgn0036806	Cyp12c1	Cyp12c1	605.278	0.392399	0.349137	0.0114302	0.0673745
FBgn0032339	Wdr59	WD repeat domain 59	332.313	0.391725	0.105505	1.94e-05	0.000333793
FBgn0001319	kn	knot	14.099	0.391484	0.398383	0.0132451	0.0757584
FBgn0032036	CG13384	None	509.663	0.39106	0.150877	0.000596865	0.00599089
FBgn0003751	trk	trunk	44.4067	0.390898	0.268053	0.00687218	0.0449923
FBgn0037637	IscU	Iron-sulfur cluster assembly enzyme	2339.76	0.389349	0.15682	0.000789839	0.00749564
FBgn0250868	CG42239	None	455.414	0.387983	0.154558	0.000744533	0.00714583
FBgn0030432	CG4404	None	786.478	0.387895	0.121432	0.00011433	0.00151769
FBgn0033589	CG13227	None	5.35225	0.387596	0.655726	0.0124374	0.0721133
FBgn0023516	Pex5	Peroxin 5	655.223	0.387395	0.129463	0.000208728	0.00248194
FBgn0032850	Kua	Kua	83.9456	0.387319	0.30278	0.00948114	0.0580641
FBgn0011283	Obp28a	Odorant-binding protein 28a	44.7268	0.387226	0.404561	0.0138781	0.0786427
FBgn0051809	CG31809	None	105.605	0.387034	0.383643	0.0133464	0.0762001
FBgn0033783	CG17019	None	735.275	0.386674	0.0771558	6.37e-08	2.33e-06
FBgn0260972	alc	alicorn	1220.24	0.385843	0.0991235	1.03e-05	0.000193019
FBgn0286785	scb	scab	1042.33	0.382075	0.226871	0.00472278	0.0327734
FBgn0028518	CG18480	None	433.923	0.38187	0.203035	0.00317973	0.0237433
FBgn0044046	Ilp7	Insulin-like peptide 7	16.6441	0.380883	0.45405	0.0153067	0.0847241
FBgn0043070	MESK2	Misexpression suppressor of KSR 2	1341.82	0.380808	0.0708008	9.49e-09	4.26e-07
FBgn0029526	CR18166	None	31.7548	0.379593	0.343057	0.012648	0.0731802
FBgn0051989	Cap-D3	Chromosome associated protein D3	182.128	0.379205	0.156371	0.000963796	0.00886354
FBgn0033212	LRR	Leucine-rich repeat	847.583	0.378731	0.0880428	2.02e-06	4.64e-05
FBgn0016701	Rab4	Rab4	1262.57	0.378358	0.114316	8.52e-05	0.0011813
FBgn0020304	drongo	drongo	1449.8	0.378299	0.112967	7.52e-05	0.00107835
FBgn0028689	Rpn6	Regulatory particle non-ATPase 6	3424.69	0.377577	0.101009	1.97e-05	0.00033759
FBgn0000152	Axs	Abnormal X segregation	231.138	0.376965	0.125221	0.000212198	0.00251504
FBgn0010406	RNaseX25	Ribonuclease X25	657.567	0.376874	0.084642	1.05e-06	2.61e-05
FBgn0051211	CG31211	None	757.886	0.375811	0.0825574	6.73e-07	1.78e-05
FBgn0052636	lncRNA:CR32636	long non-coding RNA:CR32636	12.1138	0.37484	0.449429	0.015979	0.0875698
FBgn0030608	Lsd-2	Lipid storage droplet-2	7258.85	0.374664	0.121642	0.000176075	0.00214468
FBgn0034389	Mctp	Multiple C2 domain and transmembrane region protein	568.974	0.373248	0.142562	0.000622357	0.00618924
FBgn0032124	CG17855	None	156.203	0.372806	0.213263	0.00438456	0.0309735
FBgn0260866	dnr1	defense repressor 1	368.864	0.37161	0.219952	0.0049581	0.0342121
FBgn0266019	rudhira	rudhira	1208.04	0.371457	0.115956	0.000124415	0.00162715
FBgn0033352	PAN2	Poly(A)-binding protein-dependent poly(A) ribonuclease 2	839.319	0.371078	0.0890944	3.88e-06	8.26e-05
FBgn0035824	CG8281	None	197.597	0.370887	0.136673	0.000494742	0.00515798
FBgn0033191	CG1598	None	888.744	0.370694	0.11101	8.18e-05	0.00114911
FBgn0038795	CG4335	None	128.004	0.370101	0.297473	0.0110957	0.0657692
FBgn0029662	CG12206	None	17.35	0.369925	0.373359	0.0151876	0.0842828
FBgn0028429	I-2	Inhibitor-2	792.468	0.367977	0.084628	1.82e-06	4.22e-05
FBgn0265715	lncRNA:CR44522	long non-coding RNA:CR44522	4.83799	0.367944	0.640026	0.0139513	0.0788948
FBgn0038966	pinta	prolonged depolarization afterpotential (PDA) is not apparent	266.782	0.367891	0.172174	0.00199326	0.0160262
FBgn0035981	CG4452	None	911.936	0.366786	0.0958313	1.54e-05	0.000275996
FBgn0031250	Ent1	Equilibrative nucleoside transporter 1	555.618	0.366317	0.097727	2.08e-05	0.000350055
FBgn0015570	alpha-Est2	alpha-Esterase-2	218.03	0.36587	0.218254	0.00525783	0.0359144
FBgn0001258	Ldh	Lactate dehydrogenase	636.02	0.365709	0.276874	0.0100797	0.0608156
FBgn0013773	Cyp6a22	Cyp6a22	661.178	0.365085	0.117574	0.000174321	0.00212823
FBgn0053329	Sp212	Serine-peptidase 212	114.592	0.364326	0.321155	0.0134569	0.0767304
FBgn0032032	CG17294	None	120.998	0.36424	0.2076	0.00454633	0.0318665
FBgn0087035	AGO2	Argonaute 2	2975.48	0.363801	0.186106	0.00302038	0.0227543
FBgn0015277	Pi3K59F	Phosphatidylinositol 3-kinase 59F	381.871	0.362877	0.164252	0.00174683	0.0144353
FBgn0265310	lncRNA:CR44283	long non-coding RNA:CR44283	6.60913	0.361217	0.518441	0.0173292	0.0932506
FBgn0014141	cher	cheerio	1914.74	0.360688	0.11233	0.000130814	0.00168876
FBgn0037648	CG11975	None	424.226	0.360604	0.0886288	6.31e-06	0.000124755
FBgn0029507	Tsp42Ed	Tetraspanin 42Ed	1504.47	0.360439	0.265963	0.00981862	0.0597317
FBgn0051780	CG31780	None	21.3745	0.358602	0.417692	0.0178122	0.095236
FBgn0264748	CG44006	None	37.7065	0.357781	0.461468	0.0181495	0.0964988
FBgn0011834	Ser6	Serine protease 6	174.599	0.357772	0.252942	0.00899977	0.0557996
FBgn0034398	CG15098	None	5420.28	0.357471	0.181567	0.00304219	0.0228715
FBgn0028399	TMS1	TMS1	1274.33	0.356631	0.134478	0.000632466	0.00625584
FBgn0015765	p38a	p38a MAP kinase	429.964	0.355812	0.0849443	4e-06	8.45e-05
FBgn0266431	CG45061	None	55.0466	0.35549	0.477928	0.0183863	0.0973201
FBgn0034958	CG3907	None	519.727	0.355333	0.145433	0.00106379	0.00961436
FBgn0017581	Lk6	Lk6 kinase	7460.74	0.354932	0.119447	0.000273266	0.00311145
FBgn0264294	Cyt-b5	Cytochrome b5	4588.73	0.354179	0.154067	0.00150073	0.0127662
FBgn0029853	CG3781	None	190.649	0.353383	0.139523	0.000867346	0.00811219
FBgn0042135	Gdap2	Gdap2	2362.14	0.35292	0.0836386	3.6e-06	7.76e-05
FBgn0031213	galectin	galectin	1018.11	0.352754	0.0857946	5.65e-06	0.000113934
FBgn0037917	wkd	whacked	697.019	0.352543	0.079703	1.49e-06	3.56e-05
FBgn0267913	lncRNA:CR46194	long non-coding RNA:CR46194	131.372	0.352371	0.262063	0.0104966	0.0628826
FBgn0031977	baf	barrier to autointegration factor	1013.98	0.351717	0.149533	0.0013468	0.0117036
FBgn0027657	glob1	globin 1	1882.06	0.351256	0.178443	0.00315705	0.0236011
FBgn0037231	Vps24	Vacuolar protein sorting 24	706.394	0.351058	0.0930542	2.13e-05	0.000357249
FBgn0035811	Mcad	Medium-chain acyl-CoA dehydrogenase	3985.94	0.350453	0.138814	0.000900463	0.00838611
FBgn0028717	Lnk	Lnk	535.576	0.349983	0.0875528	9.14e-06	0.000175508
FBgn0041191	Rheb	Ras homolog enriched in brain	1152.5	0.349771	0.10257	7.54e-05	0.00107966
FBgn0029092	ced-6	ced-6	3638.15	0.349148	0.0798525	1.93e-06	4.44e-05
FBgn0036126	Irbp18	Inverted repeat binding protein 18 kDa	177.273	0.348461	0.21934	0.00689595	0.0451211
FBgn0004657	mys	myospheroid	1497.4	0.34839	0.120781	0.000361904	0.00394117
FBgn0261805	CG42751	None	13.3316	0.348147	0.448923	0.0194955	0.101819
FBgn0052196	CG32196	None	67.4623	0.34735	0.204018	0.00556341	0.037703
FBgn0033188	Drat	Death resistor Adh domain containing target	1425.93	0.347258	0.243176	0.00935606	0.057458
FBgn0040153	l(1)G0469	lethal (1) G0469	309.246	0.347178	0.169196	0.00270609	0.0206623
FBgn0011230	poe	purity of essence	2736.68	0.346192	0.128264	0.000597845	0.00599089
FBgn0004629	Cys	Cystatin-like	1085.77	0.345822	0.181839	0.0037477	0.0274624
FBgn0034443	cer	crammer	291.304	0.345341	0.239688	0.00924995	0.0569335
FBgn0036291	CG10681	None	68.3603	0.34487	0.187507	0.0042879	0.0304079
FBgn0039239	CG13641	None	82.9426	0.344766	0.437298	0.0199987	0.103806
FBgn0032422	atilla	atilla	595.231	0.344012	0.188744	0.00445834	0.0313738
FBgn0052179	Krn	Keren	271.661	0.343261	0.123199	0.000485515	0.00508588
FBgn0040091	Ugt317A1	UDP-glycosyltransferase family 317 member A1	151.464	0.34304	0.285887	0.0140494	0.0792867
FBgn0039109	CG10365	None	942.926	0.34272	0.182951	0.00404891	0.0291072
FBgn0026749	Yippee	Yippee	427.028	0.342537	0.096072	4.73e-05	0.000721278
FBgn0037796	CG12814	None	336.737	0.342491	0.229664	0.0085817	0.0537223
FBgn0046296	DEF8	differentially expressed in FDCP 8 homolog	255.569	0.342268	0.139267	0.0011111	0.00993578
FBgn0023531	CG32809	None	342.723	0.342204	0.125962	0.000585342	0.00589037
FBgn0037396	CG11459	None	78.5919	0.341334	0.351893	0.0188543	0.0993466
FBgn0260971	CG42594	None	15.4385	0.340752	0.418165	0.0205603	0.10617
FBgn0051717	CG31717	None	265.107	0.339425	0.182405	0.00423586	0.0301075
FBgn0030571	CG14414	None	169.553	0.338431	0.131682	0.000865674	0.00810345
FBgn0032170	CG4658	None	1185.45	0.338312	0.0762165	1.58e-06	3.73e-05
FBgn0260935	Vps15	Vacuolar protein sorting 15	307.944	0.338124	0.132465	0.000905311	0.00841718
FBgn0021814	Vps28	Vacuolar protein sorting 28	455.668	0.337899	0.13885	0.00120733	0.0106491
FBgn0029943	Atg5	Autophagy-related 5	295.059	0.33743	0.105771	0.000162289	0.00201697
FBgn0266088	lncRNA:CR44830	long non-coding RNA:CR44830	1.55526	0.337339	0.754205	0.00827284	NA
FBgn0014009	Rab2	Rab2	1454.53	0.337104	0.088016	1.91e-05	0.000331699
FBgn0012344	Dh44	Diuretic hormone 44	47.9815	0.336897	0.294781	0.0158911	0.087262
FBgn0083962	CG34126	None	720.906	0.336882	0.13134	0.000884681	0.00824628
FBgn0034184	CG9646	None	761.788	0.335735	0.14016	0.00133798	0.0116797
FBgn0031571	bark	bark beetle	243.546	0.335276	0.184365	0.00473425	0.0328323
FBgn0050022	CG30022	None	555.598	0.334994	0.201276	0.00645492	0.0425901
FBgn0266719	stac	staccato	362.04	0.333665	0.193845	0.00581452	0.0390678
FBgn0083985	CG34149	None	75.0885	0.333431	0.22499	0.00922355	0.0568028
FBgn0035526	CG1316	None	761.525	0.333182	0.0719393	6.83e-07	1.8e-05
FBgn0038803	CG5191	None	587.072	0.332696	0.136093	0.00121255	0.010678
FBgn0040475	SH3PX1	SH3 and PX domain containing 1	1321.76	0.332659	0.11106	0.000293772	0.00330503
FBgn0267448	asRNA:CR45798	antisense RNA:CR45798	13.8401	0.332111	0.453752	0.0219232	0.111302
FBgn0027525	LTV1	LTV1 ribosome biogenesis factor	1822.23	0.331578	0.118348	0.000500056	0.00518878
FBgn0264953	Piezo	Piezo	192.68	0.331473	0.200595	0.00674835	0.0443135
FBgn0033519	CG11825	None	167.015	0.331134	0.346324	0.0205338	0.106133
FBgn0001297	kay	kayak	1598.18	0.331047	0.156751	0.00261203	0.0200766
FBgn0034484	CG11044	None	76.6264	0.330616	0.290678	0.0166936	0.0904054
FBgn0038198	Npc2b	Niemann-Pick type C-2b	442.921	0.330363	0.215309	0.00852292	0.0534802
FBgn0266124	ghi	ghiberti	336.769	0.329744	0.118497	0.000531346	0.00543654
FBgn0036740	Vps60	Vacuolar protein sorting 60	845.512	0.329549	0.101797	0.000147948	0.00185974
FBgn0045064	bwa	brain washing	300.868	0.328875	0.150938	0.00228261	0.0179332
FBgn0027493	AdSS	Adenylosuccinate Synthetase	3866	0.328584	0.100319	0.000132519	0.00170477
FBgn0266186	Vamp7	Vesicle-associated membrane protein 7	950.783	0.327945	0.0830296	1.3e-05	0.000239786
FBgn0035439	CG14961	None	49.6354	0.327612	0.423092	0.0228422	0.114985
FBgn0035094	CG9380	None	1152.98	0.327495	0.167693	0.00375212	0.0274764
FBgn0265351	nac	neuronally altered carbohydrate	105.137	0.327164	0.165167	0.00354439	0.0260942
FBgn0037071	CG7632	None	434.912	0.326602	0.213496	0.00879678	0.0548191
FBgn0040777	CG14767	None	2000.24	0.326334	0.0942328	7.42e-05	0.00106485
FBgn0050159	CG30159	None	720.752	0.325705	0.0853882	2.2e-05	0.000365716
FBgn0023169	AMPKalpha	AMP-activated protein kinase alpha subunit	1959.13	0.32562	0.0525963	1.35e-10	9.95e-09
FBgn0065032	Arpc3B	Actin-related protein 2/3 complex, subunit 3B	245.668	0.325182	0.251463	0.0135618	0.0772724
FBgn0034854	Golgin245	Golgin-245	728.888	0.325104	0.0876681	3.24e-05	0.000514983
FBgn0038533	CG7523	None	557.614	0.324366	0.127538	0.00100357	0.00918324
FBgn0039257	tnc	tenectin	55.742	0.324108	0.309528	0.0196489	0.102377
FBgn0031399	mio	missing oocyte	442.476	0.323349	0.101402	0.000177758	0.00215326
FBgn0027581	CG6191	None	848.251	0.322647	0.144775	0.00211786	0.0168922
FBgn0039006	Cyp6d4	Cyp6d4	317.465	0.322417	0.189346	0.00645437	0.0425901
FBgn0031298	Atg4a	Autophagy-related 4a	987.015	0.322068	0.119659	0.000702836	0.00679306
FBgn0032499	Uvrag	UV-resistance associated gene	407.821	0.321729	0.0883238	4.17e-05	0.000649006
FBgn0024945	NitFhit	Nitrilase and fragile histidine triad fusion protein	444.564	0.321437	0.0950946	9.98e-05	0.00135583
FBgn0038681	Cyp12a4	Cyp12a4	1074.02	0.321211	0.162626	0.00371526	0.0272609
FBgn0004397	Vinc	Vinculin	1646.4	0.320103	0.0789737	9.19e-06	0.000176041
FBgn0052068	Adi1	Acireductone dioxygenase 1	737.97	0.319308	0.11064	0.000429021	0.00456363
FBgn0030693	CG8974	None	1647.95	0.319169	0.0946164	0.000103457	0.00139966
FBgn0030309	CG1572	None	898.367	0.318982	0.213496	0.00985815	0.0598398
FBgn0032343	CG6201	None	147.67	0.31885	0.182044	0.00598284	0.0399789
FBgn0037901	Exd2	Exonuclease 3'-5' domain-containing 2	520.65	0.318447	0.0992756	0.000172921	0.00212035
FBgn0033259	Tmem63	Transmembrane protein 63	563.487	0.31822	0.128512	0.00122253	0.0107487
FBgn0000551	Edg78E	Ecdysone-dependent gene 78E	2.63583	0.317243	0.725364	0.00979763	NA
FBgn0035674	CG13295	None	220.88	0.317162	0.135772	0.0017108	0.0142016
FBgn0267587	asRNA:CR45925	antisense RNA:CR45925	4.65978	0.31586	0.620537	0.017883	0.0954525
FBgn0085300	Cpr65Ay	Cuticular protein 65Ay	2.8729	0.3157	0.659649	0.0150642	NA
FBgn0266918	CG32486	None	906.925	0.315243	0.166239	0.00454296	0.0318665
FBgn0263346	smash	smallish	1631.64	0.315224	0.100713	0.000221627	0.00261713
FBgn0036306	CG10973	None	405.658	0.31488	0.198322	0.00846516	0.0531744
FBgn0035207	Herc4	HECT and RLD domain containing E3 ubiquitin ligase 4	1159.55	0.3143	0.0922957	9.62e-05	0.0013074
FBgn0039873	Smvt	Sodium-dependent multivitamin transporter	381.365	0.314178	0.278186	0.0188595	0.0993466
FBgn0035515	CG14997	None	479.896	0.313795	0.135061	0.00179553	0.0147601
FBgn0030894	Mvb12	Multivesicular body subunit 12	791.525	0.313549	0.137525	0.00198635	0.0159823
FBgn0038257	smp-30	Senescence marker protein-30	637.353	0.312913	0.332914	0.0238279	0.118859
FBgn0029826	CG6041	None	302.885	0.312372	0.264823	0.0177125	0.0949878
FBgn0039290	CG13654	None	138.125	0.311683	0.302119	0.021854	0.111283
FBgn0039335	Vps33B	Vacuolar protein sorting 33B	254.358	0.311519	0.110365	0.000530696	0.00543654
FBgn0052529	Hers	Histone gene-specific Epigenetic Repressor in late S phase	514.282	0.311493	0.130148	0.00154533	0.0130747
FBgn0033353	CG13749	None	12.0893	0.310431	0.555578	0.0221302	0.112067
FBgn0035065	CG3589	None	302.29	0.310182	0.101803	0.000289346	0.00326935
FBgn0050000	GstT1	Glutathione S transferase T1	697.475	0.310107	0.109572	0.000524246	0.00538896
FBgn0028582	lqf	liquid facets	1701.85	0.309379	0.0856459	4.99e-05	0.000754666
FBgn0022984	qkr58E-3	quaking related 58E-3	448.026	0.308933	0.104742	0.000382322	0.0041308
FBgn0031560	CG16713	None	392.841	0.308542	0.235323	0.0146394	0.0818468
FBgn0265532	asRNA:CR44382	antisense RNA:CR44382	6.78269	0.308213	0.482295	0.0253689	0.124847
FBgn0033928	Arc2	Arc2	308.083	0.307729	0.233632	0.0145647	0.081573
FBgn0032731	Swip-1	Swiprosin-1	736.599	0.307389	0.096936	0.000205141	0.00244747
FBgn0050345	CG30345	None	332.399	0.307293	0.174205	0.00625466	0.0414927
FBgn0038842	hdly	hadley	709.423	0.306724	0.299044	0.0228091	0.114871
FBgn0262975	cnc	cap-n-collar	2004.24	0.305901	0.08099	2.86e-05	0.000458476
FBgn0034365	CG5335	None	518.025	0.305076	0.0938726	0.000164115	0.00203278
FBgn0051161	CG31161	None	12.4437	0.305075	0.427634	0.0272201	0.132066
FBgn0266739	lncRNA:CR45212	long non-coding RNA:CR45212	6.95241	0.304984	0.582091	0.0211897	0.108453
FBgn0052549	CG32549	None	2378.03	0.304922	0.198818	0.00998691	0.0604214
FBgn0037442	gzl	godzilla E3 ubiquitin protein ligase	1157.49	0.303181	0.0823993	4.1e-05	0.000640395
FBgn0035232	CG12099	None	1236.21	0.303042	0.0846788	5.8e-05	0.000856187
FBgn0030053	CG12081	None	485.817	0.301649	0.105007	0.000489472	0.00511273
FBgn0067102	GlcT	Glucosylceramide synthase	717.922	0.301002	0.125994	0.0016539	0.0138442
FBgn0025628	CG4199	None	1322.87	0.300899	0.0886017	0.000106657	0.00143414
FBgn0031267	Ipk2	Ipk2	575.072	0.300888	0.119573	0.00122048	0.0107392
FBgn0035043	CG4781	None	500.492	0.300818	0.193249	0.00980589	0.0596873
FBgn0028473	Non1	Novel nucleolar protein 1	8786.97	0.300434	0.126874	0.00174295	0.014414
FBgn0041180	Tep4	Thioester-containing protein 4	2135.33	0.300076	0.250254	0.018658	0.0983796
FBgn0032075	Tsp29Fb	Tetraspanin 29Fb	3085.01	0.300076	0.187065	0.00898493	0.055739
FBgn0261862	whd	withered	2344.97	0.299425	0.115365	0.00101263	0.0092354
FBgn0265186	CG44251	None	614.802	0.29942	0.22052	0.0143125	0.0805236
FBgn0032815	CG10462	None	815.371	0.299392	0.110943	0.00078108	0.00743818
FBgn0052476	mthl14	methuselah-like 14	181.658	0.299313	0.191996	0.00985427	0.0598398
FBgn0003997	hid	head involution defective	83.7056	0.299179	0.189396	0.00947576	0.0580635
FBgn0029588	CR14798	None	71.5769	0.298622	0.241202	0.0176832	0.0948766
FBgn0031285	CG3662	None	4356.1	0.298259	0.124667	0.00166483	0.0139145
FBgn0030074	CG12662	None	1.3242	0.298221	0.71735	0.00981082	NA
FBgn0037279	CG1129	None	625.56	0.298008	0.120059	0.00134598	0.0117036
FBgn0040634	CG4186	None	44.3727	0.297889	0.201314	0.0115605	0.0680698
FBgn0011837	Tis11	Tis11 zinc finger protein	1027.64	0.297638	0.160129	0.0054523	0.0370184
FBgn0259916	CG42445	None	289.831	0.296989	0.11687	0.00117238	0.0103889
FBgn0029093	cathD	cathepsin D	5353.96	0.296971	0.156867	0.00509335	0.0349538
FBgn0031703	CG12512	None	315.285	0.296557	0.124586	0.00172859	0.0143061
FBgn0085261	CG34232	None	314.526	0.296507	0.191392	0.0102184	0.0615783
FBgn0039636	Atg14	Autophagy-related 14	378.116	0.29628	0.106065	0.00062079	0.00617924
FBgn0024321	NK7.1	NK7.1	179.102	0.296092	0.200946	0.0118309	0.0692909
FBgn0037347	SecS	Sec synthetase	359.533	0.294875	0.133137	0.00255522	0.0197089
FBgn0039714	Zip99C	Zinc/iron regulated transporter-related protein 99C	1445.08	0.294547	0.19172	0.0106038	0.0634552
FBgn0063491	GstE9	Glutathione S transferase E9	1090.58	0.294271	0.283587	0.0245905	0.121822
FBgn0038658	CG14292	None	1387.78	0.293398	0.233497	0.0177553	0.0950784
FBgn0011202	dia	diaphanous	781.236	0.293059	0.0826571	6.83e-05	0.000988186
FBgn0039043	CG17121	None	211.903	0.292893	0.259538	0.0218685	0.111286
FBgn0030391	Rab40	Rab40	546.409	0.292749	0.113621	0.00109805	0.00984642
FBgn0028381	Decay	Death executioner caspase related to Apopain/Yama	933.662	0.292533	0.240882	0.0191545	0.100515
FBgn0037074	CG7324	None	1445.23	0.292171	0.0869611	0.000124862	0.00162913
FBgn0013981	His4r	Histone H4 replacement	3730.14	0.291877	0.0932275	0.000249567	0.00288339
FBgn0266699	asRNA:CR45189	antisense RNA:CR45189	40.6249	0.291824	0.265426	0.0229962	0.115445
FBgn0264751	Vti1b	Vesicle transport through interaction with t-SNAREs 1b	158.902	0.291739	0.124754	0.0019555	0.0157871
FBgn0032467	CG9934	None	1022.27	0.291586	0.121315	0.00167952	0.0140054
FBgn0035720	CG10077	None	4506.53	0.291576	0.0560343	5.56e-08	2.07e-06
FBgn0037623	CG9801	None	295.201	0.290571	0.113804	0.00117575	0.0104039
FBgn0039209	REPTOR	Repressed by TOR	526.569	0.290568	0.134366	0.00294264	0.0222601
FBgn0039075	CG4393	None	100.444	0.290347	0.265095	0.0233795	0.116993
FBgn0265800	lncRNA:CR44589	long non-coding RNA:CR44589	1.8239	0.289952	0.699875	0.0110708	NA
FBgn0036059	nudE	nudE	1217	0.289255	0.102641	0.000601638	0.00601037
FBgn0283712	LIMK1	LIM domain kinase 1	490.804	0.289044	0.105747	0.000751846	0.00720972
FBgn0016076	vri	vrille	919.025	0.289014	0.243729	0.0205517	0.10617
FBgn0037339	Pi4KIIalpha	Phosphatidylinositol 4-kinase II alpha	977.782	0.288527	0.131241	0.00274383	0.0209143
FBgn0031453	Bacc	Bacchus	4616.66	0.288424	0.100861	0.000540731	0.00550185
FBgn0264325	Atg6	Autophagy-related 6	225.383	0.288314	0.160087	0.00649424	0.0427982
FBgn0040528	CG15864	None	12.5155	0.287617	0.393304	0.0318182	0.148923
FBgn0023530	CG3740	None	380.423	0.287103	0.172154	0.00858135	0.0537223
FBgn0034612	CG10505	None	101.353	0.28642	0.284153	0.0270458	0.131569
FBgn0031637	mxt	mextli	1208.34	0.285931	0.07684	3.87e-05	0.000609062
FBgn0031643	CG3008	None	656.665	0.285807	0.161187	0.00698105	0.0455479
FBgn0283469	Vps4	Vacuolar protein sorting 4	1386.77	0.285767	0.074208	2.43e-05	0.000397246
FBgn0035929	CG13311	None	86.7217	0.284379	0.337366	0.031996	0.149627
FBgn0033624	CG12384	None	1174.73	0.28403	0.0922651	0.000300684	0.00337128
FBgn0033821	CG10799	None	433.021	0.283594	0.283474	0.0278808	0.134559
FBgn0267814	asRNA:CR46139	antisense RNA:CR46139	19.721	0.282552	0.372869	0.03333	0.153829
FBgn0030263	CG2076	None	2455.52	0.282373	0.220044	0.0182637	0.0968782
FBgn0020249	stck	steamer duck	913.45	0.282164	0.0876202	0.000199996	0.00239625
FBgn0034902	CG5532	None	525.188	0.281999	0.1249	0.0024793	0.0192312
FBgn0035346	CG1146	None	688.762	0.28158	0.140601	0.00439841	0.0310116
FBgn0038809	CG16953	None	1544.65	0.281391	0.0798692	7.75e-05	0.00110041
FBgn0037563	CG11672	None	347.531	0.281281	0.233327	0.0209908	0.107585
FBgn0038745	CG4538	None	1915.13	0.280866	0.152132	0.00617233	0.0410953
FBgn0036288	CG10660	None	257.886	0.280841	0.206132	0.0160286	0.0876085
FBgn0001142	Gs1	Glutamine synthetase 1	2417.35	0.280824	0.111716	0.00135801	0.0117705
FBgn0259143	CG42258	None	1205.48	0.280416	0.10421	0.000872699	0.0081484
FBgn0030014	CG15337	None	20.8512	0.280022	0.591738	0.0224289	0.113423
FBgn0034350	CG5189	None	219.406	0.279881	0.155438	0.00682913	0.0447371
FBgn0036240	CG6928	None	289.554	0.278787	0.218126	0.018879	0.0994015
FBgn0025352	Mtpbeta	Mitochondrial trifunctional protein beta subunit	2574.16	0.278118	0.116308	0.00184915	0.0151086
FBgn0010417	Taf6	TBP-associated factor 6	712.571	0.277218	0.103754	0.000929121	0.00860219
FBgn0051810	CG31810	None	258.112	0.276753	0.252965	0.025815	0.126815
FBgn0260756	CG42554	None	164.263	0.275965	0.168592	0.00976945	0.0594985
FBgn0036951	CG7017	None	94.3929	0.275518	0.342481	0.0351172	0.159807
FBgn0000562	egl	egalitarian	1336.39	0.275505	0.0690812	1.52e-05	0.000273618
FBgn0002121	l(2)gl	lethal (2) giant larvae	1514.24	0.275382	0.137847	0.00459892	0.0321369
FBgn0264469	asRNA:CR43877	antisense RNA:CR43877	3.36897	0.27468	0.578852	0.024105	NA
FBgn0010434	cora	coracle	1789.59	0.274653	0.18313	0.0128996	0.0742842
FBgn0030575	CG5321	None	420.529	0.273415	0.335545	0.035613	0.161595
FBgn0037116	Als2	Amyotrophic lateral sclerosis 2	619.161	0.27339	0.105698	0.00117234	0.0103889
FBgn0034198	CG11400	None	317.659	0.273063	0.195932	0.0159301	0.0874286
FBgn0261547	Exn	Ephexin	581.98	0.272626	0.116915	0.00218459	0.0172866
FBgn0266976	lncRNA:CR45427	long non-coding RNA:CR45427	2.49583	0.272551	0.578689	0.024292	NA
FBgn0053635	CG33635	None	97.9811	0.272448	0.1936	0.0155943	0.0858897
FBgn0265002	CG44153	None	19.0402	0.272243	0.302563	0.033931	0.155958
FBgn0043806	CG32032	None	217.954	0.272093	0.274241	0.0307281	0.144933
FBgn0010414	SerT	Serotonin transporter	28.7539	0.271971	0.302404	0.0340189	0.156231
FBgn0033988	pcs	parcas	1647.1	0.271855	0.102146	0.000976039	0.00896115
FBgn0037363	Atg17	Autophagy-related 17	969.749	0.271547	0.107105	0.00134242	0.0116906
FBgn0037908	dpr5	defective proboscis extension response 5	16.8593	0.271431	0.322566	0.0357153	0.161993
FBgn0042101	CG18744	None	58.5463	0.27128	0.287019	0.0326747	0.151769
FBgn0033504	CAP	CAP	1734.68	0.270861	0.180047	0.0130958	0.0751194
FBgn0027532	CG7139	None	830.765	0.270708	0.0826832	0.000177459	0.00215326
FBgn0259749	mmy	mummy	1188.17	0.270689	0.0767339	7.94e-05	0.00112066
FBgn0036666	TSG101	Tumor susceptibility gene 101	1143.55	0.270384	0.092327	0.000483323	0.00507258
FBgn0267384	Ubc7	Ubiquitin conjugating enzyme 7	891.973	0.270379	0.0972485	0.000720866	0.00693078
FBgn0026080	Tip60	Tat interactive protein 60kDa	431.972	0.269756	0.128819	0.00382687	0.0279123
FBgn0036341	Syx13	Syntaxin 13	731.121	0.26972	0.122432	0.00298923	0.0225504
FBgn0261458	capt	capulet	2970.38	0.269585	0.0908689	0.00043607	0.00463414
FBgn0004903	Rb97D	Ribonuclear protein at 97D	661.501	0.268641	0.136389	0.00506953	0.0348498
FBgn0267533	asRNA:CR45873	antisense RNA:CR45873	18.4179	0.268407	0.431162	0.0360135	0.162808
FBgn0042641	frc	fringe connection	713.514	0.268025	0.0845649	0.000245077	0.00284046
FBgn0085227	CG34198	None	317.346	0.268006	0.225522	0.0236825	0.118294
FBgn0037378	PSMG1	Proteasome assembly chaperone 1	668.669	0.267457	0.139378	0.00569684	0.038487
FBgn0032845	CG10747	None	177.379	0.267102	0.163448	0.0103654	0.0621978
FBgn0034582	Cht9	Chitinase 9	91.3193	0.266001	0.289876	0.0350822	0.159714
FBgn0266171	pre-mod(mdg4)-AB	None	70.1318	0.265976	0.288292	0.0349112	0.159001
FBgn0283741	prage	prage	284.688	0.265755	0.173372	0.0127922	0.0738326
FBgn0034687	CG11475	None	7.40426	0.26574	0.412184	0.037619	0.167646
FBgn0039507	mrt	martik	685.41	0.265008	0.0861361	0.000324412	0.00360396
FBgn0033588	CG13228	None	3.5726	0.264569	0.495501	0.032964	NA
FBgn0026090	CG14812	None	341.992	0.264328	0.112356	0.00215914	0.0171469
FBgn0030876	CG6762	None	167.792	0.263888	0.222673	0.0245121	0.121719
FBgn0038058	CG5608	None	292.587	0.263522	0.127686	0.00422565	0.0300633
FBgn0265540	asRNA:CR44390	antisense RNA:CR44390	73.7082	0.263209	0.307289	0.0379057	0.168727
FBgn0039453	CG6403	None	17.1503	0.263134	0.439088	0.0370666	0.166344
FBgn0051313	CG31313	None	618.869	0.262092	0.21287	0.0229553	0.115343
FBgn0053054	CG33054	None	125.784	0.261477	0.173379	0.0137938	0.078286
FBgn0034856	yellow-d2	yellow-d2	9.15734	0.261451	0.38587	0.0399399	0.17572
FBgn0264357	SNF4Agamma	SNF4/AMP-activated protein kinase gamma subunit	2865.81	0.261438	0.0678724	2.64e-05	0.000428047
FBgn0015283	Rpn10	Regulatory particle non-ATPase 10	2325.55	0.261008	0.109912	0.00207693	0.016626
FBgn0260632	dl	dorsal	1217.96	0.260667	0.0989915	0.00109527	0.00983419
FBgn0085485	CG34456	None	13.6234	0.260621	0.349274	0.0407033	0.178294
FBgn0040285	Scamp	Scamp	1393.22	0.260597	0.0611548	5.41e-06	0.000109498
FBgn0031998	SLC5A11	Sodium/solute co-transporter-like 5A11	317.223	0.259718	0.144826	0.00777898	0.049816
FBgn0051146	Nlg1	Neuroligin 1	109.446	0.259614	0.275713	0.0359815	0.162808
FBgn0260945	Atg1	Autophagy-related 1	888.503	0.259167	0.0888271	0.000516904	0.00532343
FBgn0039668	Trc8	TRC8 ring finger protein	1162.35	0.258679	0.119037	0.00337303	0.0250168
FBgn0031707	CG14020	None	4.53958	0.258316	0.514659	0.0325142	0.151215
FBgn0051370	CG31370	None	97.2104	0.257962	0.222486	0.026673	0.130158
FBgn0026582	Hmg-2	High mobility group protein 2	161.832	0.257892	0.17761	0.0157393	0.0866015
FBgn0004554	Edg91	Ecdysone-dependent gene 91	6.85568	0.257647	0.465069	0.0368453	0.165751
FBgn0039665	CG2310	None	255.718	0.257634	0.14339	0.00781209	0.0498991
FBgn0063494	GstE6	Glutathione S transferase E6	1395.82	0.257449	0.14541	0.00826791	0.0520244
FBgn0024912	agt	O-6-alkylguanine-DNA alkyltransferase	204.682	0.257335	0.197648	0.0209269	0.107358
FBgn0259714	DIP-epsilon	Dpr-interacting protein epsilon	64.3837	0.256962	0.290231	0.0389887	0.172501
FBgn0051467	CG31467	None	19.9786	0.25694	0.29619	0.0396233	0.174744
FBgn0033871	CG13339	None	165.876	0.256892	0.1485	0.00903425	0.0558873
FBgn0033266	Socs44A	Suppressor of Cytokine Signaling at 44A	520.839	0.256824	0.090748	0.000661132	0.00644091
FBgn0266621	lncRNA:CR45128	long non-coding RNA:CR45128	2.19001	0.256023	0.650287	0.0151706	NA
FBgn0038369	Arpc3A	Actin-related protein 2/3 complex, subunit 3A	395.749	0.255727	0.123949	0.0043955	0.031011
FBgn0000416	Sap-r	Saposin-related	9369.08	0.254416	0.0886334	0.000596585	0.00599089
FBgn0028490	CG31705	None	6851.3	0.25333	0.287343	0.0403317	0.177147
FBgn0026176	SkpB	SKP1-related B	13.2397	0.253277	0.35097	0.043659	0.186337
FBgn0261671	tweek	tweek	595.123	0.25303	0.149248	0.00992755	0.0601422
FBgn0085786	CR41501	None	1.78343	0.252564	0.633712	0.0173955	NA
FBgn0032922	Coq3	Coenzyme Q3	144.716	0.252253	0.140908	0.00815795	0.0515349
FBgn0036363	CG10140	None	12.7625	0.251899	0.420487	0.0415523	0.18086
FBgn0262902	asRNA:CR43257	antisense RNA:CR43257	35.9152	0.251872	0.288405	0.041145	0.179656
FBgn0267635	lncRNA:CR45973	long non-coding RNA:CR45973	10.7911	0.25177	0.398855	0.0428181	0.184116
FBgn0023541	Cyp4d14	Cyp4d14	136.123	0.251603	0.327138	0.0440568	0.187314
FBgn0015372	RabX1	RabX1	588.667	0.251316	0.12296	0.00468765	0.0325913
FBgn0023172	RhoGEF2	Rho guanine nucleotide exchange factor 2	1625.05	0.250762	0.0744373	0.000139114	0.00176688
FBgn0037539	CG10435	None	593.02	0.250379	0.134955	0.00715913	0.0464032
FBgn0039098	GILT3	Gamma-interferon-inducible lysosomal thiol reductase 3	66.3901	0.250264	0.323673	0.0445453	0.188322
FBgn0014010	Rab5	Rab5	2536.1	0.250215	0.048305	7.79e-08	2.79e-06
FBgn0034294	Muc55B	Mucin 55B	85.4552	0.24953	0.287763	0.042207	0.182482
FBgn0050443	Opbp	Optix-binding protein	343.823	0.249473	0.109037	0.00267863	0.0205026
FBgn0266889	asRNA:CR45350	antisense RNA:CR45350	25.4574	0.24887	0.320068	0.0450489	0.190179
FBgn0031882	Rab30	Rab30	241.591	0.248759	0.125081	0.00537185	0.0365851
FBgn0004436	Ubc6	Ubiquitin conjugating enzyme 6	1866.16	0.248554	0.0980452	0.00146452	0.0125356
FBgn0036516	CG7656	None	822.846	0.248458	0.086416	0.000597928	0.00599089
FBgn0265590	lncRNA:CR44417	long non-coding RNA:CR44417	199.061	0.248243	0.132893	0.0070399	0.0457906
FBgn0259926	CG42449	None	1.91643	0.247641	0.634268	0.0170399	NA
FBgn0286516	aqz	aaquetzalli	4932.3	0.247315	0.124095	0.00535808	0.0365366
FBgn0030752	CDC50	None	950.678	0.247313	0.106621	0.00250359	0.0193786
FBgn0030360	CG1806	None	78.3203	0.247298	0.229814	0.0329367	0.152664
FBgn0037443	Dmtn	Dementin	1231.42	0.247267	0.0935794	0.00111712	0.00998149
FBgn0261445	sgl	sugarless	1073.11	0.247186	0.0749407	0.000174291	0.00212823
FBgn0016126	CaMKI	Calcium/calmodulin-dependent protein kinase I	1717.47	0.246952	0.117793	0.00424007	0.0301075
FBgn0032210	CYLD	Cylindromatosis	323.069	0.246862	0.138673	0.00857974	0.0537223
FBgn0266441	CG45071	None	406.333	0.246439	0.224767	0.0321115	0.15004
FBgn0285937	Rab1	Rab1	2701.67	0.246322	0.0804578	0.000354866	0.00387219
FBgn0085455	CG34426	None	164.186	0.246113	0.265506	0.0408056	0.178671
FBgn0051032	CR31032	None	22.4491	0.245753	0.314542	0.0462903	0.194628
FBgn0051769	CG31769	None	868.694	0.245542	0.253671	0.0389688	0.172482
FBgn0264618	lncRNA:CR43958	long non-coding RNA:CR43958	10.1865	0.244777	0.335733	0.0473836	0.197713
FBgn0033438	Mmp2	Matrix metalloproteinase 2	241.94	0.244584	0.212195	0.0297014	0.141117
FBgn0039316	CG11893	None	534.005	0.244583	0.384248	0.0462727	0.194628
FBgn0045823	vsg	visgun	6230.13	0.244385	0.0999456	0.00185945	0.0151722
FBgn0027929	NimB1	Nimrod B1	96.5135	0.243772	0.32188	0.0475796	0.198255
FBgn0031106	Syx16	Syntaxin 16	336.725	0.243694	0.0968042	0.00155466	0.0131435
FBgn0031037	CG14207	None	2247.01	0.243654	0.209814	0.0294699	0.140096
FBgn0039872	salt	salty dog	495.756	0.24348	0.230248	0.0348769	0.158911
FBgn0036332	Cul6	Cullin 6	176.9	0.243351	0.171226	0.0183371	0.0971532
FBgn0031682	CG5828	None	588.992	0.24322	0.101914	0.00215789	0.0171469
FBgn0031374	Wdr62	WD repeat domain 62	1051.34	0.243196	0.0937178	0.00127703	0.0111742
FBgn0263975	CR43727	None	32.7993	0.242954	0.259309	0.0413731	0.180223
FBgn0041712	yellow-d	yellow-d	508.651	0.242709	0.164488	0.0165417	0.0899413
FBgn0031950	Herp	Homocysteine-induced endoplasmic reticulum protein	888.682	0.24261	0.0947357	0.00139602	0.0120619
FBgn0037050	ICA69	Islet cell autoantigen 69 kDa	30.0095	0.242163	0.262041	0.0422845	0.182674
FBgn0037719	bocks	bocksbeutel	556.988	0.242021	0.143023	0.0106292	0.0635714
FBgn0026620	tacc	transforming acidic coiled-coil protein	1416.97	0.241885	0.0889132	0.000922386	0.00854703
FBgn0022700	Cht4	Chitinase 4	234.82	0.241816	0.31259	0.0481751	0.199879
FBgn0029596	CG14054	None	2.23106	0.241752	0.629254	0.0174673	NA
FBgn0033978	Cyp6a23	Cyp6a23	460.667	0.241705	0.289451	0.0464157	0.194866
FBgn0033799	GLaz	Glial Lazarillo	262.355	0.241527	0.117153	0.00470285	0.0326763
FBgn0250785	vari	varicose	585.065	0.241505	0.144986	0.0112735	0.0666276
FBgn0038854	CG7044	None	452.934	0.241416	0.122318	0.0057507	0.0387573
FBgn0034748	CG17807	None	296.65	0.241308	0.139848	0.00993855	0.0601619
FBgn0021979	l(2)k09913	lethal (2) k09913	1991.35	0.241275	0.114823	0.00429568	0.0304434
FBgn0032001	CG8360	None	541.411	0.241197	0.213491	0.0316227	0.148134
FBgn0052112	CG32112	None	235.443	0.24114	0.151191	0.0130993	0.0751194
FBgn0037712	CG16789	None	23.2906	0.240176	0.300593	0.0482677	0.200187
FBgn0262937	Rabex-5	Rabaptin-5-associated exchange factor for Rab5	359.742	0.23984	0.10349	0.00258363	0.0198862
FBgn0013323	Ptth	Prothoracicotropic hormone	53.817	0.239786	0.311628	0.0491856	0.202619
FBgn0050495	CG30495	None	54.7502	0.239546	0.241735	0.0396146	0.174744
FBgn0029891	Pink1	PTEN-induced putative kinase 1	2148.82	0.239221	0.0895236	0.00105464	0.00953949
FBgn0039501	TTLL6B	Tubulin tyrosine ligase-like 6B	17.9956	0.238968	0.346981	0.0500985	0.20561
FBgn0035392	CG1271	None	106.419	0.238902	0.186292	0.0245856	0.121822
FBgn0038852	HHEX	Hematopoietically expressed homeobox	1.64208	0.23883	0.588875	0.0243508	NA
FBgn0037852	Tpc1	Thiamine pyrophosphate carrier protein 1	404.29	0.238758	0.141777	0.0110092	0.0653484
FBgn0028540	CG9008	None	408.187	0.238648	0.171273	0.019952	0.103662
FBgn0011277	HLH4C	Helix loop helix protein 4C	1.51724	0.237691	0.559668	0.0294035	NA
FBgn0025383	CG14780	None	11.2923	0.23712	0.369553	0.0501836	0.205679
FBgn0028879	CG15270	None	44.681	0.236946	0.248661	0.0425699	0.183474
FBgn0040850	CG15210	None	243.885	0.236632	0.253142	0.0436747	0.186337
FBgn0030050	CG12111	None	2.31269	0.2359	0.61399	0.0197215	NA
FBgn0028664	VhaM9.7-c	Vacuolar H[+] ATPase M9.7 subunit c	373.229	0.235848	0.0988684	0.00221416	0.0174577
FBgn0263601	mib1	mind bomb 1	621.551	0.2349	0.126209	0.00762957	0.049046
FBgn0267086	lncRNA:CR45530	long non-coding RNA:CR45530	4.00111	0.234795	0.45277	0.0443934	NA
FBgn0034248	CG14483	None	334.109	0.234481	0.189195	0.0274223	0.132871
FBgn0031457	Snx21	Sorting nexin 21	326.601	0.234463	0.134863	0.0100169	0.0605361
FBgn0037229	CG9766	None	39.5509	0.234244	0.285644	0.0501909	0.205679
FBgn0015035	Cyp4e3	Cytochrome P450-4e3	1401.19	0.234198	0.446816	0.0452068	0.190729
FBgn0024740	Lip2	Lipase 2	12.9106	0.233967	0.413339	0.0484718	0.200806
FBgn0267337	rn	rotund	32.5224	0.233555	0.24261	0.0431858	0.184969
FBgn0034180	Ehbp1	Eps15 homology domain containing protein-binding protein 1	734.467	0.233377	0.117488	0.00578687	0.0389295
FBgn0263593	Lpin	Lipin	1802.57	0.23332	0.149032	0.0145658	0.081573
FBgn0266594	lncRNA:CR45119	long non-coding RNA:CR45119	2.60987	0.232919	0.580789	0.0258003	NA
FBgn0016754	sba	six-banded	294.164	0.232722	0.123692	0.00736527	0.0475973
FBgn0085282	CG34253	None	48.4745	0.232681	0.286898	0.0512553	0.208799
FBgn0263746	CR43671	None	6.64389	0.232516	0.41736	0.0486758	0.201424
FBgn0033769	CG8768	None	302.53	0.232164	0.137386	0.0112632	0.0666276
FBgn0034997	CG3376	None	1070.02	0.231914	0.152147	0.0159968	0.087593
FBgn0036772	CG5290	None	408.682	0.231488	0.220514	0.0386651	0.171552
FBgn0267624	lncRNA:CR45962	long non-coding RNA:CR45962	5.86175	0.231432	0.412466	0.0495449	0.203946
FBgn0035523	Ctl1	Choline transporter-like 1	697.59	0.231353	0.107117	0.00388796	0.0282298
FBgn0033190	Gpo2	Glycerophosphate oxidase 2	9.41607	0.231311	0.428613	0.0480562	0.199838
FBgn0260393	CG17147	None	3.54559	0.231259	0.445247	0.046345	NA
FBgn0040323	GNBP1	Gram-negative bacteria binding protein 1	191.079	0.230882	0.213123	0.0368301	0.16575
FBgn0010043	GstD7	Glutathione S transferase D7	15.821	0.230735	0.3942	0.0514011	0.209238
FBgn0067622	LSm-4	Like Sm protein 4	178.551	0.229918	0.229378	0.0420417	0.182197
FBgn0014417	CG13397	None	615.481	0.229852	0.13497	0.0110806	0.0657367
FBgn0034538	CG16799	None	288.787	0.229659	0.193752	0.0312547	0.146722
FBgn0265193	Atf-2	Activating transcription factor-2	207.18	0.228867	0.110071	0.00474749	0.0329033
FBgn0034005	ItgaPS4	Integrin alphaPS4 subunit	14.8519	0.22865	0.373122	0.0539288	0.217037
FBgn0037134	CG7407	None	227.08	0.22864	0.139181	0.012699	0.0733596
FBgn0053282	CG33282	None	53.6122	0.228288	0.260357	0.0501247	0.205621
FBgn0037688	CG9356	None	429.706	0.22823	0.120468	0.00729598	0.0471772
FBgn0034663	CG4363	None	731.254	0.2278	0.231507	0.0439029	0.186876
FBgn0263607	l(3)72Dp	lethal (3) 72Dp	162.332	0.227676	0.195951	0.0330358	0.152994
FBgn0032805	CG10337	None	215.742	0.227094	0.279388	0.0538469	0.216861
FBgn0013983	imd	immune deficiency	207.952	0.225976	0.18132	0.0287151	0.137664
FBgn0052280	CG32280	None	335.705	0.225153	0.187479	0.0313797	0.147121
FBgn0266258	lncRNA:CR44953	long non-coding RNA:CR44953	3.81587	0.224803	0.433171	0.0499878	NA
FBgn0030735	CG3632	None	585.164	0.22454	0.0982759	0.00293288	0.0222091
FBgn0050423	CG30423	None	700.734	0.224489	0.129892	0.0107701	0.0641711
FBgn0030670	Pis	Phosphatidylinositol synthase	1029.43	0.224485	0.127165	0.00992223	0.0601422
FBgn0038730	CG6300	None	54.7202	0.224125	0.327718	0.0583221	0.22997
FBgn0035476	CG12766	None	151.964	0.223797	0.309305	0.0583192	0.22997
FBgn0030881	CG12985	None	6.71601	0.223504	0.384087	0.0555586	0.22165
FBgn0033872	CG6329	None	213.58	0.22329	0.175445	0.0278315	0.13438
FBgn0264503	CG43902	None	22.9599	0.22312	0.264766	0.0543271	0.217923
FBgn0039140	Miro	Mitochondrial Rho	841.649	0.223026	0.0818759	0.000942263	0.00870189
FBgn0038166	CG9588	None	408.822	0.22271	0.0907564	0.00192428	0.0155741
FBgn0260222	CG42496	None	620.436	0.222358	0.114394	0.00667784	0.0439256
FBgn0027375	RecQ5	RecQ5 helicase	476.467	0.22215	0.129944	0.0113527	0.0669897
FBgn0010226	GstS1	Glutathione S transferase S1	1888.69	0.222085	0.0885046	0.00166984	0.0139457
FBgn0037972	CG10005	None	22.1412	0.222009	0.273388	0.0564337	0.22449
FBgn0035132	mthl10	methuselah-like 10	334.334	0.221995	0.157544	0.0214815	0.109793
FBgn0026190	PH4alphaMP	prolyl-4-hydroxylase-alpha MP	12.3037	0.221954	0.33192	0.0595475	0.233166
FBgn0265726	Nna1	Nna1 carboxypeptidase	316.975	0.221914	0.195244	0.0359974	0.162808
FBgn0261928	CG42795	None	63.9849	0.221783	0.262403	0.0548369	0.219248
FBgn0002069	AspRS	Aspartyl-tRNA synthetase	2912.09	0.221458	0.152051	0.0195662	0.10214
FBgn0036529	Pgant8	Polypeptide N-Acetylgalactosaminyltransferase 8	15.9145	0.221199	0.335155	0.059912	0.234281
FBgn0037518	CG2641	None	129.602	0.220968	0.165015	0.0248604	0.122839
FBgn0035137	CG1233	None	465.458	0.220903	0.144164	0.0167585	0.0907119
FBgn0025697	santa-maria	scavenger receptor acting in neural tissue and majority of rhodopsin is absent	222.436	0.220893	0.207725	0.0410248	0.179438
FBgn0053971	Ir62a	Ionotropic receptor 62a	6.69178	0.220607	0.439319	0.05081	0.207292
FBgn0052528	parvin	parvin	1075.19	0.220469	0.073584	0.000437713	0.00464263
FBgn0261461	RhoGAP18B	Rho GTPase activating protein at 18B	798.227	0.220373	0.111454	0.00622461	0.0413183
FBgn0051201	GluRIIE	Glutamate receptor IIE	46.0329	0.220252	0.245493	0.0524297	0.21256
FBgn0037536	CG2698	None	1115.13	0.220166	0.0919818	0.00225636	0.017765
FBgn0053470	CG33470	None	3086.54	0.220006	0.301706	0.0604703	0.235688
FBgn0030510	CG12177	None	419.027	0.219413	0.214993	0.044416	0.18798
FBgn0262114	RanBPM	Ran-binding protein M	2284.37	0.218971	0.0996814	0.00369795	0.0271521
FBgn0035453	CG10357	None	0.994627	0.218916	0.583316	0.024847	NA
FBgn0265595	CG44422	None	62.3144	0.218792	0.233805	0.0505	0.206334
FBgn0261873	sdt	stardust	652.912	0.218585	0.1488	0.0193913	0.101612
FBgn0036835	CG14075	None	52.1795	0.218476	0.249962	0.0547139	0.218995
[truncated: 16,321 more rows]

## Sheet: Female 1mM 8h vs 0mM 8h
Table S8. RNA-seq analysis comparing gene expression between groups of Oregon-R females exposed to sodium arsenite. Adult females were exposed to 0 mM and 1.0 mM sodium arsenite for 1, 2, 4, 8, 24 or 48 hours prior to collection.
[truncated: 17,327 more rows]

[truncated: 2 more sheets: Female 1mM 24h vs 0mM 24h, Female 1mM 48h vs 0mM 48h]
