# Supplementary material for: Conserved Molecular Responses to Arsenite Exposure in Drosophila melanogaster
Source: bioRxiv. 2026 Feb 10:2026.02.08.701855. Preprint. [Version 1] doi: 10.64898/2026.02.08.701855 (PMC12919075; doi:10.64898/2026.02.08.701855)
Supplement: Supplement 11 — Table S10. Metabolomic analysis of Oregon-R Males exposed to NaAsO2. Adult Males were exposed to 0 mM, 0.25 mM, and 1.0 mM NaAsO2 for 2, 4, 8, 24, or 48 hours prior to collection. n=6 samples per condition; 20 adult males per sample. Data represented as ion counts normalized to sample mass. [file media-11.xlsx]

## Sheet: data_original_order
Table S10. Metabolomic analysis of Oregon-R Males exposed to sodium arsenite. Adult Males were exposed to 0 mM, 0.25 mM, and 1 mM sodium arsenite for 2, 4, 8, 24, or 48 hours prior to collection. n=6 samples per condition; 20 adult males per sample. Data represented as ion counts normalized to sample mass and measured abundance of the internal d4-succinic acid standard.			alanine	arginine	asparagine	aspartate	cysteine	glutamate	glutamine	glycine	histidine	isoleucine/leucine	lysine	methionine	phenylalanine	proline	serine	threonine	tryptophan	tyrosine	valine	cystine	ATP	ADP	AMP	Adenosine	Adenine	GDP	GMP	Guanosine	Guanine	CTP	CDP	CMP	Cytidine	Thymidine	Thymine	dTMP	UTP	UDP	UMP	Uracil	Uridine	ITP	IMP	Inosine	Hypoxanthine	XMP	Xanthine
Sample ID	Experimental Condition (Sex-NaAsO2 concentration (mM)-timepoint (hrs)-sample number)	Sample Mass (g)	Amino acids	Amino acids	Amino acids	Amino acids	Amino acids	Amino acids	Amino acids	Amino acids	Amino acids	Amino acids	Amino acids	Amino acids	Amino acids	Amino acids	Amino acids	Amino acids	Amino acids	Amino acids	Amino acids	Amino acids	Nucleotides	Nucleotides	Nucleotides	Nucleotides	Nucleotides	Nucleotides	Nucleotides	Nucleotides	Nucleotides	Nucleotides	Nucleotides	Nucleotides	Nucleotides	Nucleotides	Nucleotides	Nucleotides	Nucleotides	Nucleotides	Nucleotides	Nucleotides	Nucleotides	Nucleotides	Nucleotides	Nucleotides	Nucleotides	Nucleotides	Nucleotides
JMT013-A1	Male-0-2-1	0.01485	185167664	200519088	2666967	3.32948e+06	0	23934470	51419660	1.77817e+06	78883544	63633524	6452.47	5.6462e+06	30224434	353239136	4500229	10204092	8899396	3.78008e+06	48381724	30976.8	595481	3.77016e+06	4444.89	147893	1.26799e+06	27268.5	478300	487876	1.3798e+06	2842.91	26339	225156	2206897	19110.7	180498	7617.87	29427.6	212154	1.8947e+06	81404.4	589360	32540.3	515469	642932	1.29916e+06	0	312812
JMT013-A2	Male-0-2-2	0.01239	185873744	228419984	2799948	4.72213e+06	0	25510230	51145004	1.79815e+06	91986240	57767248	3985.85	5.21768e+06	25690106	485968896	4.65362e+06	9717366	9026203	3800420	48165516	27249.2	580007	5.60934e+06	4913.61	273064	2.07272e+06	54462.1	533868	508441	1599752	3574.28	28389.6	237636	2165817	20246.1	273694	7632.06	47669	272686	2029935	71611.5	468420	24482.6	382956	833313	1.88644e+06	14352.8	381377
JMT013-A3	Male-0-2-3	0.013	199042160	226960336	3.05745e+06	3.47536e+06	0	25880712	52048164	1.54433e+06	79920560	65393900	2026.82	6.08008e+06	22336470	510386976	3513962	10560648	8.27359e+06	3.98721e+06	49753536	92622.8	424371	4.95829e+06	3697.29	198776	1.19795e+06	56370.2	571510	543865	1.59743e+06	2567.21	18963.2	291385	2.49604e+06	14587.6	211575	22242.3	12750.7	282525	2.23046e+06	83064.7	473547	20254	450045	524782	1.32546e+06	0	308925
JMT013-A4	Male-0-2-4	0.01439	162589440	227287280	2.95247e+06	4.50247e+06	0	25659024	49807724	1.37814e+06	82007176	27560048	2606.51	3.27982e+06	14187341	456841632	3.8094e+06	5.86379e+06	6.5516e+06	2.27945e+06	21661362	42187.9	522095	5.15142e+06	5245.38	139961	1.04801e+06	23969.8	434262	521736	1.59801e+06	2055.41	38824.5	198030	2.56668e+06	7579.77	124665	11074.5	36727.8	250594	1.58354e+06	36682.4	429933	21522.5	217596	344204	948192	1525.04	227094
JMT013-A5	Male-0-2-5	0.0141	177290064	258367312	3473786	5335944	0	30655306	64525076	1.84943e+06	77534992	59142692	2325.42	5.73314e+06	30012218	543721344	4.29722e+06	9572318	8487400	3.79885e+06	44081456	0	483348	5591858	1248.4	132117	843581	21801.6	488308	486214	1.67738e+06	3505.85	51554.5	206588	2710853	35117.3	110855	0	32950.9	329614	1.86612e+06	96701.2	420980	13829.1	327776	418166	1.14445e+06	5012.88	305083
JMT013-A6	Male-0-2-6	0.01478	163514112	225546416	3.1619e+06	4.99617e+06	0	28107174	58129956	1906363	107935144	64104864	1255.59	6.63942e+06	28769450	509664096	4.55494e+06	9913990	11679417	3.95557e+06	47861260	0	366859	3964698	7362.73	168397	1.00355e+06	40322.2	360397	694368	1.71285e+06	4211.97	20975.7	202749	2091874	25810.5	19272.2	0	32678.3	197516	1.70428e+06	89111.5	489928	23441.5	230530	600682	1.29056e+06	0	288647
JMT013-A7	Male-0.25-2-1	0.00955	156377984	205503824	2.86405e+06	3919492	3613.79	32472680	51891728	740557	38847044	20104318	971.58	2.63521e+06	8.25195e+06	498607584	4003011	5.022e+06	5.8993e+06	1.63291e+06	16480880	0	499926	4.9187e+06	7913.18	122617	1.25297e+06	33124	374215	537398	1.06815e+06	1752.95	40478.8	199552	1.89285e+06	7010.89	84835.9	26503.1	44447.6	242634	1.43366e+06	85853.3	310132	16703.5	156567	229478	393761	0	246095
JMT013-A8	Male-0.25-2-2	0.01492	191154736	210566864	2.75122e+06	4.85079e+06	9317.82	32825440	55261492	1.25966e+06	73838952	21521896	5835.08	3422641	13597516	618997504	3.99655e+06	4.65438e+06	7.71181e+06	2.43865e+06	17465810	0	1093043	4534352	2700.27	200945	928420	23818.7	324306	559744	1.83135e+06	4482.65	44883	206833	2.90914e+06	20855.3	42841.6	0	77216.1	230608	1.36125e+06	84093.7	485328	24321.3	128576	291142	908843	3866.03	251471
JMT013-A9	Male-0.25-2-3	0.00999	148439024	175485840	2.38392e+06	4.00626e+06	0	32476986	45965332	1.24718e+06	42292576	20262536	2505.96	2.4151e+06	10082527	587727744	3.96884e+06	5456732	5.85029e+06	2.23035e+06	14799383	5217.22	609579	5367920	3598	272438	1.15137e+06	50646.5	339824	497375	1617073	1511.98	42585.8	194275	2.71079e+06	49536.2	100082	27484.1	45536.1	200955	1220876	82751	483833	19217	135841	312939	666349	0	267219
JMT013-A10	Male-0.25-2-4	0.0127	24422338	26665848	490653	974280	0	7.17335e+06	7.53343e+06	709768	14511571	20015824	6147.33	1.44157e+06	14649100	63381940	852709	917106	8085628	1.19787e+06	5.1808e+06	0	82555.7	1599641	2507.79	103860	854555	0	381120	267009	1.32018e+06	2664.53	0	243279	1455791	0	44512.9	0	0	47295.9	1.3597e+06	166504	297127	16757.9	239807	187740	772743	233490	195032
JMT013-A11	Male-0.25-2-5	0.0156	192498768	258093904	2976418	4.27676e+06	0	31742656	58596132	1.10054e+06	120900224	27724176	6887.74	3.34064e+06	13189261	493016992	3.98433e+06	4.87444e+06	8.31681e+06	2.52547e+06	18161718	13351.8	408634	4775424	6346.94	162503	985383	69182.1	462071	416633	1.52506e+06	3635	45291.1	208957	2.18635e+06	19822.7	88603.9	10226.7	23398.7	303475	1888421	120267	491667	26099.7	231214	538517	994310	0	282495
JMT013-A12	Male-0.25-2-6	0.01389	177010800	241593552	2.76226e+06	4.63208e+06	4883.18	28818038	53496436	1.25846e+06	73069688	24347266	3638.31	2.97643e+06	12296012	599368896	4.33642e+06	4869240	10171935	2.24839e+06	17681658	0	596447	5.29331e+06	2152.5	153774	1.04882e+06	101819	666378	500753	1.10462e+06	3784.73	24040	300917	2.79545e+06	39440.4	47866.9	21810.7	51595.7	352140	1931466	127085	579431	29105.3	250713	616277	657527	0	298172
JMT013-B1	Male-1-2-1	0.01375	153864688	207385472	2636532	3659999	0	25410386	50543212	1.0824e+06	77944904	21552528	859.47	3056707	9578340	510258816	4358936	4.37496e+06	7140104	2193714	16544007	0	529044	4.85289e+06	10298.5	172389	1359791	30898.6	433115	624857	1.64764e+06	2706.79	49358.1	231218	2.83693e+06	7709.54	163807	21623.8	33602.4	340416	1501336	43695.4	463055	29042.2	209215	458999	968730	2593.25	243874
JMT013-B2	Male-1-2-2	0.01092	184850160	207613056	2511572	3225698	0	28188406	49610140	814288	74069248	20085878	883.33	2.87962e+06	9447171	546410496	3999650	4.75561e+06	5.83142e+06	2.04953e+06	15704429	25818.7	623692	5853126	5763.68	212866	1.21175e+06	46479.4	524531	511130	1.63294e+06	2949.17	40616.1	264304	2.70734e+06	24884	52041.8	8038.86	31064.9	291635	1775180	52700.4	520709	27782.5	289089	398456	764026	0	250964
JMT013-B3	Male-1-2-3	0.00907	132745888	127309064	3134123	4.73561e+06	0	26068064	52241744	932268	56841380	24441350	1061.74	2551366	10892831	451816288	4.42518e+06	5.38016e+06	6312672	2.14126e+06	17489606	22634.4	2.9386e+06	2.52203e+06	7802.61	261044	1.18766e+06	24295.7	243569	581937	1.51668e+06	3645.46	5434.01	83805.1	2.50276e+06	8025.92	103046	0	154385	152531	536000	99233.4	550484	6353.61	180863	469517	1.03399e+06	0	278242
JMT013-B4	Male-1-2-4	0.01072	145756368	212862800	2.57402e+06	3.79019e+06	0	30708686	47966188	857242	46742544	18191408	2673.06	2.44815e+06	10883887	464309024	3864496	3805920	6.40298e+06	1.84609e+06	13326684	13558.9	711498	5.94627e+06	2832.54	176519	1.18283e+06	51051.1	443668	596332	1.56827e+06	1902.72	36987.6	229629	2.75977e+06	35764	77253.4	23607.7	43865.5	233305	1.50521e+06	91537.8	548839	21866.1	210769	337342	698082	0	296035
JMT013-B5	Male-1-2-5	0.01094	204569232	236322224	2.70816e+06	3.39679e+06	0	28530534	47922336	1.14496e+06	55944460	20451666	2934.74	2.56296e+06	10905015	650273280	4.31231e+06	4711870	7474534	2.13322e+06	14493203	10267.4	899926	7.29551e+06	6148.73	254881	1.02866e+06	59923.9	487313	781968	1.32419e+06	3262.85	43168.2	227244	2443593	9136.89	125245	18489.9	68527.8	283701	1.52472e+06	124925	460805	17506.9	205263	406087	593656	0	335323
JMT013-B6	Male-1-2-6	0.01024	174334224	251739440	2302457	2.98676e+06	2666.58	28561170	52274164	985002	63889956	15834909	2612.24	2144817	7.61412e+06	577637056	4.58636e+06	4.00616e+06	4.24579e+06	1881618	11841548	8196.32	853962	6.49523e+06	2883.93	124739	994786	57700.6	519433	595743	1.43788e+06	3498.72	36471.8	239058	2.51963e+06	4810.3	137195	0	34458.4	221176	1461192	93216.3	304376	20948.5	265824	308430	619748	4249.59	288606
JMT013-B7	Male-0-4-1	0.01204	215798336	266493696	2744511	2831853	0	25101910	56437536	2018995	65668460	51979404	1006.49	6.16216e+06	21639130	627694848	4722512	10199109	8771118	3911725	45895196	29597	610875	5.77874e+06	4603.13	239642	1.48298e+06	52797.5	608676	686224	2.15142e+06	3228.54	27538.5	260997	2.77078e+06	23003.9	90811.8	19536.5	18392.7	220645	2159039	118158	623077	46598.7	601820	755700	1805431	0	391456
JMT013-B8	Male-0-4-2	0.01044	180041712	263513728	3.08306e+06	3.59531e+06	1197.6	27579654	58380960	1553929	59731244	34388860	868.94	4.40774e+06	17125708	603160640	4.62728e+06	8662230	11188879	2888076	29320592	0	517088	5.93807e+06	5048.18	186979	917804	43329.5	714780	764455	1.64431e+06	3382.29	16487.6	306904	2.6042e+06	23070.5	61423.4	0	21997.1	277477	2.12436e+06	107649	580746	29695.2	415666	707799	1029763	0	335981
JMT013-B9	Male-0-4-3	0.00715	146419184	217814672	2.24195e+06	2.98184e+06	0	28624880	49919276	1.18116e+06	35272604	27374114	1235.1	3385656	10044131	555962240	2.9338e+06	5971436	6611420	2.45404e+06	21740482	0	467431	5792038	3742.73	197446	904416	38162.3	407601	697633	1.61959e+06	3388.2	46844.3	168945	1.9385e+06	33040.6	179620	16796.8	40489.4	247115	1.71882e+06	47383.2	291198	19812.6	316838	433239	936710	0	258285
JMT013-B10	Male-0-4-4	0.0114	198154960	223931520	2.38582e+06	4.16292e+06	0	30385802	52307364	1.91385e+06	50670324	46670676	2760.75	6.80914e+06	24630038	639117824	4.71266e+06	10789588	8514367	4.01713e+06	46715852	0	754908	7.01333e+06	1943.38	207065	726219	26133.6	427868	646671	1941869	2715.51	55439.3	177896	2.43819e+06	29491.7	113295	16081.5	60252.9	478632	2002372	112017	372473	31365.2	409855	586187	1.44682e+06	1743.22	312836
JMT013-B11	Male-0-4-5	0.01557	174579696	240379248	2.55041e+06	5543894	0	31038594	59264092	2.2855e+06	87284480	58981488	2498.81	6.80299e+06	30906784	625134848	4612428	9989641	9705317	3.6799e+06	54076944	0	500718	4.05514e+06	3190.11	168151	872664	105492	251170	522816	1.64489e+06	2452.8	34427.8	182137	2.43756e+06	50737.2	77006.9	19155.8	70741.9	389272	1.55985e+06	60036.3	489790	28742.6	238123	597624	1.36305e+06	0	254281
JMT013-B12	Male-0-4-6	0.01453	207806256	227291888	2774533	4.09587e+06	0	29758616	54216704	1952040	93812632	56350756	936.6	6.89057e+06	23107042	573162496	4.86086e+06	9040835	9757995	3.4136e+06	51272308	0	637499	5.67103e+06	3115.15	168864	751201	54380.6	449124	535785	1.73748e+06	4610.9	49902.9	241811	2860254	7480.96	90748.8	12193.5	67217.7	390528	2.30759e+06	90450	490717	32623.1	407778	675139	1.32658e+06	0	319653
JMT013-C1	Male-0.25-4-1	0.03755	242881872	279906144	3.24032e+06	1.68435e+06	3155.83	25081408	59686028	1.47126e+06	145560688	29094682	70.4	4.09254e+06	18353490	536078464	4892484	5688996	9886053	2.96081e+06	18695850	18069.4	213572	3.61761e+06	3695.08	287613	1.91057e+06	30150.7	1.29169e+06	492449	1594795	3016.65	123613	441464	2.45774e+06	6604.7	115397	0	10128.7	147553	3.54077e+06	270371	1.36137e+06	66036.6	1.15043e+06	3619847	1.78087e+06	0	525692
JMT013-C2	Male-0.25-4-2	0.00952	185623936	274568608	3.15974e+06	3471508	0	28412250	52845076	1.34351e+06	58393760	27354746	2142.96	3.23204e+06	13362224	535105888	4.54859e+06	6.49167e+06	7.74516e+06	2.28315e+06	17255686	0	505041	7069912	3754.29	190933	731475	41327.2	660960	541358	1.93359e+06	3568.85	41687.9	373207	2.83674e+06	41655.4	40649.4	12918.9	32098.1	286079	2.27438e+06	120097	634952	33000.8	327763	552506	846825	3910.81	383565
JMT013-C3	Male-0.25-4-3	0.01495	183284928	251717888	3058366	4307518	4197.5	33936560	59305860	1.26054e+06	99851736	31737110	1717.27	4076944	19837006	530650112	5264368	5.57823e+06	8269648	2.2894e+06	20465374	0	593410	7.02499e+06	4114.05	183403	913732	42173.4	526924	551960	1594275	3393.28	29062.3	305414	2.69741e+06	20240.2	110061	7893.87	33508.7	315097	2.34886e+06	155641	635238	32817.2	184964	525265	791098	2553.26	415694
JMT013-C4	Male-0.25-4-4	0.01557	214426480	307597344	3.71216e+06	4.46694e+06	5110.2	32703184	68997120	1.65754e+06	122742696	35549968	2077.86	5498995	22725976	540307200	5.95768e+06	5109072	9156773	3245574	22033282	0	524109	5.80753e+06	3366.58	197554	1.41319e+06	51108.7	553362	532428	1.70772e+06	3991.63	76269.1	289246	2.53343e+06	25472.8	55938.4	13226.9	58123.8	241897	2.33521e+06	175815	710253	32732.8	190144	1003954	841855	5974.73	390493
JMT013-C5	Male-0.25-4-5	0.01458	189612208	239237456	2.65214e+06	4.02779e+06	0	28808070	49947676	1.00258e+06	96797576	24826850	3891.51	4.26379e+06	13332645	590929664	5.27772e+06	4.55188e+06	10305339	2.26542e+06	17154850	0	530271	4.22401e+06	2109.9	132571	881648	55360.6	278784	511260	1.80486e+06	1985.51	24054.6	167607	2771302	32236.6	39040.6	0	55928.1	238395	1.24418e+06	72099.3	399807	27021.4	133426	482917	894358	1640.83	266298
JMT013-C6	Male-0.25-4-6	0.01166	141897616	207476848	2.76061e+06	3.6356e+06	3647.86	31371142	53615952	1.0704e+06	61558548	19731960	2837.36	3.55632e+06	10255508	558975936	4.22568e+06	4.48416e+06	7.66517e+06	1.71479e+06	13003341	0	621739	5.35495e+06	4846.41	181852	825400	77140.9	386893	511949	1.68527e+06	1885.98	23367.3	155082	2.68813e+06	10422.4	39865.3	15003.1	49579.6	273145	1445969	87945.5	384383	21394.8	159896	384521	748337	0	291267
JMT013-C7	Male-1-4-1	0.01214	197784640	263998512	3.49386e+06	4335479	4949.56	35817212	61890316	1.3324e+06	118639040	24955870	1700.93	4.23339e+06	16455232	468186400	5.38086e+06	4.97735e+06	8883933	2.40468e+06	16388823	0	872668	8.14101e+06	5966.69	140257	918113	27363.9	482970	328255	1934291	3639.7	38439.6	218927	2.8754e+06	25659.7	193323	0	46999.1	336348	1.68384e+06	118384	464724	16000.8	240610	482243	841533	0	298228
JMT013-C8	Male-1-4-2	0.0138	209758256	303226240	3514612	4517300	4734.15	39555932	66313004	1.20824e+06	120944760	21582226	2775.1	4547460	14182424	601317184	5.41772e+06	4853360	11318801	2975207	13665711	0	792112	6.99279e+06	4329.15	115427	960760	31675.5	462063	609344	2.18685e+06	2177.44	43475.3	261682	2.64334e+06	11088.5	177801	30602.7	69301.6	323786	1922751	125657	429946	45188.2	262919	546152	1.05792e+06	2996.46	298787
JMT013-C9	Male-1-4-3	0.01433	197450880	278016480	3.43352e+06	4172360	0	33610560	61985868	1.37869e+06	113565592	29651962	3058.15	4.1771e+06	18861068	584168512	5.43024e+06	5.41653e+06	9679864	2726661	17841894	0	520642	6267940	2033.69	155786	1.07818e+06	39488.6	610342	532797	1955377	1746.62	64808.3	366078	3.01091e+06	40646	39893.4	32440.1	31329.6	250950	2.33387e+06	56958.9	663023	32701.7	280084	659160	824599	0	323485
JMT013-C10	Male-1-4-4	0.0104	202528048	240664400	3365824	3.07612e+06	0	31298438	61989228	1.35193e+06	38663928	23516266	2897.16	3.89319e+06	12648051	552123968	5.09697e+06	5652692	8.17291e+06	2.61444e+06	15653067	0	794155	6.65825e+06	4390.76	262323	1.07441e+06	45841.7	621502	841570	2057318	4730.94	44562.4	306738	2.52988e+06	31203.8	37813.1	21807.1	43207.3	290037	1.77162e+06	96570.6	584192	23693.2	309369	684624	995244	4045.33	423646
JMT013-C11	Male-1-4-5	0.0109	203630480	251581744	2.8846e+06	2.59258e+06	3789.81	25670346	54728116	1267737	96126184	17556474	1450.17	4.04737e+06	12108432	575480000	5.23792e+06	4.09947e+06	7.22903e+06	2862288	12257691	26578.1	577817	6.60634e+06	5990.2	259957	984616	21039.6	920422	760812	2.00565e+06	3794.37	30022.4	348774	3009316	53990.8	152298	33788.6	9551.49	221588	2.2129e+06	119977	684808	31031.1	387770	812691	1.15145e+06	0	311649
JMT013-C12	Male-1-4-6	0.0118	190543248	241626560	2.6669e+06	3.94173e+06	4234.33	30704466	52042220	1.07705e+06	53569796	19331966	1983.28	4096892	11350371	589679680	4.1156e+06	4313664	8565351	2557152	12973448	0	645147	6.48459e+06	5366.39	105842	849435	35864.3	435817	471924	1.67562e+06	3093.33	36408.6	250462	2621623	20177.3	100921	16644.6	33497.8	289374	1.46668e+06	35301.7	497217	29460.4	214412	347265	693650	5972.81	279837
JMT013-D1	Male-0-8-1	0.01337	150230000	216745600	3.64629e+06	4.7636e+06	0	27895074	54906988	1.24005e+06	99032168	29471766	3790.19	4493402	13782815	453337952	5.27774e+06	7971678	5.34669e+06	2.70643e+06	32883802	0	648848	4.8764e+06	5562.6	99931.3	801163	37282.2	426511	376716	1.17017e+06	1548.5	46220.5	216965	2368286	18441	24552.7	0	58802.2	300091	1.52756e+06	69941.3	238564	15111.3	278569	438170	949731	4540.26	214891
JMT013-D2	Male-0-8-2	0.01308	145181872	230851216	3014866	4.94609e+06	0	28675192	57868652	1586351	81124056	31479786	1752.18	6119330	16147131	530443808	5.25465e+06	9402244	8314044	3.05468e+06	39894104	21252.9	653892	5297790	1793.08	174425	896733	30748	309053	576835	1.83519e+06	2375.7	66469.6	176573	1.98659e+06	29476.9	118735	5811.57	75739.1	286632	1.51287e+06	32112	302782	23123.2	177183	522880	1.35361e+06	0	275610
JMT013-D3	Male-0-8-3	0.00795	215895376	243583872	3.25313e+06	3.08962e+06	0	26418398	55340336	2.2139e+06	92870968	29806830	2724.01	6.44051e+06	27046278	627364288	5444892	9636931	13199856	3.69452e+06	40940224	0	611113	6.20057e+06	9639.7	199251	887232	95527.7	814814	661431	2057085	3530.28	93114	332168	2.37917e+06	23412.9	38724	11551.2	63146.4	360300	2972610	105538	477277	47494.1	573528	966486	1.79289e+06	2050.05	424888
JMT013-D4	Male-0-8-4	0.01321	198250000	251445760	3947348	6.64724e+06	1576.92	30940280	50882704	1.98578e+06	93242472	26318840	4834.48	6.98478e+06	20589674	494816736	5.59417e+06	7.68829e+06	6947374	3.55697e+06	36720788	12378.5	714045	5.81692e+06	8616.54	237663	771234	31420.8	460642	605462	1.71627e+06	2174.66	57843.6	198569	2.67187e+06	11378.5	637659	14118.4	77557.2	397701	1.5369e+06	60561.7	315939	23186.7	418066	707840	1.73313e+06	2764.17	1.06812e+06
JMT013-D5	Male-0-8-5	0.01192	200463040	232453808	3.27732e+06	3.77394e+06	0	27495998	57061300	2.2679e+06	60353936	31928770	170.71	7.47599e+06	16708084	618418880	4.8443e+06	10950331	7.48949e+06	3994445	44580880	23026.3	509739	4691554	6733.73	156479	1.04728e+06	65883.2	450371	631109	1.79277e+06	1330.98	45611.2	264989	2.16592e+06	17822.7	154170	6647.32	43169.8	314088	2.08311e+06	39531.4	321129	30051.5	348393	690035	1380426	7352.48	361740
JMT013-D6	Male-0-8-6	0.01164	230644864	257629232	3212582	1.75966e+06	0	20013566	63594252	2097837	65253760	22194420	2239.56	7.27345e+06	13648212	518400288	4.74984e+06	10921376	9963935	3.73562e+06	31428622	13028.8	276852	4.32996e+06	8230.79	369889	1896744	25779.1	1.18962e+06	1.09151e+06	2.93712e+06	4737.77	34428.2	401233	2152464	14636.1	11900	0	14900.8	145354	3656577	174307	824329	47820.7	926290	1.67993e+06	2809061	5135.21	598368
JMT013-D7	Male-0.25-8-1	0.01447	238393360	247284880	4.55247e+06	5.61858e+06	0	36241684	76384496	1.7031e+06	151350384	44177512	2352.68	10518270	26437018	546168000	6.30332e+06	9481864	9345669	3334546	31010016	5952.2	864454	7.88905e+06	5280.42	182845	2.0861e+06	39908.9	553257	462016	2.23756e+06	2406.29	71746.2	309936	1.97409e+06	13222.5	212875	0	67321.2	362849	2.41688e+06	168162	644067	16431.5	195378	742190	1.31792e+06	5418.96	498864
JMT013-D8	Male-0.25-8-2	0.01248	198260944	214413632	4.32677e+06	3.80429e+06	0	30800150	68575680	1368975	66893396	33834300	595.33	7.07178e+06	14356748	440413856	6.2032e+06	6.48238e+06	6178176	2.58961e+06	27424198	15252.4	582880	5.45534e+06	5685.25	134024	1577197	31826.3	394136	535618	1982686	1802.94	36345.2	256318	2.47226e+06	24868.3	204069	0	52014.7	225590	1.77274e+06	112694	615352	17285.8	158114	444220	960335	0	354296
JMT013-D9	Male-0.25-8-3	0.01267	219750912	237045776	4.39005e+06	2965679	4012.3	29347086	70725280	1.7063e+06	70915008	33451958	870.04	7190058	18953950	484468832	6.41087e+06	7419696	8434350	2.90827e+06	22446298	19361.6	513550	6108264	3392.54	291582	1.26311e+06	50882.1	921315	558369	2.36549e+06	2771.8	52618.8	330090	2692265	34514.2	19623.1	6947.29	23633.6	223192	2453020	157058	818899	33706.4	294766	1.24031e+06	1.1783e+06	0	538378
JMT013-D10	Male-0.25-8-4	0.00774	178997456	216443440	4.12802e+06	4097788	3900.06	25448680	64836736	1.24482e+06	51977052	42374764	3546.61	7.96816e+06	18567434	383442400	5.96409e+06	7.40122e+06	5.99227e+06	3057833	27585738	10485.6	490751	6.30642e+06	3328.15	202155	967569	71205.4	660685	619647	1.69891e+06	2775.89	51032.1	282624	2.2076e+06	8047.96	42653.8	14433.8	27498.2	209526	1.97234e+06	149902	697437	17739	221317	569218	692680	2648.04	418667
JMT013-D11	Male-0.25-8-5	0.01349	204134272	253938608	4003632	3963648	2754.05	27679680	74591576	1.30661e+06	106796136	32052534	4530.99	6.89019e+06	15783795	554154496	5.55005e+06	6.97155e+06	10513619	3394280	22371238	0	613996	5.94384e+06	1627.86	202751	1.55333e+06	41553.7	834021	750058	2.55324e+06	2867.99	56681	366855	3.19493e+06	11530.8	40694.7	21290.8	40178.3	328138	2.73177e+06	115408	653078	41538.6	373937	1.04412e+06	1.30544e+06	3260.2	433287
JMT013-D12	Male-0.25-8-6	0.01468	251640272	267534352	3953247	4.93944e+06	6212.75	25188526	79103544	1828102	99948072	33054614	2043.18	7.88341e+06	20553842	574553088	5.86561e+06	6.351e+06	11180155	2.90959e+06	21917090	9824.41	577296	5605410	10957.7	218649	1.3655e+06	45540.4	802247	645291	2.35214e+06	4719.95	50710.7	375337	2.58914e+06	34615.2	16445.7	26382.6	26149.6	362137	2.63127e+06	161303	820894	36067.5	342415	1.37585e+06	1328879	0	456482
JMT013-E1	Male-1-8-1	0.00981	179931008	224511296	3.00936e+06	1.91094e+06	0	27480688	55634156	1.26655e+06	52966004	21859746	0	1.57072e+06	14440411	502841952	4.47323e+06	5213460	6.60022e+06	2.25774e+06	14065440	162085	194121	4.29152e+06	3824.87	264731	1106921	32111	906822	682116	1955299	2139.21	27056.7	349361	2.47481e+06	22166.8	78264.8	0	0	113924	2.16451e+06	143617	679562	28207.4	390657	582342	1.06716e+06	0	347075
JMT013-E2	Male-1-8-2	0.01313	207845552	261578576	3.87486e+06	3209442	0	33624232	73032344	1.34418e+06	96089368	27876274	1177.89	5.29381e+06	16627800	568243008	6.10029e+06	5.33307e+06	8561888	2720544	18684770	60193.7	465576	6697156	8120.85	141954	1.09537e+06	56744.5	651935	655654	1.82002e+06	3585.27	72842	362327	2630255	27572	84961.4	16385.6	24723.3	290426	2.74052e+06	126185	654000	15410	335903	724502	960559	4020.57	359008
JMT013-E3	Male-1-8-3	0.01075	187043760	238960496	3302664	2.10797e+06	0	24582878	60559604	1.2882e+06	48975248	25715850	2520.86	3.79365e+06	14044753	400140000	5917982	6.17652e+06	6.17016e+06	2172453	19218186	94058.1	180510	4742203	4147.54	161315	1.3548e+06	43240.6	836506	512276	1.57563e+06	3835.6	39146.4	327025	2611935	14288.1	83845.3	11661.2	0	95085.3	1.83339e+06	149068	676570	24563.9	386842	640199	909111	2226.07	492238
JMT013-E4	Male-1-8-4	0.01139	231355776	236360144	2903509	3.1408e+06	0	25075846	64929668	1.19276e+06	49940212	23560774	3062.01	3694820	15925315	591404608	5.23615e+06	5143890	7.41293e+06	2487680	18406158	199987	259864	6.91206e+06	4950.79	204673	1.78653e+06	36183	889109	633140	2.19159e+06	4198.91	32493.8	328635	2.72259e+06	42473.1	201640	18581.3	0	181955	2.92375e+06	149244	639592	22990.4	487028	629566	1.09141e+06	0	356823
JMT013-E5	Male-1-8-5	0.01443	228945728	266904848	4.00747e+06	3.48398e+06	3275	29950698	78467400	1.55776e+06	90018888	42472276	950.89	7.96466e+06	25352554	499239552	6.9056e+06	6.40941e+06	10024461	3.25822e+06	25152634	34074.9	384419	4.49386e+06	1846.76	220181	1301692	45117.4	502916	694014	2276708	2576.64	52511.9	294822	2.41894e+06	3699.62	77492.3	0	19236.5	201349	1909647	163038	991818	23198	226405	1.30237e+06	1.13411e+06	4503.26	532204
JMT013-E6	Male-1-8-6	0.0102	220513536	264054416	3.40494e+06	3211838	0	24670950	63628076	1180058	59940228	24443778	1311.66	5.1733e+06	11770409	469885088	5701464	5.20716e+06	5.99179e+06	2.32641e+06	16679711	23314.2	326504	7022416	9103.71	3975.41	1.36279e+06	43664.1	633048	498665	1.55282e+06	2439.92	37474.8	265224	2.9942e+06	17069.4	90415.2	5602.54	14312.9	225408	2.03813e+06	109249	619351	36284.2	279356	539835	772363	3946.28	274548
JMT013-E7	Male-0-24-1	0.01406	239060528	253355712	3011711	3.11544e+06	3978.64	27262448	61301580	1.41218e+06	92477312	24488586	866.63	3.1988e+06	13706797	514507680	3832089	6.03463e+06	9381435	3398154	23652270	0	522897	5.68968e+06	1996.44	239978	1.22817e+06	95593.8	642723	556686	1.90515e+06	3407.13	31402.9	215554	2.28087e+06	11259.3	50942.6	0	50324.7	262416	2.66669e+06	122022	537726	45978.1	926330	1037869	2175639	4607.86	455660
JMT013-E8	Male-0-24-2	0.01345	187167728	248200784	3418572	3.42171e+06	4008.4	29023542	62657972	1.31926e+06	94809216	12946689	1633.62	3.39543e+06	7.9465e+06	475495296	4063882	5683656	7207590	2.57985e+06	19608260	0	295377	4.69126e+06	3727.89	151823	925315	22757.8	529653	633014	1.44808e+06	3161.68	53602.9	297166	2.52213e+06	0	160869	0	19167.1	241816	2.70879e+06	43551.4	381377	29451.3	297904	625517	1127645	4899.47	331129
JMT013-E9	Male-0-24-3	0.01036	231203984	247290448	2778297	1.94416e+06	2506.76	23119570	54100404	1148679	70275944	12648475	2123.2	3500933	8682773	485062272	3.42587e+06	6.78435e+06	9478668	2.95608e+06	18915424	0	349095	6.50564e+06	3280.04	199977	1.02339e+06	58453.5	919985	733081	2.03128e+06	5766.84	40182.5	368336	2.32147e+06	8681.44	148454	7806.07	15446.8	212172	3.31582e+06	129978	490221	43364	541564	845539	1.73216e+06	0	432903
JMT013-E10	Male-0-24-4	0.01527	216363824	244506288	3507703	2.85994e+06	3412.39	26901254	67454600	1.79395e+06	121465536	15325221	3496.36	2.76213e+06	9858108	581876544	3908410	7.47313e+06	16307069	3.2237e+06	20688218	0	274637	5.22601e+06	5685.45	206613	1.05708e+06	133336	765049	814020	2.59147e+06	2284.5	25136	353871	2.69186e+06	22140.2	182748	0	10012.2	246723	3.60294e+06	114044	662252	39110.9	474012	1.11473e+06	2.20674e+06	8496.51	419142
JMT013-E11	Male-0-24-5	0.01499	226131760	270655296	2.95571e+06	3109809	0	23048714	59678496	1.74331e+06	104452296	24942056	3552.38	3.17763e+06	13749172	504217696	4.05776e+06	6.74969e+06	12126839	3291170	23257578	0	272814	5.32522e+06	5186.25	238958	1.1862e+06	92393.1	675088	656098	2.00522e+06	4576.78	33900.9	333466	3.26187e+06	29542.1	50092.3	0	4827.95	253059	3.03116e+06	118852	566432	25675.5	444676	928429	1.55175e+06	0	477419
JMT013-E12	Male-0-24-6	0.01337	203571920	256683184	3.37767e+06	2.37233e+06	0	25358110	65291824	1241686	120614776	12564172	1103.87	3024580	7.9467e+06	451504352	4.50634e+06	5.6605e+06	10325873	2410694	10782702	0	343627	5882344	7733.1	196120	983676	60522.3	770001	800129	2.29517e+06	1796.58	31505.8	469247	2.78469e+06	7205.61	84497.6	0	8515.76	250783	3.49266e+06	94591.8	507214	29031.7	453778	803121	1.60995e+06	0	473433
JMT013-F1	Male-0.25-24-1	0.01376	241707904	295500576	5.22465e+06	2.76459e+06	0	20979012	80089864	2.0559e+06	109059904	42755820	2244.17	2.12694e+06	22673194	527726688	6.70042e+06	9429343	10972943	5.14641e+06	35083724	46767.1	169202	4.86978e+06	1402.49	223079	2.04413e+06	35649.4	1.22928e+06	586878	1917233	2071.09	26358.8	503814	2.40486e+06	19644.8	110484	0	5010.48	81235.5	3.56167e+06	267946	960746	44523.9	792914	2.02283e+06	1.94716e+06	4187.94	2883943
JMT013-F2	Male-0.25-24-2	0.01304	204880592	259901456	5152184	3.00232e+06	10422.1	24335418	68748440	1.67566e+06	84614264	42988844	3287.14	3.15287e+06	22185108	437976224	5.07147e+06	8591224	6.03375e+06	4.75395e+06	31096598	0	525990	6.23209e+06	5234.73	200591	3025996	64701.1	879635	500960	1.73982e+06	4699.94	39670.1	459190	2.53514e+06	0	149024	0	7766.03	199730	2.848e+06	163520	922990	30328.2	361808	1.48096e+06	1.30532e+06	0	1.72144e+06
JMT013-F3	Male-0.25-24-3	0.01353	235713744	273376800	5.75362e+06	3.0285e+06	3617.36	22723650	66755840	2.03051e+06	114689976	34928404	1914.38	2657728	20976278	413024416	6.19302e+06	8771857	8652413	5012224	33553584	0	226781	4.65479e+06	1976.15	116641	1.33744e+06	61132.8	901123	351765	1329335	3098.1	23452.2	362742	2558639	17887	93362	5963.16	638.58	129893	2.93492e+06	134862	779571	16982.8	508656	1.71074e+06	4.63044e+06	0	4.78248e+06
JMT013-F4	Male-0.25-24-4	0.01533	220086272	243956880	6.5106e+06	6.3612e+06	4270.98	35120228	85338328	2.22091e+06	128142856	37560880	2289.22	3.4421e+06	27335694	468442976	7.6247e+06	10096213	7.70886e+06	5160131	29689174	0	2027123	6.2235e+06	2361.88	77460.1	2430730	5862.27	319753	969668	2.37575e+06	3436.86	17057.6	170297	2.50235e+06	35151.6	61633.4	16390.2	137792	186999	1.18905e+06	176572	785347	16400	188179	762630	1.17246e+06	0	1.49851e+06
JMT013-F5	Male-0.25-24-5	0.01334	197361152	267697872	6.27553e+06	3.48409e+06	6684.39	24362984	82935800	2.5151e+06	103938072	35171936	2591.71	2.96399e+06	30811338	338371552	7.79341e+06	9204384	7866000	6.35962e+06	30634442	0	284755	6.49296e+06	1664.23	318180	2664445	21392.5	871390	735536	2.31609e+06	1925.49	36890	480644	2948953	29624.2	124277	0	4183.73	172651	3.46987e+06	202265	844877	34015.2	486816	997824	2785972	7171.07	4.1301e+06
JMT013-F6	Male-0.25-24-6	0.01432	227004416	305580160	4.91474e+06	3.56826e+06	4423.12	26631210	65248932	1.89985e+06	142962176	33794660	2685.07	4.25868e+06	17839924	498084960	5843186	8716381	9717762	4.2643e+06	26787330	0	229247	5.36527e+06	4803.94	220722	2.71429e+06	67042.3	626070	740355	2.34423e+06	3060.67	32340.5	401252	2.69257e+06	21263.3	159366	19841	4737.82	127834	2.6993e+06	180790	891480	28665.7	358533	968858	1.37236e+06	0	1.53404e+06
JMT013-F7	Male-1-24-1	0.01043	206625408	289151360	4.05641e+06	2928492	8434.75	21034960	50150048	2456221	118441536	48822356	1148.53	4.8976e+06	26014498	277866624	5.97669e+06	10416756	7.68156e+06	4707104	35054476	616934	717994	5534464	5390.65	324497	2187057	45001.8	953686	571129	1.74014e+06	3858.61	24661.4	351366	3.41889e+06	21883.3	276474	23089	17026.3	178977	1.86805e+06	206282	1.18998e+06	9665.72	1009265	3.32019e+06	8535328	6310.06	9433404
JMT013-F8	Male-1-24-2	0.01169	170192384	274508512	4.45567e+06	2.91028e+06	4333.56	26179442	59572076	2.38835e+06	107369440	37183392	3184.96	4.73535e+06	23864510	372605088	6.18484e+06	10735099	7.68554e+06	4.09831e+06	26319430	60749.4	240434	5.98585e+06	6218.88	208823	1.45724e+06	14264.2	836789	602617	1.56881e+06	3411.07	22528.8	391287	3.34478e+06	15487.4	276024	36789.6	0	157248	2.56903e+06	166402	733411	32604.3	497176	1.93379e+06	4238742	11162.8	4.96613e+06
JMT013-F9	Male-1-24-3	0.01358	184684976	332646176	5.09506e+06	4375216	3278.84	27924522	72722704	2.84342e+06	103650624	29606582	3163.85	5300246	22948422	460628832	7.73027e+06	8916376	10884225	4.40128e+06	21305650	0	173106	4.95828e+06	3965.05	150211	1.29115e+06	27977.2	610713	571388	1.86581e+06	3361.72	20909.5	331688	3.97809e+06	17030	406266	16718	3658.28	176304	2.11639e+06	143588	745860	17429.5	319011	1.97641e+06	4.95421e+06	4049.89	5.14813e+06
JMT013-F10	Male-1-24-4	0.01187	205659632	326416352	4922251	3.12323e+06	7890.85	23131738	62704204	2.42292e+06	123657560	33830140	0	4822498	33189310	264230416	7184280	9496953	9560383	5.56748e+06	28808258	26048.1	231314	5.39257e+06	3963.86	215857	1541706	21754.8	786725	405846	1.85883e+06	2516.58	19552.9	349312	3.53564e+06	23752.6	1.1505e+06	9644.12	842.63	144447	2184094	166088	784430	10754.1	558005	4.14334e+06	18240822	21898.9	10074833
JMT013-F11	Male-1-24-5	0.01077	189774544	281358688	4551480	2.18339e+06	13482.6	22405162	61326956	1.86729e+06	90649704	33161600	120.22	4.33938e+06	16566245	392954720	6013262	8352292	8922918	3.69742e+06	22813504	86692.9	100494	3526612	2800.3	211532	1.51231e+06	40934.1	816518	497721	1.08463e+06	2639.21	25278.8	330137	3.12905e+06	31811.5	857295	0	0	89427.8	2.18662e+06	140415	948563	20315.5	496341	2.29739e+06	6356120	3867.7	4.06755e+06
JMT013-F12	Male-1-24-6	0.0147	195179440	351921024	4.73039e+06	2.96809e+06	6804.95	22326562	57176340	3.47926e+06	127771480	37057448	521.46	4.90607e+06	41206652	212019904	7.56049e+06	9208733	7337984	6.42694e+06	31689178	181888	163889	4148840	3277.4	257299	1783212	17752.1	976794	602234	2.19502e+06	3251.24	69721.4	382004	3877726	32587.3	999301	0	5767.84	128372	2.55086e+06	193648	801416	12366.4	870818	4857053	17978802	11783.7	12466579
JMT013-G1	Male-0-48-1	0.01272	200435072	212096768	3582832	2.93517e+06	7158.17	29519256	65655380	833902	122851048	6.48225e+06	213.95	1433333	4.84503e+06	499056608	3064886	4468698	8098396	1.60921e+06	5689248	0	657720	6.55284e+06	2435.24	187565	870327	63391.3	543675	582648	1.53972e+06	2534.78	28067.1	278840	2725871	19293.2	148203	18554.7	60382.2	302774	2606081	39837.5	377306	48911	403871	792266	1.10595e+06	0	324695
JMT013-G2	Male-0-48-2	0.01076	191322944	242601536	2.30833e+06	2.04759e+06	0	25745976	45707692	974413	78023752	7.43049e+06	2282.44	1.96815e+06	6.93541e+06	478033248	3.41318e+06	6.00385e+06	9302190	2.53805e+06	8653673	0	525283	6844908	5330.37	141943	829454	71676	671897	808270	2.13186e+06	1755.96	60762.8	276179	2.21782e+06	22170.5	38632	0	30185	333483	2780804	50995.7	325412	28544.1	307102	653483	1.33037e+06	5501.79	358037
JMT013-G3	Male-0-48-3	0.01028	167826272	222466288	2616592	2635883	2806.91	26149814	46253328	1.04416e+06	92473728	6861442	980.78	1.42239e+06	7.78099e+06	473807360	3.01017e+06	9434320	9021833	2.42336e+06	13884721	0	505058	5672032	3044.72	167896	600770	57992.1	526195	723955	1.97782e+06	3970.85	92390.1	225118	2361613	13070.9	177205	5949.89	39593.1	349459	1.96755e+06	71637.8	298418	19681.9	365261	606129	1.19448e+06	2921.38	331962
JMT013-G4	Male-0-48-4	0.01342	199195824	256589392	2.41073e+06	3385688	0	26780880	50102512	1.17098e+06	120889632	6.55367e+06	4139.87	1.92641e+06	5.97234e+06	607330880	3198252	3.9753e+06	7994148	2.1711e+06	4.6595e+06	0	922495	6905372	5028.95	105738	765692	75246.1	317569	587325	1.72082e+06	3189.7	75651.1	175442	3535126	50651.2	63777.9	18671.4	104879	417390	1.70526e+06	41345.9	221111	14423	244589	438802	935233	0	293885
JMT013-G5	Male-0-48-5	0.01439	211489456	237239104	2.29507e+06	3.96699e+06	0	25465126	50423092	1.09613e+06	107348648	12102219	2075.19	2.6243e+06	7.55264e+06	464526176	3627106	3.51571e+06	12520769	2.43337e+06	9775329	0	489932	5.18959e+06	2476.66	163120	786485	87078.7	455122	655751	1.53395e+06	2708.25	50094.9	254624	2994477	21542.8	125967	8700.43	48614.4	391210	2.32792e+06	67562.6	337799	26796.2	324923	587351	1.04613e+06	755.54	324309
JMT013-G6	Male-0-48-6	0.01	190827376	243642512	2.26732e+06	2.87527e+06	0	26817106	50605156	915819	96022752	8435923	2419.97	2172905	5842592	554003072	2922326	4.52241e+06	7.92618e+06	1.77476e+06	6.36691e+06	0	633593	7.21745e+06	4244.05	144636	986395	34092.2	629501	760507	1.79956e+06	2663.86	88815.6	267411	2.9365e+06	54739.5	111761	0	36676	306108	2.30825e+06	72723.8	329576	29153.5	291421	621851	1.06543e+06	8433.02	775342
JMT013-G7	Male-0.25-48-1	0.0141	211671120	240954448	5608036	3.49549e+06	4366.39	25059202	81145832	1883408	94608312	25370874	281.8	1.3855e+06	14752344	480209888	6.49141e+06	8176496	10856456	4.20311e+06	25728982	0	597829	6.91017e+06	1401.15	131602	1553711	40664	765994	491431	1759796	3531.05	74369.5	430752	3.48562e+06	9737.83	60085.6	12949.1	20473.2	254458	2.68989e+06	144908	883325	27130.8	359721	1023515	1.53296e+06	12199.8	2749470
JMT013-G8	Male-0.25-48-2	0.01165	191033552	209304192	5736344	3.08148e+06	27901.6	25479832	90282664	1.37055e+06	79814080	8785159	3706.92	1.20701e+06	7248942	377206016	7.53631e+06	6809152	6.86217e+06	3412200	8687776	0	998017	7.49412e+06	3169.31	113834	1.0452e+06	43803.4	424862	497250	1.69191e+06	3098.07	47291.5	236978	3.15919e+06	47767.1	175367	10529.4	47475.9	304734	1625094	30377.5	389803	20588.6	188280	624513	841934	0	1.39002e+06
JMT013-G9	Male-0.25-48-3	0.01059	162470544	259843792	6.6137e+06	3.53141e+06	8201.73	26560590	75623032	1.90406e+06	66890620	23793720	1407.6	1.29616e+06	10609551	390903968	8.03693e+06	11196752	6.59214e+06	4.24797e+06	27228198	0	837221	6852272	1263.68	111408	1.07383e+06	62296.2	530186	608740	1.54427e+06	1615.83	37246.3	333971	2.61484e+06	18622.4	42595.9	27603.5	24770	250403	2.17159e+06	58651	722254	23089.7	288006	439630	1352635	3976.71	4222292
JMT013-G10	Male-0.25-48-4	0.01128	171459184	258266560	7.12733e+06	3431254	5654.94	25404662	104450472	1.84172e+06	67312048	18035384	1764.13	1.79068e+06	11690815	395008256	7.40792e+06	9367661	7.19584e+06	4.13659e+06	22740786	0	694100	5721232	2524.88	125903	1.98649e+06	26971.5	315915	617650	1.85745e+06	3824.19	59915.1	199823	2.68226e+06	16136.5	159290	25317.9	36798.4	286718	1.38725e+06	92400.2	570840	20267.8	260467	478131	1.88813e+06	7329.01	5.76633e+06
JMT013-G11	Male-0.25-48-5	0.01223	169342448	287507424	5846040	3455410	4464.09	21617890	87948536	1.5004e+06	112843096	8536032	3498.43	1.59199e+06	8847388	320120672	8428780	7.41406e+06	7.15067e+06	4.10378e+06	13375076	27661.2	543264	5.86654e+06	2744.79	112786	1.03928e+06	18408.7	460787	451743	1.5937e+06	3010.55	52357.2	198440	3.1536e+06	0	120711	9497.22	20096.5	230671	1.688e+06	72968.1	321777	26176.6	269710	543388	2106060	3336.84	5.67566e+06
JMT013-G12	Male-0.25-48-6	0.0097	161147968	268392784	6.87037e+06	3991618	0	23130166	81329248	1.61847e+06	70437792	23292728	3365.13	1.47296e+06	14585523	309432576	7.7978e+06	9421139	7.07277e+06	4553451	22996890	0	850303	7.79813e+06	4756.2	156649	1.5134e+06	48992.3	648843	549513	1.70881e+06	2045.69	47007.6	409230	2560878	0	71974.1	0	45293.7	246287	2.4922e+06	133353	474375	26389.1	342969	419278	1.62608e+06	0	3823772
JMT013-H1	Male-1-48-1	0.0939	165660176	313505408	4.96904e+06	3.10656e+06	0	19993730	59605104	3.06746e+06	128671464	39420080	317.11	3.46727e+06	31117114	212721232	6.76112e+06	11464197	6.82477e+06	4.65003e+06	34032224	103823	520194	5.19396e+06	5120.39	105443	3773784	23711.7	475010	457614	1.85675e+06	4338.22	27307.6	222906	3.079e+06	19302.8	2652405	0	11310.6	173246	1.22363e+06	241369	545948	5783.96	601516	2628060	29287800	29265.6	29371866
JMT013-H2	Male-1-48-2	0.00787	159822224	250230320	5560558	3.88357e+06	0	21847736	75192224	2136336	121646144	29412782	2389.91	1.76831e+06	16781072	287095680	8.10661e+06	12040296	5442140	4.37559e+06	27050550	82486.2	2.05644e+06	5699484	3418.46	127518	2249539	40303	231322	475652	1.32045e+06	1726.8	24222.1	130217	2458004	0	224879	10187.3	94595.4	271589	632058	110589	416360	9108.17	245705	1.08706e+06	10973935	7344.75	15119509
JMT013-H3	Male-1-48-3	0.01268	163090320	251769392	5975432	4.72349e+06	3238.72	28672464	86481336	3.12468e+06	155803056	41217692	1328.39	3950702	33269410	348900096	7656252	15575707	9179513	6.13392e+06	33258110	25833	3376362	6.45465e+06	11715.8	117710	4.27493e+06	44496.1	292155	639992	1.79363e+06	2869.66	48374.1	296695	3228514	18998	319040	0	119422	326977	899496	123309	832446	18845.2	238294	1.84732e+06	15265197	9112	24627086
JMT013-H4	Male-1-48-4	0.01019	164142720	321111424	5.45777e+06	3.02913e+06	0	23030794	73715928	2.72796e+06	132437280	27592232	5581.98	3360434	23691466	258350800	7690472	10582858	5.64694e+06	4921490	24301022	65849.7	1.03678e+06	7475122	4517.51	178056	3.39411e+06	39434.6	546206	582026	1.49905e+06	2853.06	27541.8	251821	3.19739e+06	24125	565785	0	38253.6	288434	1.51715e+06	165426	580248	12274.6	655861	2.16033e+06	16882478	10171	31452754
JMT013-H5	Male-1-48-5	0.01213	194469680	349256608	5407456	3.81743e+06	2828.82	27207896	69219272	2.22284e+06	95427240	47047308	849.22	3747010	42806812	306812608	7.01871e+06	11243068	8901128	5.57953e+06	35961308	25913.1	733656	5.8023e+06	4947.58	170337	4.00463e+06	45257.9	766965	655029	1.68324e+06	2416.49	37423.1	366715	2.83826e+06	10690.6	383657	6857.78	55612.8	237010	1.7446e+06	71862.2	702735	22450.2	464843	2.11558e+06	12487337	22962.6	18825372
JMT013-H6	Male-1-48-6	0.01096	158423056	279639968	4.78531e+06	3.69082e+06	3768.78	24750066	67699608	2.47481e+06	99153080	46034848	6347.83	3.44537e+06	33886788	320230112	6.12956e+06	12570541	7.98768e+06	5.10765e+06	34729796	45275.5	397474	4.15481e+06	7086.13	134339	4683409	50502.9	521306	410620	1.71788e+06	2405.07	27264.4	351063	2852305	19644.5	516007	0	13515.2	137884	1.82305e+06	74645.1	553256	13760.4	468875	2243020	13617800	16223.8	18262078
[truncated: 213 more columns]
