# Supplementary material for: Conserved Molecular Responses to Arsenite Exposure in Drosophila melanogaster
Source: bioRxiv. 2026 Feb 10:2026.02.08.701855. Preprint. [Version 1] doi: 10.64898/2026.02.08.701855 (PMC12919075; doi:10.64898/2026.02.08.701855)
Supplement: Supplement 12 — Table S11. Metabolomic analysis of Oregon-R females exposed to NaAsO2. Adult females were exposed to 0 mM, 0.25 mM, and 1.0 mM NaAsO2 for 2, 4, 8, 24, or 48 hours prior to collection. n=6 samples per condition; 20 adult females per sample. Data represented as ion counts normalized to sample mass. [file media-12.xlsx]

## Sheet: data_original_order
Table S11. Metabolomic analysis of Oregon-R females exposed to sodium arsenite. Adult females were exposed to 0 mM, 0.25 mM, and 1 mM sodium arsenite for 2, 4, 8, 24, or 48 hours prior to collection. n=6 samples per condition; 20 adult females per sample. Data represented as ion counts normalized to sample mass and measured abundance of the internal d4-succinic acid standard.			alanine	arginine	asparagine	aspartate	cysteine	glutamate	glutamine	glycine	histidine	isoleucine/leucine	lysine	methionine	phenylalanine	proline	serine	threonine	tryptophan	tyrosine	valine	cystine	ATP	ADP	AMP	Adenosine	Adenine	GDP	GMP	Guanosine	Guanine	CTP	CDP	CMP	Cytidine	Thymidine	Thymine	dTMP	UTP	UDP	UMP	Uracil	Uridine	ITP	IMP	Inosine	Hypoxanthine	XMP	Xanthine
Sample ID	Experimental Condition (Sex-NaAsO2 concentration (mM)-timepoint (hrs)-sample number)	Sample Mass (g)	Amino acids	Amino acids	Amino acids	Amino acids	Amino acids	Amino acids	Amino acids	Amino acids	Amino acids	Amino acids	Amino acids	Amino acids	Amino acids	Amino acids	Amino acids	Amino acids	Amino acids	Amino acids	Amino acids	Amino acids	Nucleotides	Nucleotides	Nucleotides	Nucleotides	Nucleotides	Nucleotides	Nucleotides	Nucleotides	Nucleotides	Nucleotides	Nucleotides	Nucleotides	Nucleotides	Nucleotides	Nucleotides	Nucleotides	Nucleotides	Nucleotides	Nucleotides	Nucleotides	Nucleotides	Nucleotides	Nucleotides	Nucleotides	Nucleotides	Nucleotides	Nucleotides
JMT014-A1	Female-0-2-1	0.02008	213227760	244634672	4.28936e+06	6.11412e+06	5437.48	35957044	73261976	2.32648e+06	105161736	66965660	2577.63	5.68717e+06	43563060	442373792	5.66235e+06	11999992	12047616	6536600	47996912	0	907763	5.50161e+06	3301.67	755681	1.40089e+06	59885.3	524739	652630	4.17159e+06	3448.3	41262.1	273658	2.9676e+06	23382.2	207671	0	130271	186290	1.35804e+06	257699	1.19632e+06	37847.5	189167	648973	2.25017e+06	9669.29	601853
JMT014-A2	Female-0-2-2	0.01748	221527728	280179072	4.53671e+06	5785916	0	32844640	74490168	2.74931e+06	87475672	72904832	6524.97	5.85687e+06	38968620	458715808	5.96638e+06	12934504	12703235	6.53579e+06	48775104	21031.5	1.03927e+06	7500108	3356.43	545502	1.11124e+06	80685.6	723226	544640	2.87102e+06	3564.53	93771.8	418257	2682308	1814.8	110297	9629.76	148411	295888	2.10486e+06	186640	1.14222e+06	34671.6	237321	595531	1.70815e+06	6451.01	421295
JMT014-A3	Female-0-2-3	0.01732	218280384	292308544	4.88345e+06	5.44768e+06	0	36145164	78225672	2.31619e+06	69959688	64867092	4889.78	5763312	42671652	509820192	5.61828e+06	10762539	11338672	5.62336e+06	45143264	37532.2	601771	5.79969e+06	3730.11	452916	1659076	74047.4	707785	680933	3.9502e+06	4464.72	72878.1	368421	3008500	26317.5	67638.1	17363.8	57714	292647	2.43568e+06	231247	1.08528e+06	28851.1	257972	574393	2533223	11769.6	467717
JMT014-A4	Female-0-2-4	0.02025	195616256	267646896	4.72439e+06	5.03678e+06	0	33296914	75566856	1.53424e+06	81455576	48768820	5612.84	4.59498e+06	25441442	439881984	5.30904e+06	9525471	8525192	3.45269e+06	36971908	49219.5	602028	5262783	6201.95	474871	1330724	41651.1	512576	491012	2846554	3370.85	45191	248481	2.60942e+06	24070.6	98288.2	0	38238.9	223541	1.70398e+06	175716	723229	31253.8	199155	546590	1.6866e+06	9523	258332
JMT014-A5	Female-0-2-5	0.0155	217485648	278861024	4.98796e+06	5.41866e+06	6103.72	32028446	76879096	2.40967e+06	66317644	66232496	1483.78	6.57234e+06	32450822	436778400	6.37015e+06	12399704	11338920	5423770	46279764	0	988207	5.94987e+06	4709.84	458536	1.04013e+06	28236.3	584324	535483	2.77326e+06	2671.34	67589.6	313145	3138152	37413.1	148662	5410.91	93089	269214	1.92035e+06	194334	996589	39775.6	277098	716600	1.95288e+06	7963.22	467102
JMT014-A6	Female-0-2-6	0.01743	191016112	261512144	4.68632e+06	5312034	5595.9	31869042	79674008	2.65949e+06	72996920	60476000	4070.55	5.65627e+06	33688424	428898304	5249736	11024933	9489907	4708731	39910636	7595.37	746381	5.68427e+06	1332.77	325246	1822343	30404.3	449962	573321	3.23525e+06	3136.49	63184.4	295654	3.15789e+06	18282.7	256492	0	81337.6	257944	1.70467e+06	149526	747932	16771	166697	524680	2.28e+06	2795.51	353821
JMT014-A7	Female-0.25-2-1	0.02029	230223216	272339200	3.1244e+06	4.04783e+06	4749.07	32207224	59872876	1.7433e+06	97453280	23768550	3417.36	3.48342e+06	19186898	586651392	5515219	7.64461e+06	13884305	3.56941e+06	15677392	4916.48	585466	5.36653e+06	1498.33	616176	806425	39684.8	467413	475848	4.02423e+06	2331.05	91544.1	202480	3663226	51651.7	125038	0	58295.1	222415	1.88075e+06	143388	520663	25710.1	118562	365478	2.27471e+06	0	381574
JMT014-A8	Female-0.25-2-2	0.0192	227802576	258848896	3.74968e+06	4091680	5147.53	31737958	56696544	1.5922e+06	89841080	25485414	2231.13	3.69365e+06	16227205	514200928	4423081	5.30348e+06	9710927	3215666	16951158	0	921675	6024132	1969.39	507922	865184	56057	384185	537193	4.19266e+06	1647.77	77409.2	191446	3528798	16101.8	210599	0	99633.9	245033	1.45353e+06	132611	519777	29945.9	143388	395768	2171475	0	435724
JMT014-A9	Female-0.25-2-3	0.01553	210994864	238641392	3.9646e+06	4486632	4359.64	35294416	65741604	1.67844e+06	57781940	27238578	9094.72	3619942	16894126	472058336	5.76449e+06	8157076	13859531	3.6031e+06	18481400	0	884462	6.44031e+06	2135.09	511124	923839	70781.9	392505	688820	4.10338e+06	2190.48	65196.5	250712	3.56588e+06	39772.9	169676	27534	69432.8	257385	1.78627e+06	120038	662058	31340	178233	507132	2145579	0	416228
JMT014-A10	Female-0.25-2-4	0.0199	151620528	165238784	2.83455e+06	3.37261e+06	0	27115606	42869396	1.23092e+06	76590224	19170678	0	3374975	13554805	392749184	4.59653e+06	4.83886e+06	9852231	2938328	14183219	0	574865	4.6444e+06	3475.18	400870	762208	41690.9	417156	405228	2.85178e+06	2106.69	47212.2	168573	2.99742e+06	20619.2	110017	4723.41	32356.3	166321	1.29947e+06	79725.1	300571	16316.5	149878	230475	1.66387e+06	10661.9	289201
JMT014-A11	Female-0.25-2-5	0.01988	200003136	265491888	3.47667e+06	4107024	16479.8	31646328	57106356	1635285	144682176	22996162	2145.98	4.07964e+06	15260379	407980768	5207560	5.25168e+06	12679045	3.69017e+06	16168456	0	605167	5.08645e+06	4893.67	532116	757021	41782	317572	508293	4313729	4495.04	72491.4	216985	2.95501e+06	19748.3	153170	9181.79	43377.3	215430	1.20302e+06	133153	575790	40914.1	122911	610998	2.43811e+06	8840.45	568822
JMT014-A12	Female-0.25-2-6	0.02052	225312240	278330848	3.69155e+06	3.75645e+06	0	30311830	65095628	1772641	134710064	23404622	3674.84	3710073	13792247	516381856	4.36158e+06	5.51417e+06	11205664	3.49974e+06	18038458	0	472890	4428710	3445.46	600221	863278	34046.4	454202	563599	4.51418e+06	1983.38	62439.1	250038	2902630	53053.9	113718	13215.2	55536.7	210840	1.7453e+06	159417	535630	32052.1	150647	631857	2745867	15944.9	773356
JMT014-B1	Female-1-2-1	0.02072	241853456	299677856	4178960	4.33909e+06	0	35157328	78515528	2.2765e+06	135385024	34669612	6005.04	3626471	23635454	616847232	6628322	6.81042e+06	17588730	3509972	17818898	3662.1	1.00041e+06	7.75992e+06	2576.97	623902	1.52609e+06	26476.9	570245	664294	4845784	2072.51	68308	266332	4.02413e+06	23929.5	232918	0	82605.8	325672	2.04775e+06	227607	671173	48184.1	228866	797297	2.94946e+06	10059.5	593264
JMT014-B2	Female-1-2-2	0.01949	245551120	264733104	3.17284e+06	3360394	0	30332480	48046276	1.86604e+06	100241728	33207286	4026.07	3746577	25318846	511310080	5.19909e+06	4.51424e+06	10909875	3.33429e+06	20015310	31150.5	806694	6.92757e+06	4506.81	478393	1.74914e+06	44607.6	658129	493658	3.94562e+06	1637.45	60166.7	303417	3.99147e+06	24829.6	254900	6573.79	81036	280412	1930463	176529	841113	31398.8	309299	784652	2.52066e+06	6818.06	489569
JMT014-B3	Female-1-2-3	0.01489	192594896	233652800	3.43907e+06	3433626	4406.68	27707766	58020560	1.28823e+06	56221828	27695816	5477.56	3390066	13303077	477946880	5.61937e+06	6.00669e+06	7.53386e+06	3.18259e+06	17457542	66236.7	887720	5.60134e+06	5403.57	435471	934582	37428.1	379306	581926	2.05127e+06	3769.68	30920	183555	2.79227e+06	16797.2	183318	12554.7	71886.1	199293	1.13039e+06	97989	656775	26592.8	168608	570970	1.43624e+06	0	327188
JMT014-B4	Female-1-2-4	0.01209	191426480	273292288	4.04661e+06	3.13436e+06	0	32065442	59192932	2.15675e+06	58064612	33066298	2650.53	4.04408e+06	18880322	548779072	6.94172e+06	7.71611e+06	7813894	3465508	20577846	11397.3	1.17973e+06	7.85779e+06	0	358722	879563	90895.8	559722	545499	2.98812e+06	1744.87	82589.4	279191	4.0055e+06	46981.1	118148	0	74676.7	244903	1.70346e+06	141281	733176	30335.1	191384	603037	1.74878e+06	0	442644
JMT014-B5	Female-1-2-5	0.01589	239789744	265050416	3295385	3.74933e+06	17162.5	33364838	66222284	1.86617e+06	63388332	33095056	3017.49	4.44105e+06	19226366	532158496	6.39613e+06	7.38853e+06	14595535	3905909	20957854	0	1.54289e+06	8625176	3475.74	610616	858037	85494.3	488685	804172	5.20467e+06	4854.02	71391.4	258501	3552233	29891.7	132351	0	190314	305530	1.66465e+06	164486	829751	38003.4	134711	727871	2.86618e+06	0	661772
JMT014-B6	Female-1-2-6	0.01773	239661184	280937888	3.96118e+06	3.71988e+06	4819.05	35851956	68233088	2.08587e+06	103948256	30131494	9928.9	5.78627e+06	26623504	520358048	7.02209e+06	7.02672e+06	13822977	3.68345e+06	19680114	0	1.12294e+06	8085826	4989.89	703376	1.38454e+06	82654.3	629596	733438	4203812	972.42	76264.5	296439	3.81365e+06	26500.1	252840	0	90468.1	304978	2.19548e+06	238909	988550	53833.9	186270	874498	2.48696e+06	7779.37	613389
JMT014-B7	Female-0-4-1	0.01366	206300624	303099360	4051250	3798169	0	32190886	74832192	2.66757e+06	51928052	47139772	8823.99	4.91023e+06	27532338	456620672	5082400	12384008	8492635	5.30254e+06	39634044	0	517566	6.21359e+06	3588.8	419617	1.32485e+06	52305.4	800979	593125	3.22135e+06	1785.15	62905.1	448954	3271577	24424.6	92899.2	8094.54	53178.8	254662	2.52373e+06	201276	1.17994e+06	46969.4	426410	840300	2.28356e+06	4070.7	384169
JMT014-B8	Female-0-4-2	0.01472	184809328	296593408	4.49654e+06	4.21645e+06	6853.96	33424938	87899960	2.93301e+06	63334164	49886636	6684.92	4735298	25256720	479288736	6377230	12560409	11891641	4.5086e+06	35805072	0	686543	7.42001e+06	3435.46	439195	740043	82838.4	687152	545468	3241752	1866.92	102810	358119	3.66334e+06	61354.1	71262.9	6011.73	38395	215026	2.27098e+06	175378	843548	35853.2	387194	745782	2.46293e+06	0	432238
JMT014-B9	Female-0-4-3	0.0187	234120112	280695008	6071554	6.22627e+06	5415.54	33202370	102202432	2.5403e+06	89431784	55908828	5164.95	5.98174e+06	34065768	564683904	5.88403e+06	12499667	13011413	3.66105e+06	37368308	0	823813	6.04758e+06	9119.07	480957	1113208	41875.8	325217	575020	4323314	4558.62	45998.7	218447	3.43094e+06	33074.8	133254	18834.4	98903.7	197907	1.11255e+06	177609	880282	27795.8	184055	837303	3083014	8283.07	424794
JMT014-B10	Female-0-4-4	0.0226	263527040	272146592	5.3218e+06	7053228	0	40413248	83503872	3.38063e+06	132945976	54558484	2854.53	7515782	38906544	582121280	8005750	14932911	17373320	5.38963e+06	40498940	0	998984	6248864	1320.25	676217	669166	13122.2	346068	507280	4.77421e+06	5455.48	55379.8	211260	3.27012e+06	28772.6	58884	12334.8	125924	264361	1.14407e+06	168327	762718	33633.7	169171	601433	2740041	5151.73	559550
JMT014-B11	Female-0-4-5	0.01631	211087552	249290896	5.60508e+06	7606264	0	39853872	106511552	3.10129e+06	87588424	44857788	1218.89	6.30736e+06	26396824	581276160	6.56696e+06	15118721	10528005	3909805	37903436	0	1.06634e+06	5247638	597.3	494237	714478	60398.7	295120	461233	3.45548e+06	3035.09	71432.9	164065	3135668	21685.3	31537.2	22498.4	131578	312176	1234538	157737	717580	17622.3	196003	604324	2.29161e+06	0	455029
JMT014-B12	Female-0-4-6	0.01743	233113552	260126032	3.64213e+06	4395988	5354.8	31768784	64507092	1.91176e+06	137366880	27791824	6480.9	3.20249e+06	19404578	562831040	5.45966e+06	5253636	12149955	3578022	14318193	0	547908	5.03037e+06	6140.72	567408	781283	29049.3	181721	491143	5695296	2402.71	119087	117864	3093559	0	147298	0	75227.7	187572	1.09466e+06	138922	689554	36996.6	121536	603452	3.24167e+06	15880.6	680426
JMT014-C1	Female-0.25-4-1	0.02044	208546304	281609504	4.26066e+06	5386324	3756.55	35318116	75316920	2307398	91633960	30049658	1767.28	3796974	18473594	456196992	6.0677e+06	7.95239e+06	14785428	4.69435e+06	14261824	0	908617	6.34867e+06	3991.35	595360	558765	13023.9	165577	736439	4965220	3115.32	49908.5	147381	4.0165e+06	75384.6	106947	73907.7	100444	191111	812549	146543	634945	32458.7	71911.7	596391	2.72393e+06	0	560483
JMT014-C2	Female-0.25-4-2	0.0153	178883280	264221248	2.82484e+06	4503879	4037.44	34477556	54351524	1.20959e+06	50421388	19721112	3853.6	3.14052e+06	15074349	494004864	4.03988e+06	5.83193e+06	10440409	2340478	16311541	0	744867	8920747	3234.42	297216	881464	60314.5	560863	649238	2040764	1755.31	65764.3	284935	2.73453e+06	34087.6	133443	26262.8	49214.4	297239	2.22177e+06	128853	615405	10560.7	296748	380300	793534	10689.5	481460
JMT014-C3	Female-0.25-4-3	0.01106	212932544	254733504	4.56347e+06	4583168	3989.2	36753444	75114080	2.21568e+06	106378456	32830474	4037.68	5.48623e+06	24596110	491234976	6763452	8958352	12103604	4.46637e+06	21719160	0	901128	7904868	8022.59	643567	888725	41817.7	458897	587758	4.05915e+06	1889.63	79394.8	234494	3.49852e+06	36413.9	77330.2	0	88371.9	266029	1.58809e+06	224425	913102	24914.2	119823	758509	2.22236e+06	0	738887
JMT014-C4	Female-0.25-4-4	0.01683	223105168	286057056	4.25332e+06	4.4124e+06	0	33085704	70048632	1.9154e+06	79779880	38884828	7273.68	4.83914e+06	25229856	640934848	6197238	8407520	9951051	3.73049e+06	25567450	0	675410	6.93603e+06	4647.33	470862	749878	68376.8	541295	596664	3.47171e+06	2072.59	33643.6	322300	3.59876e+06	56280	93922.3	0	106185	315147	2.14399e+06	205666	955610	38068.9	197783	715751	1.90095e+06	0	519185
JMT014-C5	Female-0.25-4-5	0.01692	229076688	254582192	3987078	4.87102e+06	4764.93	33542832	65847860	1882002	121504504	29245614	3186.22	5044786	19277294	531842720	5717840	7882486	9875555	4532130	18893852	0	1.17035e+06	8002160	6170.92	576372	756916	31675.3	389228	725801	4.38399e+06	2161.05	58370.5	191035	3.19553e+06	16380.6	96145.2	29402.5	120099	307283	1.36125e+06	158238	726126	33730.9	107317	550683	2.42348e+06	3448.27	611778
JMT014-C6	Female-0.25-4-6	0.01522	204354928	256131376	4.15634e+06	3.38147e+06	5915.12	31079198	74512504	1.8829e+06	68181000	27982392	4504.69	4991064	21383232	473375648	6016658	6131570	10259359	3580543	17554846	0	882387	7.64963e+06	3419.09	462172	924196	67638.1	599954	601752	2.60275e+06	3054.58	88867	295570	3.3494e+06	33223.6	207099	23220.5	64396	313611	1896466	181395	880464	35081.4	275320	817957	1.93358e+06	6570.81	430217
JMT014-C7	Female-1-4-1	0.01447	197728336	294826400	3.58548e+06	3.24202e+06	5379.12	27081042	53934508	1.70558e+06	59087328	28720398	1808.63	4.64469e+06	20515126	393057504	6.30915e+06	6.59184e+06	8.00875e+06	3.43622e+06	16994298	0	1.26995e+06	8832427	5407.76	449568	815353	74486.7	549825	531409	2.72032e+06	3278.31	55694.5	246377	3.70419e+06	14823.8	50904.6	33162.8	99727.8	257035	1.5213e+06	150719	711576	34162.4	204999	723864	1.84877e+06	0	488824
JMT014-C8	Female-1-4-2	0.01189	230871936	307339168	3.85405e+06	4.20432e+06	9372.07	30661840	74562720	2.14932e+06	73031992	38918432	1988.87	6.43272e+06	35184464	476170336	6.89972e+06	8450579	12862955	4.60559e+06	26008710	0	940452	8.10627e+06	7536.79	368402	1.94601e+06	44673.1	591690	618976	3298882	3681.96	70401	313714	3865846	39499.6	141889	14535.9	119397	316524	2.02876e+06	249733	1.13248e+06	53540	161442	699553	2.21058e+06	0	626916
JMT014-C9	Female-1-4-3	0.01848	242842768	288026976	4.4639e+06	3784882	30918	27308346	73556288	2377028	77313496	31547800	9351.86	5271240	25296586	451250432	6794112	7.40273e+06	12106629	4.02304e+06	19915298	0	1.14423e+06	7.05548e+06	2477.66	432898	1.11468e+06	41798	386579	594942	3.48968e+06	4230.84	73515.9	228239	4125118	46065.6	167435	0	149844	352956	1.4513e+06	190417	788418	41192.2	116745	779483	2708432	9802.6	608762
JMT014-C10	Female-1-4-4	0.0189	226831168	261874688	4370380	3.91787e+06	3282.67	29260192	81432248	2586372	123063832	26546534	1133.84	5.35377e+06	18312828	523311840	7449876	7.91026e+06	15210075	4.0981e+06	16916720	0	1.2829e+06	6.32079e+06	4466.25	447461	897747	35158.2	307838	592886	4.32786e+06	5352.93	40931.8	152098	3.88939e+06	24860.1	175639	10379.6	127792	287388	990078	175762	664329	30141.4	131706	737126	2.78423e+06	0	560014
JMT014-C11	Female-1-4-5	0.01812	193605744	287554720	4627355	3576893	0	34284604	76563248	1.83938e+06	74431024	39486624	3298.29	6126122	22897256	507732832	7.18026e+06	7.86473e+06	9471560	4.37497e+06	24834878	0	1.4137e+06	8903357	1745.6	502486	969752	60834.4	600288	592518	2.94111e+06	2905.38	74070.4	311807	4.21848e+06	61373.9	117400	10867.5	91068.2	276378	1.71172e+06	179904	1.01399e+06	28202	205201	745389	2.00529e+06	6806.22	732935
JMT014-C12	Female-1-4-6	0.01373	232811904	263164480	6.21859e+06	8389095	6154.43	40982544	89275048	3.34763e+06	128055256	41526300	4305.33	7.49492e+06	44714040	442442752	6.77771e+06	20966278	12747193	5334270	40130932	0	944439	5659784	7478.36	750263	793210	12346.3	268389	844463	6.37314e+06	1589.87	112617	91340.1	2519402	31921.8	178308	19823.2	93120.2	279887	1176303	183551	600637	27285.6	190898	958542	3.92198e+06	8030.27	577597
JMT014-D1	Female-0-8-1	0.02206	237857536	270959648	7250646	6.85213e+06	0	41363492	97169824	3189532	102667544	48244292	2791.32	8336970	33205178	551214784	7.91678e+06	18737926	11784219	5.85783e+06	47199152	0	817182	5.02795e+06	3492.48	557708	1719749	38253.3	291994	747291	4373459	2088.05	58948.3	157722	2887495	19962.8	187697	18438.2	77232	238643	1.44035e+06	173042	868404	21760.7	172826	994262	3.07343e+06	8831.47	557092
JMT014-D2	Female-0-8-2	0.02074	257464656	222224768	7331452	9061301	0	45536628	104674208	3.17733e+06	95966552	42237532	4678.72	9254568	33357502	675299392	7.36164e+06	18124214	13595701	5.25004e+06	44907308	1559.99	1.11516e+06	5.79818e+06	3271.42	613613	656734	67146.4	241822	522042	3774918	2664.08	43632.3	130091	2.62553e+06	18824.1	60143.9	2883.86	164701	331608	1.14874e+06	128496	674464	46656.1	184752	869608	2.6011e+06	0	497666
JMT014-D3	Female-0-8-3	0.01941	184145328	250920576	6709362	7.07767e+06	3837.02	38857832	90512032	3274456	75916288	45881940	5133.87	10978872	45678352	493256192	8544228	21902450	9433153	5678608	41483620	0	910954	5.6528e+06	3337.84	523812	684708	50780.1	467208	547234	3142778	1504.69	28063.6	237078	3.27543e+06	50205.4	43501.8	7064.18	127988	362729	1786030	171116	933252	31361.1	235628	1.03955e+06	2.83857e+06	12218.8	466716
JMT014-D4	Female-0-8-4	0.01832	205441392	244624624	7549674	6951112	3716.04	37977600	106813464	3007519	75028152	29351746	6330.55	10165068	32270448	482612832	8705805	24887264	11890811	4.78163e+06	34087124	0	1160313	6.77157e+06	3297.13	562742	677240	51895.8	334120	814833	5.10479e+06	1601.89	84326.5	175774	2674499	17875.8	56112.5	0	170034	369976	1.47274e+06	143593	460912	25059.4	235204	677361	2910165	14915.6	475599
JMT014-D5	Female-0-8-5	0.01659	227325776	249005648	6.9319e+06	5.74978e+06	0	40691808	106027992	3143143	73191096	26130478	2257.84	9574961	27709506	528146144	7670304	20085504	12355596	4.94986e+06	31947160	0	545816	6534034	3993.1	486001	970638	72175.3	727298	824491	4.50817e+06	5534.12	111091	332092	3.15529e+06	68209.6	46914.6	9687.5	53234.5	381051	2.85026e+06	161432	718128	44168.7	424777	1.16894e+06	3.16125e+06	4625.26	397850
JMT014-D6	Female-0-8-6	0.01752	139072432	285695136	5378798	3.42802e+06	9465.29	32521594	84411800	1872136	61876704	35165180	1387.25	8742607	28292432	478040704	8567530	7.78749e+06	7107428	3.12712e+06	24158018	7496.16	780451	7.45595e+06	1825.11	409048	1.21233e+06	80877.7	1.00515e+06	574692	2.93015e+06	3563.73	108156	436130	3.29941e+06	27699.2	89776.4	8307.57	73683.4	178806	2.0761e+06	155907	850117	42658.6	347241	948591	1.97197e+06	6496.54	524695
JMT014-D7	Female-0.25-8-1	0.01218	258260736	255771968	5.07417e+06	4.37725e+06	6846.39	33570612	85411472	1.68204e+06	70902720	29372262	7895.39	8.3279e+06	23415720	535996928	7.33993e+06	7405464	9710820	3.26584e+06	21748448	0	923741	7.96789e+06	957.58	379919	1.07292e+06	31984	490452	624571	4.39057e+06	2719.42	65061	253123	3.51959e+06	22168	109619	0	77338	313582	1.73104e+06	176913	774188	33206.3	173333	786837	2.64367e+06	0	375030
JMT014-D8	Female-0.25-8-2	0.01463	189060816	287145952	4121068	2.61103e+06	11152.7	28034184	67960672	2.17189e+06	73210112	32602034	6922.26	7.28868e+06	22291698	484093536	6.84105e+06	7900566	9665491	3.60328e+06	21223328	0	421152	6651968	4086.66	469168	1.19732e+06	60732.7	1150358	612656	3687035	5186.54	59348.3	462131	3.37376e+06	70388.3	51006.9	19550.5	22353.4	158388	2.44853e+06	236122	1.01047e+06	30313.4	361640	1.42071e+06	2.69037e+06	0	467141
JMT014-D9	Female-0.25-8-3	0.01558	241405360	296649888	5.24427e+06	4.0313e+06	7075.19	27498150	82764920	2.2156e+06	113838720	32350922	4170.92	9090425	29733982	526492832	7319602	6.29513e+06	16955226	4.2384e+06	23691186	0	689088	7422944	3215.5	587465	1.41556e+06	68153.2	977896	658045	4432724	2177.24	86012.8	359881	3.47321e+06	33633.3	82240.6	0	28822	206478	2320772	229992	868906	37517.2	336960	1.13466e+06	2.37918e+06	0	688875
JMT014-D10	Female-0.25-8-4	0.01889	271129440	287413344	5.41554e+06	4094640	4371.17	37592540	81690632	2123551	116148024	28407064	3072.84	7166176	22435334	545160768	5.63178e+06	9377033	13216747	4.77947e+06	21190950	0	627684	6632780	5564.73	703955	1.24335e+06	54870.1	912688	794879	5.99917e+06	1817.62	71002.6	386332	3.58413e+06	40652.7	131042	22941.3	61986.9	197365	2.34558e+06	209920	792118	53931.4	295141	1.31442e+06	3.55347e+06	10917.8	615326
JMT014-D11	Female-0.25-8-5	0.01835	236588368	298982752	5933236	4.3272e+06	5479.62	33121062	93664152	2.49158e+06	91265984	34044164	1983.25	9848163	22039016	568473280	7.51647e+06	10223723	12022192	4.89639e+06	22992048	14736.8	858274	7.86514e+06	13119.2	508773	976946	87144.9	561692	587888	4603502	2767	57088	334193	2.87367e+06	31202.5	86806.8	10287.3	79452.3	208298	2.24601e+06	192542	908056	40979.9	248738	1.3934e+06	2.76276e+06	1436.25	705768
JMT014-D12	Female-0.25-8-6	0.01693	218520784	312643424	4.55574e+06	2.47849e+06	0	27208942	69445608	2.15273e+06	63362688	43933812	6266.28	2119604	34190112	386146272	7.79365e+06	7.36996e+06	8549282	5021444	26827342	106193	378388	7.44343e+06	5427.83	548345	1.28746e+06	74754.4	1.20375e+06	725208	4.50578e+06	1735.17	59062.3	501681	3952243	22820.4	167319	10439.8	52223.5	151324	2817426	288958	1.05371e+06	21784.8	306499	1.12751e+06	2.77248e+06	12679.7	690114
JMT014-E1	Female-1-8-1	0.0139	261953488	318886176	5.13824e+06	2.35026e+06	0	31860594	74854784	2.77062e+06	94251304	51151072	1636.43	4377035	40930816	488935648	11006112	8518791	12831971	6.78348e+06	28946706	95778.3	486915	7469604	3303.42	570502	1469477	55617.1	930355	673277	5807802	2023.92	91977.2	536109	4.05847e+06	69492	184523	24027.4	45907.6	175315	2.91654e+06	295898	1.48185e+06	47503.3	346877	1.66977e+06	3.57978e+06	14411.1	966728
JMT014-E2	Female-1-8-2	0.01855	245502032	324730880	4783300	2.82538e+06	0	31400122	92172056	2825778	102277120	36379504	5434.91	5.40275e+06	30466280	436377248	7.60771e+06	8512951	11877299	4.01914e+06	23257038	68476.6	809877	9425681	2773.6	719009	1398046	71446.3	933396	534247	4.32808e+06	2266.93	136378	543866	3475102	18293.6	149403	0	73346.1	154954	3.22579e+06	254715	1.19924e+06	46738.2	218351	1.26889e+06	2.51149e+06	0	784318
JMT014-E3	Female-1-8-3	0.01802	213626672	320078176	4.84e+06	3.57853e+06	5709.88	23896710	75740696	2825233	67712280	41820232	4022.9	4.77204e+06	31390400	474432224	8979583	9361760	12509109	4.6754e+06	25685902	93491.6	592351	7590114	371.43	535812	1.15733e+06	52896.9	1068065	704287	3442676	3829.71	71853.3	487214	4.24221e+06	23426.9	155259	27690.6	41333	139081	2.93831e+06	321571	1.34355e+06	33170.1	231622	1.24065e+06	2.49101e+06	26302.2	624417
JMT014-E4	Female-1-8-4	0.01546	243394384	320229216	5.00144e+06	4103162	0	26932546	82739816	2424472	75558744	48102080	350.72	6.04733e+06	37861064	434288992	8860787	9701695	9810686	5032729	29401230	7185.05	731349	8.07357e+06	5344.21	385023	1.46885e+06	57883.4	721529	530687	2802277	1544.36	55878.6	333558	3.27767e+06	55903.2	78144	10117.7	72714.8	257934	2.41473e+06	302934	1.12341e+06	31840.8	162797	1.0033e+06	1.93541e+06	0	658248
JMT014-E5	Female-1-8-5	0.01672	218096240	315386752	4.85022e+06	2.74398e+06	6726.75	27542426	78132392	2.3109e+06	77858328	41452436	4687.45	6779712	30358952	427356960	8637648	8640560	8657599	4947042	25439440	51103.4	694445	9572536	4304.44	547059	1.27372e+06	98732.1	1.1359e+06	649510	3.855e+06	3548.15	97048.7	450022	3.81303e+06	38734.7	153751	0	65691.7	192619	2.54228e+06	255606	1.06976e+06	35264.6	363939	1061231	2.3338e+06	0	612872
JMT014-E6	Female-1-8-6	0.01341	193130928	245436560	6.43864e+06	5.11765e+06	7931.76	39493444	97863936	3.22477e+06	80197144	20802530	2817.26	10199477	21645666	454201344	6.21266e+06	22015634	13711473	6066914	31685722	0	318631	3.86368e+06	2471.47	550037	906676	24623.3	766662	959536	4861854	3325.04	115514	512017	2.49815e+06	81984.5	128150	48422.2	45334.4	288532	3.30796e+06	213009	1.11762e+06	50416.4	392342	1.39182e+06	4.14735e+06	22022.5	983217
JMT014-E7	Female-0-24-1	0.0201	224398320	273114624	7.81952e+06	5.45633e+06	0	45736884	99303560	4193980	129787096	22609126	3594.69	19945624	25973118	582019648	8777599	24642646	11638859	7.10974e+06	32161752	0	480128	4.48414e+06	2967.34	602098	1.02662e+06	36753.2	862228	854049	5.50465e+06	1857.69	70968.3	481653	2552355	53760.6	118244	0	104019	395538	3503446	244111	924002	45998.9	321650	1.39629e+06	4.40944e+06	11320.3	1.11712e+06
JMT014-E8	Female-0-24-2	0.02181	209945232	262732272	9301668	3.83088e+06	4502.44	35616988	127409112	2994555	123975848	26750536	2862.55	20087242	24012362	505816832	7147806	25624616	10763324	4213754	36214824	0	473574	5108187	2957.66	635986	1.08694e+06	61785.3	944617	604412	4.39405e+06	3211.45	93471.9	493489	2185376	49054.1	154508	22605.4	104731	361049	3316412	276182	1.37293e+06	44672.6	735308	1.61039e+06	4407097	9555.67	1.2062e+06
JMT014-E9	Female-0-24-3	0.01945	203109760	252177680	6.79756e+06	6.04724e+06	4957.8	34658992	93848552	2.6646e+06	108104320	20293106	1722.1	12722148	16330143	541910080	7933904	20056082	7.08703e+06	5.54067e+06	30189872	0	585845	4.87983e+06	860.1	389984	909742	27460.7	596949	543287	3021536	1683.55	92991.1	348798	2.56997e+06	71622.1	126775	0	91457.9	313276	2.29785e+06	146927	796466	30676.2	317082	910513	2.74172e+06	19222.5	676281
JMT014-E10	Female-0-24-4	0.01819	226886704	249759504	7.59228e+06	4.57752e+06	4178.26	35391428	99610744	2.85733e+06	89385944	26202294	4871.76	13681123	28488334	510604896	7.4708e+06	20600018	8550996	6256324	35183332	0	526451	4.44765e+06	8891.38	433828	1.03222e+06	27962.4	742998	754366	3.84217e+06	1821.4	95661.8	458832	2.648e+06	29176	111077	18070	57781.3	331210	2.3623e+06	300408	1.43177e+06	69175.6	592361	1.64664e+06	4543894	12789.8	932950
JMT014-E11	Female-0-24-5	0.01948	209966032	237067440	5.08889e+06	5462944	3470.13	40460620	89648840	3.1425e+06	130072224	18718234	6038.6	17694426	19769674	442008064	7.15542e+06	16428875	10183537	6.04234e+06	21438850	0	256976	3318746	4660.79	623711	1.11519e+06	24669.5	699965	665138	4397133	1859.68	44335.8	450063	1.72524e+06	59357	42798.1	41840.7	30799.3	286906	3.3748e+06	178310	989108	43838.2	386952	1.24119e+06	3168612	11571.6	594606
JMT014-E12	Female-0-24-6	0.0256	219134032	333938176	6.93143e+06	4295787	0	30737544	103419368	2.35024e+06	117244680	29039162	3910.51	6707256	27370710	437904544	8545223	12166243	8759382	5.89137e+06	23265446	0	513235	7.29071e+06	807.95	541428	2.37961e+06	38522.7	865107	781694	4.63905e+06	3730.8	111728	350299	2.87318e+06	49547	204452	12750.1	52464.2	166996	3.02304e+06	288045	942183	46712.6	306233	1.35774e+06	2542972	0	745050
JMT014-F1	Female-0.25-24-1	0.01669	234522624	309876768	6667736	3.1702e+06	0	33238466	98609688	2.06033e+06	62418420	34618556	1268.2	5550818	23973744	593690176	7408014	10004061	10813679	5.41822e+06	22596608	0	462849	7.7059e+06	2523.1	442514	1.08707e+06	95833.9	1.19805e+06	581122	3.2356e+06	2116.99	98636.2	554199	3.29198e+06	38669.1	76985.4	25928.9	25576.9	146408	3.34758e+06	255298	1.0656e+06	62177.1	492302	1.36165e+06	2.45351e+06	0	555119
JMT014-F2	Female-0.25-24-2	0.01471	290458496	335180192	6.44046e+06	4132489	4736.98	34655388	100767680	2.06227e+06	103395104	42388892	3650.28	9557415	39503996	483337312	7.35916e+06	10731839	14825323	4.6323e+06	28653670	0	455873	5.69059e+06	2606.99	533552	2863624	19053.1	775237	878718	5015272	1561.99	51972.8	392468	2.72992e+06	46241.3	204822	11761.5	21975.2	182316	3.13575e+06	456216	1.47395e+06	50020.2	279567	1.53748e+06	2.59382e+06	0	528732
JMT014-F3	Female-0.25-24-3	0.01926	244130384	298050144	5515677	3874827	4627.47	32190096	84228632	2.59902e+06	109760096	28764578	11627.5	5.83358e+06	26731120	537865792	6552914	11913101	13559659	6.3754e+06	21031000	0	899146	9588703	7046.93	524634	1.79387e+06	48056.6	564603	812254	5143438	2999.14	62034.7	267729	3.63762e+06	28855.6	48240.2	17285.8	82856	201965	2.72936e+06	231602	908377	36238.9	339316	894828	2.5907e+06	8678.26	527813
JMT014-F4	Female-0.25-24-4	0.01738	214275856	313816960	5.91198e+06	5084586	4106.87	34486752	93598520	3.21115e+06	161434736	46788092	5698.58	14739349	46040300	562968832	7.34451e+06	10359656	16616323	6528336	32438672	0	429414	6.47749e+06	5291.28	553866	8660610	18692.9	531666	933312	5191976	2076.37	50566	358681	2.72724e+06	101771	129516	22379.1	71892	257821	2.70324e+06	644171	1.26702e+06	62563.6	242743	1.44096e+06	2.88269e+06	13703	1.2678e+06
JMT014-F5	Female-0.25-24-5	0.02361	245261520	291752224	6998484	3.7967e+06	5757.32	30400640	124897944	1762332	119963832	22235718	865.22	9134110	27780026	546268992	6.4777e+06	3720718	11301637	7.21387e+06	31592496	0	677803	7.59153e+06	2828.82	329833	1.00529e+06	52135	452176	495858	4.27601e+06	1498.03	77283.2	198512	2.65477e+06	31761.9	196653	48462.5	75823.4	232300	2.84339e+06	365999	464382	28319.5	231736	926215	4212113	6693.67	1.7378e+06
JMT014-F6	Female-0.25-24-6	0.0186	213726000	371594464	5.94428e+06	3.61027e+06	17601	26194698	107614280	3828108	105720576	90495080	5983.37	8512252	65895964	202012992	9838627	13480327	9113656	5.80549e+06	45089184	369517	414202	4156034	3999.86	385918	2.45721e+06	58620.3	1.42301e+06	630197	4100816	2385.06	48090.8	644883	3842340	47449.3	2.61368e+06	26413.2	43661.5	130210	2333435	452867	1520275	22608.5	1.14002e+06	7.36498e+06	22492498	30240	9473463
JMT014-F7	Female-1-24-1	0.01824	181050672	288882144	5548526	3.24056e+06	4491.59	21609352	97796040	3221483	66638848	51352304	4625.31	7650998	42400736	215476224	9570063	13522740	9512909	4916874	32022528	222422	566191	7.62432e+06	4923.18	472410	1.65236e+06	41864.7	1.05334e+06	778897	2856196	1921.13	78714.6	517990	4.41787e+06	0	1.20946e+06	27447.8	44044	134134	2349848	283875	1.08679e+06	12367.7	946220	5.57263e+06	14806896	27900	6.70305e+06
JMT014-F8	Female-1-24-2	0.01289	214165840	357164384	6.49034e+06	2.95948e+06	3975.71	24913226	106570368	3.07544e+06	73469552	49994668	4741.01	7850786	35114540	385958240	8805868	13355443	8402033	5.16972e+06	30824614	178987	276518	5.57621e+06	3339.25	342545	1.36236e+06	42122.8	934502	482769	3.25588e+06	1428.36	45068.4	453000	3.73807e+06	0	809220	31770.3	20048.1	68148.1	2.25131e+06	192640	1.00718e+06	40612.6	531508	3361579	8410993	11197.5	4.21129e+06
JMT014-F9	Female-1-24-3	0.0124	240363200	360333472	5506396	2.57332e+06	5367.08	28409974	94272344	3.13533e+06	113288256	51322596	1098.9	8641199	47802156	420602112	8.28401e+06	10797674	10949983	6.42391e+06	26983534	105059	376165	6706754	2464.58	620193	1.60795e+06	56292.2	1515470	813022	5.60138e+06	2725.91	78855.4	537100	3.5134e+06	20008.2	814277	7487.44	20716.5	119657	3.48838e+06	316886	1214275	42598.1	682767	4.2146e+06	8327628	22563.3	4.29956e+06
JMT014-F10	Female-1-24-4	0.02001	189706928	370296064	6.23132e+06	4.42515e+06	0	25167086	91319808	3.127e+06	66009360	56549628	1513.58	8.05846e+06	43311820	303316832	8938727	12906657	6.68231e+06	4.71527e+06	36246524	151737	352717	4410808	3294.9	378269	1.40607e+06	41104.4	1.23313e+06	647738	2.96819e+06	1308.09	54502.5	478080	4.09269e+06	37397.7	1727679	31925.4	13139.3	80336	2.46575e+06	334881	1.34906e+06	18853.7	985320	5.62579e+06	20811398	25868.3	7.2354e+06
JMT014-F11	Female-1-24-5	0.01304	181565296	359121056	5.80591e+06	2.98517e+06	0	24923990	105289608	3010349	69088840	47291268	3851.42	7461834	43654092	238139648	8.38488e+06	11275485	7.77653e+06	5327192	27732470	192203	299550	5204204	2773.26	322993	1.3931e+06	43386.3	1.02841e+06	701034	2.50396e+06	2018.2	58102.7	472714	4079383	43631.8	1.20597e+06	21562.5	11451.8	104415	2292332	286918	1.31879e+06	18033.3	666860	4.71303e+06	14642317	29914.7	6.67796e+06
JMT014-F12	Female-1-24-6	0.01278	185438992	203101680	5595976	7006338	0	52178476	71729256	1.89858e+06	48372820	36918560	0	4329787	27410866	586595840	4.33786e+06	16175264	12143751	5.26922e+06	26902718	0	519526	4.28226e+06	4796.75	855808	1.17434e+06	101750	519533	585749	3.82173e+06	1544.42	96854	311321	2.40616e+06	47799.2	372822	16271.6	82950.6	369302	2407409	140530	1.04185e+06	28393	273655	712355	2336812	0	1.53221e+06
JMT014-G1	Female-0-48-1	0.02481	176385136	251448112	3.08376e+06	3.9352e+06	0	29072382	56099664	729968	115103832	9755959	5004.74	2.25078e+06	9250425	531041120	3566789	5.01983e+06	14405769	2271616	8177284	0	533197	6.15956e+06	4063.92	186599	840641	89737	508835	650705	1.8772e+06	2647.24	64856.4	267684	3.0956e+06	14784.8	153160	32523	31068.3	312152	2.26616e+06	117186	417209	23935	321751	514803	1.1138e+06	0	411272
JMT014-G2	Female-0-48-2	0.01309	199461040	201146064	5.03882e+06	6.56898e+06	0	44160136	83046600	2.16805e+06	89812984	23138486	1948.66	6.37055e+06	15141139	586394176	4281726	14233105	14729859	4.48781e+06	14068895	0	621137	3.88833e+06	2374.87	818540	608109	96238.1	275995	791364	4.76233e+06	3236.99	94861.2	172256	2952128	14533.5	100709	49977.5	85845	355679	1571190	155312	667940	38348.6	252289	654527	2.75333e+06	0	1.18923e+06
JMT014-G3	Female-0-48-3	0.02142	194436432	184372752	6.15301e+06	6831614	3086.79	43309132	94268864	2473301	123404296	12236963	1368.58	5.34433e+06	14645835	693143872	5.26728e+06	12371669	9699669	5.04102e+06	8633734	0	640891	4.4976e+06	3114.89	633238	758740	116202	243434	644563	4.63412e+06	1758.53	63319.7	173152	1547364	83242.6	162231	23846.7	111315	290043	1398608	116408	499434	38930.6	182700	814132	2.64414e+06	0	881773
JMT014-G4	Female-0-48-4	0.02324	202550592	190219696	5.28523e+06	5388730	10642.1	49099072	72040888	1951996	102949736	22744896	3908.99	3.92105e+06	18710682	676207936	4.63836e+06	19876902	15469053	4.66293e+06	20479258	0	924909	5.79833e+06	4537.26	767122	808572	138176	420091	648381	4.53113e+06	3284.39	143224	286552	2.25628e+06	79098.5	92064.6	33300.1	177473	575899	2.60426e+06	154212	761881	30915.6	288547	620219	2.3585e+06	15756.8	989620
JMT014-G5	Female-0-48-5	0.02006	201554480	185679296	5331989	6610474	0	49362476	94130624	2.025e+06	95465000	16825254	2983.59	9147528	14553444	653793728	4849056	10124563	11944348	4.69383e+06	11397381	0	443532	3.58419e+06	3871.87	638588	669830	54535.3	276228	773501	5028832	3513.99	55682.9	191478	2.04277e+06	56943.5	79521.3	73608	96362.2	298773	1.5992e+06	87250.9	634247	15615.2	170483	711803	2.75607e+06	0	1.27623e+06
JMT014-G6	Female-0-48-6	0.02269	236183760	206199936	6980732	3.43842e+06	4934.75	31911104	105496864	2399147	108965496	20632672	3441.31	3392696	17748360	509721728	7605078	13115103	7.41948e+06	7127326	20931500	0	808564	6968578	4142.35	311627	778197	40339.5	587774	247848	2.68395e+06	3434.52	103031	260011	2.72818e+06	59886.4	70501.6	0	62330.8	295946	2.40005e+06	164561	434731	45903.2	254143	416476	1.40149e+06	11654.8	765561
JMT014-G7	Female-0.25-48-1	0.01918	192530128	274361600	7.5745e+06	4.84744e+06	4477.39	32687670	140220304	2.65477e+06	76492704	33735236	3660.76	2.69853e+06	23581446	466904320	9910495	17022438	10218843	6.24838e+06	32364222	0	1170123	8716353	2335.67	230643	2666171	58562.9	621238	397122	2.17918e+06	5064.96	75808	363270	3.27311e+06	44854.4	148164	0	111367	290018	2.36156e+06	211333	860015	43236.7	284845	532869	1.35384e+06	7541.48	1.55883e+06
JMT014-G8	Female-0.25-48-2	0.01256	180404304	248599808	7.36421e+06	3962953	0	30836208	122368872	2.06406e+06	90583808	11297235	3309.2	2.68034e+06	13980516	488457216	6.54668e+06	10526252	8880597	7105070	9803701	0	815666	7.6378e+06	7675.97	287872	1.25789e+06	55521.2	510695	381375	2.99162e+06	4654.63	83010.5	266595	2.70008e+06	50596.2	181488	0	53459	365285	2.14888e+06	146330	507324	39543.9	259940	445321	1.38434e+06	6634.53	1.2419e+06
JMT014-G9	Female-0.25-48-3	0.01386	229936384	253938384	6631260	4379764	8997.91	31284458	97921880	2.31876e+06	110868568	22904198	13601.3	4.04962e+06	20387312	447110016	7.17637e+06	13358484	9519393	7804444	25557846	0	496022	6.09153e+06	1782.75	413063	1.08373e+06	58605.7	629330	384260	3817136	3228.43	65356.6	296210	2.49217e+06	34693.5	304880	17708.8	31434	94224.6	2.22777e+06	159961	568255	51396.6	294664	593706	1589807	22727.2	831086
JMT014-G10	Female-0.25-48-4	0.02014	222308368	222563056	7.22589e+06	4.97223e+06	4055.36	36770156	105790920	2385773	112142584	16894966	0	3.45456e+06	24293254	612039104	7.93359e+06	14208016	9729275	7.86523e+06	21665430	0	579870	6.22982e+06	2674.45	461045	2.64934e+06	69718.8	526689	437414	3.52526e+06	3399.15	92823.5	264685	2.53064e+06	45453.5	255550	67472.9	46678.7	265430	2.23052e+06	118856	471093	42567.1	351250	425351	1.78885e+06	6171.34	1.67882e+06
JMT014-G11	Female-0.25-48-5	0.01912	184837360	226444464	7.15951e+06	5.32464e+06	11968.9	41040492	111674912	1.81471e+06	139385712	14906257	10825.5	5.09996e+06	20973072	795393472	5.32048e+06	5741392	8784808	6759684	9735885	0	977800	7.34547e+06	6719.04	398260	831338	75867.2	287608	510633	4.6199e+06	3002.56	43722.3	213463	1.99214e+06	20739.5	296727	19795.8	106359	450223	1834909	81032.4	455553	45336	216755	459796	2.20753e+06	4483.17	888611
JMT014-G12	Female-0.25-48-6	0.02303	218455344	316811520	3.3591e+06	3.88522e+06	8768.6	27553008	56446796	4.26554e+06	83920352	70863232	3612.21	5.90188e+06	61838704	264245248	6.42371e+06	13986391	10134099	4.83255e+06	39396908	84891.6	497378	4.69804e+06	4049.71	283493	1.26285e+06	50383.1	858186	577955	3.93545e+06	2891.04	117594	398310	4.05517e+06	0	3.88658e+06	23545.6	57797.7	88085.6	1.95281e+06	347979	1.02902e+06	11246.9	754649	6.07993e+06	50552980	59608.8	16886132
JMT014-H1	Female-1-48-1	0.01464	229061328	228759424	5.64782e+06	5.4667e+06	10000	32723490	94957832	2.55211e+06	113189224	56001612	2104.95	10025736	48975316	528141152	6.83653e+06	13887696	10749705	8.04423e+06	38042780	33981	2560551	7759404	5611.82	413000	3.05124e+06	71689	447078	622252	2614512	2176.93	78785.7	311622	3.00378e+06	44882	835990	0	165913	236291	1.30376e+06	232148	1.01706e+06	55048.3	416548	2051445	9611584	19655.3	5.82376e+06
JMT014-H2	Female-1-48-2	0.0168	201424048	316354912	3516353	3.3806e+06	7695.77	33319242	61265856	2828241	100948584	41958100	4696.02	9526961	44114412	516245088	5.8233e+06	12943624	10321840	6103248	37184504	26333.9	1.75963e+06	8.33917e+06	2001.83	356057	1.49011e+06	46508	521374	501274	3.05876e+06	5091.51	83323.6	294250	3188510	32639.8	2.78774e+06	0	101896	175117	1752372	289391	1.06713e+06	36676.2	559745	2884068	17531848	32491.8	6.92866e+06
JMT014-H3	Female-1-48-3	0.01628	173796208	251652800	2879588	3.34704e+06	4080.35	24347032	64053804	1820564	60705556	17133012	13024.6	5371912	16530939	446480928	4739920	6126164	5.34301e+06	4.83063e+06	16973858	52923.8	3.23055e+06	7.64047e+06	3429.03	312661	533180	47614.4	261133	389117	2.10604e+06	3256.77	64185.2	126696	2955510	26524.1	511640	0	121494	175482	581268	155834	472293	24749.8	360926	1.3538e+06	8.16716e+06	20438.9	3.94084e+06
JMT014-H4	Female-1-48-4	0.01027	230541104	287328480	4.92134e+06	4.09951e+06	12244.6	31970386	90639832	2.78947e+06	73160968	68723304	7482.8	15582143	71038344	502545632	5.67747e+06	13923279	11518397	9892627	38288476	0	851083	7.87925e+06	8259.7	375986	3.11921e+06	42100.7	663191	660425	3.79806e+06	1981.76	68044.8	510870	2.99413e+06	41489	289529	17540	60302.1	207433	2591636	310645	1297091	36335.7	271638	2.02049e+06	2849206	0	3.28188e+06
JMT014-H5	Female-1-48-5	0.01839	249108432	371578368	5.94276e+06	4783373	9834.98	36244076	110440320	3.67028e+06	92752800	89839800	2531.32	12113375	72904600	416052992	8750943	16999330	16800128	8.01955e+06	47025908	18029.8	456802	5.87917e+06	1860.96	370404	2.27686e+06	103593	1.05203e+06	532846	4.77606e+06	1777.03	46946.3	747236	2851995	38412	802834	18084.2	16905.3	160137	3888548	385918	1.31122e+06	25166.2	563249	3.68482e+06	12102773	14067.4	8282680
JMT014-H6	Female-1-48-6	0.02205	230670992	243257360	5299300	4.19722e+06	7280.47	35701552	91141024	2.3558e+06	98410088	35819412	3007.04	7.78511e+06	29578610	521291008	7.11293e+06	12347508	8469020	5.33398e+06	26059694	0	749324	6.33311e+06	4258.71	478008	1.39888e+06	28682	688797	607584	3.79265e+06	1428.66	76642.1	250000	3.17298e+06	29844.8	368919	0	47468.8	224932	1986429	200111	841885	32059.6	364312	1.36444e+06	4021913	1457.56	2.18853e+06
[truncated: 213 more columns]
