# Supplementary material for: Conserved Molecular Responses to Arsenite Exposure in Drosophila melanogaster
Source: bioRxiv. 2026 Feb 10:2026.02.08.701855. Preprint. [Version 1] doi: 10.64898/2026.02.08.701855 (PMC12919075; doi:10.64898/2026.02.08.701855)
Supplement: Supplement 15 — Table S14. PANGEA analysis of differentially expressed genes in flies exposed to either 0.25 mM or 1.0 mM NaAsO2 for 1,2,4,8,24, and 48 hrs. DEGs from each time point were simultaneously analyzed for enrichment using four annotation sources: (i) SLIM2 GO Biological Process, (ii) FlyBase signaling pathways (experimental evidence), (iii) KEGG Pathway (D. melanogaster), and (iv) REACTOME Pathway (D. melanogaster). [file media-15.xlsx]

## Sheet: Female 0.25 mM
Table S14. PANGEA analysis of differentially expressed genes in female flies exposed to 0.25 mM sodium arsenite for 1,2,4,8,24, and 48 hrs. DEGs from each timepoint were simultaneously analyzed for enrichment using four annotation sources: (i) SLIM2 GO Biological Process, (ii) FlyBase signaling pathways (experimental evidence), (iii) KEGG Pathway (D. melanogaster), and (iv) REACTOME Pathway (D. m…
	Gene Set	Gene Set ID	Gene Set Name	fold change group_1hr	fold change group_2hr	fold change group_4hr	fold change group_8hr	fold change group_24hr	fold change group_48hr	p value group_1hr	p value group_2hr	p value group_4hr	p value group_8hr	p value group_24hr	p value group_48hr	# of early timepoints with significant enrichment	# of timepoints with significant enrichment	# of late timepoints with significant enrichment	p value (negative_log_10) group_1hr	p value (negative_log_10) group_2hr	p value (negative_log_10) group_4hr	p value (negative_log_10) group_8hr	p value (negative_log_10) group_24hr	p value (negative_log_10) group_48hr	gene set % in set group_1hr	gene set % in set group_2hr	gene set % in set group_4hr	gene set % in set group_8hr	gene set % in set group_24hr	gene set % in set group_48hr	% genes in gene set group_1hr	% genes in gene set group_2hr	% genes in gene set group_4hr	% genes in gene set group_8hr	% genes in gene set group_24hr	% genes in gene set group_48hr	p value (Bonferroni) group_1hr	p value (Bonferroni) group_2hr	p value (Bonferroni) group_4hr	p value (Bonferroni) group_8hr	p value (Bonferroni) group_24hr	p value (Bonferroni) group_48hr	p value (Benjamini & Hochberg) group_1hr	p value (Benjamini & Hochberg) group_2hr	p value (Benjamini & Hochberg) group_4hr	p value (Benjamini & Hochberg) group_8hr	p value (Benjamini & Hochberg) group_24hr	p value (Benjamini & Hochberg) group_48hr	p value (Benjamini & Yekutieli) group_1hr
	KEGG Pathway D.mel	path:map01100	Metabolic pathways	1.4252	2.4536	2.485	1.6774		1.1724	0.415	0.000624	0.000538	0.085		0.405	3	5	2	0.3816	3.2044	3.2687	1.0705		0.392	8.255	8.255	8.255	8.255		8.255	11.765	20.253	20.513	13.846		9.677	1.00e+0	0.119	0.0985	1.00e+0		1.00e+0	0.537	0.017	0.0123	0.419		0.576	1.00e+0
	SLIM2 GO BP	GO:0006950	response to stress		1.1253	0.8548	0.6838	2.778	1.2546		0.418	0.714	0.848	0.157	0.322	2	5	3		0.3786	0.146	0.0715	0.8024	0.4908		12.693	12.693	12.693	12.693	12.693		10.127	7.692	6.154	25	11.29		1.00e+0	1.00e+0	1.00e+0	1.00e+0	1.00e+0		0.55	0.797	0.918	0.24	0.49
	SLIM2 GO BP	GO:0042221	response to chemical		1.1307	1.4315	1.8895	2.7914	1.4407		0.412	0.157	0.0284	0.156	0.187	2	5	3		0.3841	0.8021	1.5455	0.8058	0.7261		12.271	12.271	12.271	12.271	12.271		10.127	12.821	16.923	25	12.903		1.00e+0	1.00e+0	1.00e+0	1.00e+0	1.00e+0		0.549	0.303	0.224	0.24	0.359
	KEGG Pathway D.mel	path:map00983	Drug metabolism - other enzymes		12.8924	13.0577	8.9538		4.6935		1.12e-06	1.03e-06	0.00102		0.0677	2	4	2		5.9491	5.987	2.9874		1.1689		0.687	0.687	0.687		0.687		8.861	8.974	6.154		3.226		0.000214	0.000188	0.121		1.00e+0		0.000214	9.42e-05	0.0249		0.295
	KEGG Pathway D.mel	path:map00980	Metabolism of xenobiotics by cytochrome P450		12.8123	15.5719	12.4575		6.5302		4.31e-05	2.26e-06	0.000294		0.0376	2	4	2		4.3653	5.6457	3.5313		1.4248		0.494	0.494	0.494		0.494		6.329	7.692	6.154		3.226		0.00823	0.000413	0.0347		1.00e+0		0.00205	0.000103	0.0173		0.259
	KEGG Pathway D.mel	path:map00982	Drug metabolism - cytochrome P450		13.1948	16.0367	12.8294		6.7251		3.73e-05	1.89e-06	0.000262		0.0356	2	4	2		4.4273	5.7215	3.5805		1.4481		0.48	0.48	0.48		0.48		6.329	7.692	6.154		3.226		0.00714	0.000347	0.0309		1.00e+0		0.00205	0.000103	0.0173		0.259
	KEGG Pathway D.mel	path:map00480	Glutathione metabolism		8.9524	15.8676	10.8806		8.5553		0.00103	2.7e-07	0.000493		0.00518	2	4	2		2.9861	6.5681	3.3064		2.2855		0.566	0.566	0.566		0.566		5.063	8.974	6.154		4.839		0.197	4.94e-05	0.0582		0.684		0.0219	4.94e-05	0.0194		0.171
	REACTOME pathway	R-DME-1430728	Metabolism		1.8779	2.3409	0.8778		1.2884		0.0192	0.00102	0.684		0.298	2	4	2		1.7162	2.9875	0.1648		0.5244		8.763	8.763	8.763		8.763		16.456	20.513	7.692		11.29		1.00e+0	0.188	1.00e+0		1.00e+0		0.122	0.0171	0.807		0.477
	REACTOME pathway	R-DME-196854	Metabolism of vitamins and cofactors		6.0969	6.1751	4.446		3.1075		0.00136	0.00129	0.0299		0.135	2	4	2		2.8636	2.8884	1.5231		0.8679		1.038	1.038	1.038		1.038		6.329	6.41	4.615		3.226		0.261	0.236	1.00e+0		1.00e+0		0.0256	0.0197	0.224		0.316
	REACTOME pathway	R-DME-382551	Transport of small molecules		1.9689	2.7918	0.9572		1.0035		0.11	0.0125	0.622		0.597	2	4	2		0.9575	1.9005	0.2056		0.224		3.214	3.214	3.214		3.214		6.329	8.974	3.077		3.226		1.00e+0	1.00e+0	1.00e+0		1.00e+0		0.243	0.0985	0.765		0.721
	REACTOME pathway	R-DME-211859	Biological oxidations		3.2442	3.2858	3.943		4.1338		0.126	0.123	0.0914		0.0843	2	4	2		0.898	0.907	1.0388		1.0737		0.78	0.78	0.78		0.78		2.532	2.564	3.077		3.226		1.00e+0	1.00e+0	1.00e+0		1.00e+0		0.267	0.271	0.419		0.295
	REACTOME pathway	R-DME-556833	Metabolism of lipids		0.7721	1.955	1.4076		0.9838		0.736	0.112	0.359		0.608	2	4	2		0.1327	0.948	0.4444		0.2161		3.279	3.279	3.279		3.279		2.532	6.41	4.615		3.226		1.00e+0	1.00e+0	1.00e+0		1.00e+0		0.842	0.261	0.547		0.723
	SLIM2 GO BP	GO:0006790	sulfur compound metabolic process		5.491	6.6737	5.3389		8.3959		0.00216	0.000276	0.00667		7.7e-05	2	4	2		2.6637	3.558	2.1757		4.1132		1.589	1.589	1.589		1.589		6.329	7.692	6.154		9.677		0.414	0.0506	0.787		0.0101		0.0345	0.00723	0.102		0.0101
	SLIM2 GO BP	GO:0051186	cofactor metabolic process		4.074	5.7767	4.9514		5.191		0.00768	0.000205	0.00335		0.00272	2	4	2		2.1145	3.6868	2.4748		2.5646		2.176	2.176	2.176		2.176		6.329	8.974	7.692		8.065		1.00e+0	0.0376	0.395		0.359		0.0731	0.00627	0.0659		0.119
	SLIM2 GO BP	GO:0009605	response to external stimulus		0.6585	0.667	0.8003		1.0488		0.866	0.859	0.746		0.523	2	4	2		0.0623	0.0656	0.127		0.2809		10.639	10.639	10.639		10.639		5.063	5.128	6.154		8.065		1.00e+0	1.00e+0	1.00e+0		1.00e+0		0.929	0.925	0.852		0.674
	SLIM2 GO BP	GO:0051276	chromosome organization		0.6998	0.4725	0.567		0.8917		0.809	0.93	0.874		0.661	2	4	2		0.0916	0.0315	0.0581		0.1795		7.739	7.739	7.739		7.739		3.797	2.564	3.077		4.839		1.00e+0	1.00e+0	1.00e+0		1.00e+0		0.888	0.972	0.938		0.765
	SLIM2 GO BP	GO:0048878	chemical homeostasis		1.3049	2.6432	2.3789		5.8193		0.455	0.0649	0.131		0.000189	2	4	2		0.3417	1.1875	0.8795		3.7228		2.298	2.298	2.298		2.298		2.532	5.128	4.615		11.29		1.00e+0	1.00e+0	1.00e+0		0.0249		0.591	0.198	0.419		0.0124
	REACTOME pathway	R-DME-71291	Metabolism of amino acids and derivatives		4.4649	5.4266			2.2757		0.00525	0.000827			0.219	2	3	1		2.2795	3.082			0.6588		1.418	1.418			1.418		6.329	7.692			3.226		1.00e+0	0.151			1.00e+0		0.059	0.0151			0.391
	REACTOME pathway	R-DME-168249	Innate Immune System		0.7941	0.8042			0.6745		0.735	0.727			0.803	2	3	1		0.1334	0.1382			0.095		4.782	4.782			4.782		3.797	3.846			3.226		1.00e+0	1.00e+0			1.00e+0		0.842	0.806			0.85
	REACTOME pathway	R-DME-168256	Immune System		0.5967	0.6043			0.5068		0.886	0.881			0.912	2	3	1		0.0523	0.0549			0.04		6.365	6.365			6.365		3.797	3.846			3.226		1.00e+0	1.00e+0			1.00e+0		0.93	0.937			0.926
	REACTOME pathway	R-DME-196849	Metabolism of water-soluble vitamins and cofactors		5.7036	7.7022	6.932				0.0156	0.0018	0.00926			2	3	1		1.8042	2.7439	2.0331				0.666	0.666	0.666				3.797	5.128	4.615				1.00e+0	0.33	1.00e+0				0.115	0.0253	0.121
	REACTOME pathway	R-DME-9748784	Drug ADME		3.3785	4.5625	2.7375				0.0593	0.0115	0.165			2	3	1		1.2266	1.9388	0.7806				1.124	1.124	1.124				3.797	5.128	3.077				1.00e+0	1.00e+0	1.00e+0				0.189	0.0985	0.419
	REACTOME pathway	R-DME-162582	Signal Transduction		0.3978	0.4029			0.5068		0.965	0.963			0.912	2	3	1		0.0155	0.0164			0.04		6.365	6.365			6.365		2.532	2.564			3.226		1.00e+0	1.00e+0			1.00e+0		0.99	0.984			0.926
	SLIM2 GO BP	GO:0006520	cellular amino acid metabolic process		5.5253	1.8654			2.3468		0.000754	0.291			0.209	2	3	1		3.1224	0.5361			0.6786		2.119	2.119			2.119		7.595	2.564			3.226		0.144	1.00e+0			1.00e+0		0.018	0.412			0.378
	SLIM2 GO BP	GO:0055086	nucleobase-containing small molecule metabolic process		3.3614	2.0427	1.6342				0.0165	0.181	0.346			2	3	1		1.7802	0.7407	0.4598				2.527	2.527	2.527				6.329	3.846	3.077				1.00e+0	1.00e+0	1.00e+0				0.115	0.324	0.547
	SLIM2 GO BP	GO:0035556	intracellular signal transduction		1.1191	1.1334	0.68				0.482	0.472	0.799			2	3	1		0.3165	0.3255	0.0972				6.672	6.672	6.672				5.063	5.128	3.077				1.00e+0	1.00e+0	1.00e+0				0.618	0.609	0.898
	SLIM2 GO BP	GO:0006629	lipid metabolic process		1.0442	1.0575	2.5381				0.552	0.543	0.0304			2	3	1		0.258	0.2648	1.517				4.947	4.947	4.947				3.797	3.846	9.231				1.00e+0	1.00e+0	1.00e+0				0.694	0.658	0.224
	SLIM2 GO BP	GO:0006811	ion transport		1.0181	1.0312			0.8648		0.569	0.56			0.678	2	3	1		0.2445	0.2512			0.1685		5.355	5.355			5.355		3.797	3.846			3.226		1.00e+0	1.00e+0			1.00e+0		0.697	0.666			0.771
	SLIM2 GO BP	GO:0060429	epithelium development		0.488	0.4942	1.3839				0.951	0.948	0.24			2	3	1		0.0217	0.0231	0.6194				10.345	10.345	10.345				3.797	3.846	10.769				1.00e+0	1.00e+0	1.00e+0				0.987	0.974	0.472
	SLIM2 GO BP	GO:0042303	molting cycle		3.5719	3.6177	4.3413				0.107	0.105	0.0775			2	3	1		0.9667	0.9759	1.1102				0.759	0.759	0.759				2.532	2.564	3.077				1.00e+0	1.00e+0	1.00e+0				0.243	0.251	0.416
	SLIM2 GO BP	GO:0042335	cuticle development		1.4145	1.4326	5.1574				0.414	0.408	0.00105			2	3	1		0.3823	0.3889	2.9756				1.926	1.926	1.926				2.532	2.564	9.231				1.00e+0	1.00e+0	0.124				0.549	0.537	0.0249
	SLIM2 GO BP	GO:0060541	respiratory system development		1.3049	1.9824	1.5859				0.455	0.192	0.36			2	3	1		0.3417	0.7146	0.4432				2.32	2.32	2.32				2.532	3.846	3.077				1.00e+0	1.00e+0	1.00e+0				0.591	0.333	0.547
	REACTOME pathway	R-DME-392499	Metabolism of proteins		0.7023		0.4268		0.4474		0.83		0.953		0.944	1	3	2		0.0806		0.0206		0.025		7.209		7.209		7.209		5.063		3.077		3.226		1.00e+0		1.00e+0		1.00e+0		0.901		0.967		0.951
	SLIM2 GO BP	GO:0006351	transcription, DNA-templated			0.2898	0.6954		0.3645			0.993	0.838		0.977	1	3	2			0.0027	0.0765		0.0098			14.061	14.061		14.061			2.564	6.154		3.226			1.00e+0	1.00e+0		1.00e+0			0.999	0.916		0.977
	KEGG Pathway D.mel	path:map00790	Folate biosynthesis		13.2608	17.9077					0.00147	7.05e-05				2	2	0		2.8298	4.1513					0.286	0.286					3.797	5.128					0.282	0.0129					0.0256	0.00258
	KEGG Pathway D.mel	path:map01240	Biosynthesis of cofactors		3.816	3.865					0.0441	0.0427				2	2	0		1.3554	1.3692					0.995	0.995					3.797	3.846					1.00e+0	1.00e+0					0.159	0.166
	KEGG Pathway D.mel	md:M00126	Tetrahydrofolate biosynthesis, GTP => THF		23.5747	23.8769					0.00316	0.00308				2	2	0		2.5001	2.5109					0.107	0.107					2.532	2.564					0.603	0.564					0.0464	0.0403
	KEGG Pathway D.mel	path:map00730	Thiamine metabolism		16.8391	17.0549					0.00618	0.00603				2	2	0		2.2086	2.2193					0.15	0.15					2.532	2.564					1.00e+0	1.00e+0					0.0621	0.069
	REACTOME pathway	R-DME-2262752	Cellular responses to stress		2.6233	1.0628					0.042	0.564				2	2	0		1.3767	0.2481					2.413	2.413					6.329	2.564					1.00e+0	1.00e+0					0.159	0.666
	REACTOME pathway	R-DME-3371556	Cellular response to heat stress		11.1905	4.5336					8.27e-05	0.072				2	2	0		4.0823	1.1426					0.566	0.566					6.329	2.564					0.0158	1.00e+0					0.00316	0.213
	REACTOME pathway	R-DME-8953897	Cellular responses to stimuli		2.6233	1.0628					0.042	0.564				2	2	0		1.3767	0.2481					2.413	2.413					6.329	2.564					1.00e+0	1.00e+0					0.159	0.666
	REACTOME pathway	R-DME-3371571	HSF1-dependent transactivation		23.5747	11.9385					2.32e-05	0.0121				2	2	0		4.634	1.9171					0.215	0.215					5.063	2.564					0.00443	1.00e+0					0.00205	0.0985
	REACTOME pathway	R-DME-425407	SLC-mediated transmembrane transport		3.7619	5.7152					0.0218	0.000631				2	2	0		1.6607	3.1997					1.346	1.346					5.063	7.692					1.00e+0	0.115					0.122	0.0128
	REACTOME pathway	R-DME-196807	Nicotinate metabolism		14.7342	14.9231					0.00804	0.00784				2	2	0		2.0946	2.1053					0.172	0.172					2.532	2.564					1.00e+0	1.00e+0					0.0731	0.0844
	REACTOME pathway	R-DME-199991	Membrane Trafficking		0.9021	0.9137					0.654	0.647				2	2	0		0.184	0.1886					2.806	2.806					2.532	2.564					1.00e+0	1.00e+0					0.775	0.743
	REACTOME pathway	R-DME-209776	Metabolism of amine-derived hormones		18.6116	18.8502					0.00507	0.00494				2	2	0		2.2946	2.3054					0.136	0.136					2.532	2.564					0.969	0.905					0.059	0.0603
	REACTOME pathway	R-DME-425393	Transport of inorganic cations/anions and amino acids/oligopeptides		4.4203	4.4769					0.0752	0.0735				2	2	0		1.1236	1.1331					0.573	0.573					2.532	2.564					1.00e+0	1.00e+0					0.221	0.213
	REACTOME pathway	R-DME-5653656	Vesicle-mediated transport		0.8975	0.909					0.657	0.65				2	2	0		0.1822	0.1868					2.821	2.821					2.532	2.564					1.00e+0	1.00e+0					0.775	0.743
	REACTOME pathway	R-DME-6798695	Neutrophil degranulation		0.7016	1.0659					0.783	0.538				2	2	0		0.1058	0.2692					3.608	3.608					2.532	3.846					1.00e+0	1.00e+0					0.87	0.656
	REACTOME pathway	R-DME-6811438	Intra-Golgi traffic		9.0672	9.1834					0.0204	0.0199				2	2	0		1.6894	1.6998					0.279	0.279					2.532	2.564					1.00e+0	1.00e+0					0.122	0.117
	REACTOME pathway	R-DME-6811442	Intra-Golgi and retrograde Golgi-to-ER traffic		2.3419	2.3719					0.21	0.206				2	2	0		0.6772	0.6854					1.081	1.081					2.532	2.564					1.00e+0	1.00e+0					0.349	0.342
	SLIM2 GO BP	GO:0006457	protein folding		5.7971	2.9357					0.00502	0.148				2	2	0		2.2987	0.8282					1.167	1.167					5.063	2.564					0.96	1.00e+0					0.059	0.295
	KEGG Pathway D.mel	path:map04141	Protein processing in endoplasmic reticulum		2.6194		3.1836				0.177		0.13			1	2	1		0.7508		0.8848				0.966		0.966				2.532		3.077				1.00e+0		1.00e+0				0.315		0.419
	KEGG Pathway D.mel	path:map04142	lysosome			2.4037			3.024			0.202			0.141	1	2	1			0.6941			0.8489			1.067			1.067			2.564			3.226			1.00e+0			1.00e+0			0.342			0.316
	REACTOME pathway	R-DME-597592	Post-translational protein modification		0.7266				0.6172		0.788				0.842	1	2	1		0.103				0.0746		5.226				5.226		3.797				3.226		1.00e+0				1.00e+0		0.87				0.882
	REACTOME pathway	R-DME-212436	Generic Transcription Pathway		0.7173				0.914		0.773				0.648	1	2	1		0.1117				0.1881		3.529				3.529		2.532				3.226		1.00e+0				1.00e+0		0.863				0.757
	REACTOME pathway	R-DME-3214847	HATs acetylate histones		6.6721				8.5015		0.0361				0.0231	1	2	1		1.442				1.6363		0.379				0.379		2.532				3.226		1.00e+0				1.00e+0		0.159				0.259
	REACTOME pathway	R-DME-3247509	Chromatin modifying enzymes		3.5719				4.5513		0.107				0.0715	1	2	1		0.9667				1.1457		0.709				0.709		2.532				3.226		1.00e+0				1.00e+0		0.243				0.295
	REACTOME pathway	R-DME-4839726	Chromatin organization		3.5719				4.5513		0.107				0.0715	1	2	1		0.9667				1.1457		0.709				0.709		2.532				3.226		1.00e+0				1.00e+0		0.243				0.295
	REACTOME pathway	R-DME-5688426	Deubiquitination		1.9012				2.4225		0.283				0.199	1	2	1		0.5474				0.6993		1.332				1.332		2.532				3.226		1.00e+0				1.00e+0		0.421				0.371
	REACTOME pathway	R-DME-5689880	Ub-specific processing proteases		2.4221				3.0862		0.199				0.137	1	2	1		0.6991				0.8631		1.045				1.045		2.532				3.226		1.00e+0				1.00e+0		0.335				0.316
	REACTOME pathway	R-DME-73857	RNA Polymerase II Transcription		0.6004				0.765		0.851				0.742	1	2	1		0.0696				0.1292		4.217				4.217		2.532				3.226		1.00e+0				1.00e+0		0.919				0.823
	REACTOME pathway	R-DME-74160	Gene expression (Transcription)		0.527				0.6715		0.898				0.805	1	2	1		0.0464				0.0939		4.804				4.804		2.532				3.226		1.00e+0				1.00e+0		0.937				0.85
	REACTOME pathway	R-DME-8852135	Protein ubiquitination		6.0969				7.7686		0.0425				0.0273	1	2	1		1.3708				1.5634		0.415				0.415		2.532				3.226		1.00e+0				1.00e+0		0.159				0.259
	REACTOME pathway	R-DME-8866654	E3 ubiquitin ligases ubiquitinate target proteins		8.6249				10.9898		0.0224				0.0142	1	2	1		1.6486				1.847		0.294				0.294		2.532				3.226		1.00e+0				1.00e+0		0.122				0.259
	REACTOME pathway	R-DME-8878171	Transcriptional regulation by RUNX1		2.2962				2.9258		0.216				0.149	1	2	1		0.6645				0.8261		1.103				1.103		2.532				3.226		1.00e+0				1.00e+0		0.35				0.322
	REACTOME pathway	R-DME-8936459	RUNX1 regulates genes involved in megakaryocyte differentiation and platelet function		5.2003				6.6262		0.0566				0.0366	1	2	1		1.2471				1.4363		0.487				0.487		2.532				3.226		1.00e+0				1.00e+0		0.186				0.259
	SLIM2 GO BP	GO:0016192	vesicle-mediated transport		1.024				0.8698		0.565				0.675	1	2	1		0.2476				0.1705		6.135				6.135		3.797				3.226		1.00e+0				1.00e+0		0.696				0.771
	SLIM2 GO BP	GO:0007166	cell surface receptor signaling pathway			0.5213	1.2512					0.902	0.397			1	2	1			0.0447	0.4002					8.441	8.441					2.564	6.154					1.00e+0	1.00e+0					0.948	0.579
	SLIM2 GO BP	GO:0007389	pattern specification process			0.6362	1.1451					0.828	0.49			1	2	1			0.0819	0.3097					5.749	5.749					2.564	4.615					1.00e+0	1.00e+0					0.896	0.664
	SLIM2 GO BP	GO:0007399	nervous system development			0.2972	0.535					0.992	0.927			1	2	1			0.0032	0.0327					12.242	12.242					2.564	4.615					1.00e+0	1.00e+0					0.999	0.96
	SLIM2 GO BP	GO:0030154	cell differentiation			0.1891	1.0211					0.999	0.527			1	2	1			0.0001	0.2775					19.23	19.23					2.564	13.846					1.00e+0	1.00e+0					0.999	0.692
	KEGG Pathway D.mel	path:map00260	Glycine, serine and threonine metabolism		19.6456						0.000461					1	1	0		3.3355						0.193						3.797						0.0882						0.0147
	KEGG Pathway D.mel	path:map04080	Neuroactive ligand-receptor interaction		8.1605						0.00591					1	1	0		2.2282						0.465						3.797						1.00e+0						0.0621
	KEGG Pathway D.mel	path:map00230	Purine metabolism		3.8437						0.0955					1	1	0		1.0199						0.659						2.532						1.00e+0						0.24
	KEGG Pathway D.mel	path:map00240	Pyrimidine metabolism		9.3058						0.0194					1	1	0		1.7107						0.272						2.532						1.00e+0						0.122
	KEGG Pathway D.mel	path:map01200	Carbon metabolism		2.9225						0.149					1	1	0		0.8251						0.866						2.532						1.00e+0						0.291
	KEGG Pathway D.mel	path:map03040	Spliceosome		2.5812						0.181					1	1	0		0.741						0.981						2.532						1.00e+0						0.315
	KEGG Pathway D.mel	path:map04144	Endocytosis		2.829						0.157					1	1	0		0.8028						0.895						2.532						1.00e+0						0.3
	KEGG Pathway D.mel	path:map04213	Longevity regulating pathway - multiple species		6.4295						0.0386					1	1	0		1.4126						0.394						2.532						1.00e+0						0.159
	KEGG Pathway D.mel	path:map00564	Glycerophospholipid metabolism			5.685						0.0483				1	1	0			1.316						0.451						2.564						1.00e+0						0.166
	REACTOME pathway	R-DME-3371453	Regulation of HSF1-mediated heat shock response		9.6442						0.00369					1	1	0		2.4321						0.394						3.797						0.706						0.0504
	REACTOME pathway	R-DME-15869	Metabolism of nucleotides		6.3146						0.0399					1	1	0		1.3984						0.401						2.532						1.00e+0						0.159
	REACTOME pathway	R-DME-211945	Phase I - Functionalization of compounds		5.613						0.0494					1	1	0		1.3061						0.451						2.532						1.00e+0						0.166
	REACTOME pathway	R-DME-3371497	HSP90 chaperone cycle for steroid hormone receptors (SHR) in the presence of ligand		7.5238						0.0289					1	1	0		1.538						0.336						2.532						1.00e+0						0.145
	REACTOME pathway	R-DME-450408	AUF1 (hnRNP D0) binds and destabilizes mRNA		5.9936						0.0439					1	1	0		1.3574						0.422						2.532						1.00e+0						0.159
	REACTOME pathway	R-DME-450531	Regulation of mRNA stability by proteins that bind AU-rich elements		4.0646						0.0868					1	1	0		1.0611						0.623						2.532						1.00e+0						0.233
	REACTOME pathway	R-DME-6806667	Metabolism of fat-soluble vitamins		9.0672						0.0204					1	1	0		1.6894						0.279						2.532						1.00e+0						0.122
	REACTOME pathway	R-DME-8953854	Metabolism of RNA		0.7367						0.76					1	1	0		0.119						3.436						2.532						1.00e+0						0.859
	REACTOME pathway	R-DME-112310	Neurotransmitter release cycle			5.7767						0.0469				1	1	0			1.3285						0.444						2.564						1.00e+0						0.166
	REACTOME pathway	R-DME-112311	Neurotransmitter clearance			8.1399						0.025				1	1	0			1.6015						0.315						2.564						1.00e+0						0.123
	REACTOME pathway	R-DME-112315	Transmission across Chemical Synapses			2.1068						0.245				1	1	0			0.6101						1.217						2.564						1.00e+0						0.374
	REACTOME pathway	R-DME-112316	Neuronal System			1.6581						0.34				1	1	0			0.468						1.546						2.564						1.00e+0						0.464
	REACTOME pathway	R-DME-1280218	Adaptive Immune System			1.1704						0.512				1	1	0			0.2903						2.191						2.564						1.00e+0						0.642
	REACTOME pathway	R-DME-181430	Norepinephrine Neurotransmitter Release Cycle			8.3292						0.0239				1	1	0			1.6202						0.308						2.564						1.00e+0						0.121
	REACTOME pathway	R-DME-200425	Carnitine metabolism			9.9487						0.0171				1	1	0			1.7656						0.258						2.564						1.00e+0						0.104
	REACTOME pathway	R-DME-2161517	Abacavir transmembrane transport			12.3501						0.0113				1	1	0			1.9455						0.208						2.564						1.00e+0						0.0985
	REACTOME pathway	R-DME-2161522	Abacavir ADME			11.1923						0.0137				1	1	0			1.8632						0.229						2.564						1.00e+0						0.0985
	REACTOME pathway	R-DME-425366	Transport of bile salts and organic acids, metal ions and amine compounds			5.1906						0.0568				1	1	0			1.2456						0.494						2.564						1.00e+0						0.185
	REACTOME pathway	R-DME-428157	Sphingolipid metabolism			4.2637						0.08				1	1	0			1.0966						0.601						2.564						1.00e+0						0.213
	REACTOME pathway	R-DME-442660	Na+/Cl- dependent neurotransmitter transporters			8.3292						0.0239				1	1	0			1.6202						0.308						2.564						1.00e+0						0.121
	REACTOME pathway	R-DME-549127	Organic cation transport			10.8531						0.0145				1	1	0			1.8377						0.236						2.564						1.00e+0						0.0985
	REACTOME pathway	R-DME-549132	Organic cation/anion/zwitterion transport			10.8531						0.0145				1	1	0			1.8377						0.236						2.564						1.00e+0						0.0985
	REACTOME pathway	R-DME-561048	Organic anion transport			12.3501						0.0113				1	1	0			1.9455						0.208						2.564						1.00e+0						0.0985
	REACTOME pathway	R-DME-8978868	Fatty acid metabolism			2.5953						0.18				1	1	0			0.7446						0.988						2.564						1.00e+0						0.324
	REACTOME pathway	R-DME-917937	Iron uptake and transport			4.2637						0.08				1	1	0			1.0966						0.601						2.564						1.00e+0						0.213
	REACTOME pathway	R-DME-9749641	Aspirin ADME			8.3292						0.0239				1	1	0			1.6202						0.308						2.564						1.00e+0						0.121
	REACTOME pathway	R-DME-9793528	Ciprofloxacin ADME			11.1923						0.0137				1	1	0			1.8632						0.229						2.564						1.00e+0						0.0985
	REACTOME pathway	R-DME-983168	Antigen processing: Ubiquitination & Proteasome degradation			1.7998						0.305				1	1	0			0.515						1.425						2.564						1.00e+0						0.423
	REACTOME pathway	R-DME-983169	Class I MHC mediated antigen processing & presentation			1.5848						0.36				1	1	0			0.4429						1.618						2.564						1.00e+0						0.488
	REACTOME pathway	R-DME-983170	Antigen Presentation: Folding, assembly and peptide loading of class I MHC			13.7751						0.00917				1	1	0			2.0375						0.186						2.564						1.00e+0						0.0932
	SLIM2 GO BP	GO:0006497	protein lipidation		5.0517						0.0595					1	1	0		1.2248						0.766						2.532						1.00e+0						0.189
	SLIM2 GO BP	GO:0007626	locomotory behavior		1.725						0.323					1	1	0		0.4905						1.618						2.532						1.00e+0						0.462
	SLIM2 GO BP	GO:0019098	reproductive behavior		2.1175						0.243					1	1	0		0.6132						1.475						2.532						1.00e+0						0.378
	FlyBase signaling pathway (experimental evidence)	FBgg0001059	Toll Signaling Pathway				5.5816						0.0499			0	1	1				1.3018						0.551						3.077						1.00e+0						0.338
	KEGG Pathway D.mel	path:map00981	Insect hormone biosynthesis				15.9179						0.00694			0	1	1				2.1584						0.193						3.077						0.819						0.102
	KEGG Pathway D.mel	path:map03008	Ribosome biogenesis in eukaryotes						2.3468						0.209	0	1	1						0.6786						1.375						3.226						1.00e+0						0.378
	KEGG Pathway D.mel	path:map03010	ribosome						1.8932						0.285	0	1	1						0.5449						1.704						3.226						1.00e+0						0.473
	REACTOME pathway	R-DME-2187338	Visual phototransduction						10.4786						0.0155	0	1	1						1.8076						0.308						3.226						1.00e+0						0.259
	REACTOME pathway	R-DME-9709957	Sensory Perception						9.3871						0.0191	0	1	1						1.7171						0.344						3.226						1.00e+0						0.259
	SLIM2 GO BP	GO:0000902	cell morphogenesis				1.4184						0.311			0	1	1				0.5066						5.627						6.154						1.00e+0						0.54
	SLIM2 GO BP	GO:0005975	carbohydrate metabolic process				2.442						0.124			0	1	1				0.9041						2.284						4.615						1.00e+0						0.419
	SLIM2 GO BP	GO:0061061	muscle structure development				2.5281						0.115			0	1	1				0.9371						2.298						4.615						1.00e+0						0.419
	SLIM2 GO BP	GO:0006955	immune response				1.3909						0.423			0	1	1				0.3735						3.078						3.077						1.00e+0						0.603
	SLIM2 GO BP	GO:0008219	cell death				1.0745						0.559			0	1	1				0.2523						3.995						3.077						1.00e+0						0.709
	SLIM2 GO BP	GO:0034613	cellular protein localization						0.7362						0.761	0	1	1						0.1181						5.269						3.226						1.00e+0						0.831
[truncated: 17 more columns]

## Sheet: Males 0.25 mM
Table S14. PANGEA analysis of differentially expressed genes in male flies exposed to 0.25 mM sodium arsenite for 1,2,4,8,24, and 48 hrs. DEGs from each timepoint were simultaneously analyzed for enrichment using four annotation sources: (i) SLIM2 GO Biological Process, (ii) FlyBase signaling pathways (experimental evidence), (iii) KEGG Pathway (D. melanogaster), and (iv) REACTOME Pathway (D. mel…
	Gene Set	Gene Set ID	Gene Set Name	fold change group_1hr	fold change group_2hr	fold change group_4hr	fold change group_8hr	fold change group_24hr	fold change group_48hr	p value group_1hr	p value group_2hr	p value group_4hr	p value group_8hr	p value group_24hr	p value group_48hr	# of early timepoints with significant enrichment	# of timepoints with significant enrichment	# of late timepoints with significant enrichment	p value (negative_log_10) group_1hr	p value (negative_log_10) group_2hr	p value (negative_log_10) group_4hr	p value (negative_log_10) group_8hr	p value (negative_log_10) group_24hr	p value (negative_log_10) group_48hr	gene set % in set group_1hr	gene set % in set group_2hr	gene set % in set group_4hr	gene set % in set group_8hr	gene set % in set group_24hr	gene set % in set group_48hr	% genes in gene set group_1hr	% genes in gene set group_2hr	% genes in gene set group_4hr	% genes in gene set group_8hr	% genes in gene set group_24hr	% genes in gene set group_48hr	p value (Bonferroni) group_1hr	p value (Bonferroni) group_2hr	p value (Bonferroni) group_4hr	p value (Bonferroni) group_8hr	p value (Bonferroni) group_24hr	p value (Bonferroni) group_48hr	p value (Benjamini & Hochberg) group_1hr	p value (Benjamini & Hochberg) group_2hr	p value (Benjamini & Hochberg) group_4hr	p value (Benjamini & Hochberg) group_8hr	p value (Benjamini & Hochberg) group_24hr	p value (Benjamini & Hochberg) group_48hr	p value (Benjamini & Yekutieli) group_1hr
	SLIM2 GO BP	GO:0006950	response to stress	2.4694	2.0204	1.093	1.3687	1.6066	0.9635	0.191	0.0403	0.417	0.0226	0.0673	0.599	3	6	3	0.7187	1.3938	0.3789	1.6448	1.1717	0.2222	12.693	12.693	12.693	12.693	12.693	12.693	22.222	18.182	9.836	12.317	14.458	8.671	1.00e+0	1.00e+0	1.00e+0	1.00e+0	1.00e+0	1.00e+0	0.191	0.124	0.557	0.155	0.197	0.804	0.721
	SLIM2 GO BP	GO:0042221	response to chemical	2.4812	1.5226	1.7389	0.8186	1.2107	1.0326	0.189	0.197	0.012	0.879	0.324	0.485	3	6	3	0.722	0.7045	1.9188	0.056	0.4883	0.3143	12.271	12.271	12.271	12.271	12.271	12.271	22.222	13.636	15.574	7.331	10.843	9.249	1.00e+0	1.00e+0	1.00e+0	1.00e+0	1.00e+0	1.00e+0	0.191	0.313	0.078	1.00e+0	0.493	0.705	0.721
	KEGG Pathway D.mel	path:map01100	Metabolic pathways		1.9273	3.1776	1.6342	1.6055	1.5406		0.067	2.46e-09	0.000622	0.0786	0.0277	2	5	3		1.1738	8.6075	3.2061	1.1041	1.5575		8.255	8.255	8.255	8.255	8.255		15.909	26.23	13.49	13.253	12.717		1.00e+0	6.91e-07	0.337	1.00e+0	1.00e+0		0.174	6.91e-07	0.0132	0.214	0.129
	KEGG Pathway D.mel	path:map01240	Biosynthesis of cofactors		6.8515	6.5895	2.6522	2.4214	2.9043		0.00948	2.91e-05	0.00707	0.2	0.0293	2	5	3		2.023	4.5352	2.1502	0.6989	1.5324		0.995	0.995	0.995	0.995	0.995		6.818	6.557	2.639	2.41	2.89		1.00e+0	0.00816	1.00e+0	1.00e+0	1.00e+0		0.0541	0.000816	0.0782	0.367	0.134
	KEGG Pathway D.mel	path:map00480	Glutathione metabolism		8.0368	11.5941	5.185	4.2605	4.0881		0.0256	4.17e-07	2.12e-05	0.0801	0.0166	2	5	3		1.5912	6.3791	4.6718	1.096	1.779		0.566	0.566	0.566	0.566	0.566		4.545	6.557	2.933	2.41	2.312		1.00e+0	0.000116	0.0115	1.00e+0	1.00e+0		0.0961	2.33e-05	0.000721	0.214	0.0939
	KEGG Pathway D.mel	path:map00790	Folate biosynthesis		15.8727	17.1738	7.1683	12.6217	14.1295		0.00701	1.18e-06	4.52e-05	0.0017	5.23e-07	2	5	3		2.1542	5.9276	4.3442	2.7681	6.2815		0.286	0.286	0.286	0.286	0.286		4.545	4.918	2.053	3.614	4.046		0.841	0.00033	0.0245	0.269	0.000127		0.0467	4.72e-05	0.00136	0.018	3.17e-05
	KEGG Pathway D.mel	path:map00983	Drug metabolism - other enzymes		6.6136	11.9262	5.1202	5.259	3.3642		0.0366	1.06e-08	3.66e-06	0.0194	0.0313	2	5	3		1.4355	7.972	5.4359	1.7109	1.504		0.687	0.687	0.687	0.687	0.687		4.545	8.197	3.519	3.614	2.312		1.00e+0	2.98e-06	0.00198	1.00e+0	1.00e+0		0.117	1.49e-06	0.000198	0.0731	0.138
	REACTOME pathway	R-DME-168249	Innate Immune System	4.6467	2.3762	0.6856	0.7972		0.7252	0.0657	0.0576	0.841	0.836		0.84	3	5	2	1.182	1.2395	0.0751	0.0777		0.0753	4.782	4.782	4.782	4.782		4.782	22.222	11.364	3.279	3.812		3.468	1.00e+0	1.00e+0	1.00e+0	1.00e+0		1.00e+0	0.0876	0.16	0.923	1.00e+0		0.982	0.331
	REACTOME pathway	R-DME-168256	Immune System	3.4916	1.7855	0.5151	0.6911		0.5449	0.108	0.145	0.956	0.953		0.967	3	5	2	0.9659	0.8363	0.0195	0.0207		0.0143	6.365	6.365	6.365	6.365		6.365	22.222	11.364	3.279	4.399		3.468	1.00e+0	1.00e+0	1.00e+0	1.00e+0		1.00e+0	0.123	0.269	0.999	1.00e+0		1.00e+0	0.466
	REACTOME pathway	R-DME-2262752	Cellular responses to stress	9.2107	8.478	2.0384	2.3094		0.4792	0.0186	8.38e-07	0.075	0.000636		0.924	3	5	2	1.7287	6.0766	1.1249	3.1964		0.0343	2.413	2.413	2.413	2.413		2.413	22.222	20.455	4.918	5.572		1.156	0.448	0.0001	1.00e+0	0.344		1.00e+0	0.0344	1.67e-05	0.174	0.0132		1.00e+0	0.13
	REACTOME pathway	R-DME-6798695	Neutrophil degranulation	6.1587	3.1494	0.9087	1.0566		0.9612	0.0395	0.0204	0.646	0.459		0.597	3	5	2	1.403	1.6893	0.1895	0.3374		0.224	3.608	3.608	3.608	3.608		3.608	22.222	11.364	3.279	3.812		3.468	0.948	1.00e+0	1.00e+0	1.00e+0		1.00e+0	0.0586	0.0867	0.787	0.783		0.804	0.221
	REACTOME pathway	R-DME-8953897	Cellular responses to stimuli	9.2107	8.478	2.0384	2.3094		0.4792	0.0186	8.38e-07	0.075	0.000636		0.924	3	5	2	1.7287	6.0766	1.1249	3.1964		0.0343	2.413	2.413	2.413	2.413		2.413	22.222	20.455	4.918	5.572		1.156	0.448	0.0001	1.00e+0	0.344		1.00e+0	0.0344	1.67e-05	0.174	0.0132		1.00e+0	0.13
	REACTOME pathway	R-DME-1430728	Metabolism		1.2968	2.7126	1.7737	2.0624	1.913		0.341	5.05e-07	2.73e-05	0.00525	0.000499	2	5	3		0.4667	6.2963	4.5625	2.2791	3.3015		8.763	8.763	8.763	8.763	8.763		11.364	23.77	15.543	18.072	16.763		1.00e+0	0.000141	0.0148	0.83	0.121		0.465	2.35e-05	0.000873	0.0361	0.00674
	REACTOME pathway	R-DME-162582	Signal Transduction		0.7142	0.7727	0.4608	0.7572	0.3633		0.779	0.796	0.998	0.782	0.996	2	5	3		0.1082	0.0988	0.0005	0.1065	0.0017		6.365	6.365	6.365	6.365	6.365		4.545	4.918	2.933	4.819	2.312		1.00e+0	1.00e+0	1.00e+0	1.00e+0	1.00e+0		0.866	0.901	1.00e+0	0.951	1.00e+0
	REACTOME pathway	R-DME-196854	Metabolism of vitamins and cofactors		4.3787	6.3168	4.8024	6.9637	5.5683		0.0763	3.94e-05	8.99e-08	0.00022	1.27e-05	2	5	3		1.1174	4.4035	7.046	3.656	4.8929		1.038	1.038	1.038	1.038	1.038		4.545	6.557	4.985	7.229	5.78		1.00e+0	0.011	4.87e-05	0.0348	0.0031		0.185	0.001	9.75e-06	0.00348	0.000518
	REACTOME pathway	R-DME-5362517	Signaling by Retinoic Acid		17.6364	9.541	3.4135	18.6988	8.9711		0.0057	0.00376	0.0569	5.9e-05	0.000982	2	5	3		2.2435	2.4246	1.2445	4.2286	3.0076		0.258	0.258	0.258	0.258	0.258		4.545	2.459	0.88	4.819	2.312		0.684	1.00e+0	1.00e+0	0.00933	0.238		0.0428	0.0379	0.277	0.00186	0.0125
	REACTOME pathway	R-DME-9006931	Signaling by Nuclear Receptors		5.7719	3.1225	1.8619	6.1196	2.936		0.0469	0.0716	0.131	0.00415	0.0477	2	5	3		1.3286	1.1445	0.8803	2.3818	1.3208		0.788	0.788	0.788	0.788	0.788		4.545	2.459	1.466	4.819	2.312		1.00e+0	1.00e+0	1.00e+0	0.655	1.00e+0		0.137	0.173	0.399	0.0298	0.177
	SLIM2 GO BP	GO:0009605	response to external stimulus		0.8867	0.6396	0.9535	1.2536	0.8269		0.668	0.915	0.629	0.306	0.785	2	5	3		0.1751	0.0385	0.2013	0.5143	0.1048		10.639	10.639	10.639	10.639	10.639		6.818	4.918	7.331	9.639	6.358		1.00e+0	1.00e+0	1.00e+0	1.00e+0	1.00e+0		0.763	0.989	0.911	0.488	0.935
	SLIM2 GO BP	GO:0030154	cell differentiation		0.3352	0.1209	0.6056	0.2666	0.1279		0.987	0.999	0.999	0.999	1.00e+0	2	5	3		0.0056	0	0.0003	0.0002	0		19.23	19.23	19.23	19.23	19.23		4.545	1.639	8.211	3.614	1.734		1.00e+0	1.00e+0	1.00e+0	1.00e+0	1.00e+0		0.987	0.999	1.00e+0	0.999	1.00e+0
	KEGG Pathway D.mel	path:map00980	Metabolism of xenobiotics by cytochrome P450			13.2744	5.9365	7.3169	4.6806			1.43e-07	6.23e-06	0.00799	0.0105	1	4	3			6.8417	5.205	2.0971	1.978			0.494	0.494	0.494	0.494			6.557	2.933	3.614	2.312			4.03e-05	0.00338	1.00e+0	1.00e+0			1e-05	0.00026	0.0467	0.0751
	KEGG Pathway D.mel	path:map00982	Drug metabolism - cytochrome P450			13.6707	6.1137	7.5353	4.8203			1.13e-07	4.74e-06	0.00737	0.0095	1	4	3			6.9432	5.3233	2.1323	2.022			0.48	0.48	0.48	0.48			6.557	2.933	3.614	2.312			3.19e-05	0.00257	1.00e+0	1.00e+0			1e-05	0.000234	0.0453	0.07
	KEGG Pathway D.mel	path:map00040	Pentose and glucuronate interconversions			8.9797	1.6063	9.8994	4.7494			0.001	0.354	0.00343	0.0251	1	4	3			2.9964	0.45	2.4646	1.5987			0.365	0.365	0.365	0.365			3.279	0.587	3.614	1.734			0.282	1.00e+0	0.542	1.00e+0			0.0156	0.672	0.0262	0.122
	REACTOME pathway	R-DME-3371556	Cellular response to heat stress	39.2911	36.1657	4.3478	4.148			0.0011	2.23e-12	0.0318	0.000671			3	4	1	2.9554	11.65	1.4974	3.1731			0.566	0.566	0.566	0.566			22.222	20.455	2.459	2.346			0.0265	2.68e-10	1.00e+0	0.363			0.00443	1.34e-10	0.116	0.0134			0.0167
	REACTOME pathway	R-DME-3371571	HSF1-dependent transactivation	103.467	84.6545	11.4492	10.9232			0.000159	2.74e-14	0.00222	4.25e-07			3	4	1	3.7985	13.5607	2.6533	6.371			0.215	0.215	0.215	0.215			22.222	18.182	2.459	2.346			0.00381	3.29e-12	0.622	0.00023			0.00297	3.29e-12	0.0296	2.88e-05			0.0112
	REACTOME pathway	R-DME-392499	Metabolism of proteins		0.6305	0.2274	0.4068		0.4811		0.836	0.998	0.999		0.987	2	4	2		0.0777	0.0005	0.0001		0.0053		7.209	7.209	7.209		7.209		4.545	1.639	2.933		3.468		1.00e+0	1.00e+0	1.00e+0		1.00e+0		0.896	0.999	1.00e+0		1.00e+0
	REACTOME pathway	R-DME-597592	Post-translational protein modification		0.8697	0.3137	0.505		0.4424		0.677	0.989	0.993		0.982	2	4	2		0.1691	0.0047	0.0027		0.0078		5.226	5.226	5.226		5.226		4.545	1.639	2.639		2.312		1.00e+0	1.00e+0	1.00e+0		1.00e+0		0.767	0.999	1.00e+0		1.00e+0
	REACTOME pathway	R-DME-556833	Metabolism of lipids			2.9998	1.5204	2.5721	1.7629			0.000663	0.0573	0.019	0.0588	1	4	3			3.178	1.2414	1.7207	1.2301			3.279	3.279	3.279	3.279			9.836	4.985	8.434	5.78			0.185	1.00e+0	1.00e+0	1.00e+0			0.0116	0.277	0.0731	0.193
	REACTOME pathway	R-DME-196849	Metabolism of water-soluble vitamins and cofactors			6.1555	3.0832	3.6191	2.6045			0.00131	0.00765	0.105	0.108	1	4	3			2.8799	2.1158	0.9761	0.9645			0.666	0.666	0.666	0.666			4.098	2.053	2.41	1.734			0.369	1.00e+0	1.00e+0	1.00e+0			0.0194	0.0794	0.252	0.271
	REACTOME pathway	R-DME-382551	Transport of small molecules			1.02	0.8211	1.1244	0.5395			0.554	0.772	0.501	0.92	1	4	3			0.2558	0.1123	0.2996	0.0362			3.214	3.214	3.214	3.214			3.279	2.639	3.614	1.734			1.00e+0	1.00e+0	1.00e+0	1.00e+0			0.69	1.00e+0	0.683	1.00e+0
	REACTOME pathway	R-DME-8957322	Metabolism of steroids			3.8485	2.7537	4.2426	3.3924			0.0203	0.00873	0.0338	0.0161	1	4	3			1.6907	2.0585	1.4703	1.7906			0.852	0.852	0.852	0.852			3.279	2.346	3.614	2.89			1.00e+0	1.00e+0	1.00e+0	1.00e+0			0.108	0.0802	0.118	0.0937
	REACTOME pathway	R-DME-8978868	Fatty acid metabolism			3.3186	2.0778	6.0974	1.7552			0.0327	0.0524	0.00137	0.244	1	4	3			1.4845	1.2799	2.863	0.612			0.988	0.988	0.988	0.988			3.279	2.053	6.024	1.734			1.00e+0	1.00e+0	0.216	1.00e+0			0.116	0.261	0.0166	0.463
	REACTOME pathway	R-DME-9748784	Drug ADME			2.917	0.7827	4.2876	3.5999			0.0487	0.741	0.0142	0.0034	1	4	3			1.3119	0.1298	1.8474	2.4675			1.124	1.124	1.124	1.124			3.279	0.88	4.819	4.046			1.00e+0	1.00e+0	1.00e+0	0.828			0.137	0.992	0.0623	0.0345
	REACTOME pathway	R-DME-9757110	Prednisone ADME			6.2735	1.1222	6.916	6.6362			0.00379	0.535	0.00933	0.000283	1	4	3			2.4213	0.2714	2.03	3.5473			0.523	0.523	0.523	0.523			3.279	0.587	3.614	3.468			1.00e+0	1.00e+0	1.00e+0	0.0689			0.0379	0.839	0.0526	0.00517
	REACTOME pathway	R-DME-193144	Estrogen biosynthesis			8.3774	2.9972	12.3138	3.9385			0.00544	0.0779	0.00183	0.0914	1	4	3			2.2643	1.1084	2.7369	1.039			0.294	0.294	0.294	0.294			2.459	0.88	3.614	1.156			1.00e+0	1.00e+0	0.289	1.00e+0			0.047	0.305	0.018	0.249
	REACTOME pathway	R-DME-196071	Metabolism of steroid hormones			4.5797	2.1846	6.7316	5.3827			0.0278	0.11	0.01	0.00235	1	4	3			1.5552	0.9554	1.998	2.6272			0.537	0.537	0.537	0.537			2.459	1.173	3.614	2.89			1.00e+0	1.00e+0	1.00e+0	0.573			0.113	0.364	0.0547	0.0249
	REACTOME pathway	R-DME-2187338	Visual phototransduction			7.9878	4.763	19.5685	9.3884			0.00622	0.00378	5.28e-06	0.00018	1	4	3			2.2062	2.4218	5.2767	3.7426			0.308	0.308	0.308	0.308			2.459	1.466	6.024	2.89			1.00e+0	1.00e+0	0.000835	0.0439			0.0512	0.05	0.000417	0.00366
	REACTOME pathway	R-DME-5365859	RA biosynthesis pathway			12.7213	4.5513	24.9317	11.9615			0.00163	0.0273	1.83e-05	0.000319	1	4	3			2.7874	1.563	4.7369	3.4959			0.193	0.193	0.193	0.193			2.459	0.88	4.819	2.312			0.456	1.00e+0	0.00289	0.0775			0.0228	0.164	0.000724	0.00517
	REACTOME pathway	R-DME-6806667	Metabolism of fat-soluble vitamins			8.8071	9.4527	17.2604	14.4918			0.00472	3.07e-07	8.13e-05	4.36e-07	1	4	3			2.3257	6.5116	4.0895	6.3605			0.279	0.279	0.279	0.279			2.459	2.639	4.819	4.046			1.00e+0	0.000166	0.0128	0.000105			0.0426	2.38e-05	0.00214	3.17e-05
	REACTOME pathway	R-DME-9709957	Sensory Perception			7.1557	4.2669	17.5301	8.4104			0.00844	0.0061	9.18e-06	0.000306	1	4	3			2.0733	2.2146	5.0367	3.5141			0.344	0.344	0.344	0.344			2.459	1.466	6.024	2.89			1.00e+0	1.00e+0	0.00145	0.0743			0.0622	0.0688	0.000484	0.00517
	REACTOME pathway	R-DME-975634	Retinoid metabolism and transport			20.2044	7.2286	39.5974	18.9976			0.000404	0.0076	2.6e-06	4.76e-05	1	4	3			3.3934	2.1189	5.5849	4.3216			0.122	0.122	0.122	0.122			2.459	0.88	4.819	2.312			0.113	1.00e+0	0.00041	0.0115			0.00754	0.0794	0.00041	0.00165
	REACTOME pathway	R-DME-192105	Synthesis of bile acids and bile salts			10.4083	3.7238	15.299	7.34			0.0155	0.0996	0.00746	0.0299	1	4	3			1.8071	1.0013	2.1272	1.5236			0.158	0.158	0.158	0.158			1.639	0.587	2.41	1.156			1.00e+0	1.00e+0	1.00e+0	1.00e+0			0.0928	0.346	0.0453	0.134
	REACTOME pathway	R-DME-193368	Synthesis of bile acids and bile salts via 7alpha-hydroxycholesterol			12.0518	4.3118	17.7146	8.4989			0.0117	0.0773	0.00558	0.0227	1	4	3			1.9303	1.1115	2.2529	1.6437			0.136	0.136	0.136	0.136			1.639	0.587	2.41	1.156			1.00e+0	1.00e+0	0.882	1.00e+0			0.078	0.305	0.0367	0.119
	REACTOME pathway	R-DME-194068	Bile acid and bile salt metabolism			7.896	5.6499	11.6061	5.5683			0.0263	0.00511	0.0127	0.0497	1	4	3			1.5793	2.291	1.894	1.303			0.208	0.208	0.208	0.208			1.639	1.173	2.41	1.156			1.00e+0	1.00e+0	1.00e+0	1.00e+0			0.108	0.063	0.0593	0.177
	REACTOME pathway	R-DME-2453902	The canonical retinoid cycle in rods (twilight vision)			15.2656	10.9232	22.4386	10.7653			0.00737	0.000384	0.00348	0.0144	1	4	3			2.1322	3.4146	2.458	1.8415			0.107	0.107	0.107	0.107			1.639	1.173	2.41	1.156			1.00e+0	0.208	0.55	1.00e+0			0.0568	0.00907	0.0262	0.0892
	REACTOME pathway	R-DME-71387	Metabolism of carbohydrates			1.4773	1.8499	4.3429	2.6045			0.393	0.0857	0.0136	0.0436	1	4	3			0.4052	1.067	1.866	1.3598			1.11	1.11	1.11	1.11			1.639	2.053	4.819	2.89			1.00e+0	1.00e+0	1.00e+0	1.00e+0			0.542	0.329	0.0614	0.171
	REACTOME pathway	R-DME-8963743	Digestion and absorption			2.827	7.0798	6.2329	9.9679			0.157	8.51e-09	0.0123	5.76e-08	1	4	3			0.8023	8.0697	1.9074	7.2396			0.58	0.58	0.58	0.58			1.639	4.106	3.614	5.78			1.00e+0	4.61e-06	1.00e+0	1.39e-05			0.284	4.61e-06	0.0593	1.39e-05
	SLIM2 GO BP	GO:0006457	protein folding	25.4426	20.8167	3.7538	3.6933			0.00261	3.66e-09	0.0221	0.000195			3	4	1	2.5822	8.4364	1.6555	3.708			1.167	1.167	1.167	1.167			22.222	18.182	3.279	3.226			0.0628	4.39e-07	1.00e+0	0.106			0.00717	1.46e-07	0.108	0.0053			0.027
	SLIM2 GO BP	GO:0016192	vesicle-mediated transport	5.9923	2.4514		0.5535		0.4676	0.0415	0.0792		0.971		0.957	2	4	2	1.3812	1.101		0.0124		0.0187	6.135	6.135		6.135		6.135	22.222	9.091		2.053		1.734	0.997	1.00e+0		1.00e+0		1.00e+0	0.0586	0.185		1.00e+0		1.00e+0	0.221
	SLIM2 GO BP	GO:0051276	chromosome organization	4.095	2.094		0.7566	0.444		0.0821	0.0883		0.89	0.944		2	4	2	1.0853	1.0537		0.0501	0.0249		7.739	7.739		7.739	7.739		22.222	11.364		4.106	2.41		1.00e+0	1.00e+0		1.00e+0	1.00e+0		0.103	0.192		1.00e+0	0.999		0.391
	SLIM2 GO BP	GO:0055086	nucleobase-containing small molecule metabolic process		2.4141	1.306	0.7787		2.149		0.2	0.404	0.773		0.0454	2	4	2		0.6973	0.3933	0.1116		1.3424		2.527	2.527	2.527		2.527		4.545	2.459	1.466		4.046		1.00e+0	1.00e+0	1.00e+0		1.00e+0		0.313	0.549	1.00e+0		0.175
	SLIM2 GO BP	GO:0051186	cofactor metabolic process			5.8037	3.9641	4.6532	3.7207			3.06e-06	8.1e-08	0.00183	0.000374	1	4	3			5.5138	7.0911	2.7372	3.4271			2.176	2.176	2.176	2.176			9.016	6.158	7.229	5.78			0.000857	4.39e-05	0.289	0.0908			9.53e-05	9.75e-06	0.018	0.0054
	SLIM2 GO BP	GO:0006790	sulfur compound metabolic process			7.1113	4.5796	4.1811	4.5134			1.42e-06	7.84e-08	0.0154	0.000177	1	4	3			5.8464	7.1057	1.8109	3.7506			1.589	1.589	1.589	1.589			8.197	5.279	4.819	5.202			0.000398	4.24e-05	1.00e+0	0.0431			4.98e-05	9.75e-06	0.0659	0.00366
	SLIM2 GO BP	GO:0006520	cellular amino acid metabolic process			4.7705	2.1334	1.753	1.6821			0.000278	0.0196	0.316	0.214	1	4	3			3.5547	1.7075	0.4998	0.6676			2.119	2.119	2.119	2.119			6.557	2.933	2.41	2.312			0.078	1.00e+0	1.00e+0	1.00e+0			0.00557	0.145	0.49	0.431
	SLIM2 GO BP	GO:0006629	lipid metabolic process			1.803	2.4996	1.3251	2.8609			0.0768	2.64e-06	0.356	5.97e-05	1	4	3			1.1145	5.5774	0.4474	4.2234			4.947	4.947	4.947	4.947			6.557	9.091	4.819	10.405			1.00e+0	0.00143	1.00e+0	0.0145			0.174	0.000159	0.522	0.0017
	SLIM2 GO BP	GO:0048878	chemical homeostasis			2.9574	1.8138	4.9679	2.0855			0.00967	0.0344	0.000203	0.0518	1	4	3			2.0143	1.4627	3.6925	1.2851			2.298	2.298	2.298	2.298			5.738	3.519	9.639	4.046			1.00e+0	1.00e+0	0.032	1.00e+0			0.0694	0.198	0.00348	0.18
	KEGG Pathway D.mel	path:map03040	Spliceosome	22.6569	9.2687		1.495			0.00328	0.000886		0.243			2	3	1	2.4833	3.0521		0.6136			0.981	0.981		0.981			22.222	9.091		1.466			0.0788	0.106		1.00e+0			0.00717	0.00818		0.552			0.027
	KEGG Pathway D.mel	path:map04141	Protein processing in endoplasmic reticulum	22.9926	9.4061		2.1239			0.00319	0.000839		0.0476			2	3	1	2.4958	3.0759		1.322			0.966	0.966		0.966			22.222	9.091		2.053			0.0766	0.1		1.00e+0			0.00717	0.00818		0.248			0.027
	KEGG Pathway D.mel	path:map04144	Endocytosis	24.832	10.1585		1.9662			0.00274	0.000629		0.0857			2	3	1	2.5615	3.2013		1.0666			0.895	0.895		0.895			22.222	9.091		1.76			0.0658	0.0754		1.00e+0			0.00717	0.00686		0.329			0.027
	KEGG Pathway D.mel	path:map04213	Longevity regulating pathway - multiple species	56.4364	23.0876		4.4686			0.000538	2.59e-05		0.00214			2	3	1	3.2689	4.5853		2.6687			0.394	0.394		0.394			22.222	9.091		1.76			0.0129	0.00311		1.00e+0			0.00297	0.000389		0.0363			0.0112
	KEGG Pathway D.mel	md:M00126	Tetrahydrofolate biosynthesis, GTP => THF		42.3273		8.1924		10.7653		0.000992		0.00527		0.0144	1	3	2		3.0034		2.2777		1.8415		0.107		0.107		0.107		4.545		0.88		1.156		0.119		1.00e+0		1.00e+0		0.0085		0.0635		0.0892
	KEGG Pathway D.mel	path:map00730	Thiamine metabolism		30.2338		5.8517		7.6895		0.00196		0.0138		0.0274	1	3	2		2.7076		1.8588		1.5615		0.15		0.15		0.15		4.545		0.88		1.156		0.235		1.00e+0		1.00e+0		0.0156		0.11		0.129
	KEGG Pathway D.mel	path:map00260	Glycine, serine and threonine metabolism			16.9617	6.0684		5.9807			8.32e-05	0.00392		0.0437	1	3	2			4.0798	2.4058		1.3593			0.193	0.193		0.193			3.279	1.173		1.156			0.0233	1.00e+0		1.00e+0			0.00179	0.0506		0.171
	KEGG Pathway D.mel	path:map04146	peroxisome			3.5779	2.9868		1.6821			0.0517	0.00906		0.334	1	3	2			1.2863	2.0428		0.4762			0.687	0.687		0.687			2.459	2.053		1.156			1.00e+0	1.00e+0		1.00e+0			0.137	0.0805		0.565
	KEGG Pathway D.mel	path:map04142	lysosome			1.5368	2.7491		2.1675			0.374	0.00359		0.113	1	3	2			0.4263	2.444		0.9435			1.067	1.067		1.067			1.639	2.933		2.312			1.00e+0	1.00e+0		1.00e+0			0.527	0.0487		0.282
	KEGG Pathway D.mel	path:map00052	Galactose metabolism				4.6814	9.6165	6.9206				0.01	0.0182	0.00913	0	3	3				1.9973	1.738	2.0392				0.251	0.251	0.251				1.173	2.41	1.734				1.00e+0	1.00e+0	1.00e+0				0.0865	0.0722	0.07
	KEGG Pathway D.mel	path:map00561	Glycerolipid metabolism				1.9506	12.0207	5.7671				0.273	0.00196	0.015	0	3	3				0.5628	2.7066	1.8224				0.301	0.301	0.301				0.587	3.614	1.734				1.00e+0	0.31	1.00e+0				0.588	0.0182	0.0892
	REACTOME pathway	R-DME-3371453	Regulation of HSF1-mediated heat shock response	56.4364	28.8595		3.7238			0.000538	7.59e-07		0.0107			2	3	1	3.2689	6.1195		1.9667			0.394	0.394		0.394			22.222	11.364		1.466			0.0129	9.11e-05		1.00e+0			0.00297	1.67e-05		0.0914			0.0112
	REACTOME pathway	R-DME-3371497	HSP90 chaperone cycle for steroid hormone receptors (SHR) in the presence of ligand	66.0426	27.0174		6.1007			0.000392	1.38e-05		0.000131			2	3	1	3.4056	4.8589		3.8797			0.336	0.336		0.336			22.222	9.091		2.053			0.00943	0.00166		0.0714			0.00297	0.000237		0.00376			0.0112
	REACTOME pathway	R-DME-450408	AUF1 (hnRNP D0) binds and destabilizes mRNA	52.6102	21.5223		3.4713			0.000619	3.43e-05		0.0143			2	3	1	3.2079	4.464		1.8427			0.422	0.422		0.422			22.222	9.091		1.466			0.0148	0.00412		1.00e+0			0.00297	0.000458		0.112			0.0112
	REACTOME pathway	R-DME-450531	Regulation of mRNA stability by proteins that bind AU-rich elements	35.6782	14.5956		2.3541			0.00134	0.000157		0.0615			2	3	1	2.8723	3.8025		1.2106			0.623	0.623		0.623			22.222	9.091		1.466			0.0322	0.0189		1.00e+0			0.0046	0.00189		0.293			0.0173
	REACTOME pathway	R-DME-8953854	Metabolism of RNA	6.4667	3.3068		0.6827			0.0361	0.0169		0.904			2	3	1	1.4419	1.7716		0.0437			3.436	3.436		3.436			22.222	11.364		2.346			0.867	1.00e+0		1.00e+0			0.0586	0.0833		1.00e+0			0.221
	REACTOME pathway	R-DME-199991	Membrane Trafficking		1.6197		0.5225		1.2358		0.351		0.964		0.358	1	3	2		0.4544		0.0155		0.446		2.806		2.806		2.806		4.545		1.466		3.468		1.00e+0		1.00e+0		1.00e+0		0.471		1.00e+0		0.583
	REACTOME pathway	R-DME-5653656	Vesicle-mediated transport		1.6114		0.5198		1.2295		0.353		0.966		0.362	1	3	2		0.4516		0.015		0.4407		2.821		2.821		2.821		4.545		1.466		3.468		1.00e+0		1.00e+0		1.00e+0		0.471		1.00e+0		0.583
	REACTOME pathway	R-DME-6811438	Intra-Golgi traffic		16.2797		3.1509		4.1405		0.00667		0.0691		0.0839	1	3	2		2.1756		1.1601		1.0762		0.279		0.279		0.279		4.545		0.88		1.156		0.8		1.00e+0		1.00e+0		0.0467		0.293		0.239
	REACTOME pathway	R-DME-6811442	Intra-Golgi and retrograde Golgi-to-ER traffic		4.2047		1.0851		1.6041		0.0818		0.505		0.287	1	3	2		1.0872		0.2963		0.5409		1.081		1.081		1.081		4.545		1.173		1.734		1.00e+0		1.00e+0		1.00e+0		0.185		0.81		0.514
	REACTOME pathway	R-DME-71291	Metabolism of amino acids and derivatives			5.2042	1.8619		1.6311			5.91e-05	0.0541		0.23	1	3	2			4.2283	1.2662		0.637			1.418	1.418		1.418			7.377	2.639		2.312			0.0165	1.00e+0		1.00e+0			0.00137	0.266		0.448
	REACTOME pathway	R-DME-211859	Biological oxidations			5.2519	3.3822		2.2222			0.00265	0.00138		0.152	1	3	2			2.5761	2.8578		0.8154			0.78	0.78		0.78			4.098	2.639		1.734			0.743	0.751		1.00e+0			0.0337	0.0259		0.331
	REACTOME pathway	R-DME-1483206	Glycerophospholipid biosynthesis			4.0409	1.4457		3.7995			0.0382	0.343		0.0211	1	3	2			1.4171	0.4635		1.6741			0.609	0.609		0.609			2.459	0.88		2.312			1.00e+0	1.00e+0		1.00e+0			0.126	0.656		0.114
	REACTOME pathway	R-DME-1483257	Phospholipid metabolism			2.9108	1.0414		2.7369			0.0844	0.552		0.0589	1	3	2			1.0735	0.2573		1.2295			0.845	0.845		0.845			2.459	0.88		2.312			1.00e+0	1.00e+0		1.00e+0			0.187	0.858		0.193
	REACTOME pathway	R-DME-1280218	Adaptive Immune System			0.7483	0.6693		0.5277			0.751	0.871		0.895	1	3	2			0.1243	0.0596		0.0478			2.191	2.191		2.191			1.639	1.466		1.156			1.00e+0	1.00e+0		1.00e+0			0.865	1.00e+0		1.00e+0
	REACTOME pathway	R-DME-156580	Phase II - Conjugation of compounds			5.585	2.9972		3.9385			0.0497	0.0779		0.0914	1	3	2			1.3033	1.1084		1.039			0.294	0.294		0.294			1.639	0.88		1.156			1.00e+0	1.00e+0		1.00e+0			0.137	0.305		0.249
	REACTOME pathway	R-DME-15869	Metabolism of nucleotides			4.089	1.4629		5.7671			0.0859	0.398		0.00505	1	3	2			1.0658	0.3995		2.296			0.401	0.401		0.401			1.639	0.587		2.312			1.00e+0	1.00e+0		1.00e+0			0.189	0.717		0.0467
	REACTOME pathway	R-DME-947581	Molybdenum cofactor biosynthesis			45.7967	16.3848		32.296			0.000743	0.00565		0.00148	1	3	2			3.1286	2.2472		2.8273			0.036	0.036		0.036			1.639	0.587		1.156			0.208	1.00e+0		0.361			0.0122	0.0652		0.0172
	REACTOME pathway	R-DME-8935690	Digestion				7.196	4.5484	9.8197				2.38e-08	0.0716	3.08e-07	0	3	3				7.623	1.1451	6.5107				0.53	0.53	0.53				3.812	2.41	5.202				1.29e-05	1.00e+0	7.49e-05				6.45e-06	0.205	3.17e-05
	REACTOME pathway	R-DME-192456	Digestion of dietary lipid				7.5097	5.6096	10.7653				1.83e-07	0.0494	6.96e-07	0	3	3				6.7355	1.3057	6.1572				0.43	0.43	0.43				3.226	2.41	4.624				9.96e-05	1.00e+0	0.000169				1.66e-05	0.156	3.38e-05
	REACTOME pathway	R-DME-2142753	Arachidonic acid metabolism				2.6427	16.286	7.8135				0.174	0.000806	0.0065	0	3	3				0.758	3.0934	2.1867				0.222	0.222	0.222				0.587	3.614	1.734				1.00e+0	0.127	1.00e+0				0.465	0.0115	0.0526
	REACTOME pathway	R-DME-5653890	Lactose synthesis				4.5513	28.0482	13.4566				0.0703	0.000154	0.00132	0	3	3				1.1529	3.8102	2.8766				0.129	0.129	0.129				0.587	3.614	1.734				1.00e+0	0.0244	0.322				0.293	0.00348	0.0161
	SLIM2 GO BP	GO:0042335	cuticle development			2.2898	2.13		0.6459			0.0681	0.00855		0.819	1	3	2			1.1667	2.0676		0.0866			1.926	1.926		1.926			4.098	3.812		1.156			1.00e+0	1.00e+0		1.00e+0			0.165	0.0799		0.961
	SLIM2 GO BP	GO:0006811	ion transport			0.879	0.3931		0.4649			0.672	0.996		0.959	1	3	2			0.1725	0.0016		0.0182			5.355	5.355		5.355			3.279	1.466		1.734			1.00e+0	1.00e+0		1.00e+0			0.811	1.00e+0		1.00e+0
	SLIM2 GO BP	GO:0005975	carbohydrate metabolic process			1.301	2.1722		1.2233			0.406	0.00548		0.413	1	3	2			0.3908	2.2608		0.3831			2.284	2.284		2.284			2.459	4.106		2.312			1.00e+0	1.00e+0		1.00e+0			0.549	0.0646		0.638
	SLIM2 GO BP	GO:0007399	nervous system development			0.285	0.4419	0.419				0.998	0.999	0.978		1	3	2			0.0005	0.0001	0.0095				12.242	12.242	12.242				2.459	3.812	3.614				1.00e+0	1.00e+0	1.00e+0				0.999	1.00e+0	0.999
	SLIM2 GO BP	GO:0006869	lipid transport			3.2251	3.4616		4.5487			0.127	0.00766		0.0116	1	3	2			0.8939	2.1157		1.9355			0.694	0.694		0.694			1.639	1.76		2.312			1.00e+0	1.00e+0		1.00e+0			0.244	0.0794		0.0783
	SLIM2 GO BP	GO:0006955	immune response			0.741	1.1931		0.5226			0.755	0.342		0.898	1	3	2			0.1215	0.4654		0.0463			3.078	3.078		3.078			1.639	2.639		1.156			1.00e+0	1.00e+0		1.00e+0			0.867	0.656		1.00e+0
	SLIM2 GO BP	GO:0007600	sensory perception			0.609	0.2179		0.8589			0.844	0.999		0.688	1	3	2			0.0734	0.0004		0.1619			4.653	4.653		4.653			1.639	0.587		2.312			1.00e+0	1.00e+0		1.00e+0			0.923	1.00e+0		0.866
	KEGG Pathway D.mel	path:map01200	Carbon metabolism			3.7849	1.3541					0.0215	0.342			1	2	1			1.6671	0.4657					0.866	0.866					3.279	1.173					1.00e+0	1.00e+0					0.108	0.656
	KEGG Pathway D.mel	md:M00014	Glucuronate pathway (uronate pathway)			9.0388	2.1559					0.00438	0.237			1	2	1			2.3577	0.6248					0.272	0.272					2.459	0.587					1.00e+0	1.00e+0					0.0409	0.542
	KEGG Pathway D.mel	md:M00129	Ascorbate biosynthesis, animals, glucose-1P => ascorbate			10.4083	2.4825					0.00292	0.192			1	2	1			2.5332	0.7161					0.236	0.236					2.459	0.587					0.82	1.00e+0					0.0356	0.482
	KEGG Pathway D.mel	path:map00053	Ascorbate and aldarate metabolism			9.541	2.2757					0.00376	0.219			1	2	1			2.4246	0.6593					0.258	0.258					2.459	0.587					1.00e+0	1.00e+0					0.0379	0.514
	KEGG Pathway D.mel	path:map00830	Retinol metabolism			10.1022	2.4095					0.00319	0.201			1	2	1			2.4958	0.6964					0.243	0.243					2.459	0.587					0.894	1.00e+0					0.0364	0.484
	KEGG Pathway D.mel	path:map00860	Porphyrin metabolism			7.4669	1.781					0.0075	0.309			1	2	1			2.1245	0.5087					0.329	0.329					2.459	0.587					1.00e+0	1.00e+0					0.0568	0.629
	KEGG Pathway D.mel	path:map01212	Fatty acid metabolism			6.4807	3.8643					0.011	0.00926			1	2	1			1.9552	2.0332					0.379	0.379					2.459	1.466					1.00e+0	1.00e+0					0.0776	0.0809
	KEGG Pathway D.mel	path:map00061	Fatty acid biosynthesis			17.6141	6.3018					0.00554	0.0388			1	2	1			2.2563	1.4111					0.093	0.093					1.639	0.587					1.00e+0	1.00e+0					0.047	0.216
	KEGG Pathway D.mel	path:map00071	Fatty acid degradation			6.9389	4.9651					0.0334	0.00816			1	2	1			1.475	2.0878					0.236	0.236					1.639	1.173					1.00e+0	1.00e+0					0.116	0.0794
	KEGG Pathway D.mel	path:map00230	Purine metabolism			2.489			2.6328			0.191			0.105	1	2	1			0.7169			0.975			0.659			0.659			1.639			1.734			1.00e+0			1.00e+0			0.327			0.268
	KEGG Pathway D.mel	path:map00250	Alanine, aspartate and glutamate metabolism			7.896	2.825					0.0263	0.157			1	2	1			1.5793	0.8036					0.208	0.208					1.639	0.587					1.00e+0	1.00e+0					0.108	0.43
	KEGG Pathway D.mel	path:map00270	Cysteine and methionine metabolism			6.3607	4.5513					0.0392	0.0111			1	2	1			1.4056	1.9544					0.258	0.258					1.639	1.173					1.00e+0	1.00e+0					0.127	0.0926
	KEGG Pathway D.mel	path:map01230	Biosynthesis of amino acids			3.3674	1.8071					0.118	0.23			1	2	1			0.9245	0.6365					0.487	0.487					1.639	0.88					1.00e+0	1.00e+0					0.236	0.537
	KEGG Pathway D.mel	path:map00500	Starch and sucrose metabolism				6.4003		5.0462				0.000985		0.0593	0	2	2				3.0062		1.2264				0.229		0.229				1.466		1.156				0.534		1.00e+0				0.019		0.193
	KEGG Pathway D.mel	path:map00051	Fructose and mannose metabolism					11.6061	5.5683					0.0127	0.0497	0	2	2					1.894	1.303					0.208	0.208					2.41	1.156					1.00e+0	1.00e+0					0.0593	0.177
	REACTOME pathway	R-DME-1660662	Glycosphingolipid metabolism			6.245	1.4895					0.0122	0.389			1	2	1			1.9115	0.409					0.394	0.394					2.459	0.587					1.00e+0	1.00e+0					0.078	0.707
	REACTOME pathway	R-DME-211945	Phase I - Functionalization of compounds			5.452	3.9011					0.0176	0.00427			1	2	1			1.7532	2.3693					0.451	0.451					2.459	1.76					1.00e+0	1.00e+0					0.0988	0.0538
	REACTOME pathway	R-DME-428157	Sphingolipid metabolism			4.089	0.9753					0.0371	0.611			1	2	1			1.43	0.2134					0.601	0.601					2.459	0.587					1.00e+0	1.00e+0					0.123	0.893
	REACTOME pathway	R-DME-9753281	Paracetamol ADME			5.7246	2.0481					0.0154	0.18			1	2	1			1.8097	0.7438					0.43	0.43					2.459	0.88					1.00e+0	1.00e+0					0.0928	0.465
	REACTOME pathway	R-DME-156590	Glutathione conjugation			9.1593	3.277					0.0199	0.123			1	2	1			1.7009	0.9081					0.179	0.179					1.639	0.587					1.00e+0	1.00e+0					0.108	0.382
	REACTOME pathway	R-DME-196791	Vitamin D (calciferol) metabolism			7.1557	3.8402					0.0316	0.0424			1	2	1			1.4997	1.3721					0.229	0.229					1.639	0.88					1.00e+0	1.00e+0					0.116	0.23
	REACTOME pathway	R-DME-209776	Metabolism of amine-derived hormones			12.0518	4.3118					0.0117	0.0773			1	2	1			1.9303	1.1115					0.136	0.136					1.639	0.587					1.00e+0	1.00e+0					0.078	0.305
	REACTOME pathway	R-DME-211897	Cytochrome P450 - arranged by substrate type			8.178	4.3888					0.0246	0.03			1	2	1			1.6079	1.5215					0.2	0.2					1.639	0.88					1.00e+0	1.00e+0					0.108	0.177
	REACTOME pathway	R-DME-211916	Vitamins			8.4809	4.5513					0.023	0.0273			1	2	1			1.6377	1.563					0.193	0.193					1.639	0.88					1.00e+0	1.00e+0					0.108	0.164
	REACTOME pathway	R-DME-211976	Endogenous sterols			8.8071	4.7264					0.0214	0.0247			1	2	1			1.6686	1.6064					0.186	0.186					1.639	0.88					1.00e+0	1.00e+0					0.108	0.155
	REACTOME pathway	R-DME-389661	Glyoxylate metabolism and glycine degradation			8.178	2.9258					0.0246	0.148			1	2	1			1.6079	0.828					0.2	0.2					1.639	0.587					1.00e+0	1.00e+0					0.108	0.428
	REACTOME pathway	R-DME-425407	SLC-mediated transmembrane transport			1.218	1.0894					0.49	0.486			1	2	1			0.3091	0.3125					1.346	1.346					1.639	1.466					1.00e+0	1.00e+0					0.633	0.793
	REACTOME pathway	R-DME-75105	Fatty acyl-CoA biosynthesis			6.0259	3.2338					0.0433	0.0649			1	2	1			1.3629	1.1873					0.272	0.272					1.639	0.88					1.00e+0	1.00e+0					0.13	0.293
	REACTOME pathway	R-DME-9006934	Signaling by Receptor Tyrosine Kinases			1.3236	0.7103					0.447	0.798			1	2	1			0.3491	0.0979					1.239	1.239					1.639	0.88					1.00e+0	1.00e+0					0.591	1.00e+0
	REACTOME pathway	R-DME-9033241	Peroxisomal protein import			5.2042	1.8619					0.0564	0.291			1	2	1			1.2485	0.5348					0.315	0.315					1.639	0.587					1.00e+0	1.00e+0					0.149	0.607
	REACTOME pathway	R-DME-9609507	Protein localization			2.6021	0.931					0.179	0.637			1	2	1			0.7463	0.1958					0.63	0.63					1.639	0.587					1.00e+0	1.00e+0					0.315	0.918
	REACTOME pathway	R-DME-9711123	Cellular response to chemical stress			1.8319	1.6385					0.298	0.19			1	2	1			0.5254	0.7196					0.895	0.895					1.639	1.466					1.00e+0	1.00e+0					0.441	0.482
	REACTOME pathway	R-DME-983168	Antigen processing: Ubiquitination & Proteasome degradation			1.1507	0.6175					0.521	0.867			1	2	1			0.2831	0.0615					1.425	1.425					1.639	0.88					1.00e+0	1.00e+0					0.656	1.00e+0
	REACTOME pathway	R-DME-983169	Class I MHC mediated antigen processing & presentation			1.0132	0.9062					0.59	0.649			1	2	1			0.229	0.1871					1.618	1.618					1.639	1.466					1.00e+0	1.00e+0					0.724	0.927
	REACTOME pathway	R-DME-1266738	Developmental Biology				1.2167		0.7994				0.371		0.717	0	2	2				0.4298		0.1443				1.446		1.446				1.76		1.156				1.00e+0		1.00e+0				0.686		0.884
	REACTOME pathway	R-DME-8877627	Vitamin E				12.2886		12.111				5.87e-06		0.00182	0	2	2				5.2307		2.7392				0.143		0.143				1.76		1.734				0.00318		0.442				0.00026		0.0201
	REACTOME pathway	R-DME-6805567	Keratinization				8.1924		6.4592				0.000299		0.0379	0	2	2				3.5241		1.4205				0.179		0.179				1.466		1.156				0.162		1.00e+0				0.00737		0.153
	REACTOME pathway	R-DME-6809371	Formation of the cornified envelope				8.1924		6.4592				0.000299		0.0379	0	2	2				3.5241		1.4205				0.179		0.179				1.466		1.156				0.162		1.00e+0				0.00737		0.153
	REACTOME pathway	R-DME-109582	Hemostasis				0.5462		1.0765				0.937		0.511	0	2	2				0.0278		0.291				2.148		2.148				1.173		2.312				1.00e+0		1.00e+0				1.00e+0		0.735
	REACTOME pathway	R-DME-76002	Platelet activation, signaling and aggregation				0.6468		1.6998				0.846		0.209	0	2	2				0.0723		0.6782				1.36		1.36				0.88		2.312				1.00e+0		1.00e+0				1.00e+0		0.424
	REACTOME pathway	R-DME-114608	Platelet degranulation				0.5894		2.3234				0.857		0.0942	0	2	2				0.067		1.0257				0.995		0.995				0.587		2.312				1.00e+0		1.00e+0				1.00e+0		0.253
	REACTOME pathway	R-DME-76005	Response to elevated platelet cytosolic Ca2+				0.581		2.2905				0.862		0.098	0	2	2				0.0642		1.0086				1.009		1.009				0.587		2.312				1.00e+0		1.00e+0				1.00e+0		0.258
	REACTOME pathway	R-DME-193775	Synthesis of bile acids and bile salts via 24-hydroxycholesterol					25.8906	12.4215					0.0026	0.0108	0	2	2					2.5837	1.9635					0.093	0.093					2.41	1.156					0.412	1.00e+0					0.0228	0.0755
	REACTOME pathway	R-DME-193807	Synthesis of bile acids and bile salts via 27-hydroxycholesterol					37.3976	17.9422					0.00122	0.00518	0	2	2					2.9128	2.2852					0.064	0.064					2.41	1.156					0.193	1.00e+0					0.016	0.0467
	REACTOME pathway	R-DME-2162123	Synthesis of Prostaglandins (PG) and Thromboxanes (TX)					22.4386	10.7653					0.00348	0.0144	0	2	2					2.458	1.8415					0.107	0.107					2.41	1.156					0.55	1.00e+0					0.0262	0.0892
	SLIM2 GO BP	GO:0006091	generation of precursor metabolites and energy			2.0912	0.5611					0.125	0.906			1	2	1			0.9025	0.0428					2.227	2.227					3.279	0.88					1.00e+0	1.00e+0					0.241	1.00e+0
	SLIM2 GO BP	GO:0007005	mitochondrion organization			1.5613	0.3724					0.301	0.972			1	2	1			0.5203	0.0121					2.098	2.098					2.459	0.587					1.00e+0	1.00e+0					0.444	1.00e+0
	SLIM2 GO BP	GO:0060429	epithelium development			0.316	0.6406					0.996	0.984			1	2	1			0.0014	0.0067					10.345	10.345					2.459	4.985					1.00e+0	1.00e+0					0.999	1.00e+0
	SLIM2 GO BP	GO:0060541	respiratory system development			1.2674	0.6046					0.422	0.9			1	2	1			0.3737	0.0453					2.32	2.32					2.459	1.173					1.00e+0	1.00e+0					0.561	1.00e+0
	SLIM2 GO BP	GO:0000902	cell morphogenesis			0.3779	0.4056					0.971	0.997			1	2	1			0.0126	0.0011					5.627	5.627					1.639	1.76					1.00e+0	1.00e+0					0.999	1.00e+0
	SLIM2 GO BP	GO:0007166	cell surface receptor signaling pathway			0.3333	0.5366					0.984	0.988			1	2	1			0.0067	0.0052					8.441	8.441					1.639	2.639					1.00e+0	1.00e+0					0.999	1.00e+0
	SLIM2 GO BP	GO:0008283	cell population proliferation			0.6378	0.9128					0.825	0.653			1	2	1			0.0834	0.1849					3.014	3.014					1.639	2.346					1.00e+0	1.00e+0					0.913	0.927
	SLIM2 GO BP	GO:0034613	cellular protein localization			0.3742	0.3347					0.972	0.999			1	2	1			0.0121	0.0003					5.269	5.269					1.639	1.466					1.00e+0	1.00e+0					0.999	1.00e+0
	SLIM2 GO BP	GO:0042303	molting cycle			2.313	1.2413					0.214	0.436			1	2	1			0.6691	0.3601					0.759	0.759					1.639	0.88					1.00e+0	1.00e+0					0.346	0.76
	SLIM2 GO BP	GO:0007186	G protein-coupled receptor signaling pathway				0.9062		0.7145				0.649		0.773	0	2	2				0.1871		0.1117				3.179		3.179				1.466		1.156				1.00e+0		1.00e+0				0.927		0.934
	SLIM2 GO BP	GO:0007623	circadian rhythm				0.7827		1.0285				0.741		0.581	0	2	2				0.1298		0.2352				1.639		1.639				0.88		1.156				1.00e+0		1.00e+0				0.992		0.795
	SLIM2 GO BP	GO:0007626	locomotory behavior				0.5994		0.7877				0.88		0.724	0	2	2				0.0552		0.1398				1.618		1.618				0.88		1.156				1.00e+0		1.00e+0				1.00e+0		0.889
	SLIM2 GO BP	GO:0019098	reproductive behavior				0.7358		2.9008				0.778		0.0177	0	2	2				0.1088		1.7507				1.475		1.475				0.88		3.468				1.00e+0		1.00e+0				1.00e+0		0.098
	SLIM2 GO BP	GO:0045454	cell redox homeostasis				1.6719	13.7379					0.336	0.0002		0	2	2				0.4724	3.6982					0.394	0.394					0.587	4.819					1.00e+0	0.0316					0.656	0.00348
	FlyBase signaling pathway (experimental evidence)	FBgg0000910	Insulin-like Receptor Signaling Pathway				1.6385						0.276			0	1	1				0.5576						0.537						0.88						1.00e+0						0.591
	FlyBase signaling pathway (experimental evidence)	FBgg0000904	Insulin-like Receptor Signaling Pathway Core Components				2.825						0.157			0	1	1				0.8036						0.208						0.587						1.00e+0						0.43
	FlyBase signaling pathway (experimental evidence)	FBgg0000934	Torso Signaling Pathway				2.6427						0.174			0	1	1				0.758						0.222						0.587						1.00e+0						0.465
	FlyBase signaling pathway (experimental evidence)	FBgg0000937	Torso Signaling Pathway Core Components				3.7238						0.0996			0	1	1				1.0013						0.158						0.587						1.00e+0						0.346
	KEGG Pathway D.mel	path:map03008	Ribosome biogenesis in eukaryotes		4.9602						0.0224					1	1	0		1.6495						1.375						6.818						1.00e+0						0.0867
	KEGG Pathway D.mel	md:M00532	Photorespiration			16.356						0.00642				1	1	0			2.1919						0.1						1.639						1.00e+0						0.0514
	KEGG Pathway D.mel	path:map00350	Tyrosine metabolism			10.4083						0.0155				1	1	0			1.8071						0.158						1.639						1.00e+0						0.0928
	KEGG Pathway D.mel	path:map00564	Glycerophospholipid metabolism			3.6347						0.104				1	1	0			0.9794						0.451						1.639						1.00e+0						0.215
	KEGG Pathway D.mel	path:map00630	Glyoxylate and dicarboxylate metabolism			6.9389						0.0334				1	1	0			1.475						0.236						1.639						1.00e+0						0.116
	KEGG Pathway D.mel	path:map00511	Other glycan degradation				11.1714						1.08e-05			0	1	1				4.9642						0.158						1.76						0.00588						0.000416
	KEGG Pathway D.mel	path:map04080	Neuroactive ligand-receptor interaction				3.1509						0.021			0	1	1				1.6762						0.465						1.466						1.00e+0						0.154
	KEGG Pathway D.mel	md:M00013	Malonate semialdehyde pathway, propanoyl-CoA => acetyl-CoA				10.2405						0.00269			0	1	1				2.5697						0.086						0.88						1.00e+0						0.0429
	KEGG Pathway D.mel	path:map00410	beta-Alanine metabolism				4.9154						0.0222			0	1	1				1.6519						0.179						0.88						1.00e+0						0.155
	KEGG Pathway D.mel	path:map00640	Propanoate metabolism				4.5513						0.0273			0	1	1				1.563						0.193						0.88						1.00e+0						0.164
	KEGG Pathway D.mel	path:map00981	Insect hormone biosynthesis				4.5513						0.0273			0	1	1				1.563						0.193						0.88						1.00e+0						0.164
	KEGG Pathway D.mel	path:map01040	Biosynthesis of unsaturated fatty acids				4.9154						0.0222			0	1	1				1.6519						0.179						0.88						1.00e+0						0.155
	KEGG Pathway D.mel	path:map04068	FoxO signaling pathway				1.8905						0.211			0	1	1				0.6744						0.465						0.88						1.00e+0						0.507
	KEGG Pathway D.mel	md:M00087	beta-Oxidation				6.827						0.0333			0	1	1				1.4767						0.086						0.587						1.00e+0						0.194
	KEGG Pathway D.mel	md:M00113	Jasmonic acid biosynthesis				13.654						0.00835			0	1	1				2.0782						0.043						0.587						1.00e+0						0.0794
	KEGG Pathway D.mel	md:M00861	beta-Oxidation, peroxisome, VLCFA				9.1026						0.019			0	1	1				1.719						0.064						0.587						1.00e+0						0.143
	KEGG Pathway D.mel	path:map00280	Valine, leucine and isoleucine degradation				2.4825						0.192			0	1	1				0.7161						0.236						0.587						1.00e+0						0.482
	KEGG Pathway D.mel	path:map00531	Glycosaminoglycan degradation				5.4616						0.0506			0	1	1				1.2958						0.107						0.587						1.00e+0						0.253
	KEGG Pathway D.mel	path:map00592	alpha-Linolenic acid metabolism				6.3018						0.0388			0	1	1				1.4111						0.093						0.587						1.00e+0						0.216
	KEGG Pathway D.mel	path:map00600	Sphingolipid metabolism				2.7308						0.165			0	1	1				0.7803						0.215						0.587						1.00e+0						0.447
	KEGG Pathway D.mel	path:map03010	ribosome				0.3442						0.981			0	1	1				0.0082						1.704						0.587						1.00e+0						1.00e+0
	KEGG Pathway D.mel	path:map03015	mRNA surveillance pathway				1.024						0.585			0	1	1				0.2327						0.573						0.587						1.00e+0						0.883
	KEGG Pathway D.mel	path:map04013	MAPK signaling pathway - fly				0.8809						0.666			0	1	1				0.1759						0.666						0.587						1.00e+0						0.938
	KEGG Pathway D.mel	path:map04120	Ubiquitin mediated proteolysis				0.7656						0.739			0	1	1				0.1308						0.766						0.587						1.00e+0						0.992
	KEGG Pathway D.mel	path:map04145	Phagosome				0.9991						0.598			0	1	1				0.2228						0.587						0.587						1.00e+0						0.883
	KEGG Pathway D.mel	path:map04214	Apoptosis - fly				1.3004						0.457			0	1	1				0.3397						0.451						0.587						1.00e+0						0.782
	KEGG Pathway D.mel	path:map04391	Hippo signaling pathway - fly				1.4629						0.398			0	1	1				0.3995						0.401						0.587						1.00e+0						0.717
	KEGG Pathway D.mel	path:map04624	Toll and Imd signaling pathway				1.0114						0.591			0	1	1				0.2277						0.58						0.587						1.00e+0						0.883
	KEGG Pathway D.mel	md:M00048	De novo purine biosynthesis, PRPP + glutamine => IMP						34.6028						6.3e-05	0	1	1						4.2006						0.05						1.734						0.0153						0.0017
	KEGG Pathway D.mel	path:map00670	One carbon pool by folate						13.4566						0.00927	0	1	1						2.0326						0.086						1.156						1.00e+0						0.07
	REACTOME pathway	R-DME-1483213	Synthesis of PE			22.8984						0.00325				1	1	0			2.4878						0.072						1.639						0.91						0.0364
	REACTOME pathway	R-DME-8982491	Glycogen metabolism			20.8167						0.00395				1	1	0			2.4031						0.079						1.639						1.00e+0						0.0381
	REACTOME pathway	R-DME-983170	Antigen Presentation: Folding, assembly and peptide loading of class I MHC			8.8071						0.0214				1	1	0			1.6686						0.186						1.639						1.00e+0						0.108
	REACTOME pathway	R-DME-983712	Ion channel transport			3.0129						0.142				1	1	0			0.8462						0.544						1.639						1.00e+0						0.265
	REACTOME pathway	R-DME-1640170	Cell Cycle				1.196						0.353			0	1	1				0.451						1.962						2.346						1.00e+0						0.672
	REACTOME pathway	R-DME-69620	Cell Cycle Checkpoints				2.6067						0.0181			0	1	1				1.7406						0.788						2.053						1.00e+0						0.138
	REACTOME pathway	R-DME-69278	Cell Cycle, Mitotic				0.96						0.597			0	1	1				0.2235						1.833						1.76						1.00e+0						0.883
	REACTOME pathway	R-DME-212436	Generic Transcription Pathway				0.4154						0.993			0	1	1				0.0027						3.529						1.466						1.00e+0						1.00e+0
	REACTOME pathway	R-DME-3700989	Transcriptional Regulation by TP53				1.1192						0.463			0	1	1				0.3341						1.31						1.466						1.00e+0						0.784
	REACTOME pathway	R-DME-5688426	Deubiquitination				1.1011						0.477			0	1	1				0.321						1.332						1.466						1.00e+0						0.793
	REACTOME pathway	R-DME-69481	G2/M Checkpoints				4.8764						0.00341			0	1	1				2.4668						0.301						1.466						1.00e+0						0.0479
	REACTOME pathway	R-DME-73857	RNA Polymerase II Transcription				0.3477						0.998			0	1	1				0.0005						4.217						1.466						1.00e+0						1.00e+0
	REACTOME pathway	R-DME-74160	Gene expression (Transcription)				0.3052						0.999			0	1	1				0.0001						4.804						1.466						1.00e+0						1.00e+0
	REACTOME pathway	R-DME-174143	APC/C-mediated degradation of cell cycle proteins				2.074						0.127			0	1	1				0.8949						0.566						1.173						1.00e+0						0.39
	REACTOME pathway	R-DME-176409	APC/C:Cdc20 mediated degradation of mitotic proteins				2.4095						0.0844			0	1	1				1.0736						0.487						1.173						1.00e+0						0.329
	REACTOME pathway	R-DME-176814	Activation of APC/C and APC/C:Cdc20 mediated degradation of mitotic proteins				2.3746						0.0879			0	1	1				1.0556						0.494						1.173						1.00e+0						0.333
	REACTOME pathway	R-DME-2559583	Cellular Senescence				3.0915						0.04			0	1	1				1.397						0.379						1.173						1.00e+0						0.221
	REACTOME pathway	R-DME-453276	Regulation of mitotic cell cycle				2.074						0.127			0	1	1				0.8949						0.566						1.173						1.00e+0						0.39
	REACTOME pathway	R-DME-5689880	Ub-specific processing proteases				1.1222						0.479			0	1	1				0.3194						1.045						1.173						1.00e+0						0.793
	REACTOME pathway	R-DME-69242	S Phase				1.2701						0.386			0	1	1				0.4126						0.924						1.173						1.00e+0						0.705
	REACTOME pathway	R-DME-8853383	Lysosomal oligosaccharide catabolism				23.4068						1.15e-05			0	1	1				4.9383						0.05						1.173						0.00624						0.000416
	REACTOME pathway	R-DME-163685	Integration of energy metabolism				2.3186						0.139			0	1	1				0.8566						0.379						0.88						1.00e+0						0.405
	REACTOME pathway	R-DME-176187	Activation of ATR in response to replication stress				3.6143						0.0494			0	1	1				1.3059						0.243						0.88						1.00e+0						0.252
	REACTOME pathway	R-DME-176408	Regulation of APC/C activators between G1/S and early anaphase				3.8402						0.0424			0	1	1				1.3721						0.229						0.88						1.00e+0						0.23
	REACTOME pathway	R-DME-179419	APC:Cdc20 mediated degradation of cell cycle proteins prior to satisfation of the cell cycle checkpoint				1.8341						0.224			0	1	1				0.6489						0.48						0.88						1.00e+0						0.524
	REACTOME pathway	R-DME-196741	Cobalamin (Cbl, vitamin B12) transport and metabolism				9.4527						0.00343			0	1	1				2.4636						0.093						0.88						1.00e+0						0.0479
	REACTOME pathway	R-DME-453274	Mitotic G2-G2/M phases				1.4805						0.33			0	1	1				0.4808						0.594						0.88						1.00e+0						0.651
	REACTOME pathway	R-DME-453279	Mitotic G1 phase and G1/S transition				1.1071						0.511			0	1	1				0.2911						0.795						0.88						1.00e+0						0.816
	REACTOME pathway	R-DME-6791312	TP53 Regulates Transcription of Cell Cycle Genes				12.2886						0.00152			0	1	1				2.8172						0.072						0.88						0.825						0.0266
	REACTOME pathway	R-DME-69052	Switching of origins to a post-replicative state				1.4805						0.33			0	1	1				0.4808						0.594						0.88						1.00e+0						0.651
	REACTOME pathway	R-DME-69206	G1/S Transition				1.3073						0.403			0	1	1				0.3938						0.673						0.88						1.00e+0						0.719
	REACTOME pathway	R-DME-69239	Synthesis of DNA				1.1378						0.493			0	1	1				0.3069						0.773						0.88						1.00e+0						0.8
	REACTOME pathway	R-DME-69273	Cyclin A/B1/B2 associated events during G2/M transition				6.827						0.00896			0	1	1				2.0475						0.129						0.88						1.00e+0						0.0805
	REACTOME pathway	R-DME-69275	G2/M Transition				1.5171						0.317			0	1	1				0.4988						0.58						0.88						1.00e+0						0.641
	REACTOME pathway	R-DME-69306	DNA Replication				1.0875						0.523			0	1	1				0.281						0.809						0.88						1.00e+0						0.827
	REACTOME pathway	R-DME-69473	G2/M DNA damage checkpoint				10.2405						0.00269			0	1	1				2.5697						0.086						0.88						1.00e+0						0.0429
	REACTOME pathway	R-DME-69615	G1/S DNA Damage Checkpoints				2.2343						0.15			0	1	1				0.8222						0.394						0.88						1.00e+0						0.43
	REACTOME pathway	R-DME-8979227	Triglyceride metabolism				9.4527						0.00343			0	1	1				2.4636						0.093						0.88						1.00e+0						0.0479
	REACTOME pathway	R-DME-927802	Nonsense-Mediated Decay (NMD)				1.2413						0.436			0	1	1				0.3601						0.709						0.88						1.00e+0						0.76
	REACTOME pathway	R-DME-9758890	Transport of RCbl within the body				12.2886						0.00152			0	1	1				2.8172						0.072						0.88						0.825						0.0266
	REACTOME pathway	R-DME-975957	Nonsense Mediated Decay (NMD) enhanced by the Exon Junction Complex (EJC)				1.2413						0.436			0	1	1				0.3601						0.709						0.88						1.00e+0						0.76
	REACTOME pathway	R-DME-112316	Neuronal System				0.3793						0.97			0	1	1				0.0132						1.546						0.587						1.00e+0						1.00e+0
	REACTOME pathway	R-DME-1236973	Cross-presentation of particulate exogenous antigens (phagosomes)				4.819						0.0635			0	1	1				1.1972						0.122						0.587						1.00e+0						0.293
	REACTOME pathway	R-DME-1236975	Antigen processing-Cross presentation				1.4125						0.415			0	1	1				0.3812						0.415						0.587						1.00e+0						0.736
	REACTOME pathway	R-DME-1482883	Acyl chain remodeling of DAG and TAG				13.654						0.00835			0	1	1				2.0782						0.043						0.587						1.00e+0						0.0794
	REACTOME pathway	R-DME-159418	Recycling of bile acids and salts				8.1924						0.0234			0	1	1				1.6291						0.072						0.587						1.00e+0						0.155
	REACTOME pathway	R-DME-163560	Triglyceride catabolism				20.4809						0.00345			0	1	1				2.462						0.029						0.587						1.00e+0						0.0479
	REACTOME pathway	R-DME-174048	APC/C:Cdc20 mediated degradation of Cyclin B				3.9011						0.092			0	1	1				1.0359						0.15						0.587						1.00e+0						0.333
	REACTOME pathway	R-DME-174184	Cdc20:Phospho-APC/C mediated degradation of Cyclin A				1.2413						0.481			0	1	1				0.3173						0.473						0.587						1.00e+0						0.793
	REACTOME pathway	R-DME-174824	Plasma lipoprotein assembly, remodeling, and clearance				1.8205						0.3			0	1	1				0.5215						0.322						0.587						1.00e+0						0.62
	REACTOME pathway	R-DME-176412	Phosphorylation of the APC/C				4.819						0.0635			0	1	1				1.1972						0.122						0.587						1.00e+0						0.293
	REACTOME pathway	R-DME-179409	APC-Cdc20 mediated degradation of Nek2A				3.4135						0.115			0	1	1				0.9376						0.172						0.587						1.00e+0						0.364
	REACTOME pathway	R-DME-189085	Digestion of dietary carbohydrate				6.3018						0.0388			0	1	1				1.4111						0.093						0.587						1.00e+0						0.216
	REACTOME pathway	R-DME-189445	Metabolism of porphyrins				4.819						0.0635			0	1	1				1.1972						0.122						0.587						1.00e+0						0.293
	REACTOME pathway	R-DME-189483	Heme degradation				13.654						0.00835			0	1	1				2.0782						0.043						0.587						1.00e+0						0.0794
	REACTOME pathway	R-DME-194315	Signaling by Rho GTPases				0.3371						0.983			0	1	1				0.0074						1.74						0.587						1.00e+0						1.00e+0
	REACTOME pathway	R-DME-2187335	The retinoid cycle in cones (daylight vision)				7.4476						0.0282			0	1	1				1.5489						0.079						0.587						1.00e+0						0.168
	REACTOME pathway	R-DME-2408522	Selenoamino acid metabolism				20.4809						0.00345			0	1	1				2.462						0.029						0.587						1.00e+0						0.0479
	REACTOME pathway	R-DME-2559582	Senescence-Associated Secretory Phenotype (SASP)				3.1509						0.131			0	1	1				0.8801						0.186						0.587						1.00e+0						0.399
	REACTOME pathway	R-DME-2559586	DNA Damage/Telomere Stress Induced Senescence				8.1924						0.0234			0	1	1				1.6291						0.072						0.587						1.00e+0						0.155
	REACTOME pathway	R-DME-352230	Amino acid transport across the plasma membrane				2.4825						0.192			0	1	1				0.7161						0.236						0.587						1.00e+0						0.482
	REACTOME pathway	R-DME-389887	Beta-oxidation of pristanoyl-CoA				8.1924						0.0234			0	1	1				1.6291						0.072						0.587						1.00e+0						0.155
	REACTOME pathway	R-DME-390918	Peroxisomal lipid metabolism				3.9011						0.092			0	1	1				1.0359						0.15						0.587						1.00e+0						0.333
	REACTOME pathway	R-DME-400451	Free fatty acids regulate insulin secretion				4.819						0.0635			0	1	1				1.1972						0.122						0.587						1.00e+0						0.293
	REACTOME pathway	R-DME-422356	Regulation of insulin secretion				1.9052						0.282			0	1	1				0.5486						0.308						0.587						1.00e+0						0.601
	REACTOME pathway	R-DME-425366	Transport of bile salts and organic acids, metal ions and amine compounds				1.1873						0.505			0	1	1				0.2966						0.494						0.587						1.00e+0						0.81
	REACTOME pathway	R-DME-425393	Transport of inorganic cations/anions and amino acids/oligopeptides				1.024						0.585			0	1	1				0.2327						0.573						0.587						1.00e+0						0.883
	REACTOME pathway	R-DME-434313	Intracellular metabolism of fatty acids regulates insulin secretion				5.4616						0.0506			0	1	1				1.2958						0.107						0.587						1.00e+0						0.253
	REACTOME pathway	R-DME-5252538	Drosophila signaling pathways				0.4452						0.941			0	1	1				0.0261						1.317						0.587						1.00e+0						1.00e+0
	REACTOME pathway	R-DME-5633007	Regulation of TP53 Activity				1.1378						0.527			0	1	1				0.2775						0.515						0.587						1.00e+0						0.831
	REACTOME pathway	R-DME-5689896	Ovarian tumor domain proteases				4.3118						0.0773			0	1	1				1.1115						0.136						0.587						1.00e+0						0.305
	REACTOME pathway	R-DME-5693532	DNA Double-Strand Break Repair				4.5513						0.0703			0	1	1				1.1529						0.129						0.587						1.00e+0						0.293
	REACTOME pathway	R-DME-6804114	TP53 Regulates Transcription of Genes Involved in G2 Cell Cycle Arrest				13.654						0.00835			0	1	1				2.0782						0.043						0.587						1.00e+0						0.0794
	REACTOME pathway	R-DME-6804756	Regulation of TP53 Activity through Phosphorylation				1.9981						0.264			0	1	1				0.5775						0.294						0.587						1.00e+0						0.584
	REACTOME pathway	R-DME-68867	Assembly of the pre-replicative complex				1.0503						0.571			0	1	1				0.2431						0.558						0.587						1.00e+0						0.867
	REACTOME pathway	R-DME-68886	M Phase				0.5498						0.882			0	1	1				0.0543						1.067						0.587						1.00e+0						1.00e+0
	REACTOME pathway	R-DME-68949	Orc1 removal from chromatin				1.2413						0.481			0	1	1				0.3173						0.473						0.587						1.00e+0						0.793
	REACTOME pathway	R-DME-69002	DNA Replication Pre-Initiation				0.8905						0.661			0	1	1				0.1797						0.659						0.587						1.00e+0						0.933
	REACTOME pathway	R-DME-69017	CDK-mediated phosphorylation and removal of Cdc6				1.2801						0.465			0	1	1				0.332						0.458						0.587						1.00e+0						0.786
	REACTOME pathway	R-DME-69202	Cyclin E associated events during G1/S transition				1.3214						0.449			0	1	1				0.3476						0.444						0.587						1.00e+0						0.772
	REACTOME pathway	R-DME-69563	p53-Dependent G1 DNA Damage Response				11.7034						0.0115			0	1	1				1.9391						0.05						0.587						1.00e+0						0.093
	REACTOME pathway	R-DME-69580	p53-Dependent G1/S DNA damage checkpoint				11.7034						0.0115			0	1	1				1.9391						0.05						0.587						1.00e+0						0.093
	REACTOME pathway	R-DME-69656	Cyclin A:Cdk2-associated events at S phase entry				1.3004						0.457			0	1	1				0.3397						0.451						0.587						1.00e+0						0.782
	REACTOME pathway	R-DME-73894	DNA Repair				0.6114						0.842			0	1	1				0.0743						0.959						0.587						1.00e+0						1.00e+0
	REACTOME pathway	R-DME-74752	Signaling by Insulin receptor				1.8619						0.291			0	1	1				0.5348						0.315						0.587						1.00e+0						0.607
	REACTOME pathway	R-DME-75035	Chk1/Chk2(Cds1) mediated inactivation of Cyclin B:Cdk1 complex				10.2405						0.015			0	1	1				1.8211						0.057						0.587						1.00e+0						0.116
	REACTOME pathway	R-DME-77387	Insulin receptor recycling				3.277						0.123			0	1	1				0.9081						0.179						0.587						1.00e+0						0.382
	REACTOME pathway	R-DME-8866427	VLDLR internalisation and degradation				4.5513						0.0703			0	1	1				1.1529						0.129						0.587						1.00e+0						0.293
	REACTOME pathway	R-DME-8939211	ESR-mediated signaling				1.1873						0.505			0	1	1				0.2966						0.494						0.587						1.00e+0						0.81
	REACTOME pathway	R-DME-8951664	Neddylation				0.581						0.862			0	1	1				0.0642						1.009						0.587						1.00e+0						1.00e+0
	REACTOME pathway	R-DME-8964043	Plasma lipoprotein clearance				2.5601						0.183			0	1	1				0.7367						0.229						0.587						1.00e+0						0.471
	REACTOME pathway	R-DME-9009391	Extra-nuclear estrogen signaling				3.7238						0.0996			0	1	1				1.0013						0.158						0.587						1.00e+0						0.346
	REACTOME pathway	R-DME-9707564	Cytoprotection by HMOX1				1.8205						0.3			0	1	1				0.5215						0.322						0.587						1.00e+0						0.62
	REACTOME pathway	R-DME-9716542	Signaling by Rho GTPases, Miro GTPases and RHOBTB3				0.3317						0.984			0	1	1				0.0067						1.768						0.587						1.00e+0						1.00e+0
	REACTOME pathway	R-DME-9755511	KEAP1-NFE2L2 pathway				1.2048						0.497			0	1	1				0.3034						0.487						0.587						1.00e+0						0.804
	REACTOME pathway	R-DME-917937	Iron uptake and transport					4.0069						0.089		0	1	1					1.0505						0.601						2.41						1.00e+0						0.224
	REACTOME pathway	R-DME-199977	ER to Golgi Anterograde Transport						2.4843						0.078	0	1	1						1.1074						0.931						2.312						1.00e+0						0.237
	REACTOME pathway	R-DME-446203	Asparagine N-linked glycosylation						1.6068						0.238	0	1	1						0.6222						1.439						2.312						1.00e+0						0.459
	REACTOME pathway	R-DME-948021	Transport to the Golgi and subsequent modification						2.1388						0.118	0	1	1						0.9281						1.081						2.312						1.00e+0						0.283
	REACTOME pathway	R-DME-140837	Intrinsic Pathway of Fibrin Clot Formation						8.3524						0.00538	0	1	1						2.2688						0.208						1.734						1.00e+0						0.0467
	REACTOME pathway	R-DME-140877	Formation of Fibrin Clot (Clotting Cascade)						8.3524						0.00538	0	1	1						2.2688						0.208						1.734						1.00e+0						0.0467
	REACTOME pathway	R-DME-194002	Glucocorticoid biosynthesis						7.8135						0.0065	0	1	1						2.1867						0.222						1.734						1.00e+0						0.0526
	REACTOME pathway	R-DME-204005	COPII-mediated vesicle transport						3.6152						0.0502	0	1	1						1.2986						0.48						1.734						1.00e+0						0.177
	REACTOME pathway	R-DME-381426	Regulation of Insulin-like Growth Factor (IGF) transport and uptake by Insulin-like Growth Factor Binding Proteins (IGFBPs)						2.8836						0.0861	0	1	1						1.0647						0.601						1.734						1.00e+0						0.24
	REACTOME pathway	R-DME-5694530	Cargo concentration in the ER						5.7671						0.015	0	1	1						1.8224						0.301						1.734						1.00e+0						0.0892
	REACTOME pathway	R-DME-73817	Purine ribonucleoside monophosphate biosynthesis						26.9133						0.000148	0	1	1						3.8283						0.064						1.734						0.036						0.0036
	REACTOME pathway	R-DME-8956320	Nucleotide biosynthesis						20.185						0.000378	0	1	1						3.4221						0.086						1.734						0.0919						0.0054
	REACTOME pathway	R-DME-8957275	Post-translational protein phosphorylation						2.8836						0.0861	0	1	1						1.0647						0.601						1.734						1.00e+0						0.24
	SLIM2 GO BP	GO:0016072	rRNA metabolic process		4.3787						0.0763					1	1	0		1.1174						1.131						4.545						1.00e+0						0.185
	SLIM2 GO BP	GO:0042254	ribosome biogenesis		2.9669						0.145					1	1	0		0.8363						1.711						4.545						1.00e+0						0.269
	SLIM2 GO BP	GO:0000278	mitotic cell cycle				0.7938						0.814			0	1	1				0.0893						5.019						2.933						1.00e+0						1.00e+0
	SLIM2 GO BP	GO:0007389	pattern specification process				0.5821						0.967			0	1	1				0.0142						5.749						2.346						1.00e+0						1.00e+0
	SLIM2 GO BP	GO:0008219	cell death				0.8192						0.765			0	1	1				0.1163						3.995						2.346						1.00e+0						1.00e+0
	SLIM2 GO BP	GO:0006403	RNA localization				1.478						0.196			0	1	1				0.7057						1.84						2.053						1.00e+0						0.482
	SLIM2 GO BP	GO:0035556	intracellular signal transduction				0.4537						0.995			0	1	1				0.002						6.672						2.053						1.00e+0						1.00e+0
	SLIM2 GO BP	GO:0051321	meiotic cell cycle				0.9654						0.591			0	1	1				0.2284						2.599						2.053						1.00e+0						0.883
	SLIM2 GO BP	GO:0006351	transcription, DNA-templated				0.1988						1.00e+0			0	1	1				0						14.061						1.76						1.00e+0						1.00e+0
	SLIM2 GO BP	GO:0016071	mRNA metabolic process				0.5783						0.95			0	1	1				0.0221						5.183						1.76						1.00e+0						1.00e+0
	SLIM2 GO BP	GO:0051301	cell division				0.8684						0.693			0	1	1				0.1592						2.456						1.76						1.00e+0						0.959
	SLIM2 GO BP	GO:0000226	microtubule cytoskeleton organization				0.5705						0.941			0	1	1				0.0264						3.408						1.466						1.00e+0						1.00e+0
	SLIM2 GO BP	GO:0006997	nucleus organization				2.2262						0.0744			0	1	1				1.128						0.752						1.466						1.00e+0						0.303
	SLIM2 GO BP	GO:0006260	DNA replication				1.5313						0.265			0	1	1				0.5764						1.282						1.173						1.00e+0						0.584
	SLIM2 GO BP	GO:0006401	RNA catabolic process				1.5755						0.249			0	1	1				0.6036						1.045						1.173						1.00e+0						0.562
	SLIM2 GO BP	GO:0009100	glycoprotein metabolic process				1.1146						0.484			0	1	1				0.3146						1.546						1.173						1.00e+0						0.793
	SLIM2 GO BP	GO:0048870	cell motility				0.4369						0.983			0	1	1				0.0074						3.257						1.173						1.00e+0						1.00e+0
	SLIM2 GO BP	GO:0006281	DNA repair				0.6468						0.846			0	1	1				0.0723						2.019						0.88						1.00e+0						1.00e+0
	SLIM2 GO BP	GO:0006310	DNA recombination				1.0594						0.541			0	1	1				0.2665						1.074						0.88						1.00e+0						0.845
	SLIM2 GO BP	GO:0006914	autophagy				0.6715						0.828			0	1	1				0.0819						1.647						0.88						1.00e+0						1.00e+0
	SLIM2 GO BP	GO:0016458	gene silencing				0.5078						0.937			0	1	1				0.028						2.169						0.88						1.00e+0						1.00e+0
	SLIM2 GO BP	GO:0050808	synapse organization				0.4138						0.977			0	1	1				0.0098						2.556						0.88						1.00e+0						1.00e+0
	SLIM2 GO BP	GO:0050890	cognition				0.7145						0.795			0	1	1				0.0996						1.539						0.88						1.00e+0						1.00e+0
	SLIM2 GO BP	GO:0061024	membrane organization				0.5343						0.922			0	1	1				0.0349						2.09						0.88						1.00e+0						1.00e+0
	SLIM2 GO BP	GO:0006308	DNA catabolic process				3.0342						0.14			0	1	1				0.8534						0.215						0.587						1.00e+0						0.406
	SLIM2 GO BP	GO:0010256	endomembrane system organization				0.4551						0.936			0	1	1				0.0283						1.453						0.587						1.00e+0						1.00e+0
	SLIM2 GO BP	GO:0016049	cell growth				0.5185						0.901			0	1	1				0.045						1.267						0.587						1.00e+0						1.00e+0
	SLIM2 GO BP	GO:0070647	protein modification by small protein conjugation or removal				0.2854						0.993			0	1	1				0.0028						3.136						0.587						1.00e+0						1.00e+0
	SLIM2 GO BP	GO:0030163	protein catabolic process						0.4329						0.947	0	1	1						0.0233						4.038						1.156						1.00e+0						1.00e+0
[truncated: 17 more columns]

## Sheet: Females 1 mM
Table S14. PANGEA analysis of differentially expressed genes in female flies exposed to 1 mM sodium arsenite for 1,2,4,8,24, and 48 hrs. DEGs from each timepoint were simultaneously analyzed for enrichment using four annotation sources: (i) SLIM2 GO Biological Process, (ii) FlyBase signaling pathways (experimental evidence), (iii) KEGG Pathway (D. melanogaster), and (iv) REACTOME Pathway (D. mela…
	Gene Set	Gene Set ID	Gene Set Name	fold change group_1hr	fold change group_2hr	fold change group_4hr	fold change group_8hr	fold change group_24hr	fold change group_48hr	p value group_1hr	p value group_2hr	p value group_4hr	p value group_8hr	p value group_24hr	p value group_48hr	# of early timepoints with significant enrichment	# of timepoints with significant enrichment	# of late timepoints with significant enrichment	p value (negative_log_10) group_1hr	p value (negative_log_10) group_2hr	p value (negative_log_10) group_4hr	p value (negative_log_10) group_8hr	p value (negative_log_10) group_24hr	p value (negative_log_10) group_48hr	gene set % in set group_1hr	gene set % in set group_2hr	gene set % in set group_4hr	gene set % in set group_8hr	gene set % in set group_24hr	gene set % in set group_48hr	% genes in gene set group_1hr	% genes in gene set group_2hr	% genes in gene set group_4hr	% genes in gene set group_8hr	% genes in gene set group_24hr	% genes in gene set group_48hr	p value (Bonferroni) group_1hr	p value (Bonferroni) group_2hr	p value (Bonferroni) group_4hr	p value (Bonferroni) group_8hr	p value (Bonferroni) group_24hr	p value (Bonferroni) group_48hr	p value (Benjamini & Hochberg) group_1hr	p value (Benjamini & Hochberg) group_2hr	p value (Benjamini & Hochberg) group_4hr	p value (Benjamini & Hochberg) group_8hr	p value (Benjamini & Hochberg) group_24hr	p value (Benjamini & Hochberg) group_48hr	p value (Benjamini & Yekutieli) group_1hr
	REACTOME pathway	R-DME-425407	SLC-mediated transmembrane transport	5.8656	5.0658	2.446	0.9201	0.6191	0.381	0.000549	0.00119	0.0171	0.645	0.91	0.969	3	6	3	3.2601	2.9235	1.7652	0.19	0.0405	0.0134	1.346	1.346	1.346	1.346	1.346	1.346	7.895	6.818	3.292	1.238	0.833	0.513	0.113	0.283	1.00e+0	1.00e+0	1.00e+0	1.00e+0	0.0537	0.0218	0.203	1.00e+0	1.00e+0	0.999	0.317
	REACTOME pathway	R-DME-71291	Metabolism of amino acids and derivatives	5.5694	3.2066	3.4837	1.4196	0.9406	0.5427	0.000721	0.0363	0.000182	0.129	0.62	0.917	3	6	3	3.1418	1.4394	3.7393	0.8887	0.2071	0.0372	1.418	1.418	1.418	1.418	1.418	1.418	7.895	4.545	4.938	2.012	1.333	0.769	0.149	1.00e+0	0.0915	1.00e+0	1.00e+0	1.00e+0	0.0537	0.164	0.0061	0.589	1.00e+0	0.999	0.317
	KEGG Pathway D.mel	path:map00790	Folate biosynthesis	13.7842	15.8727	7.1852	4.3245	4.074	5.3723	0.00132	0.000113	0.000612	0.000413	0.00141	0.000783	3	6	3	2.8783	3.9468	3.2132	3.383	2.8505	3.1061	0.286	0.286	0.286	0.286	0.286	0.286	3.947	4.545	2.058	1.238	1.167	1.538	0.273	0.0269	0.307	0.276	0.819	0.341	0.0537	0.00448	0.0153	0.0106	0.0409	0.0379	0.317
	KEGG Pathway D.mel	md:M00126	Tetrahydrofolate biosynthesis, GTP => THF	24.5053	21.1636	7.6642	5.7659	3.104	4.7754	0.00293	0.0039	0.0272	0.00411	0.133	0.0642	3	6	3	2.5331	2.4082	1.5644	2.3859	0.8733	1.1921	0.107	0.107	0.107	0.107	0.107	0.107	2.632	2.273	0.823	0.619	0.333	0.513	0.606	0.929	1.00e+0	1.00e+0	1.00e+0	1.00e+0	0.0686	0.0464	0.251	0.0597	0.726	0.56	0.405
	KEGG Pathway D.mel	path:map00730	Thiamine metabolism	17.5038	15.1169	5.4744	4.1185	3.3257	3.411	0.00573	0.00762	0.0509	0.0144	0.059	0.115	3	6	3	2.2412	2.1178	1.2928	1.8395	1.229	0.938	0.15	0.15	0.15	0.15	0.15	0.15	2.632	2.273	0.823	0.619	0.5	0.513	1.00e+0	1.00e+0	1.00e+0	1.00e+0	1.00e+0	1.00e+0	0.0909	0.0756	0.31	0.155	0.496	0.656	0.537
	KEGG Pathway D.mel	path:map01100	Metabolic pathways	2.0722	2.3403	1.9942	1.5753	1.373	1.1804	0.00885	0.000756	1.88e-05	1.72e-05	0.00441	0.16	3	6	3	2.0528	3.1209	4.725	4.7629	2.3555	0.7941	8.255	8.255	8.255	8.255	8.255	8.255	17.105	19.318	16.461	13.003	11.333	9.744	1.00e+0	0.18	0.00945	0.0115	1.00e+0	1.00e+0	0.0909	0.0163	0.00111	0.000768	0.0776	0.68	0.537
	REACTOME pathway	R-DME-9748784	Drug ADME	4.6825	4.044	1.8306	1.6527	1.9276	1.1406	0.0105	0.0172	0.138	0.0603	0.0178	0.447	3	6	3	1.9773	1.7625	0.857	1.2191	1.7491	0.3496	1.124	1.124	1.124	1.124	1.124	1.124	5.263	4.545	2.058	1.858	2.167	1.282	1.00e+0	1.00e+0	1.00e+0	1.00e+0	1.00e+0	1.00e+0	0.0909	0.114	0.476	0.401	0.215	0.94	0.537
	REACTOME pathway	R-DME-382551	Transport of small molecules	2.8653	2.8281	1.5363	0.7705	0.6222	0.3191	0.0109	0.00729	0.0934	0.888	0.974	0.998	3	6	3	1.9592	2.1372	1.0296	0.0511	0.0114	0.0005	3.214	3.214	3.214	3.214	3.214	3.214	9.211	9.091	4.938	2.477	2	1.026	1.00e+0	1.00e+0	1.00e+0	1.00e+0	1.00e+0	1.00e+0	0.0909	0.0754	0.404	1.00e+0	1.00e+0	0.999	0.537
	REACTOME pathway	R-DME-1430728	Metabolism	1.952	2.0749	2.2072	1.6075	1.2553	1.0241	0.0141	0.00378	1.66e-07	3.2e-06	0.0311	0.467	3	6	3	1.8485	2.4223	6.7776	5.4936	1.5062	0.3306	8.763	8.763	8.763	8.763	8.763	8.763	17.105	18.182	19.342	14.087	11	8.974	1.00e+0	0.9	8.37e-05	0.00214	1.00e+0	1.00e+0	0.112	0.0464	4.18e-05	0.000178	0.348	0.947	0.667
	REACTOME pathway	R-DME-6811438	Intra-Golgi traffic	9.4251	8.1399	2.9478	2.2177	1.1938	1.8367	0.019	0.025	0.147	0.104	0.503	0.297	3	6	3	1.721	1.602	0.8321	0.9813	0.2976	0.5267	0.279	0.279	0.279	0.279	0.279	0.279	2.632	2.273	0.823	0.619	0.333	0.513	1.00e+0	1.00e+0	1.00e+0	1.00e+0	1.00e+0	1.00e+0	0.122	0.129	0.476	0.548	1.00e+0	0.866	0.727
	SLIM2 GO BP	GO:0006520	cellular amino acid metabolic process	3.8289	4.1335	2.0957	1.3514	0.485	0.7462	0.0206	0.00727	0.0508	0.179	0.967	0.788	3	6	3	1.6861	2.1384	1.2938	0.7465	0.0142	0.1035	2.119	2.119	2.119	2.119	2.119	2.119	5.263	5.682	2.881	1.858	0.667	1.026	1.00e+0	1.00e+0	1.00e+0	1.00e+0	1.00e+0	1.00e+0	0.127	0.0754	0.31	0.699	1.00e+0	0.999	0.754
	KEGG Pathway D.mel	path:map01240	Biosynthesis of cofactors	3.9667	4.5677	2.4812	2.3333	2.3447	1.546	0.04	0.0114	0.0346	0.00193	0.00261	0.193	3	6	3	1.3973	1.9394	1.4607	2.7139	2.5824	0.7139	0.995	0.995	0.995	0.995	0.995	0.995	3.947	4.545	2.469	2.322	2.333	1.538	1.00e+0	1.00e+0	1.00e+0	1.00e+0	1.00e+0	1.00e+0	0.18	0.0934	0.251	0.0358	0.0607	0.721	1.00e+0
	REACTOME pathway	R-DME-9757110	Prednisone ADME	5.0353	4.3487	1.5748	1.7772	2.8701	1.9625	0.0599	0.0773	0.363	0.121	0.00391	0.146	3	6	3	1.2223	1.1113	0.4394	0.917	2.407	0.8332	0.523	0.523	0.523	0.523	0.523	0.523	2.632	2.273	0.823	0.929	1.5	1.026	1.00e+0	1.00e+0	1.00e+0	1.00e+0	1.00e+0	1.00e+0	0.229	0.239	0.79	0.573	0.0752	0.668	1.00e+0
	REACTOME pathway	R-DME-917937	Iron uptake and transport	4.3759	3.7792	2.0529	1.0296	0.8314	0.8527	0.0765	0.0982	0.179	0.548	0.705	0.684	3	6	3	1.116	1.0076	0.7449	0.2609	0.1513	0.1645	0.601	0.601	0.601	0.601	0.601	0.601	2.632	2.273	1.235	0.619	0.5	0.513	1.00e+0	1.00e+0	1.00e+0	1.00e+0	1.00e+0	1.00e+0	0.262	0.272	0.525	1.00e+0	1.00e+0	0.999	1.00e+0
	KEGG Pathway D.mel	path:map00983	Drug metabolism - other enzymes	3.8289	11.5739	5.9877	3.8289	3.6375	3.3577	0.0961	2.34e-06	6.42e-06	1.67e-06	1.36e-05	0.00143	3	6	3	1.0172	5.6305	5.1924	5.7754	4.8654	2.8438	0.687	0.687	0.687	0.687	0.687	0.687	2.632	7.955	4.115	2.632	2.5	2.308	1.00e+0	0.000557	0.00322	0.00112	0.00792	0.624	0.287	0.000364	0.000537	0.000124	0.00072	0.052	1.00e+0
	REACTOME pathway	R-DME-6798695	Neutrophil degranulation	1.8233	1.5747	1.2546	1.0725	1.2471	0.9238	0.139	0.211	0.262	0.387	0.139	0.655	3	6	3	0.8559	0.6741	0.5801	0.4116	0.8549	0.1836	3.608	3.608	3.608	3.608	3.608	3.608	6.579	5.682	4.527	3.87	4.5	3.333	1.00e+0	1.00e+0	1.00e+0	1.00e+0	1.00e+0	1.00e+0	0.336	0.367	0.653	0.992	0.744	0.999	1.00e+0
	SLIM2 GO BP	GO:0006811	ion transport	1.7638	1.828	0.7723	0.4565	0.4021	0.3437	0.153	0.11	0.806	0.999	0.999	0.999	3	6	3	0.8133	0.9569	0.0934	0.0003	0.0001	0.0004	5.355	5.355	5.355	5.355	5.355	5.355	6.579	6.818	2.881	1.703	1.5	1.282	1.00e+0	1.00e+0	1.00e+0	1.00e+0	1.00e+0	1.00e+0	0.34	0.283	0.967	1.00e+0	1.00e+0	0.999	1.00e+0
	REACTOME pathway	R-DME-168249	Innate Immune System	1.6508	1.4257	1.0326	0.8416	1.0455	0.7506	0.155	0.244	0.496	0.846	0.427	0.896	3	6	3	0.8086	0.6116	0.3038	0.0725	0.3695	0.0473	4.782	4.782	4.782	4.782	4.782	4.782	7.895	6.818	4.938	4.025	5	3.59	1.00e+0	1.00e+0	1.00e+0	1.00e+0	1.00e+0	1.00e+0	0.34	0.387	0.91	1.00e+0	1.00e+0	0.999	1.00e+0
	REACTOME pathway	R-DME-196854	Metabolism of vitamins and cofactors	2.535	4.3787	3.5678	2.0877	1.7661	1.729	0.186	0.0132	0.00098	0.00729	0.0479	0.111	3	6	3	0.729	1.8775	3.0084	2.1373	1.3191	0.9518	1.038	1.038	1.038	1.038	1.038	1.038	2.632	4.545	3.704	2.167	1.833	1.795	1.00e+0	1.00e+0	0.492	1.00e+0	1.00e+0	1.00e+0	0.349	0.0956	0.0206	0.0918	0.456	0.656	1.00e+0
	KEGG Pathway D.mel	path:map04142	lysosome	2.467	4.2611	2.3147	1.306	2.1874	1.6826	0.194	0.0145	0.0459	0.252	0.00491	0.123	3	6	3	0.7111	1.8379	1.3373	0.5976	2.3089	0.9067	1.067	1.067	1.067	1.067	1.067	1.067	2.632	4.545	2.469	1.393	2.333	1.795	1.00e+0	1.00e+0	1.00e+0	1.00e+0	1.00e+0	1.00e+0	0.356	0.101	0.307	0.798	0.0792	0.656	1.00e+0
	REACTOME pathway	R-DME-6811442	Intra-Golgi and retrograde Golgi-to-ER traffic	2.4343	2.1023	0.7613	0.716	0.4625	0.4744	0.198	0.246	0.742	0.833	0.96	0.926	3	6	3	0.7024	0.6088	0.1295	0.0791	0.0176	0.033	1.081	1.081	1.081	1.081	1.081	1.081	2.632	2.273	0.823	0.774	0.5	0.513	1.00e+0	1.00e+0	1.00e+0	1.00e+0	1.00e+0	1.00e+0	0.36	0.387	0.947	1.00e+0	1.00e+0	0.999	1.00e+0
	REACTOME pathway	R-DME-597592	Post-translational protein modification	1.5106	0.4349	0.6299	0.3851	0.2551	0.3925	0.205	0.948	0.943	0.999	0.999	0.999	3	6	3	0.6869	0.023	0.0254	0	0	0.0002	5.226	5.226	5.226	5.226	5.226	5.226	7.895	2.273	3.292	2.012	1.333	2.051	1.00e+0	1.00e+0	1.00e+0	1.00e+0	1.00e+0	1.00e+0	0.364	0.994	0.999	1.00e+0	1.00e+0	0.999	1.00e+0
	REACTOME pathway	R-DME-556833	Metabolism of lipids	1.6051	1.0397	2.3846	1.8884	1.1691	1.0948	0.238	0.554	0.000421	8.43e-05	0.247	0.402	3	6	3	0.6224	0.2559	3.3752	4.0738	0.6058	0.3949	3.279	3.279	3.279	3.279	3.279	3.279	5.263	3.409	7.819	6.192	3.833	3.59	1.00e+0	1.00e+0	0.211	0.0563	1.00e+0	1.00e+0	0.391	0.706	0.0123	0.00281	0.883	0.903	1.00e+0
	REACTOME pathway	R-DME-392499	Metabolism of proteins	1.2776	0.4729	0.5137	0.3436	0.3468	0.3201	0.307	0.957	0.992	1.00e+0	0.999	0.999	3	6	3	0.5125	0.0188	0.0031	0	0	0	7.209	7.209	7.209	7.209	7.209	7.209	9.211	3.409	3.704	2.477	2.5	2.308	1.00e+0	1.00e+0	1.00e+0	1.00e+0	1.00e+0	1.00e+0	0.457	0.995	0.999	1.00e+0	1.00e+0	0.999	1.00e+0
	REACTOME pathway	R-DME-983169	Class I MHC mediated antigen processing & presentation	1.6265	1.4047	2.0347	1.1481	0.515	0.4754	0.348	0.417	0.0442	0.353	0.968	0.953	3	6	3	0.4572	0.3788	1.3539	0.4516	0.0139	0.0205	1.618	1.618	1.618	1.618	1.618	1.618	2.632	2.273	3.292	1.858	0.833	0.769	1.00e+0	1.00e+0	1.00e+0	1.00e+0	1.00e+0	1.00e+0	0.492	0.571	0.3	0.943	1.00e+0	0.999	1.00e+0
	REACTOME pathway	R-DME-168256	Immune System	1.2404	1.2498	0.9052	0.7783	0.8903	0.6849	0.354	0.327	0.689	0.947	0.786	0.965	3	6	3	0.4506	0.4848	0.1617	0.0232	0.1045	0.0151	6.365	6.365	6.365	6.365	6.365	6.365	7.895	7.955	5.761	4.954	5.667	4.359	1.00e+0	1.00e+0	1.00e+0	1.00e+0	1.00e+0	1.00e+0	0.492	0.483	0.928	1.00e+0	1.00e+0	0.999	1.00e+0
	REACTOME pathway	R-DME-1280218	Adaptive Immune System	1.2012	1.0374	1.5028	0.9893	0.989	0.5852	0.498	0.577	0.165	0.555	0.556	0.932	3	6	3	0.3022	0.2382	0.7817	0.2551	0.2543	0.0304	2.191	2.191	2.191	2.191	2.191	2.191	2.632	2.273	3.292	2.167	2.167	1.282	1.00e+0	1.00e+0	1.00e+0	1.00e+0	1.00e+0	1.00e+0	0.626	0.727	0.515	1.00e+0	1.00e+0	0.999	1.00e+0
	SLIM2 GO BP	GO:0006950	response to stress	1.0235	1.6416	1.4633	1.2213	1.1483	0.9688	0.532	0.0507	0.0184	0.0437	0.137	0.604	3	6	3	0.2737	1.295	1.7331	1.3593	0.8617	0.2186	12.693	12.693	12.693	12.693	12.693	12.693	9.211	14.773	13.169	10.991	10.333	8.718	1.00e+0	1.00e+0	1.00e+0	1.00e+0	1.00e+0	1.00e+0	0.651	0.191	0.206	0.335	0.739	0.999	1.00e+0
	SLIM2 GO BP	GO:0051276	chromosome organization	0.9699	0.4188	0.6067	0.3138	0.3071	0.3307	0.596	0.955	0.956	0.999	0.999	0.999	3	6	3	0.2241	0.0196	0.0192	0	0	0	7.739	7.739	7.739	7.739	7.739	7.739	5.263	2.273	3.292	1.703	1.667	1.795	1.00e+0	1.00e+0	1.00e+0	1.00e+0	1.00e+0	1.00e+0	0.698	0.995	0.999	1.00e+0	1.00e+0	0.999	1.00e+0
	REACTOME pathway	R-DME-199991	Membrane Trafficking	0.9377	0.8098	0.4399	0.5516	0.4751	0.2741	0.633	0.711	0.968	0.988	0.995	0.998	3	6	3	0.1982	0.1477	0.0138	0.0052	0.0021	0.0004	2.806	2.806	2.806	2.806	2.806	2.806	2.632	2.273	1.235	1.548	1.333	0.769	1.00e+0	1.00e+0	1.00e+0	1.00e+0	1.00e+0	1.00e+0	0.727	0.813	0.999	1.00e+0	1.00e+0	0.999	1.00e+0
	REACTOME pathway	R-DME-5653656	Vesicle-mediated transport	0.9329	0.8057	0.4377	0.5488	0.4727	0.2727	0.636	0.714	0.969	0.988	0.995	0.999	3	6	3	0.1963	0.1461	0.0134	0.0049	0.002	0.0004	2.821	2.821	2.821	2.821	2.821	2.821	2.632	2.273	1.235	1.548	1.333	0.769	1.00e+0	1.00e+0	1.00e+0	1.00e+0	1.00e+0	1.00e+0	0.727	0.813	0.999	1.00e+0	1.00e+0	0.999	1.00e+0
	SLIM2 GO BP	GO:0009605	response to external stimulus	0.8556	0.739	0.9099	0.9664	0.8887	0.867	0.704	0.816	0.693	0.622	0.81	0.804	3	6	3	0.1521	0.088	0.1589	0.2062	0.0915	0.0943	10.639	10.639	10.639	10.639	10.639	10.639	6.579	5.682	6.996	7.43	6.833	6.667	1.00e+0	1.00e+0	1.00e+0	1.00e+0	1.00e+0	1.00e+0	0.779	0.887	0.928	1.00e+0	1.00e+0	0.999	1.00e+0
	SLIM2 GO BP	GO:0060429	epithelium development	0.8454	0.292	0.5817	0.7161	0.9852	1.0544	0.714	0.993	0.984	0.989	0.566	0.403	3	6	3	0.1459	0.0029	0.0066	0.0046	0.2472	0.3943	10.345	10.345	10.345	10.345	10.345	10.345	6.579	2.273	4.527	5.573	7.667	8.205	1.00e+0	1.00e+0	1.00e+0	1.00e+0	1.00e+0	1.00e+0	0.782	0.999	0.999	1.00e+0	1.00e+0	0.903	1.00e+0
	SLIM2 GO BP	GO:0006351	transcription, DNA-templated	0.7435	0.2568	0.2325	0.3149	0.3014	0.5795	0.813	0.997	0.999	1.00e+0	1.00e+0	0.998	3	6	3	0.0894	0.0012	0	0	0	0.0008	14.061	14.061	14.061	14.061	14.061	14.061	6.579	2.273	2.058	2.786	2.667	5.128	1.00e+0	1.00e+0	1.00e+0	1.00e+0	1.00e+0	1.00e+0	0.872	0.999	0.999	1.00e+0	1.00e+0	0.999	1.00e+0
	SLIM2 GO BP	GO:0042221	response to chemical	0.7346	1.3957	1.3325	0.8469	0.8188	0.9448	0.822	0.162	0.0676	0.909	0.935	0.661	3	6	3	0.085	0.7903	1.1695	0.0414	0.0287	0.1792	12.271	12.271	12.271	12.271	12.271	12.271	6.579	12.5	11.934	7.585	7.333	8.462	1.00e+0	1.00e+0	1.00e+0	1.00e+0	1.00e+0	1.00e+0	0.872	0.329	0.356	1.00e+0	1.00e+0	0.999	1.00e+0
	SLIM2 GO BP	GO:0035556	intracellular signal transduction	0.5816	1.2558	0.4548	0.4105	0.442	0.34	0.864	0.367	0.987	0.999	0.999	0.999	3	6	3	0.0633	0.4348	0.0057	0	0.0001	0.0001	6.672	6.672	6.672	6.672	6.672	6.672	2.632	5.682	2.058	1.858	2	1.538	1.00e+0	1.00e+0	1.00e+0	1.00e+0	1.00e+0	1.00e+0	0.895	0.526	0.999	1.00e+0	1.00e+0	0.999	1.00e+0
	REACTOME pathway	R-DME-162582	Signal Transduction	0.6202	1.0713	0.388	0.2675	0.2357	0.2014	0.87	0.491	0.998	1.00e+0	1.00e+0	0.999	3	6	3	0.0604	0.3081	0.0006	0	0	0	6.365	6.365	6.365	6.365	6.365	6.365	3.947	6.818	2.469	1.703	1.5	1.282	1.00e+0	1.00e+0	1.00e+0	1.00e+0	1.00e+0	1.00e+0	0.895	0.639	0.999	1.00e+0	1.00e+0	0.999	1.00e+0
	SLIM2 GO BP	GO:0030154	cell differentiation	0.3882	0.2514	0.3945	0.5822	0.7252	0.7564	0.994	0.999	0.999	0.999	0.998	0.98	3	6	3	0.0024	0.0001	0	0	0.0008	0.0085	19.23	19.23	19.23	19.23	19.23	19.23	5.263	3.409	5.35	7.895	9.833	10.256	1.00e+0	1.00e+0	1.00e+0	1.00e+0	1.00e+0	1.00e+0	0.994	0.999	0.999	1.00e+0	1.00e+0	0.999	1.00e+0
	REACTOME pathway	R-DME-425366	Transport of bile salts and organic acids, metal ions and amine compounds	7.9908	6.9012	2.4992	0.9401	1.0122		0.00626	0.00938	0.118	0.624	0.574		3	5	2	2.2027	2.0276	0.9258	0.2043	0.2411		0.494	0.494	0.494	0.494	0.494		3.947	3.409	1.235	0.464	0.5		1.00e+0	1.00e+0	1.00e+0	1.00e+0	1.00e+0		0.0909	0.0893	0.444	1.00e+0	1.00e+0		0.537
	KEGG Pathway D.mel	path:map00260	Glycine, serine and threonine metabolism	13.614	17.6364	8.5158	4.805		2.653	0.00939	0.000633	0.00114	0.00122		0.173	3	5	2	2.0273	3.1982	2.9413	2.9102		0.7611	0.193	0.193	0.193	0.193		0.193	2.632	3.409	1.646	0.929		0.513	1.00e+0	0.15	0.574	0.821		1.00e+0	0.0909	0.015	0.0221	0.0256		0.693	0.537
	REACTOME pathway	R-DME-1474244	Extracellular matrix organization	7.3516		2.2993	0.8649	1.3968	1.4326	0.0302		0.215	0.679	0.364	0.408	2	5	3	1.5193		0.6656	0.1677	0.4387	0.3883	0.358		0.358	0.358	0.358	0.358	2.632		0.823	0.31	0.5	0.513	1.00e+0		1.00e+0	1.00e+0	1.00e+0	1.00e+0	0.162		0.601	1.00e+0	0.966	0.903	0.961
	REACTOME pathway	R-DME-9753281	Paracetamol ADME	6.1263	5.2909		2.1622	3.104	1.1938	0.0422	0.0548		0.058	0.00394	0.502	2	5	3	1.3745	1.2605		1.2363	2.4042	0.2989	0.43	0.43		0.43	0.43	0.43	2.632	2.273		0.929	1.333	0.513	1.00e+0	1.00e+0		1.00e+0	1.00e+0	1.00e+0	0.18	0.2		0.401	0.0752	0.988	1.00e+0
	SLIM2 GO BP	GO:0055086	nucleobase-containing small molecule metabolic process	2.0965		0.8742	1.2332	0.7081	0.5447	0.172		0.674	0.237	0.882	0.938	2	5	3	0.7637		0.1707	0.6249	0.0542	0.0274	2.527		2.527	2.527	2.527	2.527	3.947		1.646	2.322	1.333	1.026	1.00e+0		1.00e+0	1.00e+0	1.00e+0	1.00e+0	0.342		0.928	0.79	1.00e+0	0.999	1.00e+0
	REACTOME pathway	R-DME-109582	Hemostasis	1.8379		0.5748	0.3604	0.9312	0.5969	0.223		0.897	0.998	0.641	0.925	2	5	3	0.6504		0.0471	0.0007	0.1927	0.0338	2.148		2.148	2.148	2.148	2.148	3.947		1.235	0.774	2	1.282	1.00e+0		1.00e+0	1.00e+0	1.00e+0	1.00e+0	0.376		0.999	1.00e+0	1.00e+0	0.999	1.00e+0
	SLIM2 GO BP	GO:0019098	reproductive behavior	2.2011		0.6884	0.6474	0.8364	0.4289	0.23		0.79	0.89	0.728	0.949	2	5	3	0.6376		0.102	0.0503	0.1377	0.0224	1.475		1.475	1.475	1.475	1.475	2.632		0.823	0.774	1	0.513	1.00e+0		1.00e+0	1.00e+0	1.00e+0	1.00e+0	0.382		0.967	1.00e+0	1.00e+0	0.999	1.00e+0
	REACTOME pathway	R-DME-212436	Generic Transcription Pathway	1.4912		0.3498	0.1316	0.3305	0.2906	0.28		0.992	1.00e+0	0.999	0.999	2	5	3	0.552		0.0033	0	0	0.0002	3.529		3.529	3.529	3.529	3.529	5.263		1.235	0.464	1.167	1.026	1.00e+0		1.00e+0	1.00e+0	1.00e+0	1.00e+0	0.436		0.999	1.00e+0	1.00e+0	0.999	1.00e+0
	SLIM2 GO BP	GO:0007389	pattern specification process	1.3058		0.3063	0.5377	0.4135	0.9542	0.367		0.997	0.997	0.999	0.611	2	5	3	0.4351		0.0012	0.0012	0.0001	0.2135	5.749		5.749	5.749	5.749	5.749	5.263		1.235	2.167	1.667	3.846	1.00e+0		1.00e+0	1.00e+0	1.00e+0	1.00e+0	0.495		0.999	1.00e+0	1.00e+0	0.999	1.00e+0
	SLIM2 GO BP	GO:0042335	cuticle development	1.4703		1.6095	2.1622	0.745	0.7163	0.395		0.146	0.000241	0.847	0.831	2	5	3	0.4025		0.8341	3.6163	0.072	0.0801	1.926		1.926	1.926	1.926	1.926	2.632		2.881	3.87	1.333	1.282	1.00e+0		1.00e+0	0.161	1.00e+0	1.00e+0	0.523		0.476	0.00734	1.00e+0	0.999	1.00e+0
	REACTOME pathway	R-DME-73857	RNA Polymerase II Transcription	1.2481		0.2928	0.1101	0.2767	0.2432	0.399		0.998	1.00e+0	0.999	0.999	2	5	3	0.3984		0.0008	0	0	0	4.217		4.217	4.217	4.217	4.217	5.263		1.235	0.464	1.167	1.026	1.00e+0		1.00e+0	1.00e+0	1.00e+0	1.00e+0	0.523		0.999	1.00e+0	1.00e+0	0.999	1.00e+0
	REACTOME pathway	R-DME-74160	Gene expression (Transcription)	1.0956		0.257	0.0967	0.2429	0.2135	0.499		0.999	1.00e+0	0.999	0.999	2	5	3	0.3017		0.0002	0	0	0	4.804		4.804	4.804	4.804	4.804	5.263		1.235	0.464	1.167	1.026	1.00e+0		1.00e+0	1.00e+0	1.00e+0	1.00e+0	0.626		0.999	1.00e+0	1.00e+0	0.999	1.00e+0
	SLIM2 GO BP	GO:0006629	lipid metabolic process	1.0854		2.0367	2.0005	1.6039	1.7626	0.525		0.00342	4.47e-06	0.00401	0.00443	2	5	3	0.2792		2.4648	5.3489	2.3964	2.3527	4.947		4.947	4.947	4.947	4.947	3.947		7.407	7.276	5.833	6.41	1.00e+0		1.00e+0	0.00299	1.00e+0	1.00e+0	0.651		0.0538	0.00023	0.0752	0.129	1.00e+0
	SLIM2 GO BP	GO:0007166	cell surface receptor signaling pathway	0.535		0.1673	0.4721	0.3728	0.8341	0.893		0.999	0.999	0.999	0.807	2	5	3	0.0487		0	0.0001	0	0.0931	8.441		8.441	8.441	8.441	8.441	2.632		0.823	2.322	1.833	4.103	1.00e+0		1.00e+0	1.00e+0	1.00e+0	1.00e+0	0.911		0.999	1.00e+0	1.00e+0	0.999	1.00e+0
	SLIM2 GO BP	GO:0007399	nervous system development	0.305		0.3816	0.3768	0.3671	0.5944	0.991		0.999	1.00e+0	1.00e+0	0.997	2	5	3	0.0037		0.0001	0	0	0.0013	12.242		12.242	12.242	12.242	12.242	2.632		3.292	3.251	3.167	5.128	1.00e+0		1.00e+0	1.00e+0	1.00e+0	1.00e+0	0.994		0.999	1.00e+0	1.00e+0	0.999	1.00e+0
	KEGG Pathway D.mel	path:map00480	Glutathione metabolism		12.0552	10.1866	4.6529	4.1256	4.5336		1.01e-05	7.29e-11	8.96e-08	5.88e-06	6.63e-05	2	5	3		4.9948	10.1371	7.0473	5.2301	4.178		0.566	0.566	0.566	0.566	0.566		6.818	5.761	2.632	2.333	2.564		0.0024	3.66e-08	5.99e-05	0.00342	0.0289		0.000481	3.66e-08	1.99e-05	0.000404	0.00578
	KEGG Pathway D.mel	path:map00980	Metabolism of xenobiotics by cytochrome P450		13.8024	7.4976	5.0139	4.3861	4.1525		4.58e-06	2.87e-06	7.05e-08	6.27e-06	0.000649	2	5	3		5.3382	5.5413	7.1512	5.2026	3.1877		0.494	0.494	0.494	0.494	0.494		6.818	3.704	2.477	2.167	2.051		0.00109	0.00144	4.71e-05	0.00364	0.283		0.000364	0.00036	1.99e-05	0.000404	0.0353
	KEGG Pathway D.mel	path:map00982	Drug metabolism - cytochrome P450		14.2144	7.7214	4.8408	4.517	4.2765		3.85e-06	2.23e-06	2.96e-07	4.45e-06	0.000531	2	5	3		5.4135	5.6506	6.5278	5.3512	3.2745		0.48	0.48	0.48	0.48	0.48		6.818	3.704	2.322	2.167	2.051		0.000918	0.00112	0.000198	0.00258	0.231		0.000364	0.00036	3.3e-05	0.000369	0.0331
	KEGG Pathway D.mel	path:map04141	Protein processing in endoplasmic reticulum		4.703	2.5547	2.2423	1.8969	0.7959		0.0104	0.0306	0.00388	0.0309	0.731	2	5	3		1.9825	1.5138	2.4109	1.5098	0.1357		0.966	0.966	0.966	0.966	0.966		4.545	2.469	2.167	1.833	0.769		1.00e+0	1.00e+0	1.00e+0	1.00e+0	1.00e+0		0.0934	0.251	0.0589	0.348	0.999
	KEGG Pathway D.mel	path:map04213	Longevity regulating pathway - multiple species		11.5438	5.2256	3.1451	3.3862	1.9536		0.000392	0.00262	0.00356	0.00226	0.198	2	5	3		3.4061	2.5817	2.4478	2.6454	0.7029		0.394	0.394	0.394	0.394	0.394		4.545	2.058	1.238	1.333	0.769		0.0934	1.00e+0	1.00e+0	1.00e+0	1.00e+0		0.0103	0.0438	0.0553	0.0571	0.732
	KEGG Pathway D.mel	path:map03040	Spliceosome		3.4758	2.0979	0.947	1.0196	0.5229		0.0554	0.091	0.612	0.539	0.899	2	5	3		1.2559	1.0408	0.2129	0.268	0.0462		0.981	0.981	0.981	0.981	0.981		3.409	2.058	0.929	1	0.513		1.00e+0	1.00e+0	1.00e+0	1.00e+0	1.00e+0		0.2	0.4	1.00e+0	1.00e+0	0.999
	KEGG Pathway D.mel	path:map04144	Endocytosis		3.8095	1.8394	1.7298	1.3037	0.573		0.0443	0.173	0.0641	0.29	0.867	2	5	3		1.3533	0.7607	1.1928	0.5363	0.0615		0.895	0.895	0.895	0.895	0.895		3.409	1.646	1.548	1.167	0.513		1.00e+0	1.00e+0	1.00e+0	1.00e+0	1.00e+0		0.178	0.518	0.404	0.91	0.999
	REACTOME pathway	R-DME-2262752	Cellular responses to stress		2.355	1.8763	1.4115	1.4507	0.7439		0.0615	0.034	0.0655	0.0565	0.835	2	5	3		1.211	1.4684	1.1832	1.2478	0.0783		2.413	2.413	2.413	2.413	2.413		5.682	4.527	3.406	3.5	1.795		1.00e+0	1.00e+0	1.00e+0	1.00e+0	1.00e+0		0.215	0.251	0.405	0.482	0.999
	REACTOME pathway	R-DME-8953854	Metabolism of RNA		1.6534	1.0778	0.5406	0.485	0.2985		0.185	0.457	0.994	0.997	0.999	2	5	3		0.7321	0.3396	0.0023	0.0011	0.0003		3.436	3.436	3.436	3.436	3.436		5.682	3.704	1.858	1.667	1.026		1.00e+0	1.00e+0	1.00e+0	1.00e+0	1.00e+0		0.337	0.88	1.00e+0	1.00e+0	0.999
	REACTOME pathway	R-DME-8953897	Cellular responses to stimuli		2.355	1.8763	1.4115	1.4507	0.7439		0.0615	0.034	0.0655	0.0565	0.835	2	5	3		1.211	1.4684	1.1832	1.2478	0.0783		2.413	2.413	2.413	2.413	2.413		5.682	4.527	3.406	3.5	1.795		1.00e+0	1.00e+0	1.00e+0	1.00e+0	1.00e+0		0.215	0.251	0.405	0.482	0.999
	REACTOME pathway	R-DME-3371453	Regulation of HSF1-mediated heat shock response		11.5438	5.2256	2.3588	2.9629	1.3024		0.000392	0.00262	0.0406	0.00883	0.456	2	5	3		3.4061	2.5817	1.3909	2.054	0.3402		0.394	0.394	0.394	0.394	0.394		4.545	2.058	0.929	1.167	0.513		0.0934	1.00e+0	1.00e+0	1.00e+0	1.00e+0		0.0103	0.0438	0.315	0.122	0.945
	REACTOME pathway	R-DME-3371556	Cellular response to heat stress		8.0368	5.0933	3.2844	3.5362	1.8134		0.00154	0.000442	0.000257	0.000129	0.179	2	5	3		2.8119	3.3545	3.5889	3.8867	0.747		0.566	0.566	0.566	0.566	0.566		4.545	2.881	1.858	2	1.026		0.367	0.221	0.172	0.0754	1.00e+0		0.0244	0.0123	0.00748	0.00628	0.693
	REACTOME pathway	R-DME-3371497	HSP90 chaperone cycle for steroid hormone receptors (SHR) in the presence of ligand		10.1315	4.892	2.7603	2.9719	1.5241		0.0032	0.00887	0.0204	0.0147	0.379	2	5	3		2.4938	2.0519	1.689	1.832	0.4211		0.336	0.336	0.336	0.336	0.336		3.409	1.646	0.929	1	0.513		0.763	1.00e+0	1.00e+0	1.00e+0	1.00e+0		0.0449	0.116	0.179	0.194	0.886
	REACTOME pathway	R-DME-3371571	HSF1-dependent transactivation		15.8727	11.4963	7.9282	8.536	4.7754		0.000867	1.09e-05	4.64e-08	2.17e-08	0.00923	2	5	3		3.0618	4.9624	7.3327	7.6626	2.0345		0.215	0.215	0.215	0.215	0.215		3.409	2.469	1.703	1.833	1.026		0.206	0.00547	3.1e-05	1.26e-05	1.00e+0		0.0172	0.000781	1.99e-05	1.26e-05	0.161
	REACTOME pathway	R-DME-450408	AUF1 (hnRNP D0) binds and destabilizes mRNA		8.0709	4.8713	2.5654	2.762	1.2141		0.00609	0.00356	0.0185	0.0128	0.493	2	5	3		2.2153	2.4479	1.7314	1.8919	0.3067		0.422	0.422	0.422	0.422	0.422		3.409	2.058	1.084	1.167	0.513		1.00e+0	1.00e+0	1.00e+0	1.00e+0	1.00e+0		0.069	0.0542	0.177	0.173	0.987
	REACTOME pathway	R-DME-450531	Regulation of mRNA stability by proteins that bind AU-rich elements		5.4734	3.3035	1.7397	1.8731	0.8233		0.0175	0.0178	0.107	0.0799	0.703	2	5	3		1.7566	1.7491	0.9685	1.097	0.153		0.623	0.623	0.623	0.623	0.623		3.409	2.058	1.084	1.167	0.513		1.00e+0	1.00e+0	1.00e+0	1.00e+0	1.00e+0		0.114	0.203	0.548	0.588	0.999
	REACTOME pathway	R-DME-71387	Metabolism of carbohydrates		3.0721	1.8542	1.674	1.2015	1.8485		0.0744	0.133	0.0558	0.349	0.0691	2	5	3		1.1283	0.8736	1.2531	0.4572	1.1601		1.11	1.11	1.11	1.11	1.11		3.409	2.058	1.858	1.333	2.051		1.00e+0	1.00e+0	1.00e+0	1.00e+0	1.00e+0		0.233	0.469	0.396	0.948	0.591
	REACTOME pathway	R-DME-196849	Metabolism of water-soluble vitamins and cofactors		3.4135	3.0904	1.6275	1.2516	1.1553		0.116	0.023	0.138	0.37	0.483	2	5	3		0.9341	1.637	0.8576	0.4317	0.3158		0.666	0.666	0.666	0.666	0.666		2.273	2.058	1.084	0.833	0.769		1.00e+0	1.00e+0	1.00e+0	1.00e+0	1.00e+0		0.288	0.236	0.614	0.967	0.975
	REACTOME pathway	R-DME-211859	Biological oxidations		2.9124	5.2735	3.769	2.5629	2.6287		0.15	1.99e-05	5.33e-07	0.00247	0.0112	2	5	3		0.8227	4.7007	6.2726	2.6067	1.9473		0.78	0.78	0.78	0.78	0.78		2.273	4.115	2.941	2	2.051		1.00e+0	0.01	0.000356	1.00e+0	1.00e+0		0.318	0.00111	5.09e-05	0.0598	0.174
	REACTOME pathway	R-DME-5362517	Signaling by Retinoic Acid		8.8182	3.1934	1.8019	2.5867	3.9795		0.0215	0.129	0.231	0.0671	0.0174	2	5	3		1.6672	0.8882	0.6359	1.1731	1.7589		0.258	0.258	0.258	0.258	0.258		2.273	0.823	0.464	0.667	1.026		1.00e+0	1.00e+0	1.00e+0	1.00e+0	1.00e+0		0.121	0.463	0.78	0.541	0.237
	REACTOME pathway	R-DME-6806667	Metabolism of fat-soluble vitamins		8.1399	5.8955	3.8809	3.5815	3.6734		0.025	0.00455	0.00184	0.00596	0.0227	2	5	3		1.602	2.3412	2.733	2.2243	1.6421		0.279	0.279	0.279	0.279	0.279		2.273	1.646	1.084	1	1.026		1.00e+0	1.00e+0	1.00e+0	1.00e+0	1.00e+0		0.129	0.0673	0.0352	0.0845	0.301
	REACTOME pathway	R-DME-9006931	Signaling by Nuclear Receptors		2.886	1.0451	0.9828	1.0582	1.3024		0.152	0.573	0.579	0.513	0.368	2	5	3		0.8164	0.2415	0.2367	0.2895	0.433		0.788	0.788	0.788	0.788	0.788		2.273	0.823	0.774	0.833	1.026		1.00e+0	1.00e+0	1.00e+0	1.00e+0	1.00e+0		0.318	0.928	1.00e+0	1.00e+0	0.886
	REACTOME pathway	R-DME-983168	Antigen processing: Ubiquitination & Proteasome degradation		1.5952	2.022	1.0865	0.351	0.36		0.357	0.0593	0.44	0.992	0.976	2	5	3		0.4466	1.2264	0.3564	0.0033	0.0102		1.425	1.425	1.425	1.425	1.425		2.273	2.881	1.548	0.5	0.513		1.00e+0	1.00e+0	1.00e+0	1.00e+0	1.00e+0		0.518	0.346	1.00e+0	1.00e+0	0.999
	SLIM2 GO BP	GO:0006790	sulfur compound metabolic process		4.9294	4.2843	3.0889	2.6027	3.3368		0.00347	2.47e-05	1.38e-06	0.000192	4.52e-05	2	5	3		2.4595	4.6066	5.8572	3.7161	4.3445		1.589	1.589	1.589	1.589	1.589		5.682	4.938	3.56	3	3.846		0.826	0.0124	0.000928	0.111	0.0197		0.0458	0.00124	0.000116	0.00859	0.00493
	SLIM2 GO BP	GO:0051186	cofactor metabolic process		3.6573	3.4436	2.8896	2.7893	2.8058		0.0119	0.00011	2.57e-07	2.18e-06	0.000127	2	5	3		1.9228	3.9556	6.5899	5.6606	3.894		2.176	2.176	2.176	2.176	2.176		5.682	5.35	4.489	4.333	4.359		1.00e+0	0.0556	0.000171	0.00126	0.0556		0.0934	0.00427	3.3e-05	0.000326	0.00927
	SLIM2 GO BP	GO:0016192	vesicle-mediated transport		1.2257	0.5548	0.6679	0.6741	0.484		0.412	0.949	0.97	0.962	0.991	2	5	3		0.3842	0.0223	0.0131	0.0164	0.0039		6.135	6.135	6.135	6.135	6.135		4.545	2.058	2.477	2.5	1.795		1.00e+0	1.00e+0	1.00e+0	1.00e+0	1.00e+0		0.567	0.999	1.00e+0	1.00e+0	0.999
	SLIM2 GO BP	GO:0005975	carbohydrate metabolic process		1.8037	1.9596	1.8838	0.7936	1.221		0.231	0.0416	0.0027	0.805	0.318	2	5	3		0.6346	1.3804	2.5686	0.0941	0.4971		2.284	2.284	2.284	2.284	2.284		3.409	3.704	3.56	1.5	2.308		1.00e+0	1.00e+0	1.00e+0	1.00e+0	1.00e+0		0.385	0.29	0.0462	1.00e+0	0.884
	SLIM2 GO BP	GO:0006457	protein folding		3.9031	4.2404	3.0129	3.4348	1.7614		0.0417	0.000278	4.5e-05	4.43e-06	0.126	2	5	3		1.3794	3.5551	4.3461	5.3526	0.898		1.167	1.167	1.167	1.167	1.167		3.409	3.704	2.632	3	1.538		1.00e+0	0.139	0.0301	0.00257	1.00e+0		0.177	0.00873	0.00177	0.000369	0.656
	SLIM2 GO BP	GO:0009100	glycoprotein metabolic process		3.2393	1.1731	0.7355	0.6335	0.4873		0.0656	0.472	0.815	0.881	0.919	2	5	3		1.1826	0.3253	0.0884	0.0548	0.0363		1.546	1.546	1.546	1.546	1.546		3.409	1.235	0.774	0.667	0.513		1.00e+0	1.00e+0	1.00e+0	1.00e+0	1.00e+0		0.225	0.892	1.00e+0	1.00e+0	0.999
	SLIM2 GO BP	GO:0007005	mitochondrion organization		1.443	0.7838	0.688	0.8465	0.4884		0.404	0.74	0.888	0.733	0.947	2	5	3		0.3928	0.1306	0.0515	0.1344	0.0233		2.098	2.098	2.098	2.098	2.098		2.273	1.235	1.084	1.333	0.769		1.00e+0	1.00e+0	1.00e+0	1.00e+0	1.00e+0		0.56	0.947	1.00e+0	1.00e+0	0.999
	SLIM2 GO BP	GO:0030163	protein catabolic process		0.8511	0.6164	0.8695	0.8114	0.5761		0.685	0.892	0.748	0.817	0.951	2	5	3		0.164	0.0493	0.1261	0.0874	0.0216		4.038	4.038	4.038	4.038	4.038		2.273	1.646	2.322	2.167	1.538		1.00e+0	1.00e+0	1.00e+0	1.00e+0	1.00e+0		0.796	0.999	1.00e+0	1.00e+0	0.999
	SLIM2 GO BP	GO:0048878	chemical homeostasis		1.1714	2.3332	1.516	1.3745	1.4538		0.511	0.00796	0.047	0.123	0.138	2	5	3		0.2909	2.099	1.3273	0.9075	0.8589		2.298	2.298	2.298	2.298	2.298		2.273	4.527	2.941	2.667	2.821		1.00e+0	1.00e+0	1.00e+0	1.00e+0	1.00e+0		0.654	0.108	0.345	0.704	0.668
	REACTOME pathway	R-DME-1660662	Glycosphingolipid metabolism	6.6833	5.7719		1.9657	2.1164		0.036	0.0469		0.109	0.0864		2	4	2	1.4432	1.328		0.9604	1.0635		0.394	0.394		0.394	0.394		2.632	2.273		0.774	0.833		1.00e+0	1.00e+0		1.00e+0	1.00e+0		0.172	0.186		0.55	0.597		1.00e+0
	KEGG Pathway D.mel	path:map04080	Neuroactive ligand-receptor interaction	5.6551			2.6612	1.0745	1.653	0.0487			0.00988	0.533	0.272	1	4	3	1.3119			2.0049	0.2731	0.5646	0.465			0.465	0.465	0.465	2.632			1.238	0.5	0.769	1.00e+0			1.00e+0	1.00e+0	1.00e+0	0.197			0.122	1.00e+0	0.848	1.00e+0
	REACTOME pathway	R-DME-428157	Sphingolipid metabolism	4.3759	3.7792		1.287	1.3857		0.0765	0.0982		0.348	0.293		2	4	2	1.116	1.0076		0.4584	0.5329		0.601	0.601		0.601	0.601		2.632	2.273		0.774	0.833		1.00e+0	1.00e+0		1.00e+0	1.00e+0		0.262	0.272		0.941	0.91		1.00e+0
	KEGG Pathway D.mel	path:map01200	Carbon metabolism	3.0378	2.6236	1.9002	0.8935			0.14	0.177	0.16	0.664			3	4	1	0.8519	0.7518	0.7957	0.1778			0.866	0.866	0.866	0.866			2.632	2.273	1.646	0.774			1.00e+0	1.00e+0	1.00e+0	1.00e+0			0.336	0.337	0.505	1.00e+0			1.00e+0
	KEGG Pathway D.mel	path:map00511	Other glycan degradation		21.6446	10.4512	3.9313	2.1164			0.000341	0.00051	0.017	0.243		2	4	2		3.467	3.2918	1.7681	0.6135			0.158	0.158	0.158	0.158			3.409	1.646	0.619	0.333			0.0812	0.256	1.00e+0	1.00e+0			0.0103	0.0134	0.167	0.878
	KEGG Pathway D.mel	md:M00014	Glucuronate pathway (uronate pathway)		8.3541		2.845	2.4505	2.8275		0.0238		0.0296	0.0787	0.0889	1	4	3		1.6231		1.5286	1.1037	1.0507		0.272		0.272	0.272	0.272		2.273		0.774	0.667	0.769		1.00e+0		1.00e+0	1.00e+0	1.00e+0		0.129		0.241	0.588	0.646
	KEGG Pathway D.mel	path:map00040	Pentose and glucuronate interconversions		6.2246		2.5438	2.7388	3.5113		0.0409		0.0294	0.0214	0.0135	1	4	3		1.3873		1.5312	1.6696	1.8677		0.365		0.365	0.365	0.365		2.273		0.929	1	1.282		1.00e+0		1.00e+0	1.00e+0	1.00e+0		0.177		0.241	0.253	0.19
	KEGG Pathway D.mel	path:map00860	Porphyrin metabolism		6.9012		2.3502	3.5426	1.5572		0.0339		0.06	0.00324	0.369	1	4	3		1.4691		1.2215	2.4889	0.4327		0.329		0.329	0.329	0.329		2.273		0.774	1.167	0.513		1.00e+0		1.00e+0	1.00e+0	1.00e+0		0.161		0.401	0.0698	0.886
	KEGG Pathway D.mel	path:map01230	Biosynthesis of amino acids		4.6684	3.3813	0.9539	0.6847			0.0684	0.0305	0.614	0.796		2	4	2		1.1648	1.5143	0.2112	0.0991			0.487	0.487	0.487	0.487			2.273	1.646	0.464	0.333			1.00e+0	1.00e+0	1.00e+0	1.00e+0			0.226	0.251	1.00e+0	1.00e+0
	KEGG Pathway D.mel	path:map00981	Insect hormone biosynthesis			12.7737	7.2074	1.7244	2.653			5.67e-06	2.02e-06	0.324	0.173	1	4	3			5.2457	5.6932	0.4894	0.7611			0.193	0.193	0.193	0.193			2.469	1.393	0.333	0.513			0.00285	0.00135	1.00e+0	1.00e+0			0.000537	0.000135	0.925	0.693
	KEGG Pathway D.mel	path:map00270	Cysteine and methionine metabolism			4.7901	1.8019	1.94	2.9846			0.0243	0.231	0.2	0.0783	1	4	3			1.6136	0.6359	0.6987	1.1058			0.258	0.258	0.258	0.258			1.235	0.464	0.5	0.769			1.00e+0	1.00e+0	1.00e+0	1.00e+0			0.244	0.78	0.801	0.63
	KEGG Pathway D.mel	path:map01212	Fatty acid metabolism			3.2537	2.8558	1.757	2.703			0.0645	0.0106	0.192	0.0601	1	4	3			1.1899	1.9737	0.7159	1.221			0.379	0.379	0.379	0.379			1.235	1.084	0.667	1.026			1.00e+0	1.00e+0	1.00e+0	1.00e+0			0.356	0.126	0.795	0.557
	KEGG Pathway D.mel	path:map00071	Fatty acid degradation			3.4837	2.6209	1.4109	2.1706			0.112	0.0642	0.417	0.234	1	4	3			0.9506	1.1924	0.3793	0.6292			0.236	0.236	0.236	0.236			0.823	0.619	0.333	0.513			1.00e+0	1.00e+0	1.00e+0	1.00e+0			0.432	0.404	1.00e+0	0.764
	KEGG Pathway D.mel	path:map04068	FoxO signaling pathway			1.7687	1.3306	1.0745	1.102			0.312	0.354	0.533	0.545	1	4	3			0.5048	0.4509	0.2731	0.2632			0.465	0.465	0.465	0.465			0.823	0.619	0.5	0.513			1.00e+0	1.00e+0	1.00e+0	1.00e+0			0.726	0.943	1.00e+0	0.999
	KEGG Pathway D.mel	path:map04146	peroxisome			1.1975	2.0271	0.97	0.7462			0.499	0.0333	0.595	0.753	1	4	3			0.3011	1.4768	0.225	0.1231			0.687	0.687	0.687	0.687			0.823	1.393	0.667	0.513			1.00e+0	1.00e+0	1.00e+0	1.00e+0			0.912	0.265	1.00e+0	0.999
	REACTOME pathway	R-DME-8978868	Fatty acid metabolism			3.3323	2.1936	1.1809	1.8167			0.00285	0.00472	0.381	0.0919	1	4	3			2.5451	2.3252	0.4182	1.0364			0.988	0.988	0.988	0.988			3.292	2.167	1.167	1.795			1.00e+0	1.00e+0	1.00e+0	1.00e+0			0.0461	0.0672	0.967	0.656
	REACTOME pathway	R-DME-211945	Phase I - Functionalization of compounds			6.3868	5.1482	2.9562	2.8425			0.000106	1.24e-07	0.00533	0.031	1	4	3			3.9715	6.905	2.2728	1.5084			0.451	0.451	0.451	0.451			2.881	2.322	1.333	1.282			0.0536	8.31e-05	1.00e+0	1.00e+0			0.00427	2.07e-05	0.0792	0.365
	REACTOME pathway	R-DME-8957322	Metabolism of steroids			3.3813	2.5438	2.3476	2.1068			0.00476	0.00118	0.00508	0.0491	1	4	3			2.3222	2.9272	2.2933	1.3083			0.852	0.852	0.852	0.852			2.881	2.167	2	1.795			1.00e+0	0.789	1.00e+0	1.00e+0			0.0682	0.0256	0.0792	0.521
	REACTOME pathway	R-DME-196071	Metabolism of steroid hormones			4.5985	2.883	3.4144	3.3428			0.00192	0.00229	0.000336	0.00487	1	4	3			2.7149	2.6402	3.4728	2.3122			0.537	0.537	0.537	0.537			2.469	1.548	1.833	1.795			0.967	1.00e+0	0.195	1.00e+0			0.0358	0.0407	0.0122	0.132
	REACTOME pathway	R-DME-1483206	Glycerophospholipid biosynthesis			3.3813	2.5438	0.8216	0.8427			0.0162	0.00572	0.713	0.69	1	4	3			1.7888	2.2419	0.1467	0.1606			0.609	0.609	0.609	0.609			2.058	1.548	0.5	0.513			1.00e+0	1.00e+0	1.00e+0	1.00e+0			0.199	0.0797	1.00e+0	0.999
	REACTOME pathway	R-DME-1483257	Phospholipid metabolism			2.4357	1.8324	0.5919	0.607			0.0551	0.0466	0.887	0.845	1	4	3			1.2585	1.3309	0.0519	0.0727			0.845	0.845	0.845	0.845			2.058	1.548	0.5	0.513			1.00e+0	1.00e+0	1.00e+0	1.00e+0			0.327	0.345	1.00e+0	0.999
	REACTOME pathway	R-DME-211897	Cytochrome P450 - arranged by substrate type			10.2646	6.95	4.9886	5.1165			0.000108	2.86e-06	0.00102	0.0072	1	4	3			3.9652	5.5428	2.9883	2.1422			0.2	0.2	0.2	0.2			2.058	1.393	1	1.026			0.0543	0.00191	0.596	1.00e+0			0.00427	0.000173	0.0314	0.133
	REACTOME pathway	R-DME-193144	Estrogen biosynthesis			5.6079	4.219	4.5424	5.2413			0.00546	0.000493	0.0003	0.000896	1	4	3			2.2626	3.3065	3.5217	3.0476			0.294	0.294	0.294	0.294			1.646	1.238	1.333	1.538			1.00e+0	0.329	0.174	0.39			0.0761	0.0122	0.0122	0.039
	REACTOME pathway	R-DME-196791	Vitamin D (calciferol) metabolism			7.1852	5.4056	4.365	4.4769			0.00219	7.85e-05	0.00213	0.0116	1	4	3			2.6593	4.1051	2.6704	1.9355			0.229	0.229	0.229	0.229			1.646	1.238	1	1.026			1.00e+0	0.0524	1.00e+0	1.00e+0			0.0392	0.00281	0.0571	0.174
	REACTOME pathway	R-DME-211916	Vitamins			8.5158	6.4066	5.1733	5.306			0.00114	2.03e-05	0.000837	0.00631	1	4	3			2.9413	4.6916	3.0772	2.1996			0.193	0.193	0.193	0.193			1.646	1.238	1	1.026			0.574	0.0135	0.486	1.00e+0			0.0221	0.000849	0.027	0.133
	REACTOME pathway	R-DME-211976	Endogenous sterols			8.8433	6.653	5.3723	5.5101			0.000988	1.49e-05	0.000675	0.00549	1	4	3			3.005	4.8263	3.1704	2.2597			0.186	0.186	0.186	0.186			1.646	1.238	1	1.026			0.496	0.00996	0.392	1.00e+0			0.0206	0.000711	0.023	0.133
	REACTOME pathway	R-DME-156580	Phase II - Conjugation of compounds			4.206	2.1095	2.2712	2.6206			0.0341	0.119	0.0979	0.105	1	4	3			1.4668	0.9215	1.009	0.975			0.294	0.294	0.294	0.294			1.235	0.619	0.667	0.769			1.00e+0	1.00e+0	1.00e+0	1.00e+0			0.251	0.571	0.654	0.656
	REACTOME pathway	R-DME-156590	Glutathione conjugation			6.8978	2.5947	2.7936	2.8652			0.00901	0.106	0.0901	0.153	1	4	3			2.045	0.9719	1.0451	0.8139			0.179	0.179	0.179	0.179			1.235	0.464	0.5	0.513			1.00e+0	1.00e+0	1.00e+0	1.00e+0			0.116	0.548	0.616	0.668
	REACTOME pathway	R-DME-2187338	Visual phototransduction			4.0103	3.0171	3.7898	4.1646			0.0385	0.0135	0.00218	0.00665	1	4	3			1.4141	1.8678	2.6611	2.1767			0.308	0.308	0.308	0.308			1.235	0.929	1.167	1.282			1.00e+0	1.00e+0	1.00e+0	1.00e+0			0.272	0.15	0.0571	0.133
	REACTOME pathway	R-DME-9709957	Sensory Perception			3.5926	2.7028	3.395	3.7308			0.0507	0.0225	0.00414	0.0105	1	4	3			1.2947	1.6478	2.3825	1.9757			0.344	0.344	0.344	0.344			1.235	0.929	1.167	1.282			1.00e+0	1.00e+0	1.00e+0	1.00e+0			0.31	0.195	0.0752	0.174
	REACTOME pathway	R-DME-9711123	Cellular response to chemical stress			1.3796	1.2108	1.3037	0.573			0.371	0.357	0.29	0.867	1	4	3			0.4305	0.4467	0.5363	0.0615			0.895	0.895	0.895	0.895			1.235	1.084	1.167	0.513			1.00e+0	1.00e+0	1.00e+0	1.00e+0			0.802	0.943	0.91	0.999
	REACTOME pathway	R-DME-114608	Platelet degranulation			0.8271	0.6222	1.6748	1.2883			0.699	0.89	0.0764	0.347	1	4	3			0.1551	0.0506	1.1169	0.4591			0.995	0.995	0.995	0.995			0.823	0.619	1.667	1.282			1.00e+0	1.00e+0	1.00e+0	1.00e+0			0.928	1.00e+0	0.588	0.886
	REACTOME pathway	R-DME-163685	Integration of energy metabolism			2.1691	1.6319	0.8785	2.0273			0.235	0.228	0.67	0.183	1	4	3			0.6285	0.6402	0.1734	0.7353			0.379	0.379	0.379	0.379			0.823	0.619	0.333	0.769			1.00e+0	1.00e+0	1.00e+0	1.00e+0			0.621	0.78	1.00e+0	0.703
	REACTOME pathway	R-DME-2142753	Arachidonic acid metabolism			3.7085	2.0925	2.2529	3.466			0.1	0.171	0.146	0.0545	1	4	3			0.9962	0.7666	0.8341	1.2632			0.222	0.222	0.222	0.222			0.823	0.464	0.5	0.769			1.00e+0	1.00e+0	1.00e+0	1.00e+0			0.405	0.682	0.748	0.521
	REACTOME pathway	R-DME-2453902	The canonical retinoid cycle in rods (twilight vision)			7.6642	5.7659	6.208	4.7754			0.0272	0.00411	0.00314	0.0642	1	4	3			1.5644	2.3859	2.5017	1.1921			0.107	0.107	0.107	0.107			0.823	0.619	0.667	0.513			1.00e+0	1.00e+0	1.00e+0	1.00e+0			0.251	0.0597	0.0698	0.56
	REACTOME pathway	R-DME-5173105	O-linked glycosylation			2.2108	0.8316	0.8954	1.3775			0.228	0.7	0.66	0.428	1	4	3			0.6405	0.1547	0.1801	0.3682			0.372	0.372	0.372	0.372			0.823	0.31	0.333	0.513			1.00e+0	1.00e+0	1.00e+0	1.00e+0			0.618	1.00e+0	1.00e+0	0.924
	REACTOME pathway	R-DME-5252538	Drosophila signaling pathways			0.6248	0.47	0.6326	0.3893			0.833	0.973	0.901	0.966	1	4	3			0.0792	0.0117	0.0451	0.0148			1.317	1.317	1.317	1.317			0.823	0.619	0.833	0.513			1.00e+0	1.00e+0	1.00e+0	1.00e+0			0.972	1.00e+0	1.00e+0	0.999
	REACTOME pathway	R-DME-5365859	RA biosynthesis pathway			4.2579	1.6017	3.4489	5.306			0.0796	0.357	0.0269	0.00631	1	4	3			1.099	0.4473	1.569	2.1996			0.193	0.193	0.193	0.193			0.823	0.31	0.667	1.026			1.00e+0	1.00e+0	1.00e+0	1.00e+0			0.383	0.943	0.313	0.133
	REACTOME pathway	R-DME-76002	Platelet activation, signaling and aggregation			0.6051	0.4552	1.4703	0.9425			0.846	0.978	0.117	0.615	1	4	3			0.0724	0.0095	0.9294	0.2106			1.36	1.36	1.36	1.36			0.823	0.619	2	1.282			1.00e+0	1.00e+0	1.00e+0	1.00e+0			0.981	1.00e+0	0.704	0.999
	REACTOME pathway	R-DME-76005	Response to elevated platelet cytosolic Ca2+			0.8153	0.6134	1.6511	1.27			0.707	0.896	0.0822	0.358	1	4	3			0.1505	0.0475	1.0848	0.4455			1.009	1.009	1.009	1.009			0.823	0.619	1.667	1.282			1.00e+0	1.00e+0	1.00e+0	1.00e+0			0.93	1.00e+0	0.588	0.886
	REACTOME pathway	R-DME-8963743	Digestion and absorption			1.4193	3.4702	4.3111	4.8638			0.412	8.08e-05	1.54e-06	1.46e-05	1	4	3			0.3841	4.0922	5.8124	4.8341			0.58	0.58	0.58	0.58			0.823	2.012	2.5	2.821			1.00e+0	0.054	0.000894	0.00638			0.846	0.00281	0.000326	0.00493
	REACTOME pathway	R-DME-975634	Retinoid metabolism and transport			6.7625	2.5438	5.4776	8.4271			0.0345	0.184	0.00512	0.00106	1	4	3			1.4619	0.7345	2.2899	2.9718			0.122	0.122	0.122	0.122			0.823	0.31	0.667	1.026			1.00e+0	1.00e+0	1.00e+0	0.465			0.251	0.699	0.0792	0.0422
	SLIM2 GO BP	GO:0008219	cell death		1.1905	0.8622	0.5406	0.7566			0.463	0.699	0.99	0.882		2	4	2		0.3338	0.155	0.0042	0.0541			3.995	3.995	3.995	3.995			3.409	2.469	1.548	2.167			1.00e+0	1.00e+0	1.00e+0	1.00e+0			0.613	0.928	1.00e+0	1.00e+0
	SLIM2 GO BP	GO:0000902	cell morphogenesis			0.3794	0.4638	0.3842	0.4137			0.994	0.999	0.999	0.998	1	4	3			0.0025	0.0002	0	0.0007			5.627	5.627	5.627	5.627			1.646	2.012	1.667	1.795			1.00e+0	1.00e+0	1.00e+0	1.00e+0			0.999	1.00e+0	1.00e+0	0.999
	SLIM2 GO BP	GO:0006091	generation of precursor metabolites and energy			1.0499	0.7899	1.1693	0.3271			0.531	0.799	0.34	0.985	1	4	3			0.2747	0.0971	0.4673	0.0062			2.227	2.227	2.227	2.227			1.646	1.238	1.833	0.513			1.00e+0	1.00e+0	1.00e+0	1.00e+0			0.926	1.00e+0	0.948	0.999
	SLIM2 GO BP	GO:0006869	lipid transport			3.2384	2.4363	1.6394	1.5133			0.035	0.0163	0.189	0.318	1	4	3			1.4549	1.7853	0.7233	0.497			0.694	0.694	0.694	0.694			1.646	1.238	0.833	0.769			1.00e+0	1.00e+0	1.00e+0	1.00e+0			0.251	0.165	0.795	0.884
	SLIM2 GO BP	GO:0007600	sensory perception			0.6115	0.46	0.4334	0.6668			0.896	0.996	0.997	0.904	1	4	3			0.0476	0.0014	0.0012	0.0435			4.653	4.653	4.653	4.653			1.646	1.238	1.167	1.795			1.00e+0	1.00e+0	1.00e+0	1.00e+0			0.999	1.00e+0	1.00e+0	0.999
	SLIM2 GO BP	GO:0048870	cell motility			0.6131	0.6343	0.3725	0.2865			0.895	0.963	0.999	0.998	1	4	3			0.0481	0.0162	0.0004	0.0007			3.257	3.257	3.257	3.257			1.646	1.703	1	0.769			1.00e+0	1.00e+0	1.00e+0	1.00e+0			0.999	1.00e+0	1.00e+0	0.999
	SLIM2 GO BP	GO:0060541	respiratory system development			0.8484	0.7181	0.6013	0.6608			0.697	0.885	0.949	0.878	1	4	3			0.1564	0.053	0.0225	0.0562			2.32	2.32	2.32	2.32			1.646	1.393	1.167	1.282			1.00e+0	1.00e+0	1.00e+0	1.00e+0			0.928	1.00e+0	1.00e+0	0.999
	SLIM2 GO BP	GO:0008283	cell population proliferation			0.4803	0.3011	0.3891	0.7981			0.951	0.999	0.998	0.789	1	4	3			0.0216	0.0001	0.0007	0.1028			3.014	3.014	3.014	3.014			1.235	0.774	1	2.051			1.00e+0	1.00e+0	1.00e+0	1.00e+0			0.999	1.00e+0	1.00e+0	0.999
	SLIM2 GO BP	GO:0061061	muscle structure development			0.6763	0.6783	0.4565	0.9832			0.824	0.908	0.986	0.571	1	4	3			0.084	0.0417	0.0059	0.2427			2.298	2.298	2.298	2.298			1.235	1.238	0.833	1.795			1.00e+0	1.00e+0	1.00e+0	1.00e+0			0.967	1.00e+0	1.00e+0	0.999
	SLIM2 GO BP	GO:0006955	immune response			0.372	1.6094	0.6027	0.6954			0.972	0.0169	0.958	0.866	1	4	3			0.0121	1.7716	0.0186	0.0624			3.078	3.078	3.078	3.078			0.823	3.56	1.333	1.538			1.00e+0	1.00e+0	1.00e+0	1.00e+0			0.999	0.167	1.00e+0	0.999
	SLIM2 GO BP	GO:0007626	locomotory behavior			0.5608	0.6328	0.7949	0.6988			0.875	0.917	0.782	0.828	1	4	3			0.0579	0.0375	0.1063	0.0818			1.618	1.618	1.618	1.618			0.823	0.929	1.167	1.026			1.00e+0	1.00e+0	1.00e+0	1.00e+0			0.996	1.00e+0	1.00e+0	0.999
	SLIM2 GO BP	GO:0016071	mRNA metabolic process			0.2705	0.2544	0.1643	0.2528			0.995	0.999	0.999	0.999	1	4	3			0.002	0	0	0.0002			5.183	5.183	5.183	5.183			0.823	0.774	0.5	0.769			1.00e+0	1.00e+0	1.00e+0	1.00e+0			0.999	1.00e+0	1.00e+0	0.999
	SLIM2 GO BP	GO:0061024	membrane organization			0.4998	0.376	0.4049	0.3114			0.912	0.994	0.99	0.989	1	4	3			0.0399	0.0023	0.0042	0.0047			2.09	2.09	2.09	2.09			0.823	0.619	0.667	0.513			1.00e+0	1.00e+0	1.00e+0	1.00e+0			0.999	1.00e+0	1.00e+0	0.999
	REACTOME pathway	R-DME-5689880	Ub-specific processing proteases	5.0353		0.7874	0.2962			0.00821		0.725	0.992			2	3	1	2.0854		0.1396	0.0034			1.045		1.045	1.045			5.263		0.823	0.31			1.00e+0		1.00e+0	1.00e+0			0.0909		0.943	1.00e+0			0.537
	REACTOME pathway	R-DME-5688426	Deubiquitination	3.9525		0.6181	0.2325			0.0185		0.837	0.998			2	3	1	1.7312		0.0769	0.0006			1.332		1.332	1.332			5.263		0.823	0.31			1.00e+0		1.00e+0	1.00e+0			0.122		0.975	1.00e+0			0.727
	KEGG Pathway D.mel	path:map00230	Purine metabolism	3.9954			0.9401		0.7786	0.0894			0.62		0.731	1	3	2	1.0484			0.207		0.1356	0.659			0.659		0.659	2.632			0.619		0.513	1.00e+0			1.00e+0		1.00e+0	0.284			1.00e+0		0.999	1.00e+0
	SLIM2 GO BP	GO:0042303	molting cycle	3.7129		1.1612	1.3104			0.101		0.516	0.308			2	3	1	0.9947		0.287	0.5108			0.759		0.759	0.759			2.632		0.823	0.929			1.00e+0		1.00e+0	1.00e+0			0.291		0.915	0.92			1.00e+0
	FlyBase signaling pathway (experimental evidence)	FBgg0001056	Extracellular Spatzle Activating Pathway Core Components				4.1185	2.2171	3.411				0.0144	0.227	0.115	0	3	3				1.8395	0.6433	0.938				0.15	0.15	0.15				0.619	0.333	0.513				1.00e+0	1.00e+0	1.00e+0				0.155	0.841	0.656
	FlyBase signaling pathway (experimental evidence)	FBgg0001059	Toll Signaling Pathway				1.1232	0.907	0.9303				0.479	0.648	0.637	0	3	3				0.3191	0.1881	0.1952				0.551	0.551	0.551				0.619	0.5	0.513				1.00e+0	1.00e+0	1.00e+0				1.00e+0	1.00e+0	0.999
	KEGG Pathway D.mel	md:M00129	Ascorbate biosynthesis, animals, glucose-1P => ascorbate		9.6198		2.6209	2.8218			0.0182		0.0642	0.0514		1	3	2		1.7386		1.1924	1.2882			0.236		0.236	0.236			2.273		0.619	0.667			1.00e+0		1.00e+0	1.00e+0			0.114		0.404	0.474
	KEGG Pathway D.mel	path:map00053	Ascorbate and aldarate metabolism		8.8182		2.4025	2.5867			0.0215		0.0831	0.0671		1	3	2		1.6672		1.0804	1.1731			0.258		0.258	0.258			2.273		0.619	0.667			1.00e+0		1.00e+0	1.00e+0			0.121		0.49	0.541
	KEGG Pathway D.mel	path:map00830	Retinol metabolism		9.3369		3.1797	2.7388			0.0193		0.019	0.0564		1	3	2		1.714		1.7196	1.2483			0.243		0.243	0.243			2.273		0.774	0.667			1.00e+0		1.00e+0	1.00e+0			0.114		0.177	0.482
	KEGG Pathway D.mel	path:map00564	Glycerophospholipid metabolism			2.7372	1.7161	1.1086				0.0967	0.165	0.512		1	3	2			1.0143	0.7805	0.2907				0.451	0.451	0.451				1.235	0.774	0.5				1.00e+0	1.00e+0	1.00e+0				0.404	0.682	1.00e+0
	KEGG Pathway D.mel	path:map03008	Ribosome biogenesis in eukaryotes			0.8981	0.4505	0.3638				0.652	0.979	0.99		1	3	2			0.1853	0.0089	0.0043				1.375	1.375	1.375				1.235	0.619	0.5				1.00e+0	1.00e+0	1.00e+0				0.928	1.00e+0	1.00e+0
	KEGG Pathway D.mel	md:M00118	Glutathione biosynthesis, glutamate => glutathione			38.321	14.4149	15.52				0.000893	0.00621	0.00536		1	3	2			3.0487	2.2069	2.2701				0.021	0.021	0.021				0.823	0.31	0.333				0.448	1.00e+0	1.00e+0				0.0206	0.0829	0.0792
	KEGG Pathway D.mel	path:map00010	Glycolysis / Gluconeogenesis			2.0902	1.9657		1.3024			0.248	0.109		0.456	1	3	2			0.6053	0.9604		0.3402			0.394	0.394		0.394			0.823	0.774		0.513			1.00e+0	1.00e+0		1.00e+0			0.638	0.55		0.945
	KEGG Pathway D.mel	path:map00061	Fatty acid biosynthesis			8.8433	6.653		5.5101			0.0207	0.00231		0.0495	1	3	2			1.6836	2.6347		1.3054			0.093	0.093		0.093			0.823	0.619		0.513			1.00e+0	1.00e+0		1.00e+0			0.216	0.0407		0.521
	KEGG Pathway D.mel	path:map00330	Arginine and proline metabolism			2.1691	1.6319	1.3177				0.235	0.228	0.399		1	3	2			0.6285	0.6402	0.3985				0.379	0.379	0.379				0.823	0.619	0.5				1.00e+0	1.00e+0	1.00e+0				0.621	0.78	0.995
	KEGG Pathway D.mel	path:map04624	Toll and Imd signaling pathway				2.9364	0.8622	1.3265				0.0012	0.682	0.394	0	3	3				2.9178	0.1661	0.4035				0.58	0.58	0.58				1.703	0.5	0.769				0.807	1.00e+0	1.00e+0				0.0256	1.00e+0	0.903
	KEGG Pathway D.mel	path:map00500	Starch and sucrose metabolism				2.7028	2.1825	4.4769				0.0584	0.156	0.0116	0	3	3				1.233	0.8045	1.9355				0.229	0.229	0.229				0.619	0.5	1.026				1.00e+0	1.00e+0	1.00e+0				0.401	0.748	0.174
	KEGG Pathway D.mel	path:map04140	Autophagy - animal				0.8736	1.4109	0.7235				0.677	0.252	0.768	0	3	3				0.1689	0.5982	0.1145				0.709	0.709	0.709				0.619	1	0.513				1.00e+0	1.00e+0	1.00e+0				1.00e+0	0.883	0.999
	KEGG Pathway D.mel	path:map00052	Galactose metabolism				1.8533	1.9954	5.1165				0.218	0.189	0.00269	0	3	3				0.6597	0.7235	2.5698				0.251	0.251	0.251				0.464	0.5	1.282				1.00e+0	1.00e+0	1.00e+0				0.753	0.795	0.0838
	KEGG Pathway D.mel	path:map00561	Glycerolipid metabolism				1.0296	2.7714	2.5582				0.584	0.0329	0.111	0	3	3				0.233	1.4815	0.9514				0.301	0.301	0.301				0.31	0.833	0.769				1.00e+0	1.00e+0	1.00e+0				1.00e+0	0.353	0.656
	REACTOME pathway	R-DME-8853383	Lysosomal oligosaccharide catabolism		68.026	24.6349	9.2667				8.3e-06	0.000172	0.00299			2	3	1		5.0807	3.7623	2.5234				0.05	0.05	0.05				3.409	1.235	0.464				0.00197	0.0867	1.00e+0				0.000481	0.0061	0.0476
	REACTOME pathway	R-DME-6791226	Major pathway of rRNA processing in the nucleolus and cytosol		3.7348	1.3525	0.7631				0.1	0.436	0.759			2	3	1		0.9989	0.3596	0.1195				0.609	0.609	0.609				2.273	0.823	0.464				1.00e+0	1.00e+0	1.00e+0				0.272	0.856	1.00e+0
	REACTOME pathway	R-DME-72312	rRNA processing		3.7348	1.3525	0.7631				0.1	0.436	0.759			2	3	1		0.9989	0.3596	0.1195				0.609	0.609	0.609				2.273	0.823	0.464				1.00e+0	1.00e+0	1.00e+0				0.272	0.856	1.00e+0
	REACTOME pathway	R-DME-8868773	rRNA processing in the nucleus and cytosol		3.7348	1.3525	0.7631				0.1	0.436	0.759			2	3	1		0.9989	0.3596	0.1195				0.609	0.609	0.609				2.273	0.823	0.464				1.00e+0	1.00e+0	1.00e+0				0.272	0.856	1.00e+0
	REACTOME pathway	R-DME-8951664	Neddylation		2.2515	1.6307	0.9201				0.222	0.23	0.64			2	3	1		0.6519	0.6368	0.1936				1.009	1.009	1.009				2.273	1.646	0.929				1.00e+0	1.00e+0	1.00e+0				0.377	0.618	1.00e+0
	REACTOME pathway	R-DME-351202	Metabolism of polyamines			3.1934	1.2012	0.8622				0.0675	0.458	0.68		1	3	2			1.1705	0.3384	0.167				0.387	0.387	0.387				1.235	0.464	0.333				1.00e+0	1.00e+0	1.00e+0				0.356	1.00e+0	1.00e+0
	REACTOME pathway	R-DME-75105	Fatty acyl-CoA biosynthesis			4.538	4.5521		2.8275			0.028	0.000285		0.0889	1	3	2			1.5521	3.5442		1.0507			0.272	0.272		0.272			1.235	1.238		0.769			1.00e+0	0.19		1.00e+0			0.251	0.00794		0.646
	REACTOME pathway	R-DME-112315	Transmission across Chemical Synapses			0.6763	0.5088		0.4214			0.798	0.957		0.953	1	3	2			0.0975	0.0187		0.0208			1.217	1.217		1.217			0.823	0.619		0.513			1.00e+0	1.00e+0		1.00e+0			0.967	1.00e+0		0.999
	REACTOME pathway	R-DME-112316	Neuronal System			0.5322	0.5005		0.3316			0.892	0.973		0.984	1	3	2			0.0492	0.0114		0.0067			1.546	1.546		1.546			0.823	0.774		0.513			1.00e+0	1.00e+0		1.00e+0			0.999	1.00e+0		0.999
	REACTOME pathway	R-DME-1236975	Antigen processing-Cross presentation			1.9821	1.1184	0.8028				0.267	0.506	0.718		1	3	2			0.5726	0.2955	0.1437				0.415	0.415	0.415				0.823	0.464	0.333				1.00e+0	1.00e+0	1.00e+0				0.657	1.00e+0	1.00e+0
	REACTOME pathway	R-DME-174403	Glutathione synthesis and recycling			8.8433	3.3265	3.5815				0.0207	0.118	0.105		1	3	2			1.6836	0.9245	0.9783				0.093	0.093	0.093				0.823	0.31	0.333				1.00e+0	1.00e+0	1.00e+0				0.216	0.571	0.671
	REACTOME pathway	R-DME-382556	ABC-family proteins mediated transport			1.1731	0.4413	0.9502				0.51	0.945	0.612		1	3	2			0.2916	0.0245	0.2132				0.702	0.702	0.702				0.823	0.31	0.667				1.00e+0	1.00e+0	1.00e+0				0.914	1.00e+0	1.00e+0
	REACTOME pathway	R-DME-425393	Transport of inorganic cations/anions and amino acids/oligopeptides			1.437	0.8108	0.873				0.406	0.722	0.673		1	3	2			0.3905	0.1414	0.1713				0.573	0.573	0.573				0.823	0.464	0.5				1.00e+0	1.00e+0	1.00e+0				0.842	1.00e+0	1.00e+0
	REACTOME pathway	R-DME-75876	Synthesis of very long-chain fatty acyl-CoAs			4.2579	4.0041		2.653			0.0796	0.00721		0.173	1	3	2			1.099	2.142		0.7611			0.193	0.193		0.193			0.823	0.774		0.513			1.00e+0	1.00e+0		1.00e+0			0.383	0.0918		0.693
	REACTOME pathway	R-DME-8877627	Vitamin E			5.7481	5.4056	2.328				0.0466	0.0018	0.211		1	3	2			1.3314	2.7426	0.675				0.143	0.143	0.143				0.823	0.774	0.333				1.00e+0	1.00e+0	1.00e+0				0.307	0.0352	0.841
	REACTOME pathway	R-DME-9755511	KEAP1-NFE2L2 pathway			1.6906	1.5899	0.6847				0.331	0.205	0.796		1	3	2			0.4789	0.6869	0.0991				0.487	0.487	0.487				0.823	0.774	0.333				1.00e+0	1.00e+0	1.00e+0				0.751	0.737	1.00e+0
	REACTOME pathway	R-DME-8935690	Digestion				3.5063	4.4043	4.8399				0.000136	2.63e-06	3.74e-05	0	3	3				3.8654	5.58	4.4264				0.53	0.53	0.53				1.858	2.333	2.564				0.091	0.00152	0.0163				0.00433	0.000326	0.00493
	REACTOME pathway	R-DME-192456	Digestion of dietary lipid				3.6037	4.656	5.3723				0.000387	7.46e-06	3.94e-05	0	3	3				3.4116	5.1269	4.4041				0.43	0.43	0.43				1.548	2	2.308				0.258	0.00433	0.0171				0.0103	0.000433	0.00493
	REACTOME pathway	R-DME-1266738	Developmental Biology				0.3211	0.3457	0.8865				0.996	0.993	0.669	0	3	3				0.0017	0.003	0.1745				1.446	1.446	1.446				0.464	0.5	1.282				1.00e+0	1.00e+0	1.00e+0				1.00e+0	1.00e+0	0.999
	REACTOME pathway	R-DME-194068	Bile acid and bile salt metabolism				2.2368	2.4083	2.47				0.148	0.126	0.193	0	3	3				0.8282	0.8976	0.7131				0.208	0.208	0.208				0.464	0.5	0.513				1.00e+0	1.00e+0	1.00e+0				0.646	0.714	0.721
	REACTOME pathway	R-DME-5653890	Lactose synthesis				3.6037	3.88	5.9692				0.0478	0.0397	0.0129	0	3	3				1.3199	1.4003	1.8893				0.129	0.129	0.129				0.464	0.5	0.769				1.00e+0	1.00e+0	1.00e+0				0.347	0.405	0.187
	REACTOME pathway	R-DME-6805567	Keratinization				2.5947	1.8624	2.8652				0.106	0.291	0.153	0	3	3				0.9719	0.5347	0.8139				0.179	0.179	0.179				0.464	0.333	0.513				1.00e+0	1.00e+0	1.00e+0				0.548	0.91	0.668
	REACTOME pathway	R-DME-6809371	Formation of the cornified envelope				2.5947	1.8624	2.8652				0.106	0.291	0.153	0	3	3				0.9719	0.5347	0.8139				0.179	0.179	0.179				0.464	0.333	0.513				1.00e+0	1.00e+0	1.00e+0				0.548	0.91	0.668
	REACTOME pathway	R-DME-1630316	Glycosaminoglycan metabolism				0.8825	0.9502	1.4619				0.668	0.628	0.399	0	3	3				0.1747	0.2018	0.3989				0.351	0.351	0.351				0.31	0.333	0.513				1.00e+0	1.00e+0	1.00e+0				1.00e+0	1.00e+0	0.903
	REACTOME pathway	R-DME-192105	Synthesis of bile acids and bile salts				1.9657	3.1745	3.2559				0.27	0.0662	0.124	0	3	3				0.5674	1.1789	0.9043				0.158	0.158	0.158				0.31	0.5	0.513				1.00e+0	1.00e+0	1.00e+0				0.841	0.541	0.656
	REACTOME pathway	R-DME-193368	Synthesis of bile acids and bile salts via 7alpha-hydroxycholesterol				2.276	3.6758	3.77				0.218	0.0457	0.0973	0	3	3				0.6604	1.3393	1.0116				0.136	0.136	0.136				0.31	0.5	0.513				1.00e+0	1.00e+0	1.00e+0				0.753	0.455	0.656
	REACTOME pathway	R-DME-381426	Regulation of Insulin-like Growth Factor (IGF) transport and uptake by Insulin-like Growth Factor Binding Proteins (IGFBPs)				0.5148	0.8314	1.7055				0.905	0.705	0.207	0	3	3				0.043	0.1513	0.6828				0.601	0.601	0.601				0.31	0.5	1.026				1.00e+0	1.00e+0	1.00e+0				1.00e+0	1.00e+0	0.737
	REACTOME pathway	R-DME-422356	Regulation of insulin secretion				1.0057	1.0828	1.6658				0.597	0.556	0.338	0	3	3				0.2235	0.2543	0.4702				0.308	0.308	0.308				0.31	0.333	0.513				1.00e+0	1.00e+0	1.00e+0				1.00e+0	1.00e+0	0.886
	REACTOME pathway	R-DME-8957275	Post-translational protein phosphorylation				0.5148	0.8314	1.7055				0.905	0.705	0.207	0	3	3				0.043	0.1513	0.6828				0.601	0.601	0.601				0.31	0.5	1.026				1.00e+0	1.00e+0	1.00e+0				1.00e+0	1.00e+0	0.737
	REACTOME pathway	R-DME-927802	Nonsense-Mediated Decay (NMD)				0.4368	0.4703	0.7235				0.947	0.93	0.768	0	3	3				0.0236	0.0314	0.1145				0.709	0.709	0.709				0.31	0.333	0.513				1.00e+0	1.00e+0	1.00e+0				1.00e+0	1.00e+0	0.999
	REACTOME pathway	R-DME-975957	Nonsense Mediated Decay (NMD) enhanced by the Exon Junction Complex (EJC)				0.4368	0.4703	0.7235				0.947	0.93	0.768	0	3	3				0.0236	0.0314	0.1145				0.709	0.709	0.709				0.31	0.333	0.513				1.00e+0	1.00e+0	1.00e+0				1.00e+0	1.00e+0	0.999
	SLIM2 GO BP	GO:0006497	protein lipidation		4.5351		1.2356	0.6651			0.0719		0.407	0.809		1	3	2		1.1429		0.3903	0.092			0.766		0.766	0.766			2.273		0.619	0.333			1.00e+0		1.00e+0	1.00e+0			0.231		0.992	1.00e+0
	SLIM2 GO BP	GO:0006066	alcohol metabolic process			2.6128	1.72	0.5291				0.0673	0.112	0.896		1	3	2			1.1719	0.9491	0.0473				0.802	0.802	0.802				1.646	1.084	0.333				1.00e+0	1.00e+0	1.00e+0				0.356	0.56	1.00e+0
	SLIM2 GO BP	GO:0042254	ribosome biogenesis			0.8058	0.5052	0.3264				0.723	0.972	0.995		1	3	2			0.1408	0.0122	0.002				1.711	1.711	1.711				1.235	0.774	0.5				1.00e+0	1.00e+0	1.00e+0				0.942	1.00e+0	1.00e+0
	SLIM2 GO BP	GO:0050890	cognition			1.0026	0.7543	0.2707				0.578	0.812	0.995		1	3	2			0.2378	0.09	0.0019				1.539	1.539	1.539				1.235	0.929	0.333				1.00e+0	1.00e+0	1.00e+0				0.928	1.00e+0	1.00e+0
	SLIM2 GO BP	GO:0034613	cellular protein localization				0.424	0.2282	0.2926				0.999	0.999	0.999	0	3	3				0	0	0.0001				5.269	5.269	5.269				1.858	1	1.282				1.00e+0	1.00e+0	1.00e+0				1.00e+0	1.00e+0	0.999
	SLIM2 GO BP	GO:0006914	autophagy				1.0634	0.6361	0.3914				0.473	0.898	0.965	0	3	3				0.3244	0.0463	0.0152				1.647	1.647	1.647				1.393	0.833	0.513				1.00e+0	1.00e+0	1.00e+0				1.00e+0	1.00e+0	0.999
	SLIM2 GO BP	GO:0030036	actin cytoskeleton organization				0.5131	0.3157	0.2428				0.984	0.998	0.997	0	3	3				0.0066	0.0005	0.0009				2.864	2.864	2.864				1.084	0.667	0.513				1.00e+0	1.00e+0	1.00e+0				1.00e+0	1.00e+0	0.999
	SLIM2 GO BP	GO:0000226	microtubule cytoskeleton organization				0.3614	0.1945	0.1995				0.999	0.999	0.999	0	3	3				0.0003	0	0.0002				3.408	3.408	3.408				0.929	0.5	0.513				1.00e+0	1.00e+0	1.00e+0				1.00e+0	1.00e+0	0.999
	SLIM2 GO BP	GO:0007155	cell adhesion				0.612	1.0981	0.6758				0.931	0.426	0.847	0	3	3				0.0309	0.3696	0.072				2.241	2.241	2.241				0.929	1.667	1.026				1.00e+0	1.00e+0	1.00e+0				1.00e+0	1.00e+0	0.999
	SLIM2 GO BP	GO:0007186	G protein-coupled receptor signaling pathway				0.574	0.309	0.4754				0.953	0.997	0.953	0	3	3				0.0208	0.0013	0.0205				3.179	3.179	3.179				0.929	0.5	0.769				1.00e+0	1.00e+0	1.00e+0				1.00e+0	1.00e+0	0.999
	SLIM2 GO BP	GO:0051301	cell division				0.4584	0.2468	0.5062				0.991	0.999	0.958	0	3	3				0.0037	0.0001	0.0185				2.456	2.456	2.456				0.929	0.5	1.026				1.00e+0	1.00e+0	1.00e+0				1.00e+0	1.00e+0	0.999
	SLIM2 GO BP	GO:0070647	protein modification by small protein conjugation or removal				0.452	0.3245	0.2496				0.992	0.998	0.997	0	3	3				0.0032	0.0006	0.0011				3.136	3.136	3.136				0.929	0.667	0.513				1.00e+0	1.00e+0	1.00e+0				1.00e+0	1.00e+0	0.999
	SLIM2 GO BP	GO:0002520	immune system development				0.7456	0.4014	0.6175				0.79	0.962	0.838	0	3	3				0.1022	0.0166	0.0763				0.995	0.995	0.995				0.619	0.333	0.513				1.00e+0	1.00e+0	1.00e+0				1.00e+0	1.00e+0	0.999
	SLIM2 GO BP	GO:0050808	synapse organization				0.2912	0.1568	0.2412				0.999	0.999	0.998	0	3	3				0.0002	0	0.0009				2.556	2.556	2.556				0.619	0.333	0.513				1.00e+0	1.00e+0	1.00e+0				1.00e+0	1.00e+0	0.999
	SLIM2 GO BP	GO:0006401	RNA catabolic process				0.6237	0.4477	1.0331				0.865	0.941	0.558	0	3	3				0.0627	0.0261	0.2529				1.045	1.045	1.045				0.464	0.333	0.769				1.00e+0	1.00e+0	1.00e+0				1.00e+0	1.00e+0	0.999
	SLIM2 GO BP	GO:0007623	circadian rhythm				0.4132	0.7414	0.9125				0.978	0.809	0.642	0	3	3				0.0095	0.0915	0.1921				1.639	1.639	1.639				0.464	0.833	1.026				1.00e+0	1.00e+0	1.00e+0				1.00e+0	1.00e+0	0.999
	SLIM2 GO BP	GO:0051604	protein maturation				0.4552	0.7352	0.754				0.938	0.78	0.747	0	3	3				0.0277	0.1074	0.1261				0.881	0.881	0.881				0.31	0.5	0.513				1.00e+0	1.00e+0	1.00e+0				1.00e+0	1.00e+0	0.999
	REACTOME pathway	R-DME-435354	Zinc transporters	40.8421	35.2727					0.00102	0.00137					2	2	0	2.9888	2.8624					0.064	0.064					2.632	2.273					0.212	0.326					0.0537	0.0233					0.317
	REACTOME pathway	R-DME-425410	Metal ion SLC transporters	28.2753	24.4196					0.00219	0.00292					2	2	0	2.6591	2.5337					0.093	0.093					2.632	2.273					0.453	0.696					0.0648	0.0435					0.383
	REACTOME pathway	R-DME-3214847	HATs acetylate histones	10.4032					1.3515	0.00298					0.437	1	2	1	2.5254					0.3586	0.379					0.379	3.947					0.513	0.617					1.00e+0	0.0686					0.926	0.405
	REACTOME pathway	R-DME-5683826	Surfactant metabolism	14.7032				4.656		0.00808				0.00373		1	2	1	2.0924				2.4274		0.179				0.179		2.632				0.833		1.00e+0				1.00e+0		0.0909				0.0752		0.537
	REACTOME pathway	R-DME-8878171	Transcriptional regulation by RUNX1	4.7738		0.7465				0.00986		0.751				2	2	0	2.0059		0.1238				1.103		1.103				5.263		0.823				1.00e+0		1.00e+0				0.0909		0.948				0.537
	REACTOME pathway	R-DME-3247509	Chromatin modifying enzymes	5.5694					0.7235	0.0167					0.768	1	2	1	1.7768					0.1145	0.709					0.709	3.947					0.513	1.00e+0					1.00e+0	0.115					0.999	0.681
	REACTOME pathway	R-DME-4839726	Chromatin organization	5.5694					0.7235	0.0167					0.768	1	2	1	1.7768					0.1145	0.709					0.709	3.947					0.513	1.00e+0					1.00e+0	0.115					0.999	0.681
	FlyBase signaling pathway (experimental evidence)	FBgg0000910	Insulin-like Receptor Signaling Pathway				1.1532	0.6208					0.459	0.838		0	2	2				0.338	0.0765					0.537	0.537					0.619	0.333					1.00e+0	1.00e+0					1.00e+0	1.00e+0
	FlyBase signaling pathway (experimental evidence)	FBgg0000958	EGFR Signaling Pathway					0.873	1.3431					0.673	0.387	0	2	2					0.1713	0.4119					0.573	0.573					0.5	0.769					1.00e+0	1.00e+0					1.00e+0	0.893
	KEGG Pathway D.mel	md:M00003	Gluconeogenesis, oxaloacetate => fructose-6P			7.6642	2.883					0.0272	0.15			1	2	1			1.5644	0.8212					0.107	0.107					0.823	0.31					1.00e+0	1.00e+0					0.251	0.646
	KEGG Pathway D.mel	path:map00350	Tyrosine metabolism			5.2256	1.9657					0.0554	0.27			1	2	1			1.2563	0.5674					0.158	0.158					0.823	0.31					1.00e+0	1.00e+0					0.327	0.841
	KEGG Pathway D.mel	path:map00410	beta-Alanine metabolism			4.5985	2.5947					0.0695	0.106			1	2	1			1.1574	0.9719					0.179	0.179					0.823	0.464					1.00e+0	1.00e+0					0.356	0.548
	KEGG Pathway D.mel	path:map00565	Ether lipid metabolism			4.5985	1.7298					0.0695	0.322			1	2	1			1.1574	0.491					0.179	0.179					0.823	0.31					1.00e+0	1.00e+0					0.356	0.925
	KEGG Pathway D.mel	path:map00592	alpha-Linolenic acid metabolism			8.8433	4.9898					0.0207	0.0198			1	2	1			1.6836	1.7012					0.093	0.093					0.823	0.464					1.00e+0	1.00e+0					0.216	0.177
	KEGG Pathway D.mel	path:map00640	Propanoate metabolism				4.805	1.7244					0.00122	0.324		0	2	2				2.9102	0.4894					0.193	0.193					0.929	0.333					0.821	1.00e+0					0.0256	0.925
	KEGG Pathway D.mel	path:map00620	Pyruvate metabolism				2.2064	0.9502					0.0747	0.628		0	2	2				1.1262	0.2018					0.351	0.351					0.774	0.333					1.00e+0	1.00e+0					0.456	1.00e+0
	KEGG Pathway D.mel	path:map01040	Biosynthesis of unsaturated fatty acids				2.5947	1.8624					0.106	0.291		0	2	2				0.9719	0.5347					0.179	0.179					0.464	0.333					1.00e+0	1.00e+0					0.548	0.91
	KEGG Pathway D.mel	md:M00087	beta-Oxidation				3.6037	3.88					0.103	0.0914		0	2	2				0.984	1.0388					0.086	0.086					0.31	0.333					1.00e+0	1.00e+0					0.548	0.617
	KEGG Pathway D.mel	path:map00220	Arginine biosynthesis				2.4025	2.5867					0.201	0.179		0	2	2				0.6961	0.7455					0.129	0.129					0.31	0.333					1.00e+0	1.00e+0					0.737	0.795
	KEGG Pathway D.mel	path:map01232	Nucleotide metabolism				0.7207	0.776					0.772	0.735		0	2	2				0.1121	0.1333					0.43	0.43					0.31	0.333					1.00e+0	1.00e+0					1.00e+0	1.00e+0
	KEGG Pathway D.mel	path:map02010	ABC transporters				1.138	1.2253					0.53	0.49		0	2	2				0.2756	0.3097					0.272	0.272					0.31	0.333					1.00e+0	1.00e+0					1.00e+0	1.00e+0
	KEGG Pathway D.mel	path:map03015	mRNA surveillance pathway				0.5406		0.8954				0.89		0.658	0	2	2				0.0505		0.1814				0.573		0.573				0.31		0.513				1.00e+0		1.00e+0				1.00e+0		0.999
	KEGG Pathway D.mel	path:map03050	Proteasome				0.8159		1.3515				0.71		0.437	0	2	2				0.1485		0.3586				0.379		0.379				0.31		0.513				1.00e+0		1.00e+0				1.00e+0		0.926
	KEGG Pathway D.mel	path:map04214	Apoptosis - fly				0.6864	0.739					0.795	0.759		0	2	2				0.0994	0.1193					0.451	0.451					0.31	0.333					1.00e+0	1.00e+0					1.00e+0	1.00e+0
	KEGG Pathway D.mel	path:map00051	Fructose and mannose metabolism					1.6055	3.705					0.355	0.0461	0	2	2					0.4488	1.3356					0.208	0.208					0.333	0.769					1.00e+0	1.00e+0					0.948	0.521
	KEGG Pathway D.mel	path:map00514	Other types of O-glycan biosynthesis					1.2253	1.885					0.49	0.286	0	2	2					0.3097	0.5421					0.272	0.272					0.333	0.513					1.00e+0	1.00e+0					1.00e+0	0.86
	KEGG Pathway D.mel	path:map04013	MAPK signaling pathway - fly					0.5006	0.7702					0.913	0.737	0	2	2					0.0393	0.1323					0.666	0.666					0.333	0.513					1.00e+0	1.00e+0					1.00e+0	0.999
	REACTOME pathway	R-DME-983170	Antigen Presentation: Folding, assembly and peptide loading of class I MHC			8.8433	3.3265					0.000988	0.0301			1	2	1			3.005	1.5206					0.186	0.186					1.646	0.619					0.496	1.00e+0					0.0206	0.242
	REACTOME pathway	R-DME-5673001	RAF/MAP kinase cascade			1.1975	0.3003					0.459	0.991			1	2	1			0.3379	0.0037					1.031	1.031					1.235	0.31					1.00e+0	1.00e+0					0.88	1.00e+0
	REACTOME pathway	R-DME-5683057	MAPK family signaling cascades			1.1345	0.2845					0.494	0.993			1	2	1			0.3055	0.0026					1.088	1.088					1.235	0.31					1.00e+0	1.00e+0					0.91	1.00e+0
	REACTOME pathway	R-DME-5684996	MAPK1/MAPK3 signaling			1.1893	0.2982					0.463	0.991			1	2	1			0.3337	0.0036					1.038	1.038					1.235	0.31					1.00e+0	1.00e+0					0.885	1.00e+0
	REACTOME pathway	R-DME-112310	Neurotransmitter release cycle			1.8542	0.6975					0.293	0.787			1	2	1			0.5325	0.1035					0.444	0.444					0.823	0.31					1.00e+0	1.00e+0					0.694	1.00e+0
	REACTOME pathway	R-DME-112311	Neurotransmitter clearance			2.6128	1.4742					0.177	0.332			1	2	1			0.7497	0.4776					0.315	0.315					0.823	0.464					1.00e+0	1.00e+0					0.522	0.941
	REACTOME pathway	R-DME-1482839	Acyl chain remodelling of PE			9.5802	5.4056					0.0177	0.0158			1	2	1			1.7512	1.8002					0.086	0.086					0.823	0.464					1.00e+0	1.00e+0					0.203	0.162
	REACTOME pathway	R-DME-15869	Metabolism of nucleotides			2.0529	1.9306					0.254	0.115			1	2	1			0.5941	0.9356					0.401	0.401					0.823	0.774					1.00e+0	1.00e+0					0.644	0.571
	REACTOME pathway	R-DME-200425	Carnitine metabolism			3.1934	1.2012					0.129	0.501			1	2	1			0.8882	0.3002					0.258	0.258					0.823	0.31					1.00e+0	1.00e+0					0.463	1.00e+0
	REACTOME pathway	R-DME-389661	Glyoxylate metabolism and glycine degradation			4.1058	1.5444					0.0847	0.373			1	2	1			1.0716	0.4272					0.2	0.2					0.823	0.31					1.00e+0	1.00e+0					0.383	0.969
	REACTOME pathway	R-DME-442660	Na+/Cl- dependent neurotransmitter transporters			2.6736		1.6242				0.171		0.28		1	2	1			0.7652		0.5513				0.308		0.308				0.823		0.5				1.00e+0		1.00e+0				0.518		0.91
	REACTOME pathway	R-DME-70326	Glucose metabolism			2.804	1.0547					0.159	0.571			1	2	1			0.7976	0.2429					0.294	0.294					0.823	0.31					1.00e+0	1.00e+0					0.505	1.00e+0
	REACTOME pathway	R-DME-9749641	Aspirin ADME			2.6736	1.5085					0.171	0.32			1	2	1			0.7652	0.4947					0.308	0.308					0.823	0.464					1.00e+0	1.00e+0					0.518	0.925
	REACTOME pathway	R-DME-1632852	Macroautophagy				0.9104	0.7352					0.646	0.78		0	2	2				0.1897	0.1074					0.68	0.68					0.619	0.5					1.00e+0	1.00e+0					1.00e+0	1.00e+0
	REACTOME pathway	R-DME-9006934	Signaling by Receptor Tyrosine Kinases				0.4999	0.4037					0.961	0.981		0	2	2				0.0169	0.0083					1.239	1.239					0.619	0.5					1.00e+0	1.00e+0					1.00e+0	1.00e+0
	REACTOME pathway	R-DME-9612973	Autophagy				0.9104	0.7352					0.646	0.78		0	2	2				0.1897	0.1074					0.68	0.68					0.619	0.5					1.00e+0	1.00e+0					1.00e+0	1.00e+0
	REACTOME pathway	R-DME-2187335	The retinoid cycle in cones (daylight vision)				5.897	4.2327					0.0122	0.0783		0	2	2				1.9102	1.1058					0.079	0.079					0.464	0.333					1.00e+0	1.00e+0					0.139	0.588
	REACTOME pathway	R-DME-446203	Asparagine N-linked glycosylation				0.3227	0.2316					0.995	0.998		0	2	2				0.0018	0.0006					1.439	1.439					0.464	0.333					1.00e+0	1.00e+0					1.00e+0	1.00e+0
	REACTOME pathway	R-DME-948021	Transport to the Golgi and subsequent modification				0.4296	0.3083					0.973	0.99		0	2	2				0.0118	0.0044					1.081	1.081					0.464	0.333					1.00e+0	1.00e+0					1.00e+0	1.00e+0
	REACTOME pathway	R-DME-1236973	Cross-presentation of particulate exogenous antigens (phagosomes)				2.5438	2.7388					0.184	0.164		0	2	2				0.7345	0.7848					0.122	0.122					0.31	0.333					1.00e+0	1.00e+0					0.699	0.75
	REACTOME pathway	R-DME-189085	Digestion of dietary carbohydrate				3.3265	3.5815					0.118	0.105		0	2	2				0.9245	0.9783					0.093	0.093					0.31	0.333					1.00e+0	1.00e+0					0.571	0.671
	REACTOME pathway	R-DME-194138	Signaling by VEGF				0.9401	1.0122					0.634	0.593		0	2	2				0.1975	0.2264					0.329	0.329					0.31	0.333					1.00e+0	1.00e+0					1.00e+0	1.00e+0
	REACTOME pathway	R-DME-199977	ER to Golgi Anterograde Transport				0.3327	0.3582					0.984	0.977		0	2	2				0.0066	0.0098					0.931	0.931					0.31	0.333					1.00e+0	1.00e+0					1.00e+0	1.00e+0
	REACTOME pathway	R-DME-204005	COPII-mediated vesicle transport				0.6454	0.6949					0.822	0.789		0	2	2				0.0848	0.1028					0.48	0.48					0.31	0.333					1.00e+0	1.00e+0					1.00e+0	1.00e+0
	REACTOME pathway	R-DME-3299685	Detoxification of Reactive Oxygen Species				2.7028	2.91					0.167	0.148		0	2	2				0.7761	0.8273					0.115	0.115					0.31	0.333					1.00e+0	1.00e+0					0.682	0.748
	REACTOME pathway	R-DME-3700989	Transcriptional Regulation by TP53				0.2363	0.6361					0.998	0.898		0	2	2				0.0007	0.0463					1.31	1.31					0.31	0.833					1.00e+0	1.00e+0					1.00e+0	1.00e+0
	REACTOME pathway	R-DME-400451	Free fatty acids regulate insulin secretion				2.5438	2.7388					0.184	0.164		0	2	2				0.7345	0.7848					0.122	0.122					0.31	0.333					1.00e+0	1.00e+0					0.699	0.75
	REACTOME pathway	R-DME-434313	Intracellular metabolism of fatty acids regulates insulin secretion				2.883	3.104					0.15	0.133		0	2	2				0.8212	0.8733					0.107	0.107					0.31	0.333					1.00e+0	1.00e+0					0.646	0.726
	REACTOME pathway	R-DME-4420097	VEGFA-VEGFR2 Pathway				0.9401	1.0122					0.634	0.593		0	2	2				0.1975	0.2264					0.329	0.329					0.31	0.333					1.00e+0	1.00e+0					1.00e+0	1.00e+0
	REACTOME pathway	R-DME-5628897	TP53 Regulates Metabolic Genes				0.733	1.5783					0.764	0.247		0	2	2				0.1167	0.6068					0.422	0.422					0.31	0.667					1.00e+0	1.00e+0					1.00e+0	0.883
	REACTOME pathway	R-DME-947581	Molybdenum cofactor biosynthesis				8.6489	9.312					0.0194	0.0168		0	2	2				1.711	1.7723					0.036	0.036					0.31	0.333					1.00e+0	1.00e+0					0.177	0.208
	REACTOME pathway	R-DME-2132295	MHC class II antigen presentation					6.073	3.1144					0.00033	0.134	0	2	2					3.4808	0.8725					0.165	0.165					1	0.513					0.192	1.00e+0					0.0122	0.656
	REACTOME pathway	R-DME-1474228	Degradation of the extracellular matrix					2.0243	3.1144					0.259	0.134	0	2	2					0.5856	0.8725					0.165	0.165					0.333	0.513					1.00e+0	1.00e+0					0.883	0.656
	REACTOME pathway	R-DME-1638091	Heparan sulfate/heparin (HS-GAG) metabolism					1.6055	2.47					0.355	0.193	0	2	2					0.4488	0.7131					0.208	0.208					0.333	0.513					1.00e+0	1.00e+0					0.948	0.721
	REACTOME pathway	R-DME-193775	Synthesis of bile acids and bile salts via 24-hydroxycholesterol					3.5815	5.5101					0.105	0.0495	0	2	2					0.9783	1.3054					0.093	0.093					0.333	0.513					1.00e+0	1.00e+0					0.671	0.521
	REACTOME pathway	R-DME-193807	Synthesis of bile acids and bile salts via 27-hydroxycholesterol					5.1733	7.959					0.0542	0.0245	0	2	2					1.2654	1.6094					0.064	0.064					0.333	0.513					1.00e+0	1.00e+0					0.482	0.315
	REACTOME pathway	R-DME-2162123	Synthesis of Prostaglandins (PG) and Thromboxanes (TX)					3.104	4.7754					0.133	0.0642	0	2	2					0.8733	1.1921					0.107	0.107					0.333	0.513					1.00e+0	1.00e+0					0.726	0.56
	SLIM2 GO BP	GO:0010256	endomembrane system organization			0.6387		0.2587				0.824		0.996		1	2	1			0.084		0.0014				1.453		1.453				0.823		0.333				1.00e+0		1.00e+0				0.967		1.00e+0
	SLIM2 GO BP	GO:0016072	rRNA metabolic process			0.7928	0.5965					0.721	0.908			1	2	1			0.1417	0.0419					1.131	1.131					0.823	0.619					1.00e+0	1.00e+0					0.942	1.00e+0
	SLIM2 GO BP	GO:0044782	cilium organization				0.9903	0.5331					0.568	0.924		0	2	2				0.2453	0.0341					1.446	1.446					0.929	0.5					1.00e+0	1.00e+0					1.00e+0	1.00e+0
	SLIM2 GO BP	GO:0000278	mitotic cell cycle				0.2095	0.1353					0.999	1.00e+0		0	2	2				0	0					5.019	5.019					0.774	0.5					1.00e+0	1.00e+0					1.00e+0	1.00e+0
	SLIM2 GO BP	GO:0006605	protein targeting				0.6313	0.3399					0.883	0.982		0	2	2				0.0538	0.0075					1.196	1.196					0.619	0.333					1.00e+0	1.00e+0					1.00e+0	1.00e+0
	SLIM2 GO BP	GO:0006403	RNA localization				0.2229		0.3692				0.998		0.973	0	2	2				0.0004		0.0116				1.84		1.84				0.31		0.513				1.00e+0		1.00e+0				1.00e+0		0.999
	SLIM2 GO BP	GO:0006839	mitochondrial transport				0.3967	0.8543					0.964	0.694		0	2	2				0.0157	0.1584					1.009	1.009					0.31	0.667					1.00e+0	1.00e+0					1.00e+0	1.00e+0
	SLIM2 GO BP	GO:0016458	gene silencing				0.1787		0.444				0.999		0.967	0	2	2				0.0001		0.0145				2.169		2.169				0.31		0.769				1.00e+0		1.00e+0				1.00e+0		0.999
	SLIM2 GO BP	GO:0071806	protein transmembrane transport				0.8825	0.9502					0.668	0.628		0	2	2				0.1747	0.2018					0.372	0.372					0.31	0.333					1.00e+0	1.00e+0					1.00e+0	1.00e+0
	SLIM2 GO BP	GO:0006281	DNA repair					0.7352	0.5655					0.83	0.903	0	2	2					0.0804	0.044					2.019	2.019					1	0.769					1.00e+0	1.00e+0					1.00e+0	0.999
	SLIM2 GO BP	GO:0007369	gastrulation					0.4901	1.885					0.919	0.126	0	2	2					0.0365	0.8975					0.83	0.83					0.333	1.282					1.00e+0	1.00e+0					1.00e+0	0.656
	REACTOME pathway	R-DME-8866654	E3 ubiquitin ligases ubiquitinate target proteins	13.448						0.00142						1	1	0	2.847						0.294						3.947						0.294						0.0537						0.317
	REACTOME pathway	R-DME-71064	Lysine catabolism	33.4163						0.00155						1	1	0	2.8078						0.079						2.632						0.322						0.0537						0.317
	REACTOME pathway	R-DME-8852135	Protein ubiquitination	9.5064						0.00385						1	1	0	2.4142						0.415						3.947						0.797						0.0797						0.471
	REACTOME pathway	R-DME-8936459	RUNX1 regulates genes involved in megakaryocyte differentiation and platelet function	8.1084						0.00602						1	1	0	2.2204						0.487						3.947						1.00e+0						0.0909						0.537
	FlyBase signaling pathway (experimental evidence)	FBgg0001194	Imd Signaling Pathway				1.2356						0.407			0	1	1				0.3903						0.501						0.619						1.00e+0						0.992
	FlyBase signaling pathway (experimental evidence)	FBgg0000904	Insulin-like Receptor Signaling Pathway Core Components				2.2368						0.148			0	1	1				0.8282						0.208						0.464						1.00e+0						0.646
	FlyBase signaling pathway (experimental evidence)	FBgg0001196	Negative Regulators of Imd Signaling Pathway				1.7532						0.243			0	1	1				0.6131						0.265						0.464						1.00e+0						0.79
	FlyBase signaling pathway (experimental evidence)	FBgg0000950	Negative Regulators of EGFR Signaling Pathway					1.3303						0.447		0	1	1					0.3495						0.251						0.333						1.00e+0						1.00e+0
	FlyBase signaling pathway (experimental evidence)	FBgg0001063	Negative Regulators of Notch Signaling Pathway						5.1165						0.00269	0	1	1						2.5698						0.251						1.282						1.00e+0						0.0838
	FlyBase signaling pathway (experimental evidence)	FBgg0001068	Notch Signaling Pathway						2.1576						0.0823	0	1	1						1.0842						0.594						1.282						1.00e+0						0.63
	FlyBase signaling pathway (experimental evidence)	FBgg0000889	Wnt-TCF Signaling Pathway						0.754						0.747	0	1	1						0.1261						0.68						0.513						1.00e+0						0.999
	KEGG Pathway D.mel	path:map00520	Amino sugar and nucleotide sugar metabolism				1.8019						0.18			0	1	1				0.7434						0.344						0.619						1.00e+0						0.699
	KEGG Pathway D.mel	md:M00013	Malonate semialdehyde pathway, propanoyl-CoA => acetyl-CoA				5.4056						0.0158			0	1	1				1.8002						0.086						0.464						1.00e+0						0.162
	KEGG Pathway D.mel	md:M00082	Fatty acid biosynthesis, initiation				12.9734						0.000918			0	1	1				3.0371						0.036						0.464						0.613						0.0219
	KEGG Pathway D.mel	path:map04120	Ubiquitin mediated proteolysis				0.6062						0.877			0	1	1				0.0566						0.766						0.464						1.00e+0						1.00e+0
	KEGG Pathway D.mel	path:map04512	ECM-receptor interaction				5.897						0.0122			0	1	1				1.9102						0.079						0.464						1.00e+0						0.139
	KEGG Pathway D.mel	md:M00048	De novo purine biosynthesis, PRPP + glutamine => IMP				6.1778						0.0384			0	1	1				1.4155						0.05						0.31						1.00e+0						0.301
	KEGG Pathway D.mel	md:M00076	Dermatan sulfate degradation				7.2074						0.0282			0	1	1				1.5483						0.043						0.31						1.00e+0						0.236
	KEGG Pathway D.mel	md:M00083	Fatty acid biosynthesis, elongation				10.8111						0.012			0	1	1				1.9194						0.029						0.31						1.00e+0						0.139
	KEGG Pathway D.mel	md:M00113	Jasmonic acid biosynthesis				7.2074						0.0282			0	1	1				1.5483						0.043						0.31						1.00e+0						0.236
	KEGG Pathway D.mel	md:M00861	beta-Oxidation, peroxisome, VLCFA				4.805						0.0619			0	1	1				1.2079						0.064						0.31						1.00e+0						0.401
	KEGG Pathway D.mel	md:M00958	Adenine ribonucleotide degradation, AMP => Urate				2.276						0.218			0	1	1				0.6604						0.136						0.31						1.00e+0						0.753
	KEGG Pathway D.mel	md:M00959	Guanine ribonucleotide degradation, GMP => Urate				3.3265						0.118			0	1	1				0.9245						0.093						0.31						1.00e+0						0.571
	KEGG Pathway D.mel	path:map00020	Citrate cycle (TCA cycle)				1.0057						0.597			0	1	1				0.2235						0.308						0.31						1.00e+0						1.00e+0
	KEGG Pathway D.mel	path:map00250	Alanine, aspartate and glutamate metabolism				1.4912						0.39			0	1	1				0.4082						0.208						0.31						1.00e+0						0.992
	KEGG Pathway D.mel	path:map00470	D-Amino acid metabolism				14.4149						0.00621			0	1	1				2.2069						0.021						0.31						1.00e+0						0.0829
	KEGG Pathway D.mel	path:map00531	Glycosaminoglycan degradation				2.883						0.15			0	1	1				0.8212						0.107						0.31						1.00e+0						0.646
	KEGG Pathway D.mel	path:map00900	Terpenoid backbone biosynthesis				1.6017						0.357			0	1	1				0.4473						0.193						0.31						1.00e+0						0.943
	KEGG Pathway D.mel	path:map00910	Nitrogen metabolism				2.4025						0.201			0	1	1				0.6961						0.129						0.31						1.00e+0						0.737
	KEGG Pathway D.mel	path:map04136	Autophagy - other				1.7298						0.322			0	1	1				0.491						0.179						0.31						1.00e+0						0.925
	KEGG Pathway D.mel	path:map04145	Phagosome				0.5274						0.898			0	1	1				0.0466						0.587						0.31						1.00e+0						1.00e+0
	KEGG Pathway D.mel	path:map00190	Oxidative phosphorylation					1.754						0.0499		0	1	1					1.3013						1.045						1.833						1.00e+0						0.468
	KEGG Pathway D.mel	md:M00142	NADH:ubiquinone oxidoreductase, mitochondria					16.6286						2.81e-06		0	1	1					5.551						0.05						0.833						0.00163						0.000326
	KEGG Pathway D.mel	md:M00154	Cytochrome c oxidase					4.0487						0.0155		0	1	1					1.8077						0.165						0.667						1.00e+0						0.201
	KEGG Pathway D.mel	md:M00868	Heme biosynthesis, animals and fungi, glycine => heme					7.76						0.00545		0	1	1					2.2632						0.064						0.5						1.00e+0						0.0792
	KEGG Pathway D.mel	path:map03010	ribosome					0.2934						0.998		0	1	1					0.0008						1.704						0.5						1.00e+0						1.00e+0
	KEGG Pathway D.mel	md:M00121	Heme biosynthesis, plants and bacteria, glutamate => heme					5.1733						0.0542		0	1	1					1.2654						0.064						0.333						1.00e+0						0.482
	KEGG Pathway D.mel	path:map04070	Phosphatidylinositol signaling system					0.7633						0.743		0	1	1					0.1285						0.437						0.333						1.00e+0						1.00e+0
	KEGG Pathway D.mel	path:map04711	Circadian rhythm - fly					3.5815						0.105		0	1	1					0.9783						0.093						0.333						1.00e+0						0.671
	KEGG Pathway D.mel	md:M00056	O-glycan biosynthesis, mucin type core						2.9846						0.143	0	1	1						0.8425						0.172						0.513						1.00e+0						0.668
	KEGG Pathway D.mel	path:map00512	Mucin type O-glycan biosynthesis						2.9846						0.143	0	1	1						0.8425						0.172						0.513						1.00e+0						0.668
	REACTOME pathway	R-DME-1483213	Synthesis of PE			11.4963						0.0123				1	1	0			1.9076						0.072						0.823						1.00e+0						0.155
	REACTOME pathway	R-DME-181430	Norepinephrine Neurotransmitter Release Cycle			2.6736						0.171				1	1	0			0.7652						0.308						0.823						1.00e+0						0.518
	REACTOME pathway	R-DME-189200	Cellular hexose transport			4.5985						0.0695				1	1	0			1.1574						0.179						0.823						1.00e+0						0.356
	REACTOME pathway	R-DME-209776	Metabolism of amine-derived hormones			6.0507						0.0424				1	1	0			1.3723						0.136						0.823						1.00e+0						0.291
	REACTOME pathway	R-DME-2161517	Abacavir transmembrane transport			3.9642						0.09				1	1	0			1.0454						0.208						0.823						1.00e+0						0.4
	REACTOME pathway	R-DME-2161522	Abacavir ADME			3.5926						0.106				1	1	0			0.9729						0.229						0.823						1.00e+0						0.42
	REACTOME pathway	R-DME-549127	Organic cation transport			3.4837						0.112				1	1	0			0.9506						0.236						0.823						1.00e+0						0.432
	REACTOME pathway	R-DME-549132	Organic cation/anion/zwitterion transport			3.4837						0.112				1	1	0			0.9506						0.236						0.823						1.00e+0						0.432
	REACTOME pathway	R-DME-561048	Organic anion transport			3.9642						0.09				1	1	0			1.0454						0.208						0.823						1.00e+0						0.4
	REACTOME pathway	R-DME-9793528	Ciprofloxacin ADME			3.5926						0.106				1	1	0			0.9729						0.229						0.823						1.00e+0						0.42
	REACTOME pathway	R-DME-1640170	Cell Cycle				0.3946						0.996			0	1	1				0.0017						1.962						0.774						1.00e+0						1.00e+0
	REACTOME pathway	R-DME-2046104	alpha-linolenic (omega3) and linoleic (omega6) acid metabolism				4.9142						0.00284			0	1	1				2.5458						0.158						0.774						1.00e+0						0.0463
	REACTOME pathway	R-DME-2046106	alpha-linolenic acid (ALA) metabolism				4.9142						0.00284			0	1	1				2.5458						0.158						0.774						1.00e+0						0.0463
	REACTOME pathway	R-DME-2555396	Mitotic Metaphase and Anaphase				1.092						0.485			0	1	1				0.3136						0.709						0.774						1.00e+0						1.00e+0
	REACTOME pathway	R-DME-68882	Mitotic Anaphase				1.1146						0.467			0	1	1				0.33						0.694						0.774						1.00e+0						1.00e+0
	REACTOME pathway	R-DME-68886	M Phase				0.7256						0.824			0	1	1				0.0837						1.067						0.774						1.00e+0						1.00e+0
	REACTOME pathway	R-DME-69278	Cell Cycle, Mitotic				0.4223						0.992			0	1	1				0.0031						1.833						0.774						1.00e+0						1.00e+0
	REACTOME pathway	R-DME-2046105	Linoleic acid (LA) metabolism				4.5521						0.01			0	1	1				1.9964						0.136						0.619						1.00e+0						0.122
	REACTOME pathway	R-DME-2995410	Nuclear Envelope (NE) Reassembly				2.3375						0.0899			0	1	1				1.046						0.265						0.619						1.00e+0						0.49
	REACTOME pathway	R-DME-1482883	Acyl chain remodeling of DAG and TAG				10.8111						0.00177			0	1	1				2.7513						0.043						0.464						1.00e+0						0.0352
	REACTOME pathway	R-DME-174824	Plasma lipoprotein assembly, remodeling, and clearance				1.4415						0.345			0	1	1				0.4612						0.322						0.464						1.00e+0						0.941
	REACTOME pathway	R-DME-74752	Signaling by Insulin receptor				1.4742						0.332			0	1	1				0.4776						0.315						0.464						1.00e+0						0.941
	REACTOME pathway	R-DME-8956320	Nucleotide biosynthesis				5.4056						0.0158			0	1	1				1.8002						0.086						0.464						1.00e+0						0.162
	REACTOME pathway	R-DME-8979227	Triglyceride metabolism				4.9898						0.0198			0	1	1				1.7012						0.093						0.464						1.00e+0						0.177
	REACTOME pathway	R-DME-9033241	Peroxisomal protein import				1.4742						0.332			0	1	1				0.4776						0.315						0.464						1.00e+0						0.941
	REACTOME pathway	R-DME-9609507	Protein localization				0.7371						0.779			0	1	1				0.108						0.63						0.464						1.00e+0						1.00e+0
	REACTOME pathway	R-DME-9668328	Sealing of the nuclear envelope (NE) by ESCRT-III				7.2074						0.0067			0	1	1				2.1734						0.064						0.464						1.00e+0						0.0878
	REACTOME pathway	R-DME-110526	Insulin receptor mediated signaling				2.5438						0.184			0	1	1				0.7345						0.122						0.31						1.00e+0						0.699
	REACTOME pathway	R-DME-1257604	PIP3 activates AKT signaling				0.3045						0.99			0	1	1				0.004						1.017						0.31						1.00e+0						1.00e+0
	REACTOME pathway	R-DME-1482788	Acyl chain remodelling of PC				3.3265						0.118			0	1	1				0.9245						0.093						0.31						1.00e+0						0.571
	REACTOME pathway	R-DME-1482925	Acyl chain remodelling of PG				4.805						0.0619			0	1	1				1.2079						0.064						0.31						1.00e+0						0.401
	REACTOME pathway	R-DME-1483191	Synthesis of PC				1.8019						0.305			0	1	1				0.5149						0.172						0.31						1.00e+0						0.92
	REACTOME pathway	R-DME-163765	ChREBP activates metabolic gene expression				8.6489						0.0194			0	1	1				1.711						0.036						0.31						1.00e+0						0.177
	REACTOME pathway	R-DME-1793185	Chondroitin sulfate/dermatan sulfate metabolism				1.6017						0.357			0	1	1				0.4473						0.193						0.31						1.00e+0						0.943
	REACTOME pathway	R-DME-196780	Biotin transport and metabolism				7.2074						0.0282			0	1	1				1.5483						0.043						0.31						1.00e+0						0.236
	REACTOME pathway	R-DME-199992	trans-Golgi Network Vesicle Budding				1.0296						0.584			0	1	1				0.233						0.301						0.31						1.00e+0						1.00e+0
	REACTOME pathway	R-DME-2022377	Metabolism of Angiotensinogen to Angiotensins				2.5438						0.184			0	1	1				0.7345						0.122						0.31						1.00e+0						0.699
	REACTOME pathway	R-DME-209392	Hedgehog pathway				0.6267						0.835			0	1	1				0.0783						0.494						0.31						1.00e+0						1.00e+0
	REACTOME pathway	R-DME-209452	N-HH ligand bound to PTC receptor complex				0.7207						0.772			0	1	1				0.1121						0.43						0.31						1.00e+0						1.00e+0
	REACTOME pathway	R-DME-216167	Nuclear CI is degraded				1.138						0.53			0	1	1				0.2756						0.272						0.31						1.00e+0						1.00e+0
	REACTOME pathway	R-DME-2980736	Peptide hormone metabolism				1.5444						0.373			0	1	1				0.4272						0.2						0.31						1.00e+0						0.969
	REACTOME pathway	R-DME-389887	Beta-oxidation of pristanoyl-CoA				4.3245						0.0751			0	1	1				1.1242						0.072						0.31						1.00e+0						0.456
	REACTOME pathway	R-DME-390918	Peroxisomal lipid metabolism				2.0593						0.253			0	1	1				0.5963						0.15						0.31						1.00e+0						0.798
	REACTOME pathway	R-DME-397014	Muscle contraction				0.46						0.935			0	1	1				0.0288						0.673						0.31						1.00e+0						1.00e+0
	REACTOME pathway	R-DME-5576891	Cardiac conduction				0.6006						0.852			0	1	1				0.0695						0.515						0.31						1.00e+0						1.00e+0
	REACTOME pathway	R-DME-5578768	Physiological factors				1.2012						0.501			0	1	1				0.3002						0.258						0.31						1.00e+0						1.00e+0
	REACTOME pathway	R-DME-73817	Purine ribonucleoside monophosphate biosynthesis				4.805						0.0619			0	1	1				1.2079						0.064						0.31						1.00e+0						0.401
	REACTOME pathway	R-DME-75109	Triglyceride biosynthesis				4.805						0.0619			0	1	1				1.2079						0.064						0.31						1.00e+0						0.401
	REACTOME pathway	R-DME-77387	Insulin receptor recycling				1.7298						0.322			0	1	1				0.491						0.179						0.31						1.00e+0						0.925
	REACTOME pathway	R-DME-8848584	Wax and plasmalogen biosynthesis				5.4056						0.0496			0	1	1				1.3038						0.057						0.31						1.00e+0						0.356
	REACTOME pathway	R-DME-8939211	ESR-mediated signaling				0.6267						0.835			0	1	1				0.0783						0.494						0.31						1.00e+0						1.00e+0
	REACTOME pathway	R-DME-8964038	LDL clearance				2.0593						0.253			0	1	1				0.5963						0.15						0.31						1.00e+0						0.798
	REACTOME pathway	R-DME-8964043	Plasma lipoprotein clearance				1.3514						0.439			0	1	1				0.3571						0.229						0.31						1.00e+0						1.00e+0
	REACTOME pathway	R-DME-8964539	Glutamate and glutamine metabolism				3.9313						0.089			0	1	1				1.0502						0.079						0.31						1.00e+0						0.49
	REACTOME pathway	R-DME-9006925	Intracellular signaling by second messengers				0.2686						0.995			0	1	1				0.0018						1.153						0.31						1.00e+0						1.00e+0
	REACTOME pathway	R-DME-9009391	Extra-nuclear estrogen signaling				1.9657						0.27			0	1	1				0.5674						0.158						0.31						1.00e+0						0.841
	REACTOME pathway	R-DME-9640463	Wax biosynthesis				8.6489						0.0194			0	1	1				1.711						0.036						0.31						1.00e+0						0.177
	REACTOME pathway	R-DME-9755088	Ribavirin ADME				4.805						0.0619			0	1	1				1.2079						0.064						0.31						1.00e+0						0.401
	REACTOME pathway	R-DME-9759194	Nuclear events mediated by NFE2L2				0.8008						0.72			0	1	1				0.1427						0.387						0.31						1.00e+0						1.00e+0
	REACTOME pathway	R-DME-1428517	The citric acid (TCA) cycle and respiratory electron transport					1.5019						0.13		0	1	1					0.8838						1.11						1.667						1.00e+0						0.726
	REACTOME pathway	R-DME-163200	Respiratory electron transport, ATP synthesis by chemiosmotic coupling, and heat production by uncoupling proteins.					1.9047						0.047		0	1	1					1.3276						0.788						1.5						1.00e+0						0.455
	REACTOME pathway	R-DME-611105	Respiratory electron transport					2.0026						0.0463		0	1	1					1.3338						0.666						1.333						1.00e+0						0.455
	REACTOME pathway	R-DME-6799198	Complex I biogenesis					1.8259						0.174		0	1	1					0.7571						0.365						0.667						1.00e+0						0.794
	REACTOME pathway	R-DME-189445	Metabolism of porphyrins					4.1082						0.0342		0	1	1					1.4658						0.122						0.5						1.00e+0						0.355
	REACTOME pathway	R-DME-189451	Heme biosynthesis					5.3723						0.0163		0	1	1					1.7868						0.093						0.5						1.00e+0						0.206
	REACTOME pathway	R-DME-9663891	Selective autophagy					1.3177						0.399		0	1	1					0.3985						0.379						0.5						1.00e+0						0.995
	REACTOME pathway	R-DME-9707564	Cytoprotection by HMOX1					1.552						0.304		0	1	1					0.5161						0.322						0.5						1.00e+0						0.925
	REACTOME pathway	R-DME-140837	Intrinsic Pathway of Fibrin Clot Formation					1.6055						0.355		0	1	1					0.4488						0.208						0.333						1.00e+0						0.948
	REACTOME pathway	R-DME-140877	Formation of Fibrin Clot (Clotting Cascade)					1.6055						0.355		0	1	1					0.4488						0.208						0.333						1.00e+0						0.948
	REACTOME pathway	R-DME-156827	L13a-mediated translational silencing of Ceruloplasmin expression					0.4434						0.943		0	1	1					0.0251						0.752						0.333						1.00e+0						1.00e+0
	REACTOME pathway	R-DME-194002	Glucocorticoid biosynthesis					1.5019						0.386		0	1	1					0.4123						0.222						0.333						1.00e+0						0.973
	REACTOME pathway	R-DME-196108	Pregnenolone biosynthesis					15.52						0.00536		0	1	1					2.2701						0.021						0.333						1.00e+0						0.0792
	REACTOME pathway	R-DME-196807	Nicotinate metabolism					1.94						0.275		0	1	1					0.5594						0.172						0.333						1.00e+0						0.91
	REACTOME pathway	R-DME-2024096	HS-GAG degradation					4.2327						0.0783		0	1	1					1.1058						0.079						0.333						1.00e+0						0.588
	REACTOME pathway	R-DME-351200	Interconversion of polyamines					6.6514						0.0335		0	1	1					1.4749						0.05						0.333						1.00e+0						0.353
	REACTOME pathway	R-DME-352230	Amino acid transport across the plasma membrane					1.4109						0.417		0	1	1					0.3793						0.236						0.333						1.00e+0						1.00e+0
	REACTOME pathway	R-DME-432501	Transcription repression by PER and activation by PDP1					6.6514						0.0335		0	1	1					1.4749						0.05						0.333						1.00e+0						0.353
	REACTOME pathway	R-DME-432626	Circadian Clock pathway					0.7163						0.774		0	1	1					0.1107						0.465						0.333						1.00e+0						1.00e+0
	REACTOME pathway	R-DME-5694530	Cargo concentration in the ER					1.1086						0.543		0	1	1					0.2644						0.301						0.333						1.00e+0						1.00e+0
	REACTOME pathway	R-DME-72613	Eukaryotic Translation Initiation					0.412						0.958		0	1	1					0.0186						0.809						0.333						1.00e+0						1.00e+0
	REACTOME pathway	R-DME-72737	Cap-dependent Translation Initiation					0.412						0.958		0	1	1					0.0186						0.809						0.333						1.00e+0						1.00e+0
	REACTOME pathway	R-DME-72766	Translation					0.2156						0.999		0	1	1					0.0003						1.546						0.333						1.00e+0						1.00e+0
	REACTOME pathway	R-DME-73894	DNA Repair					0.3475						0.98		0	1	1					0.0084						0.959						0.333						1.00e+0						1.00e+0
	REACTOME pathway	R-DME-8856825	Cargo recognition for clathrin-mediated endocytosis					0.6467						0.821		0	1	1					0.0854						0.515						0.333						1.00e+0						1.00e+0
	REACTOME pathway	R-DME-8856828	Clathrin-mediated endocytosis					0.48						0.924		0	1	1					0.0339						0.694						0.333						1.00e+0						1.00e+0
	REACTOME pathway	R-DME-9646399	Aggrephagy					1.4109						0.417		0	1	1					0.3793						0.236						0.333						1.00e+0						1.00e+0
	REACTOME pathway	R-DME-9748787	Azathioprine ADME					2.2171						0.227		0	1	1					0.6433						0.15						0.333						1.00e+0						0.841
	REACTOME pathway	R-DME-422475	Axon guidance						0.7023						0.804	0	1	1						0.0943						1.095						0.769						1.00e+0						0.999
	REACTOME pathway	R-DME-9675108	Nervous system development						0.6932						0.811	0	1	1						0.0906						1.11						0.769						1.00e+0						0.999
	REACTOME pathway	R-DME-166658	Complement cascade						7.1631						0.0301	0	1	1						1.5204						0.072						0.513						1.00e+0						0.365
	REACTOME pathway	R-DME-166663	Initial triggering of complement						14.3262						0.00735	0	1	1						2.1335						0.036						0.513						1.00e+0						0.133
	REACTOME pathway	R-DME-173736	Alternative complement activation						14.3262						0.00735	0	1	1						2.1335						0.036						0.513						1.00e+0						0.133
	REACTOME pathway	R-DME-174577	Activation of C3 and C5						14.3262						0.00735	0	1	1						2.1335						0.036						0.513						1.00e+0						0.133
	REACTOME pathway	R-DME-376176	Signaling by ROBO receptors						2.3107						0.214	0	1	1						0.6693						0.222						0.513						1.00e+0						0.737
	REACTOME pathway	R-DME-428890	Role of ABL in ROBO-SLIT signaling						3.9795						0.0886	0	1	1						1.0521						0.129						0.513						1.00e+0						0.646
	REACTOME pathway	R-DME-9010553	Regulation of expression of SLITs and ROBOs						3.1144						0.134	0	1	1						0.8725						0.165						0.513						1.00e+0						0.656
	REACTOME pathway	R-DME-913709	O-linked glycosylation of mucins						2.2385						0.224	0	1	1						0.6488						0.229						0.513						1.00e+0						0.737
	REACTOME pathway	R-DME-977606	Regulation of Complement cascade						7.1631						0.0301	0	1	1						1.5204						0.072						0.513						1.00e+0						0.365
	SLIM2 GO BP	GO:0051321	meiotic cell cycle				0.2912						0.999			0	1	1				0.0002						2.599						0.619						1.00e+0						1.00e+0
	SLIM2 GO BP	GO:0016049	cell growth				0.4105						0.979			0	1	1				0.0091						1.267						0.464						1.00e+0						1.00e+0
	SLIM2 GO BP	GO:0006997	nucleus organization				0.47						0.93			0	1	1				0.0312						0.752						0.31						1.00e+0						1.00e+0
	SLIM2 GO BP	GO:0030705	cytoskeleton-dependent intracellular transport				0.521						0.901			0	1	1				0.0448						0.773						0.31						1.00e+0						1.00e+0
	SLIM2 GO BP	GO:0002181	cytoplasmic translation					0.3609						0.976		0	1	1					0.0102						1.511						0.333						1.00e+0						1.00e+0
	SLIM2 GO BP	GO:0006260	DNA replication					0.4351						0.947		0	1	1					0.0233						1.282						0.333						1.00e+0						1.00e+0
	SLIM2 GO BP	GO:0006308	DNA catabolic process					1.7244						0.324		0	1	1					0.4894						0.215						0.333						1.00e+0						0.925
	SLIM2 GO BP	GO:0006310	DNA recombination					0.4014						0.962		0	1	1					0.0166						1.074						0.333						1.00e+0						1.00e+0
	SLIM2 GO BP	GO:0006399	tRNA metabolic process					0.3449						0.981		0	1	1					0.0081						1.446						0.333						1.00e+0						1.00e+0
	SLIM2 GO BP	GO:0006913	nucleocytoplasmic transport					0.388						0.967		0	1	1					0.0143						1.239						0.333						1.00e+0						1.00e+0
	SLIM2 GO BP	GO:0009306	protein secretion					0.5414						0.889		0	1	1					0.0509						0.68						0.333						1.00e+0						1.00e+0
	SLIM2 GO BP	GO:0045454	cell redox homeostasis					0.9502						0.628		0	1	1					0.2018						0.394						0.333						1.00e+0						1.00e+0
[truncated: 17 more columns]

## Sheet: Male 1 mM
Table S14. PANGEA analysis of differentially expressed genes in male flies exposed to 1 mM sodium arsenite for 1,2,4,8,24, and 48 hrs. DEGs from each timepoint were simultaneously analyzed for enrichment using four annotation sources: (i) SLIM2 GO Biological Process, (ii) FlyBase signaling pathways (experimental evidence), (iii) KEGG Pathway (D. melanogaster), and (iv) REACTOME Pathway (D. melano…
Gene Set	Gene Set ID	Gene Set Name	fold change group_1hr	fold change group_2 hr	fold change group_4hr	fold change group_8hr	fold change group_24hr	fold change group_48hr	p value group_1hr	p value group_2 hr	p value group_4hr	p value group_8hr	p value group_24hr	p value group_48hr	p value (negative_log_10) group_1hr	# of early timepoints with significant enrichment	# of timepoints with significant enrichment	# of late timepoints with significant enrichment	p value (negative_log_10) group_2 hr	p value (negative_log_10) group_4hr	p value (negative_log_10) group_8hr	p value (negative_log_10) group_24hr	p value (negative_log_10) group_48hr	gene set % in set group_1hr	gene set % in set group_2 hr	gene set % in set group_4hr	gene set % in set group_8hr	gene set % in set group_24hr	gene set % in set group_48hr	% genes in gene set group_1hr	% genes in gene set group_2 hr	% genes in gene set group_4hr	% genes in gene set group_8hr	% genes in gene set group_24hr	% genes in gene set group_48hr	p value (Bonferroni) group_1hr	p value (Bonferroni) group_2 hr	p value (Bonferroni) group_4hr	p value (Bonferroni) group_8hr	p value (Bonferroni) group_24hr	p value (Bonferroni) group_48hr	p value (Benjamini & Hochberg) group_1hr	p value (Benjamini & Hochberg) group_2 hr	p value (Benjamini & Hochberg) group_4hr	p value (Benjamini & Hochberg) group_8hr	p value (Benjamini & Hochberg) group_24hr	p value (Benjamini & Hochberg) group_48hr	p value (Benjamini & Yekutieli) group_1hr	p value (Benjamini & Yekutieli) group_2 hr
REACTOME pathway	R-DME-3371571	HSF1-dependent transactivation	136.941	21.825	7.0191	7.4924	6.5436	5.1165	1.95e-10	1.61e-10	0.000171	6.79e-10	1.8e-08	3.72e-06	9.7086	3	6	3	9.7907	3.7664	9.1678	7.7441	5.429	0.215	0.215	0.215	0.215	0.215	0.215	29.412	4.688	1.508	1.609	1.405	1.099	1.21e-08	5.94e-08	0.1	6.41e-07	1.46e-05	0.00348	1.21e-08	9.9e-09	0.00387	1.6e-07	3.66e-06	0.00029	5.71e-08	6.42e-08
REACTOME pathway	R-DME-3371497	HSP90 chaperone cycle for steroid hormone receptors (SHR) in the presence of ligand	87.4093	6.1915	2.2401	3.0744	2.8916	1.4845	2.08e-09	0.00389	0.149	0.00216	0.00327	0.245	8.6819	3	6	3	2.41	0.8255	2.6649	2.4846	0.6105	0.336	0.336	0.336	0.336	0.336	0.336	29.412	2.083	0.754	1.034	0.973	0.5	1.28e-07	1.00e+0	1.00e+0	1.00e+0	1.00e+0	1.00e+0	6.44e-08	0.0419	0.421	0.0364	0.0634	0.842	3.03e-07	0.272
KEGG Pathway D.mel	path:map04213	Longevity regulating pathway - multiple species	74.6952	6.6136	3.1905	3.5029	2.471	2.2834	4.69e-09	0.000928	0.0198	0.000114	0.00953	0.0154	8.3288	3	6	3	3.0323	1.7021	3.9394	2.0207	1.8111	0.394	0.394	0.394	0.394	0.394	0.394	29.412	2.604	1.256	1.379	0.973	0.899	2.9e-07	0.34	1.00e+0	0.108	1.00e+0	1.00e+0	7.27e-08	0.0162	0.137	0.00328	0.114	0.178	3.42e-07	0.105
REACTOME pathway	R-DME-3371453	Regulation of HSF1-mediated heat shock response	74.6952	6.6136	1.9143	2.3353	2.1964	1.5223	4.69e-09	0.000928	0.206	0.0197	0.0274	0.199	8.3288	3	6	3	3.0323	0.6855	1.7036	1.5622	0.7007	0.394	0.394	0.394	0.394	0.394	0.394	29.412	2.604	0.754	0.92	0.865	0.599	2.9e-07	0.34	1.00e+0	1.00e+0	1.00e+0	1.00e+0	7.27e-08	0.0162	0.468	0.183	0.25	0.767	3.42e-07	0.105
REACTOME pathway	R-DME-450408	AUF1 (hnRNP D0) binds and destabilizes mRNA	69.6311	4.9322	1.7845	2.177	1.7916	1.8921	6.73e-09	0.00874	0.236	0.029	0.0936	0.0583	8.1719	3	6	3	2.0584	0.6264	1.5372	1.0287	1.2341	0.422	0.422	0.422	0.422	0.422	0.422	29.412	2.083	0.754	0.92	0.757	0.799	4.17e-07	1.00e+0	1.00e+0	1.00e+0	1.00e+0	1.00e+0	8.34e-08	0.0802	0.48	0.22	0.516	0.463	3.93e-07	0.52
REACTOME pathway	R-DME-3371556	Cellular response to heat stress	52.003	9.2089	2.6655	3.0485	2.8672	2.1196	2.98e-08	1.2e-07	0.025	9.22e-05	0.000182	0.0101	7.5248	3	6	3	6.9187	1.6013	4.0352	3.7399	1.9923	0.566	0.566	0.566	0.566	0.566	0.566	29.412	5.208	1.508	1.724	1.622	1.199	1.85e-06	4.42e-05	1.00e+0	0.087	0.147	1.00e+0	3.08e-07	6.32e-06	0.163	0.00272	0.00493	0.128	1.45e-06	4.09e-05
REACTOME pathway	R-DME-450531	Regulation of mRNA stability by proteins that bind AU-rich elements	47.2211	3.3448	1.2102	1.6609	1.215	1.2831	4.86e-08	0.0318	0.452	0.0914	0.353	0.284	7.3126	3	6	3	1.4968	0.344	1.039	0.4511	0.5462	0.623	0.623	0.623	0.623	0.623	0.623	29.412	2.083	0.754	1.034	0.757	0.799	3.01e-06	1.00e+0	1.00e+0	1.00e+0	1.00e+0	1.00e+0	4.31e-07	0.174	0.698	0.447	0.837	0.908	2.03e-06	1.00e+0
SLIM2 GO BP	GO:0006457	protein folding	33.6741	5.9631	2.8767	2.7636	2.9706	2.2875	2.66e-07	6.92e-06	0.00255	1.9e-05	1.23e-06	0.000402	6.5745	3	6	3	5.1598	2.5933	4.7194	5.9082	3.3948	1.167	1.167	1.167	1.167	1.167	1.167	29.412	5.208	2.513	2.414	2.595	1.998	1.65e-05	0.00254	1.00e+0	0.018	0.001	0.377	2.06e-06	0.000282	0.03	0.000818	0.0001	0.011	9.72e-06	0.00183
KEGG Pathway D.mel	path:map04144	Endocytosis	32.8659	2.328	1.4038	1.6697	0.8456	1.1163	3e-07	0.0937	0.284	0.0475	0.729	0.406	6.5219	3	6	3	1.0283	0.5457	1.3232	0.137	0.3907	0.895	0.895	0.895	0.895	0.895	0.895	29.412	2.083	1.256	1.494	0.757	0.999	1.86e-05	1.00e+0	1.00e+0	1.00e+0	1.00e+0	1.00e+0	2.07e-06	0.286	0.529	0.309	1.00e+0	0.986	9.76e-06	1.00e+0
KEGG Pathway D.mel	path:map04141	Protein processing in endoplasmic reticulum	30.4314	2.1556	2.0797	2.4975	1.1186	0.8269	4.41e-07	0.115	0.0393	8.92e-05	0.404	0.76	6.3552	3	6	3	0.9372	1.4051	4.0493	0.3933	0.1191	0.966	0.966	0.966	0.966	0.966	0.966	29.412	2.083	2.01	2.414	1.081	0.799	2.73e-05	1.00e+0	1.00e+0	0.0842	1.00e+0	1.00e+0	2.67e-06	0.32	0.216	0.00272	0.868	1.00e+0	1.26e-05	1.00e+0
KEGG Pathway D.mel	path:map03040	Spliceosome	29.9871	2.6551	1.0247	0.9375	0.992	0.8148	4.74e-07	0.0407	0.55	0.626	0.559	0.774	6.3234	3	6	3	1.39	0.2589	0.2034	0.2523	0.1112	0.981	0.981	0.981	0.981	0.981	0.981	29.412	2.604	1.005	0.92	0.973	0.799	2.94e-05	1.00e+0	1.00e+0	1.00e+0	1.00e+0	1.00e+0	2.67e-06	0.194	0.788	0.983	0.967	1.00e+0	1.26e-05	1.00e+0
REACTOME pathway	R-DME-2262752	Cellular responses to stress	12.1906	2.5905	1.2497	1.2863	1.2098	1.0766	3.86e-05	0.00244	0.254	0.107	0.175	0.376	4.4126	3	6	3	2.6117	0.5937	0.9704	0.7558	0.4244	2.413	2.413	2.413	2.413	2.413	2.413	29.412	6.25	3.015	3.103	2.919	2.597	0.00239	0.897	1.00e+0	1.00e+0	1.00e+0	1.00e+0	0.000184	0.0332	0.494	0.467	0.676	0.986	0.000869	0.215
REACTOME pathway	R-DME-8953897	Cellular responses to stimuli	12.1906	2.5905	1.2497	1.2863	1.2098	1.0766	3.86e-05	0.00244	0.254	0.107	0.175	0.376	4.4126	3	6	3	2.6117	0.5937	0.9704	0.7558	0.4244	2.413	2.413	2.413	2.413	2.413	2.413	29.412	6.25	3.015	3.103	2.919	2.597	0.00239	0.897	1.00e+0	1.00e+0	1.00e+0	1.00e+0	0.000184	0.0332	0.494	0.467	0.676	0.986	0.000869	0.215
REACTOME pathway	R-DME-8953854	Metabolism of RNA	8.5588	2.8797	1.1698	0.4348	0.5348	0.4651	0.000206	3.48e-05	0.294	0.999	0.999	0.999	3.6859	3	6	3	4.458	0.5303	0	0.0004	0	3.436	3.436	3.436	3.436	3.436	3.436	29.412	9.896	4.02	1.494	1.838	1.598	0.0127	0.0127	1.00e+0	1.00e+0	1.00e+0	1.00e+0	0.000912	0.00116	0.538	1.00e+0	1.00e+0	1.00e+0	0.0043	0.00753
REACTOME pathway	R-DME-6798695	Neutrophil degranulation	8.1513	1.5878	1.1141	1.4335	1.4082	1.2182	0.000258	0.0881	0.364	0.00931	0.0108	0.0994	3.5871	3	6	3	1.0548	0.4383	2.031	1.9655	1.0024	3.608	3.608	3.608	3.608	3.608	3.608	29.412	5.729	4.02	5.172	5.081	4.396	0.016	1.00e+0	1.00e+0	1.00e+0	1.00e+0	1.00e+0	0.00106	0.283	0.624	0.109	0.123	0.624	0.00503	1.00e+0
SLIM2 GO BP	GO:0016192	vesicle-mediated transport	7.931	0.7022	0.3388	0.4959	0.3498	0.431	0.000293	0.844	0.999	0.999	0.999	0.999	3.5318	3	6	3	0.0733	0.0003	0.0001	0	0	6.135	6.135	6.135	6.135	6.135	6.135	29.412	2.604	1.256	1.839	1.297	1.598	0.0182	1.00e+0	1.00e+0	1.00e+0	1.00e+0	1.00e+0	0.00113	0.974	1.00e+0	1.00e+0	1.00e+0	1.00e+0	0.00536	1.00e+0
REACTOME pathway	R-DME-168249	Innate Immune System	6.1501	1.198	0.8931	1.1056	1.1303	1.0236	0.000942	0.312	0.719	0.257	0.198	0.453	3.0255	3	6	3	0.505	0.1429	0.5895	0.7014	0.3432	4.782	4.782	4.782	4.782	4.782	4.782	29.412	5.729	4.271	5.287	5.405	4.895	0.0584	1.00e+0	1.00e+0	1.00e+0	1.00e+0	1.00e+0	0.00343	0.546	0.898	0.707	0.709	1.00e+0	0.0162	1.00e+0
SLIM2 GO BP	GO:0042221	response to chemical	3.9408	1.3957	0.9538	0.7444	0.7605	0.792	0.00265	0.0593	0.641	0.995	0.993	0.988	2.5758	3	6	3	1.2267	0.1929	0.0021	0.0027	0.0052	12.271	12.271	12.271	12.271	12.271	12.271	35.294	12.5	8.543	6.667	6.811	7.093	0.164	1.00e+0	1.00e+0	1.00e+0	1.00e+0	1.00e+0	0.00914	0.226	0.871	1.00e+0	1.00e+0	1.00e+0	0.0431	1.00e+0
REACTOME pathway	R-DME-168256	Immune System	4.6212	0.982	0.7106	0.9572	0.9003	0.879	0.00335	0.568	0.954	0.654	0.811	0.865	2.4741	3	6	3	0.2451	0.0203	0.1843	0.0905	0.0625	6.365	6.365	6.365	6.365	6.365	6.365	29.412	6.25	4.523	6.092	5.73	5.594	0.208	1.00e+0	1.00e+0	1.00e+0	1.00e+0	1.00e+0	0.0109	0.759	1.00e+0	0.997	1.00e+0	1.00e+0	0.0516	1.00e+0
SLIM2 GO BP	GO:0051276	chromosome organization	4.3359	0.5759	0.4167	0.5719	0.4383	0.2945	0.0116	0.952	0.999	0.999	0.999	1.00e+0	1.935	3	6	3	0.021	0.0002	0.0001	0	0	7.739	7.739	7.739	7.739	7.739	7.739	23.529	3.125	2.261	3.103	2.378	1.598	0.72	1.00e+0	1.00e+0	1.00e+0	1.00e+0	1.00e+0	0.036	0.999	1.00e+0	1.00e+0	1.00e+0	1.00e+0	0.169	1.00e+0
SLIM2 GO BP	GO:0006950	response to stress	3.2683	1.3311	1.2006	1.2006	1.2374	1.1101	0.0144	0.0958	0.119	0.0337	0.0126	0.14	1.8398	3	6	3	1.0182	0.9244	1.4712	1.897	0.8522	12.693	12.693	12.693	12.693	12.693	12.693	29.412	11.979	10.804	10.805	11.135	9.99	0.896	1.00e+0	1.00e+0	1.00e+0	1.00e+0	1.00e+0	0.0426	0.286	0.379	0.237	0.141	0.696	0.201	1.00e+0
REACTOME pathway	R-DME-392499	Metabolism of proteins	1.6319	0.4335	0.3834	0.574	0.5098	0.582	0.349	0.995	0.999	0.999	0.999	0.999	0.4564	3	6	3	0.002	0	0	0	0	7.209	7.209	7.209	7.209	7.209	7.209	11.765	3.125	2.764	4.138	3.676	4.196	1.00e+0	1.00e+0	1.00e+0	1.00e+0	1.00e+0	1.00e+0	0.416	0.999	1.00e+0	1.00e+0	1.00e+0	1.00e+0	1.00e+0	1.00e+0
SLIM2 GO BP	GO:0042254	ribosome biogenesis		8.8388	4.0999	0.2251	0.9173	0.5216		1.52e-17	2.16e-09	0.999	0.667	0.988		3	5	2	16.8161	8.664	0	0.1759	0.0052		1.711	1.711	1.711	1.711	1.711		13.542	6.281	0.345	1.405	0.799		5.6e-15	1.27e-06	1.00e+0	1.00e+0	1.00e+0		5.6e-15	4.24e-07	1.00e+0	1.00e+0	1.00e+0		3.63e-14
SLIM2 GO BP	GO:0016072	rRNA metabolic process		11.0379	5.0828	0.2215	0.6248	0.3849		4.42e-17	8.59e-10	0.999	0.924	0.993		3	5	2	16.3541	9.0659	0.0004	0.0341	0.0027		1.131	1.131	1.131	1.131	1.131		11.458	5.276	0.23	0.649	0.4		1.62e-14	5.05e-07	1.00e+0	1.00e+0	1.00e+0		8.11e-15	2.52e-07	1.00e+0	1.00e+0	1.00e+0		5.26e-14
REACTOME pathway	R-DME-6791226	Major pathway of rRNA processing in the nucleolus and cytosol		12.8382	4.5418	0.3778	0.7106	0.3283		5.28e-13	2.81e-05	0.972	0.822	0.986		3	5	2	12.277	4.5508	0.0122	0.0847	0.0059		0.609	0.609	0.609	0.609	0.609		7.813	2.764	0.23	0.432	0.2		1.93e-10	0.0165	1.00e+0	1.00e+0	1.00e+0		3.87e-11	0.000972	1.00e+0	1.00e+0	1.00e+0		2.51e-10
REACTOME pathway	R-DME-72312	rRNA processing		12.8382	4.5418	0.3778	0.7106	0.3283		5.28e-13	2.81e-05	0.972	0.822	0.986		3	5	2	12.277	4.5508	0.0122	0.0847	0.0059		0.609	0.609	0.609	0.609	0.609		7.813	2.764	0.23	0.432	0.2		1.93e-10	0.0165	1.00e+0	1.00e+0	1.00e+0		3.87e-11	0.000972	1.00e+0	1.00e+0	1.00e+0		2.51e-10
REACTOME pathway	R-DME-8868773	rRNA processing in the nucleus and cytosol		12.8382	4.5418	0.3778	0.7106	0.3283		5.28e-13	2.81e-05	0.972	0.822	0.986		3	5	2	12.277	4.5508	0.0122	0.0847	0.0059		0.609	0.609	0.609	0.609	0.609		7.813	2.764	0.23	0.432	0.2		1.93e-10	0.0165	1.00e+0	1.00e+0	1.00e+0		3.87e-11	0.000972	1.00e+0	1.00e+0	1.00e+0		2.51e-10
KEGG Pathway D.mel	path:map00480	Glutathione metabolism		7.3671	5.331	3.2517	3.6318	3.5327		1.24e-05	2.21e-06	2.36e-05	6.55e-07	4.8e-07		3	5	2	4.9037	5.6543	4.6269	6.1836	6.3179		0.566	0.566	0.566	0.566	0.566		4.167	3.015	1.839	2.054	1.998		0.00458	0.0013	0.0222	0.000532	0.00045		0.000458	0.000162	0.000969	7.09e-05	5e-05		0.00297
REACTOME pathway	R-DME-8853383	Lysosomal oligosaccharide catabolism		31.1786	20.0546	9.1744	6.4717	5.9803		8.59e-05	2.12e-05	0.000449	0.00827	0.0103		3	5	2	4.0659	4.673	3.3474	2.082	1.9864		0.05	0.05	0.05	0.05	0.05		1.563	1.005	0.46	0.324	0.3		0.0315	0.0124	0.424	1.00e+0	1.00e+0		0.00262	0.000972	0.00976	0.107	0.128		0.017
KEGG Pathway D.mel	path:map00790	Folate biosynthesis		9.0938	7.0191	4.0138	3.3976	3.8374		0.000207	1.39e-05	0.000127	0.000996	8.1e-05		3	5	2	3.6832	4.8539	3.8948	3.0015	4.091		0.286	0.286	0.286	0.286	0.286		2.604	2.01	1.149	0.973	1.099		0.0761	0.00823	0.12	0.81	0.0758		0.00585	0.000748	0.00353	0.0231	0.00371		0.0379
KEGG Pathway D.mel	path:map01100	Metabolic pathways		1.956	1.9785	1.657	1.2573	1.3192		0.000225	6.87e-08	1.67e-08	0.0105	0.00145		3	5	2	3.6463	7.1628	7.7747	1.9762	2.8384		8.255	8.255	8.255	8.255	8.255		16.146	16.332	13.678	10.378	10.889		0.0828	4.04e-05	1.58e-05	1.00e+0	1.00e+0		0.00591	8.08e-06	2.08e-06	0.122	0.0315		0.0383
REACTOME pathway	R-DME-1430728	Metabolism		1.902	2.2078	1.8233	1.3941	1.4592		0.000292	1.85e-11	8.46e-13	0.000147	5.83e-06		3	5	2	3.5342	10.7323	12.0724	3.8325	5.2337		8.763	8.763	8.763	8.763	8.763		16.667	19.347	15.977	12.216	12.787		0.107	1.08e-08	7.99e-10	0.119	0.00546		0.00715	1.08e-08	7.99e-10	0.00412	0.00042		0.0463
KEGG Pathway D.mel	path:map00983	Drug metabolism - other enzymes		5.3047	4.0214	3.1776	2.9886	2.035		0.000353	8.78e-05	5.94e-06	1.42e-05	0.00827		3	5	2	3.4521	4.0561	5.2259	4.8463	2.082		0.687	0.687	0.687	0.687	0.687		3.646	2.764	2.184	2.054	1.399		0.129	0.0516	0.00561	0.0115	1.00e+0		0.0081	0.00269	0.000311	0.000681	0.111		0.0525
KEGG Pathway D.mel	path:map01240	Biosynthesis of cofactors		4.1871	2.5249	1.9636	1.8468	1.7066		0.000668	0.00645	0.00578	0.0103	0.021		3	5	2	3.1746	2.1903	2.2379	1.9839	1.6758		0.995	0.995	0.995	0.995	0.995		4.167	2.513	1.954	1.838	1.698		0.245	1.00e+0	1.00e+0	1.00e+0	1.00e+0		0.0136	0.0574	0.0747	0.122	0.232		0.0884
REACTOME pathway	R-DME-196854	Metabolism of vitamins and cofactors		4.0138	4.1146	3.211	2.6035	2.4059		0.000882	7.99e-07	1.77e-08	8.98e-06	3.41e-05		3	5	2	3.0543	6.0974	7.7518	5.0466	4.4664		1.038	1.038	1.038	1.038	1.038		4.167	4.271	3.333	2.703	2.498		0.323	0.000469	1.67e-05	0.0073	0.0319		0.0162	6.83e-05	2.08e-06	0.000456	0.00188		0.105
KEGG Pathway D.mel	md:M00126	Tetrahydrofolate biosynthesis, GTP => THF		14.55	7.0191	4.2814	4.0268	5.5816		0.00102	0.00809	0.0117	0.0144	0.00038		3	5	2	2.9872	2.0918	1.9305	1.8393	3.4199		0.107	0.107	0.107	0.107	0.107		1.563	0.754	0.46	0.432	0.599		0.377	1.00e+0	1.00e+0	1.00e+0	0.355		0.0171	0.0674	0.128	0.15	0.0107		0.111
SLIM2 GO BP	GO:0006790	sulfur compound metabolic process		3.6149	2.8338	2.3933	2.72	2.7735		0.00172	0.000708	5.83e-05	6.95e-07	1.05e-07		3	5	2	2.7626	3.1499	4.234	6.1579	6.9768		1.589	1.589	1.589	1.589	1.589		4.167	3.266	2.759	3.135	3.197		0.633	0.416	0.055	0.000565	9.87e-05		0.0275	0.0108	0.00196	7.09e-05	1.64e-05		0.178
KEGG Pathway D.mel	path:map00982	Drug metabolism - cytochrome P450		5.4291	4.7143	3.8341	3.6061	2.0827		0.00225	0.000112	2.48e-06	5.48e-06	0.0203		3	5	2	2.6464	3.9505	5.6042	5.2609	1.6922		0.48	0.48	0.48	0.48	0.48		2.604	2.261	1.839	1.73	0.999		0.828	0.0658	0.00234	0.00445	1.00e+0		0.0331	0.00313	0.000146	0.000342	0.226		0.214
KEGG Pathway D.mel	path:map00980	Metabolism of xenobiotics by cytochrome P450		5.2717	4.5777	3.9556	3.5016	2.0223		0.00256	0.000141	7.54e-07	8.23e-06	0.0245		3	5	2	2.5901	3.8499	6.1222	5.0842	1.6107		0.494	0.494	0.494	0.494	0.494		2.604	2.261	1.954	1.73	0.999		0.943	0.083	0.000712	0.00669	1.00e+0		0.0332	0.00345	5.08e-05	0.000446	0.263		0.215
KEGG Pathway D.mel	path:map00730	Thiamine metabolism		10.3929	5.0136	3.0581	2.8763	4.6513		0.00283	0.0208	0.0382	0.0463	0.000452		3	5	2	2.5477	1.6807	1.417	1.3338	3.3442		0.15	0.15	0.15	0.15	0.15		1.563	0.754	0.46	0.432	0.699		1.00e+0	1.00e+0	1.00e+0	1.00e+0	0.423		0.0335	0.14	0.258	0.348	0.0114		0.217
KEGG Pathway D.mel	path:map00511	Other glycan degradation		9.9205	9.5715	4.3787	3.4319	2.5371		0.00324	2.61e-05	0.0018	0.0128	0.0682		3	5	2	2.4884	4.5833	2.7432	1.8899	1.1661		0.158	0.158	0.158	0.158	0.158		1.563	1.508	0.69	0.541	0.4		1.00e+0	0.0153	1.00e+0	1.00e+0	1.00e+0		0.0372	0.000972	0.031	0.141	0.494		0.241
REACTOME pathway	R-DME-983170	Antigen Presentation: Folding, assembly and peptide loading of class I MHC		8.3942	5.3993	3.0875	2.3232	2.6835		0.00526	0.0059	0.0204	0.0894	0.0348		3	5	2	2.2784	2.2287	1.6901	1.0482	1.4574		0.186	0.186	0.186	0.186	0.186		1.563	1.005	0.575	0.432	0.5		1.00e+0	1.00e+0	1.00e+0	1.00e+0	1.00e+0		0.0552	0.0534	0.183	0.501	0.323		0.358
REACTOME pathway	R-DME-1483206	Glycerophospholipid biosynthesis		4.2794	4.1289	1.8888	1.5989	1.8058		0.00629	0.000146	0.038	0.108	0.0397		3	5	2	2.2013	3.8335	1.4199	0.963	1.4003		0.609	0.609	0.609	0.609	0.609		2.604	2.513	1.149	0.973	1.099		1.00e+0	0.0862	1.00e+0	1.00e+0	1.00e+0		0.0629	0.00345	0.258	0.56	0.361		0.408
REACTOME pathway	R-DME-196849	Metabolism of water-soluble vitamins and cofactors		3.9113	2.2642	2.2443	1.7861	1.8005		0.00913	0.0495	0.0049	0.043	0.0333		3	5	2	2.0395	1.3046	2.3094	1.366	1.4768		0.666	0.666	0.666	0.666	0.666		2.604	1.508	1.494	1.189	1.199		1.00e+0	1.00e+0	1.00e+0	1.00e+0	1.00e+0		0.0817	0.247	0.0696	0.334	0.312		0.529
KEGG Pathway D.mel	path:map00270	Cysteine and methionine metabolism		6.0625	2.9246	2.6759	2.9362	3.8761		0.013	0.0821	0.0224	0.00839	0.000155		3	5	2	1.8832	1.0853	1.6483	2.0761	3.808		0.258	0.258	0.258	0.258	0.258		1.563	0.754	0.69	0.757	0.999		1.00e+0	1.00e+0	1.00e+0	1.00e+0	0.145		0.101	0.313	0.187	0.107	0.0056		0.657
KEGG Pathway D.mel	path:map00061	Fatty acid biosynthesis		11.1923	5.3993	6.1751	4.6463	5.3669		0.0132	0.0513	0.000782	0.00843	0.00148		3	5	2	1.8771	1.2895	3.1063	2.0741	2.8295		0.093	0.093	0.093	0.093	0.093		1.042	0.503	0.575	0.432	0.5		1.00e+0	1.00e+0	0.738	1.00e+0	1.00e+0		0.101	0.247	0.0147	0.107	0.0315		0.657
REACTOME pathway	R-DME-6806667	Metabolism of fat-soluble vitamins		5.5962	9.8987	6.1751	5.0335	4.6513		0.0162	7.16e-09	4.48e-09	6.98e-07	1.7e-06		3	5	2	1.789	8.1449	8.3486	6.1559	5.7677		0.279	0.279	0.279	0.279	0.279		1.563	2.764	1.724	1.405	1.299		1.00e+0	4.21e-06	4.23e-06	0.000567	0.00159		0.116	1.05e-06	8.46e-07	7.09e-05	0.000145		0.752
REACTOME pathway	R-DME-6811438	Intra-Golgi traffic		5.5962	2.6997	1.6467	1.5488	2.1468		0.0162	0.0989	0.223	0.256	0.0572		3	5	2	1.789	1.0046	0.6513	0.5904	1.242		0.279	0.279	0.279	0.279	0.279		1.563	0.754	0.46	0.432	0.599		1.00e+0	1.00e+0	1.00e+0	1.00e+0	1.00e+0		0.116	0.354	0.643	0.802	0.462		0.752
SLIM2 GO BP	GO:0006869	lipid transport		4.0986	3.4601	2.4874	1.9142	1.9654		0.0164	0.00401	0.00423	0.0439	0.0292		3	5	2	1.784	2.3967	2.3728	1.3572	1.5332		0.694	0.694	0.694	0.694	0.694		2.083	1.759	1.264	0.973	0.999		1.00e+0	1.00e+0	1.00e+0	1.00e+0	1.00e+0		0.116	0.0445	0.0625	0.336	0.283		0.752
KEGG Pathway D.mel	path:map04142	lysosome		2.9295	2.5909	2.1551	1.5202	1.0302		0.0169	0.0036	0.000935	0.0687	0.504		3	5	2	1.7699	2.4437	3.0288	1.1629	0.297		1.067	1.067	1.067	1.067	1.067		3.125	2.764	2.299	1.622	1.099		1.00e+0	1.00e+0	0.883	1.00e+0	1.00e+0		0.117	0.0407	0.0169	0.433	1.00e+0		0.759
REACTOME pathway	R-DME-211859	Biological oxidations		3.3372	2.2538	2.7986	2.2166	1.5362		0.0172	0.0361	3.92e-05	0.00213	0.0899		3	5	2	1.7634	1.4413	4.4061	2.6707	1.0458		0.78	0.78	0.78	0.78	0.78		2.604	1.759	2.184	1.73	1.199		1.00e+0	1.00e+0	0.037	1.00e+0	1.00e+0		0.117	0.206	0.00142	0.0428	0.58		0.759
REACTOME pathway	R-DME-2453902	The canonical retinoid cycle in rods (twilight vision)		9.7	9.3588	4.2814	5.0335	3.7211		0.0175	0.00069	0.0117	0.00216	0.0189		3	5	2	1.7558	3.1608	1.9305	2.6652	1.7233		0.107	0.107	0.107	0.107	0.107		1.042	1.005	0.46	0.541	0.4		1.00e+0	0.406	1.00e+0	1.00e+0	1.00e+0		0.117	0.0108	0.128	0.0428	0.213		0.759
REACTOME pathway	R-DME-71291	Metabolism of amino acids and derivatives		2.572	2.6587	1.7028	0.9152	1.339		0.0196	0.000556	0.0118	0.666	0.118		3	5	2	1.7058	3.2549	1.9268	0.176	0.9273		1.418	1.418	1.418	1.418	1.418		3.646	3.769	2.414	1.297	1.898		1.00e+0	0.326	1.00e+0	1.00e+0	1.00e+0		0.129	0.00934	0.128	1.00e+0	0.683		0.836
REACTOME pathway	R-DME-2187338	Visual phototransduction		5.0756	4.897	2.6136	3.1606	2.9206		0.021	0.00128	0.016	0.00171	0.00295		3	5	2	1.6758	2.8904	1.7954	2.7646	2.5298		0.308	0.308	0.308	0.308	0.308		1.563	1.508	0.805	0.973	0.899		1.00e+0	0.756	1.00e+0	1.00e+0	1.00e+0		0.135	0.0168	0.164	0.0377	0.053		0.88
REACTOME pathway	R-DME-1483257	Phospholipid metabolism		3.0826	2.9742	1.3606	1.1517	1.3008		0.0234	0.00199	0.199	0.38	0.224		3	5	2	1.6304	2.7003	0.6993	0.4197	0.6485		0.845	0.845	0.845	0.845	0.845		2.604	2.513	1.149	0.973	1.099		1.00e+0	1.00e+0	1.00e+0	1.00e+0	1.00e+0		0.148	0.0244	0.616	0.837	0.818		0.96
REACTOME pathway	R-DME-9709957	Sensory Perception		4.5469	4.3869	2.3414	2.8314	2.6164		0.0281	0.00229	0.028	0.0038	0.00636		3	5	2	1.5508	2.6384	1.5524	2.4201	2.1959		0.344	0.344	0.344	0.344	0.344		1.563	1.508	0.805	0.973	0.899		1.00e+0	1.00e+0	1.00e+0	1.00e+0	1.00e+0		0.163	0.0275	0.215	0.0718	0.0993		1.00e+0
REACTOME pathway	R-DME-8877627	Vitamin E		7.275	12.2834	8.0276	3.7751	4.8839		0.0303	8.13e-07	8.69e-08	0.00846	0.000321		3	5	2	1.5177	6.0895	7.0605	2.0723	3.4928		0.143	0.143	0.143	0.143	0.143		1.042	1.759	1.149	0.541	0.699		1.00e+0	0.000478	8.21e-05	1.00e+0	0.3		0.172	6.83e-05	7.46e-06	0.107	0.01		1.00e+0
SLIM2 GO BP	GO:0051186	cofactor metabolic process		2.3468	2.426	1.9976	2.6443	2.5079		0.0304	0.00141	0.000455	2.95e-08	7.79e-08		3	5	2	1.516	2.8487	3.3419	7.5296	7.1083		2.176	2.176	2.176	2.176	2.176		3.646	3.769	3.103	4.108	3.896		1.00e+0	0.832	0.429	2.4e-05	7.29e-05		0.172	0.0181	0.00976	4.8e-06	1.45e-05		1.00e+0
KEGG Pathway D.mel	path:map00350	Tyrosine metabolism		6.6136	3.1905	2.1893	2.0592	1.9028		0.0362	0.128	0.154	0.175	0.206		3	5	2	1.4406	0.8899	0.8119	0.7558	0.6856		0.158	0.158	0.158	0.158	0.158		1.042	0.503	0.345	0.324	0.3		1.00e+0	1.00e+0	1.00e+0	1.00e+0	1.00e+0		0.194	0.391	0.557	0.676	0.779		1.00e+0
REACTOME pathway	R-DME-425407	SLC-mediated transmembrane transport		2.3218	2.6135	1.4518	0.9639	0.7422		0.0455	0.000995	0.0781	0.595	0.874		3	5	2	1.342	3.0019	1.1071	0.2253	0.0584		1.346	1.346	1.346	1.346	1.346		3.125	3.518	1.954	1.297	0.999		1.00e+0	0.585	1.00e+0	1.00e+0	1.00e+0		0.21	0.0146	0.409	0.989	1.00e+0		1.00e+0
REACTOME pathway	R-DME-156590	Glutathione conjugation		5.82	2.8076	1.9266	3.0201	2.7908		0.0458	0.158	0.201	0.022	0.0298		3	5	2	1.3387	0.7999	0.6953	1.6563	1.5246		0.179	0.179	0.179	0.179	0.179		1.042	0.503	0.345	0.541	0.5		1.00e+0	1.00e+0	1.00e+0	1.00e+0	1.00e+0		0.21	0.421	0.62	0.221	0.285		1.00e+0
SLIM2 GO BP	GO:0006520	cellular amino acid metabolic process		2.2734	2.559	1.5052	1.337	1.6716		0.0494	0.00121	0.0541	0.135	0.0104		3	5	2	1.3055	2.9137	1.2666	0.868	1.9798		2.119	2.119	2.119	2.119	2.119		3.125	3.518	2.069	1.838	2.298		1.00e+0	0.717	1.00e+0	1.00e+0	1.00e+0		0.212	0.0168	0.331	0.622	0.128		1.00e+0
KEGG Pathway D.mel	path:map00260	Glycine, serine and threonine metabolism		5.3889	7.799	3.5678	2.2371	2.5841		0.0526	9.17e-05	0.00549	0.0998	0.0403		3	5	2	1.2782	4.0373	2.2604	1.0007	1.394		0.193	0.193	0.193	0.193	0.193		1.042	1.508	0.69	0.432	0.5		1.00e+0	0.0539	1.00e+0	1.00e+0	1.00e+0		0.212	0.00269	0.074	0.523	0.363		1.00e+0
KEGG Pathway D.mel	path:map00564	Glycerophospholipid metabolism		3.4643	3.3424	1.5291	0.4794	0.443		0.0557	0.00891	0.197	0.927	0.946		3	5	2	1.254	2.0498	0.7049	0.0327	0.024		0.451	0.451	0.451	0.451	0.451		1.563	1.508	0.69	0.216	0.2		1.00e+0	1.00e+0	1.00e+0	1.00e+0	1.00e+0		0.215	0.0707	0.61	1.00e+0	1.00e+0		1.00e+0
REACTOME pathway	R-DME-211945	Phase I - Functionalization of compounds		3.4643	2.7854	3.5678	2.3969	1.329		0.0557	0.0334	2.53e-05	0.008	0.296		3	5	2	1.254	1.4759	4.596	2.0964	0.5285		0.451	0.451	0.451	0.451	0.451		1.563	1.256	1.609	1.081	0.599		1.00e+0	1.00e+0	0.0239	1.00e+0	1.00e+0		0.215	0.196	0.000997	0.107	0.908		1.00e+0
REACTOME pathway	R-DME-425366	Transport of bile salts and organic acids, metal ions and amine compounds		3.163	5.5949	1.3961	1.3131	1.0112		0.0693	3.61e-06	0.258	0.306	0.556		3	5	2	1.159	5.4417	0.5871	0.5142	0.2546		0.494	0.494	0.494	0.494	0.494		1.563	2.764	0.69	0.649	0.5		1.00e+0	0.00212	1.00e+0	1.00e+0	1.00e+0		0.244	0.000212	0.707	0.837	1.00e+0		1.00e+0
SLIM2 GO BP	GO:0005975	carbohydrate metabolic process		1.929	1.9941	2.4326	1.3156	1.5857		0.0723	0.00882	1.45e-07	0.107	0.00811		3	5	2	1.1403	2.0544	6.8376	0.9671	2.0907		2.284	2.284	2.284	2.284	2.284		3.646	3.769	4.598	2.486	2.997		1.00e+0	1.00e+0	0.000137	1.00e+0	1.00e+0		0.253	0.0707	1.14e-05	0.558	0.111		1.00e+0
FlyBase signaling pathway (experimental evidence)	FBgg0000910	Insulin-like Receptor Signaling Pathway		2.91	2.3397	1.7126	0.8054	1.1163		0.0842	0.0625	0.094	0.74	0.452		3	5	2	1.0742	1.2035	1.0268	0.1304	0.3448		0.537	0.537	0.537	0.537	0.537		1.563	1.256	0.92	0.432	0.599		1.00e+0	1.00e+0	1.00e+0	1.00e+0	1.00e+0		0.276	0.276	0.452	1.00e+0	1.00e+0		1.00e+0
REACTOME pathway	R-DME-5362517	Signaling by Retinoic Acid		4.0417	4.8744	3.1218	2.5168	2.3257		0.0873	0.00333	0.00604	0.0293	0.0409		3	5	2	1.0586	2.4769	2.2185	1.5327	1.388		0.258	0.258	0.258	0.258	0.258		1.042	1.256	0.805	0.649	0.599		1.00e+0	1.00e+0	1.00e+0	1.00e+0	1.00e+0		0.283	0.0384	0.076	0.264	0.364		1.00e+0
REACTOME pathway	R-DME-75105	Fatty acyl-CoA biosynthesis		3.8289	3.6943	3.8025	3.5764	4.7738		0.0958	0.0223	0.000428	0.000669	1.21e-06		3	5	2	1.0186	1.651	3.3685	3.1743	5.9145		0.272	0.272	0.272	0.272	0.272		1.042	1.005	1.034	0.973	1.299		1.00e+0	1.00e+0	0.404	0.544	0.00113		0.286	0.149	0.00962	0.017	0.000113		1.00e+0
REACTOME pathway	R-DME-156580	Phase II - Conjugation of compounds		3.5488	1.712	1.9579	2.2098	2.0421		0.108	0.326	0.109	0.0513	0.07		3	5	2	0.9631	0.4857	0.9614	1.2895	1.1544		0.294	0.294	0.294	0.294	0.294		1.042	0.503	0.575	0.649	0.599		1.00e+0	1.00e+0	1.00e+0	1.00e+0	1.00e+0		0.312	0.582	0.475	0.369	0.504		1.00e+0
REACTOME pathway	R-DME-9749641	Aspirin ADME		3.3837	5.7132	2.2403	2.1071	1.9471		0.117	0.000192	0.0488	0.0623	0.0843		3	5	2	0.9288	3.7164	1.311	1.2051	1.0737		0.308	0.308	0.308	0.308	0.308		1.042	1.759	0.69	0.649	0.599		1.00e+0	0.112	1.00e+0	1.00e+0	1.00e+0		0.32	0.00403	0.309	0.415	0.561		1.00e+0
REACTOME pathway	R-DME-8978868	Fatty acid metabolism		2.1087	3.5604	2.3268	2.1885	2.3257		0.122	3.93e-05	0.000344	0.000749	0.000118		3	5	2	0.9118	4.4047	3.4628	3.125	3.9259		0.988	0.988	0.988	0.988	0.988		2.083	3.518	2.299	2.162	2.298		1.00e+0	0.0231	0.325	0.609	0.111		0.323	0.00128	0.00833	0.0184	0.00482		1.00e+0
REACTOME pathway	R-DME-112311	Neurotransmitter clearance		3.3068	5.5834	1.8245	2.0592	1.9028		0.122	0.000222	0.136	0.0683	0.0921		3	5	2	0.9124	3.6518	0.8646	1.1652	1.0357		0.315	0.315	0.315	0.315	0.315		1.042	1.759	0.575	0.649	0.599		1.00e+0	0.131	1.00e+0	1.00e+0	1.00e+0		0.323	0.00452	0.522	0.433	0.586		1.00e+0
REACTOME pathway	R-DME-74752	Signaling by Insulin receptor		3.3068	3.1905	2.1893	1.0296	0.9514		0.122	0.036	0.0537	0.564	0.619		3	5	2	0.9124	1.4437	1.2698	0.2481	0.2078		0.315	0.315	0.315	0.315	0.315		1.042	1.005	0.69	0.324	0.3		1.00e+0	1.00e+0	1.00e+0	1.00e+0	1.00e+0		0.323	0.206	0.331	0.97	1.00e+0		1.00e+0
SLIM2 GO BP	GO:0008283	cell population proliferation		1.6212	0.7821	0.6261	0.5048	0.4664		0.122	0.807	0.98	0.997	0.999		3	5	2	0.9121	0.0931	0.0084	0.0009	0.0003		3.014	3.014	3.014	3.014	3.014		4.167	2.01	1.609	1.297	1.199		1.00e+0	1.00e+0	1.00e+0	1.00e+0	1.00e+0		0.323	0.966	1.00e+0	1.00e+0	1.00e+0		1.00e+0
KEGG Pathway D.mel	path:map01212	Fatty acid metabolism		2.7453	4.6353	3.9381	3.419	3.1594		0.164	0.000719	1.58e-05	0.00014	0.000294		3	5	2	0.7827	3.1428	4.7991	3.8517	3.5315		0.379	0.379	0.379	0.379	0.379		1.042	1.759	1.494	1.297	1.199		1.00e+0	0.423	0.0149	0.114	0.275		0.395	0.0108	0.000713	0.00408	0.00949		1.00e+0
REACTOME pathway	R-DME-163685	Integration of energy metabolism		2.7453	1.9865	2.1205	1.7095	1.843		0.164	0.191	0.045	0.136	0.0826		3	5	2	0.7827	0.7175	1.3466	0.8652	1.0829		0.379	0.379	0.379	0.379	0.379		1.042	0.754	0.805	0.649	0.699		1.00e+0	1.00e+0	1.00e+0	1.00e+0	1.00e+0		0.395	0.458	0.297	0.622	0.561		1.00e+0
REACTOME pathway	R-DME-71387	Metabolism of carbohydrates		1.8774	2.0378	2.1752	1.4613	1.1703		0.165	0.0334	0.000623	0.0894	0.318		3	5	2	0.7823	1.4755	3.2052	1.0486	0.4965		1.11	1.11	1.11	1.11	1.11		2.083	2.261	2.414	1.622	1.299		1.00e+0	1.00e+0	0.588	1.00e+0	1.00e+0		0.395	0.196	0.0127	0.501	0.918		1.00e+0
REACTOME pathway	R-DME-9748784	Drug ADME		1.8535	2.4589	2.6588	2.4045	1.9553		0.17	0.00534	4.23e-06	3.65e-05	0.00185		3	5	2	0.7686	2.2724	5.3729	4.437	2.7313		1.124	1.124	1.124	1.124	1.124		2.083	2.764	2.989	2.703	2.198		1.00e+0	1.00e+0	0.00399	0.0297	1.00e+0		0.403	0.049	0.000235	0.00123	0.0386		1.00e+0
REACTOME pathway	R-DME-15869	Metabolism of nucleotides		2.5982	2.5068	1.7202	1.8876	2.2426		0.179	0.075	0.133	0.0751	0.0172		3	5	2	0.7456	1.1248	0.8733	1.1239	1.7626		0.401	0.401	0.401	0.401	0.401		1.042	1.005	0.69	0.757	0.899		1.00e+0	1.00e+0	1.00e+0	1.00e+0	1.00e+0		0.413	0.313	0.519	0.449	0.197		1.00e+0
REACTOME pathway	R-DME-556833	Metabolism of lipids		1.4296	2.4521	1.9981	1.7804	1.6452		0.18	2.78e-06	3.97e-07	2.43e-05	0.000194		3	5	2	0.7444	5.5551	6.4005	4.6135	3.71		3.279	3.279	3.279	3.279	3.279		4.688	8.04	6.552	5.838	5.395		1.00e+0	0.00163	0.000375	0.0197	0.182		0.413	0.000181	2.88e-05	0.000942	0.00675		1.00e+0
REACTOME pathway	R-DME-9006931	Signaling by Nuclear Receptors		1.9841	1.9143	1.6055	1.3728	1.0148		0.192	0.0942	0.0807	0.192	0.535		3	5	2	0.7149	1.0256	1.0928	0.7163	0.2711		0.788	0.788	0.788	0.788	0.788		1.563	1.508	1.264	1.081	0.799		1.00e+0	1.00e+0	1.00e+0	1.00e+0	1.00e+0		0.434	0.342	0.419	0.688	1.00e+0		1.00e+0
REACTOME pathway	R-DME-382551	Transport of small molecules		1.2962	1.7978	1.18	0.9753	0.777		0.277	0.00493	0.182	0.584	0.927		3	5	2	0.5572	2.3068	0.7387	0.2333	0.0326		3.214	3.214	3.214	3.214	3.214		4.167	5.779	3.793	3.135	2.498		1.00e+0	1.00e+0	1.00e+0	1.00e+0	1.00e+0		0.516	0.049	0.594	0.982	1.00e+0		1.00e+0
REACTOME pathway	R-DME-917937	Iron uptake and transport		1.7321	3.7602	1.1468	1.4381	1.1628		0.321	0.00063	0.426	0.191	0.396		3	5	2	0.4929	3.2001	0.3706	0.718	0.4013		0.601	0.601	0.601	0.601	0.601		1.042	2.261	0.69	0.865	0.699		1.00e+0	0.37	1.00e+0	1.00e+0	1.00e+0		0.551	0.0103	0.821	0.688	0.986		1.00e+0
SLIM2 GO BP	GO:0009100	glycoprotein metabolic process		1.4847	1.1937	1.3106	0.3082	0.4746		0.328	0.408	0.205	0.997	0.982		3	5	2	0.4829	0.3887	0.6876	0.0012	0.0075		1.546	1.546	1.546	1.546	1.546		1.563	1.256	1.379	0.324	0.5		1.00e+0	1.00e+0	1.00e+0	1.00e+0	1.00e+0		0.554	0.651	0.629	1.00e+0	1.00e+0		1.00e+0
REACTOME pathway	R-DME-6811442	Intra-Golgi and retrograde Golgi-to-ER traffic		1.4454	0.6973	0.5316	0.5	0.5545		0.344	0.808	0.962	0.975	0.964		3	5	2	0.4634	0.0922	0.0166	0.011	0.0159		1.081	1.081	1.081	1.081	1.081		1.563	0.754	0.575	0.541	0.599		1.00e+0	1.00e+0	1.00e+0	1.00e+0	1.00e+0		0.571	0.966	1.00e+0	1.00e+0	1.00e+0		1.00e+0
KEGG Pathway D.mel	path:map00230	Purine metabolism		1.5815	1.9074	1.3961	1.4772	1.3651		0.361	0.122	0.213	0.154	0.212		3	5	2	0.4418	0.9133	0.6701	0.8105	0.6727		0.659	0.659	0.659	0.659	0.659		1.042	1.256	0.92	0.973	0.899		1.00e+0	1.00e+0	1.00e+0	1.00e+0	1.00e+0		0.575	0.385	0.643	0.676	0.783		1.00e+0
REACTOME pathway	R-DME-983169	Class I MHC mediated antigen processing & presentation		1.2876	0.7764	0.9946	0.6013	0.9879		0.376	0.775	0.548	0.967	0.557		3	5	2	0.4237	0.1103	0.2611	0.0144	0.2534		1.618	1.618	1.618	1.618	1.618		2.083	1.256	1.609	0.973	1.598		1.00e+0	1.00e+0	1.00e+0	1.00e+0	1.00e+0		0.578	0.937	0.915	1.00e+0	1.00e+0		1.00e+0
SLIM2 GO BP	GO:0006629	lipid metabolic process		1.1457	2.2107	2.0227	1.8727	2.1151		0.398	2.31e-05	4.77e-08	9.39e-07	2.12e-10		3	5	2	0.3995	4.6353	7.3215	6.0269	9.673		4.947	4.947	4.947	4.947	4.947		4.167	8.04	7.356	6.811	7.692		1.00e+0	0.0136	4.5e-05	0.000764	1.98e-07		0.597	0.000972	4.5e-06	8.49e-05	4.96e-08		1.00e+0
REACTOME pathway	R-DME-1280218	Adaptive Immune System		1.1887	0.8028	0.9969	0.5428	0.8664		0.412	0.773	0.54	0.992	0.775		3	5	2	0.385	0.1116	0.2676	0.0031	0.1106		2.191	2.191	2.191	2.191	2.191		2.604	1.759	2.184	1.189	1.898		1.00e+0	1.00e+0	1.00e+0	1.00e+0	1.00e+0		0.609	0.937	0.905	1.00e+0	1.00e+0		1.00e+0
REACTOME pathway	R-DME-112315	Transmission across Chemical Synapses		1.2838	1.6516	0.85	0.7994	0.6567		0.414	0.113	0.739	0.8	0.926		3	5	2	0.3821	0.9461	0.1312	0.0964	0.0329		1.217	1.217	1.217	1.217	1.217		1.563	2.01	1.034	0.973	0.799		1.00e+0	1.00e+0	1.00e+0	1.00e+0	1.00e+0		0.611	0.367	1.00e+0	1.00e+0	1.00e+0		1.00e+0
REACTOME pathway	R-DME-9006934	Signaling by Receptor Tyrosine Kinases		1.2616	1.0143	1.0208	0.5237	0.484		0.425	0.55	0.516	0.975	0.987		3	5	2	0.3708	0.2593	0.2868	0.0106	0.0056		1.239	1.239	1.239	1.239	1.239		1.563	1.256	1.264	0.649	0.599		1.00e+0	1.00e+0	1.00e+0	1.00e+0	1.00e+0		0.625	0.788	0.888	1.00e+0	1.00e+0		1.00e+0
SLIM2 GO BP	GO:0055086	nucleobase-containing small molecule metabolic process		1.1065	1.0675	1.343	1.1483	1.2203		0.49	0.476	0.0972	0.292	0.186		3	5	2	0.3097	0.3222	1.012	0.5342	0.7287		2.527	2.527	2.527	2.527	2.527		2.083	2.01	2.529	2.162	2.298		1.00e+0	1.00e+0	1.00e+0	1.00e+0	1.00e+0		0.686	0.717	0.459	0.816	0.767		1.00e+0
KEGG Pathway D.mel	path:map01200	Carbon metabolism		1.2025	1.7403	1.3269	0.2496	0.346		0.497	0.131	0.221	0.997	0.993		3	5	2	0.3031	0.8803	0.6547	0.001	0.0028		0.866	0.866	0.866	0.866	0.866		1.042	1.508	1.149	0.216	0.3		1.00e+0	1.00e+0	1.00e+0	1.00e+0	1.00e+0		0.694	0.391	0.643	1.00e+0	1.00e+0		1.00e+0
SLIM2 GO BP	GO:0048878	chemical homeostasis		1.0738	2.0721	1.4219	1.6159	1.4417		0.513	0.00485	0.0518	0.00721	0.0322		3	5	2	0.2894	2.3135	1.2853	2.1421	1.4917		2.298	2.298	2.298	2.298	2.298		2.083	4.02	2.759	3.135	2.797		1.00e+0	1.00e+0	1.00e+0	1.00e+0	1.00e+0		0.708	0.049	0.321	0.103	0.304		1.00e+0
REACTOME pathway	R-DME-983168	Antigen processing: Ubiquitination & Proteasome degradation		1.0967	0.7054	0.8875	0.4553	0.8415		0.517	0.822	0.701	0.992	0.772		3	5	2	0.2861	0.0847	0.1537	0.0033	0.1119		1.425	1.425	1.425	1.425	1.425		1.563	1.005	1.264	0.649	1.199		1.00e+0	1.00e+0	1.00e+0	1.00e+0	1.00e+0		0.711	0.975	1.00e+0	1.00e+0	1.00e+0		1.00e+0
SLIM2 GO BP	GO:0016071	mRNA metabolic process		1.0271	0.6606	0.3778	0.5685	0.3283		0.531	0.921	0.999	0.996	0.999		3	5	2	0.2743	0.0355	0	0.0016	0		5.183	5.183	5.183	5.183	5.183		3.125	2.01	1.149	1.73	0.999		1.00e+0	1.00e+0	1.00e+0	1.00e+0	1.00e+0		0.722	1.00e+0	1.00e+0	1.00e+0	1.00e+0		1.00e+0
REACTOME pathway	R-DME-112316	Neuronal System		1.0104	1.2998	0.8176	0.6292	0.5168		0.573	0.274	0.795	0.953	0.989		3	5	2	0.2418	0.5609	0.0992	0.0207	0.0047		1.546	1.546	1.546	1.546	1.546		1.563	2.01	1.264	0.973	0.799		1.00e+0	1.00e+0	1.00e+0	1.00e+0	1.00e+0		0.762	0.516	1.00e+0	1.00e+0	1.00e+0		1.00e+0
SLIM2 GO BP	GO:0006811	ion transport		0.9774	0.9431	0.7088	0.5507	0.4285		0.578	0.627	0.971	0.999	0.999		3	5	2	0.2377	0.2021	0.0124	0.0004	0		5.355	5.355	5.355	5.355	5.355		3.646	3.518	2.644	2.054	1.598		1.00e+0	1.00e+0	1.00e+0	1.00e+0	1.00e+0		0.763	0.856	1.00e+0	1.00e+0	1.00e+0		1.00e+0
SLIM2 GO BP	GO:0006091	generation of precursor metabolites and energy		0.9966	0.9615	1.173	0.4137	0.6372		0.582	0.596	0.29	0.997	0.956		3	5	2	0.2347	0.2245	0.5373	0.0013	0.0192		2.227	2.227	2.227	2.227	2.227		1.563	1.508	1.839	0.649	0.999		1.00e+0	1.00e+0	1.00e+0	1.00e+0	1.00e+0		0.766	0.828	0.722	1.00e+0	1.00e+0		1.00e+0
SLIM2 GO BP	GO:0042335	cuticle development		0.873	1.2634	1.9266	1.0872	0.8931		0.671	0.284	0.000421	0.391	0.717		3	5	2	0.1729	0.5462	3.3753	0.4075	0.1442		1.926	1.926	1.926	1.926	1.926		1.563	2.261	3.448	1.946	1.598		1.00e+0	1.00e+0	0.397	1.00e+0	1.00e+0		0.844	0.529	0.00962	0.857	1.00e+0		1.00e+0
SLIM2 GO BP	GO:0019098	reproductive behavior		0.8713	1.0508	1.3459	1.8084	1.7547		0.671	0.518	0.158	0.00724	0.00829		3	5	2	0.1726	0.2849	0.8004	2.1398	2.081		1.475	1.475	1.475	1.475	1.475		1.042	1.256	1.609	2.162	2.098		1.00e+0	1.00e+0	1.00e+0	1.00e+0	1.00e+0		0.844	0.751	0.57	0.103	0.111		1.00e+0
SLIM2 GO BP	GO:0006914	autophagy		0.7951	0.5753	1.0528	0.4126	0.61		0.72	0.897	0.469	0.994	0.955		3	5	2	0.1427	0.0471	0.328	0.0024	0.0196		1.647	1.647	1.647	1.647	1.647		1.042	0.754	1.379	0.541	0.799		1.00e+0	1.00e+0	1.00e+0	1.00e+0	1.00e+0		0.881	1.00e+0	0.846	1.00e+0	1.00e+0		1.00e+0
SLIM2 GO BP	GO:0060541	respiratory system development		0.8054	0.6475	0.7109	0.2786	0.3089		0.723	0.889	0.919	0.999	0.999		3	5	2	0.1405	0.051	0.0363	0	0		2.32	2.32	2.32	2.32	2.32		1.563	1.256	1.379	0.541	0.599		1.00e+0	1.00e+0	1.00e+0	1.00e+0	1.00e+0		0.881	1.00e+0	1.00e+0	1.00e+0	1.00e+0		1.00e+0
SLIM2 GO BP	GO:0006403	RNA localization		0.75	0.5427	0.5793	0.7005	0.2877		0.749	0.917	0.961	0.902	0.999		3	5	2	0.1252	0.0372	0.0169	0.0445	0.0001		1.84	1.84	1.84	1.84	1.84		1.042	0.754	0.805	0.973	0.4		1.00e+0	1.00e+0	1.00e+0	1.00e+0	1.00e+0		0.897	1.00e+0	1.00e+0	1.00e+0	1.00e+0		1.00e+0
REACTOME pathway	R-DME-199991	Membrane Trafficking		0.7423	0.3581	0.7782	0.7319	0.7831		0.791	0.996	0.898	0.943	0.908		3	5	2	0.1017	0.0016	0.0464	0.0254	0.0416		2.806	2.806	2.806	2.806	2.806		2.083	1.005	2.184	2.054	2.198		1.00e+0	1.00e+0	1.00e+0	1.00e+0	1.00e+0		0.933	1.00e+0	1.00e+0	1.00e+0	1.00e+0		1.00e+0
REACTOME pathway	R-DME-5653656	Vesicle-mediated transport		0.7386	0.3563	0.7742	0.7282	0.7792		0.794	0.996	0.903	0.946	0.912		3	5	2	0.0999	0.0015	0.0442	0.024	0.0395		2.821	2.821	2.821	2.821	2.821		2.083	1.005	2.184	2.054	2.198		1.00e+0	1.00e+0	1.00e+0	1.00e+0	1.00e+0		0.934	1.00e+0	1.00e+0	1.00e+0	1.00e+0		1.00e+0
SLIM2 GO BP	GO:0007186	G protein-coupled receptor signaling pathway		0.6438	0.3106	0.7814	0.8686	0.6792		0.82	0.989	0.839	0.74	0.937		3	5	2	0.0859	0.0047	0.0758	0.1307	0.028		3.179	3.179	3.179	3.179	3.179		1.042	0.503	1.264	1.405	1.099		1.00e+0	1.00e+0	1.00e+0	1.00e+0	1.00e+0		0.956	1.00e+0	1.00e+0	1.00e+0	1.00e+0		1.00e+0
SLIM2 GO BP	GO:0008219	cell death		0.5456	0.5264	0.883	0.4908	0.5582		0.916	0.973	0.758	0.999	0.997		3	5	2	0.0381	0.0116	0.1199	0.0004	0.0012		3.995	3.995	3.995	3.995	3.995		1.563	1.508	2.529	1.405	1.598		1.00e+0	1.00e+0	1.00e+0	1.00e+0	1.00e+0		0.999	1.00e+0	1.00e+0	1.00e+0	1.00e+0		1.00e+0
REACTOME pathway	R-DME-162582	Signal Transduction		0.6547	0.5132	0.5237	0.3907	0.4238		0.927	0.998	0.999	1.00e+0	1.00e+0		3	5	2	0.0326	0.0008	0	0	0		6.365	6.365	6.365	6.365	6.365		4.167	3.266	3.333	2.486	2.697		1.00e+0	1.00e+0	1.00e+0	1.00e+0	1.00e+0		0.999	1.00e+0	1.00e+0	1.00e+0	1.00e+0		1.00e+0
SLIM2 GO BP	GO:0006955	immune response		0.4709	0.6815	0.8313	1.1729	1.0387		0.928	0.878	0.812	0.236	0.456		3	5	2	0.0322	0.0564	0.0904	0.627	0.3407		3.078	3.078	3.078	3.078	3.078		1.042	1.508	1.839	2.595	2.298		1.00e+0	1.00e+0	1.00e+0	1.00e+0	1.00e+0		0.999	1.00e+0	1.00e+0	0.755	1.00e+0		1.00e+0
SLIM2 GO BP	GO:0009605	response to external stimulus		0.6774	0.7516	0.7325	0.9983	0.8445		0.931	0.943	0.993	0.525	0.94		3	5	2	0.0309	0.0251	0.0026	0.2794	0.0267		10.639	10.639	10.639	10.639	10.639		5.208	5.779	5.632	7.676	6.494		1.00e+0	1.00e+0	1.00e+0	1.00e+0	1.00e+0		0.999	1.00e+0	1.00e+0	0.954	1.00e+0		1.00e+0
SLIM2 GO BP	GO:0035556	intracellular signal transduction		0.5756	0.5553	0.6605	0.3106	0.3533		0.939	0.987	0.992	1.00e+0	1.00e+0		3	5	2	0.0273	0.0055	0.0031	0	0		6.672	6.672	6.672	6.672	6.672		2.604	2.513	2.989	1.405	1.598		1.00e+0	1.00e+0	1.00e+0	1.00e+0	1.00e+0		0.999	1.00e+0	1.00e+0	1.00e+0	1.00e+0		1.00e+0
SLIM2 GO BP	GO:0030163	protein catabolic process		0.3901	0.4704	0.6887	0.2834	0.4489		0.966	0.982	0.959	0.999	0.999		3	5	2	0.015	0.0075	0.0179	0	0.0001		4.038	4.038	4.038	4.038	4.038		1.042	1.256	1.839	0.757	1.199		1.00e+0	1.00e+0	1.00e+0	1.00e+0	1.00e+0		0.999	1.00e+0	1.00e+0	1.00e+0	1.00e+0		1.00e+0
SLIM2 GO BP	GO:0048870	cell motility		0.388	0.1872	0.4281	0.2819	0.2605		0.966	0.999	0.999	0.999	0.999		3	5	2	0.0146	0.0001	0.0002	0	0		3.257	3.257	3.257	3.257	3.257		1.042	0.503	1.149	0.757	0.699		1.00e+0	1.00e+0	1.00e+0	1.00e+0	1.00e+0		0.999	1.00e+0	1.00e+0	1.00e+0	1.00e+0		1.00e+0
SLIM2 GO BP	GO:0006351	transcription, DNA-templated		0.5886	0.2839	0.3247	0.2443	0.1806		0.979	1.00e+0	1.00e+0	1.00e+0	1.00e+0		3	5	2	0.0092	0	0	0	0		14.061	14.061	14.061	14.061	14.061		5.208	2.513	2.874	2.162	1.598		1.00e+0	1.00e+0	1.00e+0	1.00e+0	1.00e+0		0.999	1.00e+0	1.00e+0	1.00e+0	1.00e+0		1.00e+0
SLIM2 GO BP	GO:0007166	cell surface receptor signaling pathway		0.4236	0.5619	0.7245	0.4836	0.6093		0.986	0.988	0.98	0.999	0.999		3	5	2	0.0058	0.0048	0.0086	0	0.0003		8.441	8.441	8.441	8.441	8.441		2.083	2.764	3.563	2.378	2.997		1.00e+0	1.00e+0	1.00e+0	1.00e+0	1.00e+0		0.999	1.00e+0	1.00e+0	1.00e+0	1.00e+0		1.00e+0
REACTOME pathway	R-DME-597592	Post-translational protein modification		0.3986	0.2885	0.6158	0.4551	0.5543		0.991	0.999	0.998	0.999	0.999		3	5	2	0.0037	0	0.0006	0	0		5.226	5.226	5.226	5.226	5.226		2.083	1.508	3.218	2.378	2.897		1.00e+0	1.00e+0	1.00e+0	1.00e+0	1.00e+0		0.999	1.00e+0	1.00e+0	1.00e+0	1.00e+0		1.00e+0
SLIM2 GO BP	GO:0060429	epithelium development		0.4685	0.3874	0.5908	0.3334	0.3209		0.993	0.999	0.999	1.00e+0	1.00e+0		3	5	2	0.0026	0	0	0	0		10.345	10.345	10.345	10.345	10.345		3.646	3.015	4.598	2.595	2.498		1.00e+0	1.00e+0	1.00e+0	1.00e+0	1.00e+0		0.999	1.00e+0	1.00e+0	1.00e+0	1.00e+0		1.00e+0
REACTOME pathway	R-DME-74160	Gene expression (Transcription)		0.3253	0.2615	0.1914	0.2025	0.2703		0.995	0.999	1.00e+0	1.00e+0	1.00e+0		3	5	2	0.0019	0	0	0	0		4.804	4.804	4.804	4.804	4.804		1.563	1.256	0.92	0.973	1.299		1.00e+0	1.00e+0	1.00e+0	1.00e+0	1.00e+0		0.999	1.00e+0	1.00e+0	1.00e+0	1.00e+0		1.00e+0
SLIM2 GO BP	GO:0007389	pattern specification process		0.2584	0.374	0.5989	0.2682	0.1735		0.996	0.998	0.997	1.00e+0	1.00e+0		3	5	2	0.0014	0.0004	0.0012	0	0		5.749	5.749	5.749	5.749	5.749		1.042	1.508	2.414	1.081	0.699		1.00e+0	1.00e+0	1.00e+0	1.00e+0	1.00e+0		0.999	1.00e+0	1.00e+0	1.00e+0	1.00e+0		1.00e+0
SLIM2 GO BP	GO:0007399	nervous system development		0.4226	0.2621	0.3864	0.3258	0.3358		0.998	1.00e+0	1.00e+0	1.00e+0	1.00e+0		3	5	2	0.0008	0	0	0	0		12.242	12.242	12.242	12.242	12.242		3.646	2.261	3.333	2.811	2.897		1.00e+0	1.00e+0	1.00e+0	1.00e+0	1.00e+0		0.999	1.00e+0	1.00e+0	1.00e+0	1.00e+0		1.00e+0
SLIM2 GO BP	GO:0000902	cell morphogenesis		0.2401	0.2317	0.2914	0.3489	0.2993		0.998	0.999	1.00e+0	0.999	1.00e+0		3	5	2	0.0008	0	0	0	0		5.627	5.627	5.627	5.627	5.627		1.042	1.005	1.264	1.514	1.299		1.00e+0	1.00e+0	1.00e+0	1.00e+0	1.00e+0		0.999	1.00e+0	1.00e+0	1.00e+0	1.00e+0		1.00e+0
SLIM2 GO BP	GO:0034613	cellular protein localization		0.2377	0.4014	0.341	0.2714	0.2964		0.998	0.998	0.999	1.00e+0	1.00e+0		3	5	2	0.0007	0.0005	0	0	0		5.269	5.269	5.269	5.269	5.269		1.042	1.759	1.494	1.189	1.299		1.00e+0	1.00e+0	1.00e+0	1.00e+0	1.00e+0		0.999	1.00e+0	1.00e+0	1.00e+0	1.00e+0		1.00e+0
SLIM2 GO BP	GO:0030154	cell differentiation		0.3841	0.2779	0.5256	0.4146	0.361		0.999	1.00e+0	1.00e+0	1.00e+0	1.00e+0		3	5	2	0	0	0	0	0		19.23	19.23	19.23	19.23	19.23		5.208	3.769	7.126	5.622	4.895		1.00e+0	1.00e+0	1.00e+0	1.00e+0	1.00e+0		0.999	1.00e+0	1.00e+0	1.00e+0	1.00e+0		1.00e+0
KEGG Pathway D.mel	path:map03008	Ribosome biogenesis in eukaryotes		5.3047	2.1935		0.8651	0.4361		4.11e-07	0.00901		0.733	0.995		2	4	2	6.3853	2.0448		0.1347	0.0022		1.375	1.375		1.375	1.375		7.292	3.015		1.189	0.599		0.000151	1.00e+0		1.00e+0	1.00e+0		1.88e-05	0.0707		1.00e+0	1.00e+0		0.000122
KEGG Pathway D.mel	md:M00118	Glutathione biosynthesis, glutamate => glutathione		48.5		10.7034	15.1005	13.954		0.000558		0.0111	0.000289	0.000367		2	4	2	3.2527		1.953	3.5383	3.4353		0.021		0.021	0.021	0.021		1.042		0.23	0.324	0.3		0.205		1.00e+0	0.235	0.343		0.012		0.125	0.00759	0.0107		0.0782
REACTOME pathway	R-DME-2187335	The retinoid cycle in cones (daylight vision)		13.2273	6.381	2.9191		2.5371		0.00952	0.0375	0.146		0.183		3	4	1	2.021	1.4251	0.8331		0.7355		0.079	0.079	0.079		0.079		1.042	0.503	0.23		0.2		1.00e+0	1.00e+0	1.00e+0		1.00e+0		0.0832	0.208	0.542		0.767		0.539
REACTOME pathway	R-DME-174403	Glutathione synthesis and recycling		11.1923		2.47	3.4847	3.2202		0.0132		0.192	0.0502	0.0611		2	4	2	1.8771		0.7161	1.2989	1.2139		0.093		0.093	0.093	0.093		1.042		0.23	0.324	0.3		1.00e+0		1.00e+0	1.00e+0	1.00e+0		0.101		0.602	0.364	0.463		0.657
REACTOME pathway	R-DME-1474244	Extracellular matrix organization		4.365		0.6422	0.604	2.5117		0.0312		0.827	0.852	0.00837		2	4	2	1.5051		0.0825	0.0692	2.0771		0.358		0.358	0.358	0.358		1.563		0.23	0.216	0.899		1.00e+0		1.00e+0	1.00e+0	1.00e+0		0.173		1.00e+0	1.00e+0	0.111		1.00e+0
REACTOME pathway	R-DME-5683826	Surfactant metabolism		5.82	2.8076	2.5688	1.208			0.0458	0.158	0.0666	0.5			3	4	1	1.3387	0.7999	1.1764	0.3009			0.179	0.179	0.179	0.179			1.042	0.503	0.46	0.216			1.00e+0	1.00e+0	1.00e+0	1.00e+0			0.21	0.421	0.357	0.928			1.00e+0
REACTOME pathway	R-DME-351202	Metabolism of polyamines		2.6944	1.2998	0.5946		1.0336		0.169	0.457	0.858		0.547		3	4	1	0.7701	0.3392	0.0664		0.2616		0.387	0.387	0.387		0.387		1.042	0.503	0.23		0.4		1.00e+0	1.00e+0	1.00e+0		1.00e+0		0.403	0.701	1.00e+0		1.00e+0		1.00e+0
SLIM2 GO BP	GO:0042303	molting cycle		1.4697	1.418	1.1352	0.4576			0.395	0.311	0.421	0.963			3	4	1	0.4024	0.5059	0.3755	0.016			0.759	0.759	0.759	0.759			1.042	1.005	0.805	0.324			1.00e+0	1.00e+0	1.00e+0	1.00e+0			0.595	0.56	0.821	1.00e+0			1.00e+0
REACTOME pathway	R-DME-109582	Hemostasis		0.7275		0.9633	1.057	1.1628		0.784		0.6	0.428	0.243		2	4	2	0.1053		0.2215	0.3681	0.6139		2.148		2.148	2.148	2.148		1.563		2.069	2.27	2.498		1.00e+0		1.00e+0	1.00e+0	1.00e+0		0.928		0.965	0.879	0.842		1.00e+0
FlyBase signaling pathway (experimental evidence)	FBgg0000904	Insulin-like Receptor Signaling Pathway Core Components			3.6306	2.7681	1.0414	2.4059			0.0485	0.0316	0.581	0.0528		2	4	2		1.3139	1.5	0.2357	1.2771			0.208	0.208	0.208	0.208			0.754	0.575	0.216	0.5			1.00e+0	1.00e+0	1.00e+0	1.00e+0			0.246	0.235	0.982	0.43
FlyBase signaling pathway (experimental evidence)	FBgg0000958	EGFR Signaling Pathway			0.8774	0.8028	0.3775	0.5233			0.669	0.742	0.972	0.932		2	4	2		0.1742	0.1294	0.0121	0.0303			0.573	0.573	0.573	0.573			0.503	0.46	0.216	0.3			1.00e+0	1.00e+0	1.00e+0	1.00e+0			0.876	1.00e+0	1.00e+0	1.00e+0
KEGG Pathway D.mel	path:map04146	peroxisome			2.559	1.6724	1.573	2.035			0.0197	0.0752	0.102	0.00827		2	4	2		1.7051	1.1238	0.9889	2.082			0.687	0.687	0.687	0.687			1.759	1.149	1.081	1.399			1.00e+0	1.00e+0	1.00e+0	1.00e+0			0.137	0.398	0.534	0.111
KEGG Pathway D.mel	path:map00052	Galactose metabolism			4.0109	4.5872	2.5887	1.9934			0.0169	3.66e-05	0.0258	0.102		2	4	2		1.7713	4.4357	1.5877	0.9911			0.251	0.251	0.251	0.251			1.005	1.149	0.649	0.5			1.00e+0	0.0346	1.00e+0	1.00e+0			0.121	0.00138	0.241	0.633
KEGG Pathway D.mel	path:map00071	Fatty acid degradation			4.254	4.3787	2.288	1.6914			0.0138	0.000134	0.064	0.208		2	4	2		1.8591	3.8725	1.1938	0.6805			0.236	0.236	0.236	0.236			1.005	1.034	0.541	0.4			1.00e+0	0.126	1.00e+0	1.00e+0			0.104	0.00361	0.416	0.779
KEGG Pathway D.mel	path:map00330	Arginine and proline metabolism			2.6487	1.2117	1.7095	2.8961			0.0638	0.422	0.136	0.00113		2	4	2		1.195	0.3746	0.8652	2.9455			0.379	0.379	0.379	0.379			1.005	0.46	0.649	1.099			1.00e+0	1.00e+0	1.00e+0	1.00e+0			0.28	0.821	0.622	0.0258
KEGG Pathway D.mel	path:map00981	Insect hormone biosynthesis			5.1993	3.5678	2.2371	1.5504			0.00677	0.00549	0.0998	0.304		2	4	2		2.1688	2.2604	1.0007	0.5159			0.193	0.193	0.193	0.193			1.005	0.69	0.432	0.3			1.00e+0	1.00e+0	1.00e+0	1.00e+0			0.0586	0.074	0.523	0.908
KEGG Pathway D.mel	path:map01040	Biosynthesis of unsaturated fatty acids			5.6153	4.4954	3.6241	3.349			0.00511	0.000633	0.00494	0.00725		2	4	2		2.2915	3.1986	2.3059	2.1394			0.179	0.179	0.179	0.179			1.005	0.805	0.649	0.599			1.00e+0	0.597	1.00e+0	1.00e+0			0.049	0.0127	0.082	0.11
KEGG Pathway D.mel	path:map01230	Biosynthesis of amino acids			2.0644	1.6527	0.6662	1.026			0.128	0.129	0.836	0.543		2	4	2		0.8907	0.888	0.0773	0.265			0.487	0.487	0.487	0.487			1.005	0.805	0.324	0.5			1.00e+0	1.00e+0	1.00e+0	1.00e+0			0.391	0.504	1.00e+0	1.00e+0
KEGG Pathway D.mel	path:map00040	Pentose and glucuronate interconversions			2.0644	4.0925	2.6648	0.8208			0.177	1e-05	0.00577	0.717		2	4	2		0.7514	4.9958	2.2385	0.1439			0.365	0.365	0.365	0.365			0.754	1.494	0.973	0.3			1.00e+0	0.00953	1.00e+0	1.00e+0			0.443	0.000501	0.092	1.00e+0
KEGG Pathway D.mel	path:map00250	Alanine, aspartate and glutamate metabolism			3.6306	2.7681	1.5621	1.4435			0.0485	0.0316	0.3	0.345		2	4	2		1.3139	1.5	0.5216	0.462			0.208	0.208	0.208	0.208			0.754	0.575	0.324	0.3			1.00e+0	1.00e+0	1.00e+0	1.00e+0			0.246	0.235	0.834	0.982
KEGG Pathway D.mel	path:map00500	Starch and sucrose metabolism			3.2902	6.5224	4.7189	4.3606			0.0619	2.22e-08	2.6e-05	5.13e-05		2	4	2		1.208	7.6522	4.584	4.2892			0.229	0.229	0.229	0.229			0.754	1.494	1.081	0.999			1.00e+0	2.1e-05	0.0211	0.048			0.275	2.33e-06	0.000963	0.00253
KEGG Pathway D.mel	path:map00561	Glycerolipid metabolism			2.5068	2.6759	1.0786	0.9967			0.116	0.0141	0.532	0.587		2	4	2		0.9319	1.8493	0.2735	0.2308			0.301	0.301	0.301	0.301			0.754	0.805	0.324	0.3			1.00e+0	1.00e+0	1.00e+0	1.00e+0			0.377	0.15	0.954	1.00e+0
KEGG Pathway D.mel	path:map00592	alpha-Linolenic acid metabolism			8.099	4.9401	2.3232	2.1468			0.0053	0.00679	0.211	0.237		2	4	2		2.2751	2.1681	0.6751	0.6235			0.093	0.093	0.093	0.093			0.754	0.46	0.216	0.2			1.00e+0	1.00e+0	1.00e+0	1.00e+0			0.049	0.0832	0.74	0.842
KEGG Pathway D.mel	path:map00640	Propanoate metabolism			3.8995	4.1625	1.1186	1.5504			0.0404	0.00104	0.541	0.304		2	4	2		1.3926	2.9795	0.2661	0.5159			0.193	0.193	0.193	0.193			0.754	0.805	0.216	0.3			1.00e+0	0.989	1.00e+0	1.00e+0			0.218	0.0184	0.967	0.908
KEGG Pathway D.mel	path:map01232	Nucleotide metabolism			1.7548	1.0703	1.0067	1.3954			0.243	0.518	0.568	0.258		2	4	2		0.6126	0.285	0.2454	0.5875			0.43	0.43	0.43	0.43			0.754	0.46	0.432	0.599			1.00e+0	1.00e+0	1.00e+0	1.00e+0			0.487	0.89	0.974	0.843
KEGG Pathway D.mel	path:map04068	FoxO signaling pathway			1.6198	1.482	0.4646	1.0734			0.282	0.217	0.935	0.502		2	4	2		0.5487	0.6632	0.0291	0.2989			0.465	0.465	0.465	0.465			0.754	0.69	0.216	0.5			1.00e+0	1.00e+0	1.00e+0	1.00e+0			0.529	0.643	1.00e+0	1.00e+0
KEGG Pathway D.mel	path:map04624	Toll and Imd signaling pathway			1.2998	1.1893	1.305	1.895			0.407	0.392	0.288	0.0292		2	4	2		0.3899	0.4066	0.5392	1.5344			0.58	0.58	0.58	0.58			0.754	0.69	0.757	1.099			1.00e+0	1.00e+0	1.00e+0	1.00e+0			0.651	0.814	0.813	0.283
KEGG Pathway D.mel	md:M00048	De novo purine biosynthesis, PRPP + glutamine => IMP			10.0273	6.8808	10.7861	7.9737			0.0154	0.00697	2.36e-05	0.000769		2	4	2		1.8106	2.1566	4.6261	3.1136			0.05	0.05	0.05	0.05			0.503	0.345	0.541	0.4			1.00e+0	1.00e+0	0.0192	0.72			0.113	0.0843	0.000942	0.0184
KEGG Pathway D.mel	md:M00087	beta-Oxidation			5.8492	4.0138	3.7751	2.3257			0.0442	0.0346	0.0405	0.21		2	4	2		1.354	1.4597	1.3915	0.6762			0.086	0.086	0.086	0.086			0.503	0.345	0.324	0.2			1.00e+0	1.00e+0	1.00e+0	1.00e+0			0.229	0.237	0.32	0.779
KEGG Pathway D.mel	md:M00958	Adenine ribonucleotide degradation, AMP => Urate			3.6943	1.69	1.5895	1.4688			0.1	0.333	0.361	0.399		2	4	2		0.9967	0.4769	0.4419	0.3984			0.136	0.136	0.136	0.136			0.503	0.23	0.216	0.2			1.00e+0	1.00e+0	1.00e+0	1.00e+0			0.354	0.769	0.837	0.986
KEGG Pathway D.mel	path:map00280	Valine, leucine and isoleucine degradation			2.127	1.9461	1.3728	1.2685			0.241	0.147	0.375	0.424		2	4	2		0.6164	0.8327	0.4259	0.3719			0.236	0.236	0.236	0.236			0.503	0.46	0.324	0.3			1.00e+0	1.00e+0	1.00e+0	1.00e+0			0.485	0.542	0.837	1.00e+0
KEGG Pathway D.mel	path:map00860	Porphyrin metabolism			1.5259	2.0942	1.9696	0.6067			0.378	0.0643	0.0813	0.851		2	4	2		0.4217	1.1917	1.0899	0.0697			0.329	0.329	0.329	0.329			0.503	0.69	0.649	0.2			1.00e+0	1.00e+0	1.00e+0	1.00e+0			0.636	0.356	0.482	1.00e+0
KEGG Pathway D.mel	path:map00900	Terpenoid backbone biosynthesis			2.5997	1.1893	1.6778	1.0336			0.178	0.508	0.264	0.586		2	4	2		0.7474	0.294	0.5784	0.2321			0.193	0.193	0.193	0.193			0.503	0.23	0.324	0.2			1.00e+0	1.00e+0	1.00e+0	1.00e+0			0.443	0.875	0.803	1.00e+0
KEGG Pathway D.mel	path:map03015	mRNA surveillance pathway			0.8774	0.4014	0.5663	0.5233			0.669	0.963	0.906	0.932		2	4	2		0.1742	0.0161	0.0425	0.0303			0.573	0.573	0.573	0.573			0.503	0.23	0.324	0.3			1.00e+0	1.00e+0	1.00e+0	1.00e+0			0.876	1.00e+0	1.00e+0	1.00e+0
REACTOME pathway	R-DME-8957322	Metabolism of steroids			2.3594	2.6983	2.6648	2.3452			0.0204	4.27e-05	3.21e-05	0.000287		2	4	2		1.6886	4.3694	4.4931	3.5414			0.852	0.852	0.852	0.852			2.01	2.299	2.27	1.998			1.00e+0	0.0403	0.0261	0.269			0.14	0.00149	0.00113	0.00949
REACTOME pathway	R-DME-442660	Na+/Cl- dependent neurotransmitter transporters			5.7132	1.4935	1.4047	1.6226			0.000192	0.278	0.317	0.192		2	4	2		3.7164	0.555	0.4985	0.7161			0.308	0.308	0.308	0.308			1.759	0.46	0.432	0.5			0.112	1.00e+0	1.00e+0	1.00e+0			0.00403	0.71	0.837	0.767
REACTOME pathway	R-DME-8963743	Digestion and absorption			3.0329	4.7571	4.6607	4.9959			0.00824	6.51e-11	3.6e-11	9.4e-14		2	4	2		2.084	10.1863	10.4435	13.0268			0.58	0.58	0.58	0.58			1.759	2.759	2.703	2.897			1.00e+0	6.14e-08	2.92e-08	8.8e-11			0.0674	2.04e-08	2.92e-08	8.8e-11
REACTOME pathway	R-DME-112310	Neurotransmitter release cycle			3.3963	1.2948	1.2178	1.1253			0.00826	0.343	0.392	0.46		2	4	2		2.083	0.4646	0.4062	0.3369			0.444	0.444	0.444	0.444			1.508	0.575	0.541	0.5			1.00e+0	1.00e+0	1.00e+0	1.00e+0			0.0674	0.776	0.857	1.00e+0
REACTOME pathway	R-DME-181430	Norepinephrine Neurotransmitter Release Cycle			4.897	1.4935	1.4047	1.6226			0.00128	0.278	0.317	0.192		2	4	2		2.8904	0.555	0.4985	0.7161			0.308	0.308	0.308	0.308			1.508	0.46	0.432	0.5			0.756	1.00e+0	1.00e+0	1.00e+0			0.0168	0.71	0.837	0.767
REACTOME pathway	R-DME-200425	Carnitine metabolism			5.8492	2.2299	2.0973	1.9381			0.000486	0.0705	0.0866	0.111		2	4	2		3.3131	1.1517	1.0622	0.951			0.258	0.258	0.258	0.258			1.508	0.575	0.541	0.5			0.285	1.00e+0	1.00e+0	1.00e+0			0.0084	0.376	0.496	0.667
REACTOME pathway	R-DME-2161517	Abacavir transmembrane transport			7.2611	2.2145	2.0828	1.9247			0.00014	0.103	0.122	0.15		2	4	2		3.8528	0.9864	0.9135	0.8226			0.208	0.208	0.208	0.208			1.508	0.46	0.432	0.4			0.0825	1.00e+0	1.00e+0	1.00e+0			0.00345	0.459	0.598	0.733
REACTOME pathway	R-DME-2161522	Abacavir ADME			6.5804	2.0069	1.8876	1.7443			0.000249	0.135	0.158	0.193		2	4	2		3.6037	0.8682	0.799	0.7132			0.229	0.229	0.229	0.229			1.508	0.46	0.432	0.4			0.146	1.00e+0	1.00e+0	1.00e+0			0.00472	0.519	0.676	0.767
REACTOME pathway	R-DME-549127	Organic cation transport			6.381	1.9461	1.8304	1.6914			0.000297	0.147	0.171	0.208		2	4	2		3.527	0.8327	0.7647	0.6805			0.236	0.236	0.236	0.236			1.508	0.46	0.432	0.4			0.174	1.00e+0	1.00e+0	1.00e+0			0.00529	0.542	0.676	0.779
REACTOME pathway	R-DME-549132	Organic cation/anion/zwitterion transport			6.381	1.9461	1.8304	1.6914			0.000297	0.147	0.171	0.208		2	4	2		3.527	0.8327	0.7647	0.6805			0.236	0.236	0.236	0.236			1.508	0.46	0.432	0.4			0.174	1.00e+0	1.00e+0	1.00e+0			0.00529	0.542	0.676	0.779
REACTOME pathway	R-DME-561048	Organic anion transport			7.2611	2.2145	2.0828	1.9247			0.00014	0.103	0.122	0.15		2	4	2		3.8528	0.9864	0.9135	0.8226			0.208	0.208	0.208	0.208			1.508	0.46	0.432	0.4			0.0825	1.00e+0	1.00e+0	1.00e+0			0.00345	0.459	0.598	0.733
REACTOME pathway	R-DME-8935690	Digestion			2.8456	4.9901	4.6934	5.0913			0.0187	5.5e-11	1.87e-10	3.95e-13		2	4	2		1.7267	10.2589	9.7276	12.4024			0.53	0.53	0.53	0.53			1.508	2.644	2.486	2.697			1.00e+0	5.2e-08	1.52e-07	3.7e-10			0.132	2.04e-08	7.61e-08	1.85e-10
REACTOME pathway	R-DME-9793528	Ciprofloxacin ADME			6.5804	2.0069	1.8876	1.7443			0.000249	0.135	0.158	0.193		2	4	2		3.6037	0.8682	0.799	0.7132			0.229	0.229	0.229	0.229			1.508	0.46	0.432	0.4			0.146	1.00e+0	1.00e+0	1.00e+0			0.00472	0.519	0.676	0.767
REACTOME pathway	R-DME-194068	Bile acid and bile salt metabolism			6.0509	3.3218	2.6035	1.4435			0.00123	0.00792	0.0397	0.345		2	4	2		2.9078	2.1011	1.4011	0.462			0.208	0.208	0.208	0.208			1.256	0.69	0.541	0.3			0.727	1.00e+0	1.00e+0	1.00e+0			0.0168	0.0946	0.32	0.982
REACTOME pathway	R-DME-192456	Digestion of dietary lipid			2.3397	4.8166	4.7818	5.3491			0.0913	1.28e-08	5.04e-09	6.62e-12		2	4	2		1.0392	7.8915	8.2972	11.1785			0.43	0.43	0.43	0.43			1.005	2.069	2.054	2.298			1.00e+0	1.21e-05	4.1e-06	6.2e-09			0.335	2.01e-06	1.36e-06	2.06e-09
REACTOME pathway	R-DME-196071	Metabolism of steroid hormones			1.8718	3.4251	3.4228	3.1629			0.165	1.18e-05	6.01e-06	1.7e-05		2	4	2		0.7811	4.9269	5.2208	4.7695			0.537	0.537	0.537	0.537			1.005	1.839	1.838	1.698			1.00e+0	0.0111	0.00488	0.0159			0.436	0.000558	0.000349	0.00106
REACTOME pathway	R-DME-428157	Sphingolipid metabolism			1.6712	1.7202	1.0786	0.3322			0.217	0.077	0.485	0.985		2	4	2		0.6622	1.1132	0.314	0.0063			0.601	0.601	0.601	0.601			1.005	1.034	0.649	0.2			1.00e+0	1.00e+0	1.00e+0	1.00e+0			0.471	0.406	0.921	1.00e+0
REACTOME pathway	R-DME-5365859	RA biosynthesis pathway			5.1993	3.5678	3.3557	3.1009			0.00677	0.00549	0.00738	0.0107		2	4	2		2.1688	2.2604	2.1319	1.9695			0.193	0.193	0.193	0.193			1.005	0.69	0.649	0.599			1.00e+0	1.00e+0	1.00e+0	1.00e+0			0.0586	0.074	0.103	0.128
REACTOME pathway	R-DME-975634	Retinoid metabolism and transport			8.2578	4.7221	7.1061	4.925			0.00115	0.00305	5.09e-06	0.00083		2	4	2		2.939	2.515	5.2929	3.0807			0.122	0.122	0.122	0.122			1.005	0.575	0.865	0.599			0.676	1.00e+0	0.00414	0.777			0.0165	0.0497	0.000342	0.0194
REACTOME pathway	R-DME-1482839	Acyl chain remodelling of PE			8.7739	4.0138	3.7751	3.4885			0.00417	0.0346	0.0405	0.0495		2	4	2		2.3799	1.4597	1.3915	1.3048			0.086	0.086	0.086	0.086			0.754	0.345	0.324	0.3			1.00e+0	1.00e+0	1.00e+0	1.00e+0			0.0445	0.237	0.32	0.406
REACTOME pathway	R-DME-1660662	Glycosphingolipid metabolism			1.9143	2.3353	1.6473	0.5074			0.206	0.0197	0.154	0.912		2	4	2		0.6855	1.7036	0.8105	0.0397			0.394	0.394	0.394	0.394			0.754	0.92	0.649	0.2			1.00e+0	1.00e+0	1.00e+0	1.00e+0			0.468	0.183	0.676	1.00e+0
REACTOME pathway	R-DME-174824	Plasma lipoprotein assembly, remodeling, and clearance			2.3397	2.1407	2.0134	1.5504			0.136	0.0588	0.0746	0.218		2	4	2		0.866	1.23	1.1269	0.6611			0.322	0.322	0.322	0.322			0.754	0.69	0.649	0.5			1.00e+0	1.00e+0	1.00e+0	1.00e+0			0.394	0.351	0.449	0.801
REACTOME pathway	R-DME-192105	Synthesis of bile acids and bile salts			4.7857	2.9191	2.0592	1.9028			0.0236	0.0445	0.175	0.206		2	4	2		1.6261	1.3511	0.7558	0.6856			0.158	0.158	0.158	0.158			0.754	0.46	0.324	0.3			1.00e+0	1.00e+0	1.00e+0	1.00e+0			0.156	0.296	0.676	0.779
REACTOME pathway	R-DME-193144	Estrogen biosynthesis			2.568	2.7411	2.9464	2.7227			0.11	0.0124	0.00484	0.00774		2	4	2		0.9553	1.9052	2.3149	2.1111			0.294	0.294	0.294	0.294			0.754	0.805	0.865	0.799			1.00e+0	1.00e+0	1.00e+0	1.00e+0			0.362	0.133	0.082	0.111
REACTOME pathway	R-DME-193368	Synthesis of bile acids and bile salts via 7alpha-hydroxycholesterol			5.5414	3.38	2.3843	2.2033			0.0158	0.0273	0.127	0.151		2	4	2		1.8	1.5631	0.8951	0.8202			0.136	0.136	0.136	0.136			0.754	0.46	0.324	0.3			1.00e+0	1.00e+0	1.00e+0	1.00e+0			0.115	0.213	0.598	0.733
REACTOME pathway	R-DME-212436	Generic Transcription Pathway			0.2136	0.2605	0.2757	0.368			0.999	0.999	0.999	0.999		2	4	2		0	0	0	0			3.529	3.529	3.529	3.529			0.754	0.92	0.973	1.299			1.00e+0	1.00e+0	1.00e+0	1.00e+0			1.00e+0	1.00e+0	1.00e+0	1.00e+0
REACTOME pathway	R-DME-3700989	Transcriptional Regulation by TP53			0.5753	0.3509	0.4951	0.5338			0.897	0.997	0.984	0.979		2	4	2		0.0471	0.0012	0.0068	0.0088			1.31	1.31	1.31	1.31			0.754	0.46	0.649	0.699			1.00e+0	1.00e+0	1.00e+0	1.00e+0			1.00e+0	1.00e+0	1.00e+0	1.00e+0
REACTOME pathway	R-DME-389661	Glyoxylate metabolism and glycine degradation			3.7602	2.2936	1.0786	1.4951			0.0444	0.0933	0.561	0.325		2	4	2		1.3523	1.0301	0.2504	0.4881			0.2	0.2	0.2	0.2			0.754	0.46	0.216	0.3			1.00e+0	1.00e+0	1.00e+0	1.00e+0			0.229	0.451	0.967	0.93
REACTOME pathway	R-DME-73857	RNA Polymerase II Transcription			0.1788	0.2181	0.2307	0.308			0.999	1.00e+0	1.00e+0	1.00e+0		2	4	2		0	0	0	0			4.217	4.217	4.217	4.217			0.754	0.92	0.973	1.299			1.00e+0	1.00e+0	1.00e+0	1.00e+0			1.00e+0	1.00e+0	1.00e+0	1.00e+0
REACTOME pathway	R-DME-8979227	Triglyceride metabolism			8.099	6.1751	3.4847	3.2202			0.0053	0.000782	0.0502	0.0611		2	4	2		2.2751	3.1063	1.2989	1.2139			0.093	0.093	0.093	0.093			0.754	0.575	0.324	0.3			1.00e+0	0.738	1.00e+0	1.00e+0			0.049	0.0147	0.364	0.463
REACTOME pathway	R-DME-9711123	Cellular response to chemical stress			0.8423	0.7706	0.7248	0.8931			0.695	0.798	0.843	0.68		2	4	2		0.1576	0.0978	0.074	0.167			0.895	0.895	0.895	0.895			0.754	0.69	0.649	0.799			1.00e+0	1.00e+0	1.00e+0	1.00e+0			0.879	1.00e+0	1.00e+0	1.00e+0
REACTOME pathway	R-DME-9757110	Prednisone ADME			1.4423	3.7389	3.5166	2.6761			0.345	1.76e-06	4.06e-06	0.00059		2	4	2		0.4618	5.7528	5.3913	3.2287			0.523	0.523	0.523	0.523			0.754	1.954	1.838	1.399			1.00e+0	0.00166	0.0033	0.552			0.605	0.000111	0.0003	0.0145
REACTOME pathway	R-DME-109704	PI3K Cascade			4.1289	3.7777	1.7765	1.6417			0.0831	0.0185	0.311	0.346		2	4	2		1.0802	1.7321	0.506	0.4599			0.122	0.122	0.122	0.122			0.503	0.46	0.216	0.2			1.00e+0	1.00e+0	1.00e+0	1.00e+0			0.313	0.183	0.837	0.983
REACTOME pathway	R-DME-112399	IRS-mediated signalling			3.8995	3.5678	1.6778	1.5504			0.0918	0.0226	0.336	0.373		2	4	2		1.0371	1.6444	0.4726	0.4278			0.129	0.129	0.129	0.129			0.503	0.46	0.216	0.2			1.00e+0	1.00e+0	1.00e+0	1.00e+0			0.335	0.187	0.837	0.986
REACTOME pathway	R-DME-1257604	PIP3 activates AKT signaling			0.4943	0.7915	0.319	0.4913			0.915	0.788	0.996	0.978		2	4	2		0.0382	0.103	0.0015	0.0096			1.017	1.017	1.017	1.017			0.503	0.805	0.324	0.5			1.00e+0	1.00e+0	1.00e+0	1.00e+0			1.00e+0	1.00e+0	1.00e+0	1.00e+0
REACTOME pathway	R-DME-1482788	Acyl chain remodelling of PC			5.3993	2.47	3.4847	3.2202			0.0513	0.192	0.0502	0.0611		2	4	2		1.2895	0.7161	1.2989	1.2139			0.093	0.093	0.093	0.093			0.503	0.23	0.324	0.3			1.00e+0	1.00e+0	1.00e+0	1.00e+0			0.247	0.602	0.364	0.463
REACTOME pathway	R-DME-1482883	Acyl chain remodeling of DAG and TAG			11.6985	8.0276	5.0335	6.977			0.0112	0.00417	0.0549	0.00622		2	4	2		1.9485	2.3791	1.2599	2.2058			0.043	0.043	0.043	0.043			0.503	0.345	0.216	0.3			1.00e+0	1.00e+0	1.00e+0	1.00e+0			0.0859	0.0625	0.372	0.0987
REACTOME pathway	R-DME-1482925	Acyl chain remodelling of PG			7.799	3.5678	3.3557	3.1009			0.0255	0.104	0.115	0.132		2	4	2		1.5929	0.9819	0.9367	0.8792			0.064	0.064	0.064	0.064			0.503	0.23	0.216	0.2			1.00e+0	1.00e+0	1.00e+0	1.00e+0			0.163	0.459	0.577	0.688
REACTOME pathway	R-DME-163560	Triglyceride catabolism			17.5477	12.0414	7.5503	6.977			0.00467	0.000918	0.024	0.0279		2	4	2		2.33	3.0369	1.6193	1.554			0.029	0.029	0.029	0.029			0.503	0.345	0.216	0.2			1.00e+0	0.867	1.00e+0	1.00e+0			0.0482	0.0169	0.227	0.283
REACTOME pathway	R-DME-189085	Digestion of dietary carbohydrate			5.3993	6.1751	4.6463	3.2202			0.0513	0.000782	0.00843	0.0611		2	4	2		1.2895	3.1063	2.0741	1.2139			0.093	0.093	0.093	0.093			0.503	0.575	0.432	0.3			1.00e+0	0.738	1.00e+0	1.00e+0			0.247	0.0147	0.107	0.463
REACTOME pathway	R-DME-196791	Vitamin D (calciferol) metabolism			2.1935	2.5086	3.3032	2.1803			0.231	0.046	0.00426	0.0752		2	4	2		0.6358	1.3366	2.3706	1.1234			0.229	0.229	0.229	0.229			0.503	0.575	0.757	0.5			1.00e+0	1.00e+0	1.00e+0	1.00e+0			0.472	0.301	0.0774	0.529
REACTOME pathway	R-DME-199418	Negative regulation of the PI3K/AKT network			2.0644	2.3611	0.8883	0.8208			0.252	0.0575	0.668	0.711		2	4	2		0.5977	1.24	0.175	0.1481			0.243	0.243	0.243	0.243			0.503	0.575	0.216	0.2			1.00e+0	1.00e+0	1.00e+0	1.00e+0			0.493	0.346	1.00e+0	1.00e+0
REACTOME pathway	R-DME-211897	Cytochrome P450 - arranged by substrate type			2.5068	2.867	3.2358	1.9934			0.189	0.0275	0.00887	0.136		2	4	2		0.723	1.5601	2.0517	0.8633			0.2	0.2	0.2	0.2			0.503	0.575	0.649	0.4			1.00e+0	1.00e+0	1.00e+0	1.00e+0			0.454	0.213	0.109	0.688
REACTOME pathway	R-DME-211916	Vitamins			2.5997	2.9732	3.3557	2.0673			0.178	0.0238	0.00738	0.124		2	4	2		0.7474	1.6234	2.1319	0.9065			0.193	0.193	0.193	0.193			0.503	0.575	0.649	0.4			1.00e+0	1.00e+0	1.00e+0	1.00e+0			0.443	0.193	0.103	0.688
REACTOME pathway	R-DME-211976	Endogenous sterols			2.6997	3.0875	3.4847	2.1468			0.168	0.0204	0.00607	0.111		2	4	2		0.773	1.6901	2.2165	0.9522			0.186	0.186	0.186	0.186			0.503	0.575	0.649	0.4			1.00e+0	1.00e+0	1.00e+0	1.00e+0			0.442	0.183	0.0944	0.667
REACTOME pathway	R-DME-2142753	Arachidonic acid metabolism			2.2642	2.0716	1.4613	1.3504			0.22	0.124	0.338	0.385		2	4	2		0.6562	0.9056	0.471	0.4143			0.222	0.222	0.222	0.222			0.503	0.46	0.324	0.3			1.00e+0	1.00e+0	1.00e+0	1.00e+0			0.471	0.492	0.837	0.986
REACTOME pathway	R-DME-2404192	Signaling by Type 1 Insulin-like Growth Factor 1 Receptor (IGF1R)			3.6943	3.38	1.5895	1.4688			0.1	0.0273	0.361	0.399		2	4	2		0.9967	1.5631	0.4419	0.3984			0.136	0.136	0.136	0.136			0.503	0.46	0.216	0.2			1.00e+0	1.00e+0	1.00e+0	1.00e+0			0.354	0.213	0.837	0.986
REACTOME pathway	R-DME-2428924	IGF1R signaling cascade			3.6943	3.38	1.5895	1.4688			0.1	0.0273	0.361	0.399		2	4	2		0.9967	1.5631	0.4419	0.3984			0.136	0.136	0.136	0.136			0.503	0.46	0.216	0.2			1.00e+0	1.00e+0	1.00e+0	1.00e+0			0.354	0.213	0.837	0.986
REACTOME pathway	R-DME-2428928	IRS-related events triggered by IGF1R			3.8995	3.5678	1.6778	1.5504			0.0918	0.0226	0.336	0.373		2	4	2		1.0371	1.6444	0.4726	0.4278			0.129	0.129	0.129	0.129			0.503	0.46	0.216	0.2			1.00e+0	1.00e+0	1.00e+0	1.00e+0			0.335	0.187	0.837	0.986
REACTOME pathway	R-DME-2559583	Cellular Senescence			1.3244	1.2117	0.8547	1.5797			0.448	0.422	0.691	0.177		2	4	2		0.3484	0.3746	0.1605	0.7519			0.379	0.379	0.379	0.379			0.503	0.46	0.324	0.599			1.00e+0	1.00e+0	1.00e+0	1.00e+0			0.697	0.821	1.00e+0	0.767
REACTOME pathway	R-DME-381426	Regulation of Insulin-like Growth Factor (IGF) transport and uptake by Insulin-like Growth Factor Binding Proteins (IGFBPs)			0.8356	2.2936	2.1572	2.3257			0.695	0.00565	0.00906	0.00243		2	4	2		0.1577	2.2477	2.0428	2.6138			0.601	0.601	0.601	0.601			0.503	1.379	1.297	1.399			1.00e+0	1.00e+0	1.00e+0	1.00e+0			0.879	0.0741	0.109	0.0466
REACTOME pathway	R-DME-397014	Muscle contraction			0.7467	0.6832	0.8032	0.7422			0.752	0.844	0.754	0.812		2	4	2		0.1233	0.0732	0.1225	0.09			0.673	0.673	0.673	0.673			0.503	0.46	0.541	0.5			1.00e+0	1.00e+0	1.00e+0	1.00e+0			0.92	1.00e+0	1.00e+0	1.00e+0
REACTOME pathway	R-DME-422356	Regulation of insulin secretion			1.6323	1.4935	1.7559	1.9471			0.347	0.278	0.153	0.0843		2	4	2		0.4587	0.555	0.8151	1.0737			0.308	0.308	0.308	0.308			0.503	0.46	0.541	0.599			1.00e+0	1.00e+0	1.00e+0	1.00e+0			0.605	0.71	0.676	0.561
REACTOME pathway	R-DME-425393	Transport of inorganic cations/anions and amino acids/oligopeptides			0.8774	1.6055	0.5663	0.5233			0.669	0.124	0.906	0.932		2	4	2		0.1742	0.906	0.0425	0.0303			0.573	0.573	0.573	0.573			0.503	0.92	0.324	0.3			1.00e+0	1.00e+0	1.00e+0	1.00e+0			0.876	0.492	1.00e+0	1.00e+0
REACTOME pathway	R-DME-5252538	Drosophila signaling pathways			0.3815	0.5235	0.2462	0.6067			0.969	0.975	0.999	0.957		2	4	2		0.0135	0.0107	0.0001	0.0188			1.317	1.317	1.317	1.317			0.503	0.69	0.324	0.799			1.00e+0	1.00e+0	1.00e+0	1.00e+0			1.00e+0	1.00e+0	1.00e+0	1.00e+0
REACTOME pathway	R-DME-5576891	Cardiac conduction			0.9749	0.892	1.0486	0.5814			0.612	0.663	0.523	0.897		2	4	2		0.2129	0.1779	0.2814	0.0469			0.515	0.515	0.515	0.515			0.503	0.46	0.541	0.3			1.00e+0	1.00e+0	1.00e+0	1.00e+0			0.845	0.997	0.954	1.00e+0
REACTOME pathway	R-DME-5653890	Lactose synthesis			3.8995	2.6759	5.0335	3.8761			0.0918	0.0977	0.000771	0.00729		2	4	2		1.0371	1.0097	3.1124	2.1367			0.129	0.129	0.129	0.129			0.503	0.345	0.649	0.5			1.00e+0	1.00e+0	0.627	1.00e+0			0.335	0.459	0.0184	0.11
REACTOME pathway	R-DME-5673001	RAF/MAP kinase cascade			0.4874	0.669	0.2097	0.4845			0.919	0.891	0.999	0.98		2	4	2		0.0363	0.0499	0.0002	0.0087			1.031	1.031	1.031	1.031			0.503	0.69	0.216	0.5			1.00e+0	1.00e+0	1.00e+0	1.00e+0			1.00e+0	1.00e+0	1.00e+0	1.00e+0
REACTOME pathway	R-DME-5683057	MAPK family signaling cascades			0.4618	0.6338	0.1987	0.459			0.933	0.917	0.999	0.986		2	4	2		0.0298	0.0372	0.0001	0.0058			1.088	1.088	1.088	1.088			0.503	0.69	0.216	0.5			1.00e+0	1.00e+0	1.00e+0	1.00e+0			1.00e+0	1.00e+0	1.00e+0	1.00e+0
REACTOME pathway	R-DME-5684996	MAPK1/MAPK3 signaling			0.4841	0.6644	0.2083	0.4812			0.921	0.895	0.999	0.981		2	4	2		0.0354	0.0482	0.0002	0.0083			1.038	1.038	1.038	1.038			0.503	0.69	0.216	0.5			1.00e+0	1.00e+0	1.00e+0	1.00e+0			1.00e+0	1.00e+0	1.00e+0	1.00e+0
REACTOME pathway	R-DME-72766	Translation			0.325	0.223	0.2097	0.1938			0.986	0.999	0.999	0.999		2	4	2		0.006	0	0	0			1.546	1.546	1.546	1.546			0.503	0.345	0.324	0.3			1.00e+0	1.00e+0	1.00e+0	1.00e+0			1.00e+0	1.00e+0	1.00e+0	1.00e+0
REACTOME pathway	R-DME-74751	Insulin receptor signalling cascade			3.6943	3.38	1.5895	1.4688			0.1	0.0273	0.361	0.399		2	4	2		0.9967	1.5631	0.4419	0.3984			0.136	0.136	0.136	0.136			0.503	0.46	0.216	0.2			1.00e+0	1.00e+0	1.00e+0	1.00e+0			0.354	0.213	0.837	0.986
REACTOME pathway	R-DME-75876	Synthesis of very long-chain fatty acyl-CoAs			2.5997	2.9732	3.3557	5.1682			0.178	0.0238	0.00738	9.34e-06		2	4	2		0.7474	1.6234	2.1319	5.0294			0.193	0.193	0.193	0.193			0.503	0.575	0.649	0.999			1.00e+0	1.00e+0	1.00e+0	0.00874			0.443	0.193	0.103	0.000624
REACTOME pathway	R-DME-8956320	Nucleotide biosynthesis			5.8492	4.0138	5.0335	4.6513			0.0442	0.0346	0.00615	0.00814		2	4	2		1.354	1.4597	2.2108	2.0891			0.086	0.086	0.086	0.086			0.503	0.345	0.432	0.4			1.00e+0	1.00e+0	1.00e+0	1.00e+0			0.229	0.237	0.0944	0.111
REACTOME pathway	R-DME-8957275	Post-translational protein phosphorylation			0.8356	2.2936	2.1572	2.3257			0.695	0.00565	0.00906	0.00243		2	4	2		0.1577	2.2477	2.0428	2.6138			0.601	0.601	0.601	0.601			0.503	1.379	1.297	1.399			1.00e+0	1.00e+0	1.00e+0	1.00e+0			0.879	0.0741	0.109	0.0466
REACTOME pathway	R-DME-8964038	LDL clearance			3.3424	1.5291	2.1572	1.9934			0.119	0.379	0.158	0.187		2	4	2		0.9234	0.4208	0.7989	0.7272			0.15	0.15	0.15	0.15			0.503	0.23	0.324	0.3			1.00e+0	1.00e+0	1.00e+0	1.00e+0			0.379	0.8	0.676	0.767
REACTOME pathway	R-DME-8964043	Plasma lipoprotein clearance			2.1935	2.0069	2.3595	1.7443			0.231	0.135	0.0572	0.193		2	4	2		0.6358	0.8682	1.2419	0.7132			0.229	0.229	0.229	0.229			0.503	0.46	0.541	0.4			1.00e+0	1.00e+0	1.00e+0	1.00e+0			0.472	0.519	0.384	0.767
REACTOME pathway	R-DME-8982491	Glycogen metabolism			6.381	7.2978	5.4911	5.0742			0.0375	0.000312	0.00432	0.00575		2	4	2		1.4251	3.5057	2.3637	2.2401			0.079	0.079	0.079	0.079			0.503	0.575	0.432	0.4			1.00e+0	0.294	1.00e+0	1.00e+0			0.208	0.00775	0.0774	0.0928
REACTOME pathway	R-DME-9006925	Intracellular signaling by second messengers			0.436	0.6981	0.3752	0.4334			0.946	0.88	0.994	0.991		2	4	2		0.0239	0.055	0.0022	0.0036			1.153	1.153	1.153	1.153			0.503	0.805	0.432	0.5			1.00e+0	1.00e+0	1.00e+0	1.00e+0			1.00e+0	1.00e+0	1.00e+0	1.00e+0
REACTOME pathway	R-DME-927802	Nonsense-Mediated Decay (NMD)			0.709	0.4865	0.6101	0.4228			0.777	0.95	0.9	0.976		2	4	2		0.1091	0.0219	0.0454	0.0103			0.709	0.709	0.709	0.709			0.503	0.345	0.432	0.3			1.00e+0	1.00e+0	1.00e+0	1.00e+0			0.937	1.00e+0	1.00e+0	1.00e+0
REACTOME pathway	R-DME-947581	Molybdenum cofactor biosynthesis			14.0382	6.4221	6.0402	5.5816			0.00764	0.0341	0.0383	0.0443		2	4	2		2.1164	1.4665	1.4168	1.3531			0.036	0.036	0.036	0.036			0.503	0.23	0.216	0.2			1.00e+0	1.00e+0	1.00e+0	1.00e+0			0.0651	0.237	0.314	0.374
REACTOME pathway	R-DME-9753281	Paracetamol ADME			1.1698	2.9434	2.0134	0.9303			0.513	0.00105	0.0432	0.632		2	4	2		0.2896	2.9759	1.3642	0.1993			0.43	0.43	0.43	0.43			0.503	1.264	0.865	0.4			1.00e+0	0.997	1.00e+0	1.00e+0			0.747	0.0184	0.334	1.00e+0
REACTOME pathway	R-DME-975957	Nonsense Mediated Decay (NMD) enhanced by the Exon Junction Complex (EJC)			0.709	0.4865	0.6101	0.4228			0.777	0.95	0.9	0.976		2	4	2		0.1091	0.0219	0.0454	0.0103			0.709	0.709	0.709	0.709			0.503	0.345	0.432	0.3			1.00e+0	1.00e+0	1.00e+0	1.00e+0			0.937	1.00e+0	1.00e+0	1.00e+0
REACTOME pathway	R-DME-983712	Ion channel transport			0.9236	0.6338	0.7948	0.3672			0.641	0.86	0.749	0.976		2	4	2		0.1925	0.0653	0.125	0.0105			0.544	0.544	0.544	0.544			0.503	0.345	0.432	0.2			1.00e+0	1.00e+0	1.00e+0	1.00e+0			0.871	1.00e+0	1.00e+0	1.00e+0
SLIM2 GO BP	GO:0007626	locomotory behavior			1.0272	0.5482	0.2946	0.3403			0.531	0.974	0.999	0.999		2	4	2		0.2745	0.0111	0.0002	0.0003			1.618	1.618	1.618	1.618			1.508	0.805	0.432	0.5			1.00e+0	1.00e+0	1.00e+0	1.00e+0			0.767	1.00e+0	1.00e+0	1.00e+0
SLIM2 GO BP	GO:0016049	cell growth			1.1106	0.7113	0.1911	0.6182			0.47	0.869	0.999	0.941		2	4	2		0.3277	0.0609	0.0001	0.0262			1.267	1.267	1.267	1.267			1.256	0.805	0.216	0.699			1.00e+0	1.00e+0	1.00e+0	1.00e+0			0.711	1.00e+0	1.00e+0	1.00e+0
SLIM2 GO BP	GO:0051301	cell division			0.6201	0.6241	0.3202	0.2465			0.909	0.968	0.999	0.999		2	4	2		0.0412	0.0137	0.0001	0			2.456	2.456	2.456	2.456			1.256	1.264	0.649	0.5			1.00e+0	1.00e+0	1.00e+0	1.00e+0			1.00e+0	1.00e+0	1.00e+0	1.00e+0
SLIM2 GO BP	GO:0006401	RNA catabolic process			1.3498	0.7719	0.5808	0.4025			0.344	0.783	0.92	0.982		2	4	2		0.463	0.1058	0.0361	0.0077			1.045	1.045	1.045	1.045			1.005	0.575	0.432	0.3			1.00e+0	1.00e+0	1.00e+0	1.00e+0			0.605	1.00e+0	1.00e+0	1.00e+0
SLIM2 GO BP	GO:0007005	mitochondrion organization			0.6381	0.6568	0.4805	0.2537			0.876	0.935	0.992	0.999		2	4	2		0.0571	0.0287	0.0035	0			2.098	2.098	2.098	2.098			1.005	1.034	0.757	0.4			1.00e+0	1.00e+0	1.00e+0	1.00e+0			1.00e+0	1.00e+0	1.00e+0	1.00e+0
SLIM2 GO BP	GO:0007600	sensory perception			0.3734	0.1281	0.4418	0.7051			0.994	1.00e+0	0.999	0.962		2	4	2		0.0022	0	0.0002	0.0168			4.653	4.653	4.653	4.653			1.005	0.345	1.189	1.898			1.00e+0	1.00e+0	1.00e+0	1.00e+0			1.00e+0	1.00e+0	1.00e+0	1.00e+0
SLIM2 GO BP	GO:0007623	circadian rhythm			0.8942	0.7158	0.6733	0.3555			0.658	0.864	0.902	0.996		2	4	2		0.1816	0.063	0.0447	0.0013			1.639	1.639	1.639	1.639			1.005	0.805	0.757	0.4			1.00e+0	1.00e+0	1.00e+0	1.00e+0			0.876	1.00e+0	1.00e+0	1.00e+0
SLIM2 GO BP	GO:0050890	cognition			0.8162	0.8401	0.439	0.3245			0.726	0.751	0.99	0.998		2	4	2		0.1388	0.1241	0.0041	0.0006			1.539	1.539	1.539	1.539			1.005	1.034	0.541	0.4			1.00e+0	1.00e+0	1.00e+0	1.00e+0			0.901	1.00e+0	1.00e+0	1.00e+0
SLIM2 GO BP	GO:0061061	muscle structure development			0.5505	0.5667	0.4145	0.6567			0.935	0.98	0.998	0.958		2	4	2		0.029	0.0086	0.0007	0.0184			2.298	2.298	2.298	2.298			1.005	1.034	0.757	1.199			1.00e+0	1.00e+0	1.00e+0	1.00e+0			1.00e+0	1.00e+0	1.00e+0	1.00e+0
SLIM2 GO BP	GO:0000278	mitotic cell cycle			0.204	0.5289	0.2634	0.2434			0.999	0.999	1.00e+0	1.00e+0		2	4	2		0	0.0004	0	0			5.019	5.019	5.019	5.019			0.754	1.954	0.973	0.899			1.00e+0	1.00e+0	1.00e+0	1.00e+0			1.00e+0	1.00e+0	1.00e+0	1.00e+0
SLIM2 GO BP	GO:0002520	immune system development			0.9076	0.4152	0.7811	0.6015			0.646	0.978	0.788	0.925		2	4	2		0.1894	0.0095	0.1033	0.0337			0.995	0.995	0.995	0.995			0.754	0.345	0.649	0.5			1.00e+0	1.00e+0	1.00e+0	1.00e+0			0.872	1.00e+0	1.00e+0	1.00e+0
SLIM2 GO BP	GO:0006308	DNA catabolic process			3.8995	2.3785	1.6778	1.0336			0.0404	0.0839	0.264	0.586		2	4	2		1.3926	1.0761	0.5784	0.2321			0.215	0.215	0.215	0.215			0.754	0.46	0.324	0.2			1.00e+0	1.00e+0	1.00e+0	1.00e+0			0.218	0.419	0.803	1.00e+0
SLIM2 GO BP	GO:0006913	nucleocytoplasmic transport			0.8774	0.2676	0.755	0.5814			0.669	0.996	0.814	0.937		2	4	2		0.1745	0.0017	0.0892	0.028			1.239	1.239	1.239	1.239			0.754	0.23	0.649	0.5			1.00e+0	1.00e+0	1.00e+0	1.00e+0			0.876	1.00e+0	1.00e+0	1.00e+0
SLIM2 GO BP	GO:0016458	gene silencing			0.4351	0.5307	0.312	0.1153			0.97	0.985	0.999	0.999		2	4	2		0.013	0.0062	0.0001	0			2.169	2.169	2.169	2.169			0.754	0.92	0.541	0.2			1.00e+0	1.00e+0	1.00e+0	1.00e+0			1.00e+0	1.00e+0	1.00e+0	1.00e+0
SLIM2 GO BP	GO:0006281	DNA repair			0.3694	0.5915	1.2716	1.1751			0.973	0.955	0.192	0.287		2	4	2		0.0116	0.0196	0.7159	0.5418			2.019	2.019	2.019	2.019			0.503	0.805	1.73	1.598			1.00e+0	1.00e+0	1.00e+0	1.00e+0			1.00e+0	1.00e+0	0.688	0.908
SLIM2 GO BP	GO:0030036	actin cytoskeleton organization			0.2379	0.381	0.4095	0.4257			0.998	0.999	0.999	0.999		2	4	2		0.0008	0.0002	0.0003	0.0003			2.864	2.864	2.864	2.864			0.503	0.805	0.865	0.899			1.00e+0	1.00e+0	1.00e+0	1.00e+0			1.00e+0	1.00e+0	1.00e+0	1.00e+0
SLIM2 GO BP	GO:0045454	cell redox homeostasis			1.4325	0.6553	2.4654	1.4239			0.409	0.818	0.0143	0.272		2	4	2		0.3882	0.087	1.8432	0.5639			0.394	0.394	0.394	0.394			0.503	0.23	0.865	0.5			1.00e+0	1.00e+0	1.00e+0	1.00e+0			0.651	1.00e+0	0.15	0.877
SLIM2 GO BP	GO:0050808	synapse organization			0.2363	0.4325	0.2034	0.3289			0.998	0.998	0.999	0.999		2	4	2		0.0007	0.0007	0	0			2.556	2.556	2.556	2.556			0.503	0.92	0.432	0.699			1.00e+0	1.00e+0	1.00e+0	1.00e+0			1.00e+0	1.00e+0	1.00e+0	1.00e+0
FlyBase signaling pathway (experimental evidence)	FBgg0000900	Negative Regulators of Insulin-like Receptor Signaling Pathway		5.3889	2.5997	1.1893				0.0526	0.178	0.508				3	3	0	1.2782	0.7474	0.294				0.193	0.193	0.193				1.042	0.503	0.23				1.00e+0	1.00e+0	1.00e+0				0.212	0.443	0.875				1.00e+0
KEGG Pathway D.mel	path:map00240	Pyrimidine metabolism		3.8289		0.845		0.7344		0.0958		0.694		0.767		2	3	1	1.0186		0.1584		0.115		0.272		0.272		0.272		1.042		0.23		0.2		1.00e+0		1.00e+0		1.00e+0		0.286		1.00e+0		1.00e+0		1.00e+0
SLIM2 GO BP	GO:0006497	protein lipidation		2.0786		0.6881		0.7974		0.25		0.819		0.748		2	3	1	0.6017		0.0862		0.1259		0.766		0.766		0.766		1.042		0.345		0.4		1.00e+0		1.00e+0		1.00e+0		0.487		1.00e+0		1.00e+0		1.00e+0
SLIM2 GO BP	GO:0010256	endomembrane system organization		0.8083		0.1784	0.1678			0.711		0.999	0.999			2	3	1	0.1478		0	0			1.453		1.453	1.453			1.042		0.23	0.216			1.00e+0		1.00e+0	1.00e+0			0.879		1.00e+0	1.00e+0			1.00e+0
FlyBase signaling pathway (experimental evidence)	FBgg0001059	Toll Signaling Pathway				1.0425	1.3728	1.631				0.528	0.247	0.0986		1	3	2			0.2773	0.6068	1.0059				0.551	0.551	0.551				0.575	0.757	0.899				1.00e+0	1.00e+0	1.00e+0				0.901	0.776	0.623
FlyBase signaling pathway (experimental evidence)	FBgg0001194	Imd Signaling Pathway				0.9174	1.2943	0.9967				0.641	0.317	0.569		1	3	2			0.1926	0.4977	0.2445				0.501	0.501	0.501				0.46	0.649	0.5				1.00e+0	1.00e+0	1.00e+0				0.991	0.837	1.00e+0
FlyBase signaling pathway (experimental evidence)	FBgg0001196	Negative Regulators of Imd Signaling Pathway				1.7357	2.0406	1.8857				0.196	0.095	0.122		1	3	2			0.7063	1.0222	0.9128				0.265	0.265	0.265				0.46	0.541	0.5				1.00e+0	1.00e+0	1.00e+0				0.61	0.518	0.688
FlyBase signaling pathway (experimental evidence)	FBgg0001056	Extracellular Spatzle Activating Pathway Core Components				2.2936	2.8763	4.6513				0.139	0.0463	0.000452		1	3	2			0.8562	1.3338	3.3442				0.15	0.15	0.15				0.345	0.432	0.699				1.00e+0	1.00e+0	0.423				0.527	0.348	0.0114
KEGG Pathway D.mel	path:map00600	Sphingolipid metabolism			3.5095	1.6055	1.0067				0.0528	0.286	0.599			2	3	1		1.2771	0.5429	0.2219				0.215	0.215	0.215				0.754	0.345	0.216				1.00e+0	1.00e+0	1.00e+0				0.25	0.715	0.993
KEGG Pathway D.mel	path:map04140	Autophagy - animal			1.0635	1.2974		0.2819			0.538	0.274		0.994		2	3	1		0.2684	0.5609		0.0023			0.709	0.709		0.709			0.754	0.92		0.2			1.00e+0	1.00e+0		1.00e+0			0.776	0.707		1.00e+0
KEGG Pathway D.mel	path:map04145	Phagosome			1.284	1.1748	0.5525				0.415	0.403	0.915			2	3	1		0.3818	0.3942	0.0385				0.587	0.587	0.587				0.754	0.69	0.324				1.00e+0	1.00e+0	1.00e+0				0.659	0.815	1.00e+0
KEGG Pathway D.mel	md:M00014	Glucuronate pathway (uronate pathway)			1.8471	3.8025	2.7817				0.295	0.000428	0.0113			2	3	1		0.53	3.3685	1.9464				0.272	0.272	0.272				0.503	1.034	0.757				1.00e+0	0.404	1.00e+0				0.538	0.00962	0.127
KEGG Pathway D.mel	md:M00129	Ascorbate biosynthesis, animals, glucose-1P => ascorbate			2.127	2.9191	2.288				0.241	0.0149	0.064			2	3	1		0.6164	1.8251	1.1938				0.236	0.236	0.236				0.503	0.69	0.541				1.00e+0	1.00e+0	1.00e+0				0.485	0.156	0.416
KEGG Pathway D.mel	md:M00959	Guanine ribonucleotide degradation, GMP => Urate			5.3993	2.47		2.1468			0.0513	0.192		0.237		2	3	1		1.2895	0.7161		0.6235			0.093	0.093		0.093			0.503	0.23		0.2			1.00e+0	1.00e+0		1.00e+0			0.247	0.602		0.842
KEGG Pathway D.mel	path:map00053	Ascorbate and aldarate metabolism			1.9497	3.1218	2.0973				0.273	0.00604	0.0866			2	3	1		0.5625	2.2185	1.0622				0.258	0.258	0.258				0.503	0.805	0.541				1.00e+0	1.00e+0	1.00e+0				0.516	0.076	0.496
KEGG Pathway D.mel	path:map00531	Glycosaminoglycan degradation			4.6794	3.211	2.0134				0.0665	0.0625	0.261			2	3	1		1.1766	1.2041	0.5825				0.107	0.107	0.107				0.503	0.345	0.216				1.00e+0	1.00e+0	1.00e+0				0.29	0.351	0.802
KEGG Pathway D.mel	path:map00670	One carbon pool by folate			5.8492		2.5168	4.6513			0.0442		0.186	0.00814		1	3	2		1.354		0.7293	2.0891			0.086		0.086	0.086			0.503		0.216	0.4			1.00e+0		1.00e+0	1.00e+0			0.229		0.676	0.111
KEGG Pathway D.mel	path:map00830	Retinol metabolism			2.0644	3.3055	2.2207				0.252	0.00434	0.0711			2	3	1		0.5977	2.3624	1.1479				0.243	0.243	0.243				0.503	0.805	0.541				1.00e+0	1.00e+0	1.00e+0				0.493	0.063	0.444
KEGG Pathway D.mel	path:map04080	Neuroactive ligand-receptor interaction				2.223	2.0908	1.7174				0.0187	0.0267	0.0918		1	3	2			1.7266	1.5734	1.037				0.465	0.465	0.465				1.034	0.973	0.799				1.00e+0	1.00e+0	1.00e+0				0.183	0.246	0.586
KEGG Pathway D.mel	path:map00051	Fructose and mannose metabolism				2.7681	1.5621	0.9623				0.0316	0.3	0.625		1	3	2			1.5	0.5216	0.2038				0.208	0.208	0.208				0.575	0.324	0.2				1.00e+0	1.00e+0	1.00e+0				0.235	0.834	1.00e+0
KEGG Pathway D.mel	path:map00910	Nitrogen metabolism				3.5678	1.6778	1.5504				0.0226	0.336	0.373		1	3	2			1.6444	0.4726	0.4278				0.129	0.129	0.129				0.46	0.216	0.2				1.00e+0	1.00e+0	1.00e+0				0.187	0.837	0.986
KEGG Pathway D.mel	md:M00056	O-glycan biosynthesis, mucin type core				2.0069	1.2584	2.3257				0.185	0.478	0.0886		1	3	2			0.7317	0.3203	1.0524				0.172	0.172	0.172				0.345	0.216	0.4				1.00e+0	1.00e+0	1.00e+0				0.595	0.91	0.576
KEGG Pathway D.mel	path:map00512	Mucin type O-glycan biosynthesis				2.0069	1.2584	2.3257				0.185	0.478	0.0886		1	3	2			0.7317	0.3203	1.0524				0.172	0.172	0.172				0.345	0.216	0.4				1.00e+0	1.00e+0	1.00e+0				0.595	0.91	0.576
KEGG Pathway D.mel	path:map00514	Other types of O-glycan biosynthesis				1.2675	0.7948	1.4688				0.424	0.726	0.288		1	3	2			0.3718	0.1385	0.5399				0.272	0.272	0.272				0.345	0.216	0.4				1.00e+0	1.00e+0	1.00e+0				0.821	1.00e+0	0.908
KEGG Pathway D.mel	path:map02010	ABC transporters				1.2675	0.7948	1.1016				0.424	0.726	0.518		1	3	2			0.3718	0.1385	0.285				0.272	0.272	0.272				0.345	0.216	0.3				1.00e+0	1.00e+0	1.00e+0				0.821	1.00e+0	1.00e+0
KEGG Pathway D.mel	md:M00082	Fatty acid biosynthesis, initiation				6.4221	6.0402	8.3724				0.0341	0.0383	0.00328		1	3	2			1.4665	1.4168	2.4831				0.036	0.036	0.036				0.23	0.216	0.3				1.00e+0	1.00e+0	1.00e+0				0.237	0.314	0.0559
KEGG Pathway D.mel	md:M00086	beta-Oxidation, acyl-CoA synthesis				8.0276	7.5503	6.977				0.0213	0.024	0.0279		1	3	2			1.6702	1.6193	1.554				0.029	0.029	0.029				0.23	0.216	0.2				1.00e+0	1.00e+0	1.00e+0				0.183	0.227	0.283
KEGG Pathway D.mel	md:M00415	Fatty acid elongation in endoplasmic reticulum				3.5678	3.3557	3.1009				0.104	0.115	0.132		1	3	2			0.9819	0.9367	0.8792				0.064	0.064	0.064				0.23	0.216	0.2				1.00e+0	1.00e+0	1.00e+0				0.459	0.577	0.688
KEGG Pathway D.mel	md:M00855	Glycogen degradation, glycogen => glucose-6P				6.4221	6.0402	5.5816				0.0341	0.0383	0.0443		1	3	2			1.4665	1.4168	1.3531				0.036	0.036	0.036				0.23	0.216	0.2				1.00e+0	1.00e+0	1.00e+0				0.237	0.314	0.374
KEGG Pathway D.mel	path:map00062	Fatty acid elongation				2.0069	2.8314	2.6164				0.262	0.085	0.102		1	3	2			0.5804	1.0705	0.9907				0.115	0.115	0.115				0.23	0.324	0.3				1.00e+0	1.00e+0	1.00e+0				0.707	0.493	0.633
KEGG Pathway D.mel	path:map00100	Steroid biosynthesis				5.3517	5.0335	4.6513				0.0491	0.0549	0.0634		1	3	2			1.3085	1.2599	1.1978				0.043	0.043	0.043				0.23	0.216	0.2				1.00e+0	1.00e+0	1.00e+0				0.309	0.372	0.463
KEGG Pathway D.mel	path:map04150	mTOR signaling pathway				0.3211	0.302	0.4186				0.987	0.991	0.977		1	3	2			0.0053	0.0037	0.0097				0.716	0.716	0.716				0.23	0.216	0.3				1.00e+0	1.00e+0	1.00e+0				1.00e+0	1.00e+0	1.00e+0
KEGG Pathway D.mel	path:map04310	Wnt signaling pathway				0.3001	0.2823	0.2608				0.991	0.994	0.996		1	3	2			0.0036	0.0024	0.0014				0.766	0.766	0.766				0.23	0.216	0.2				1.00e+0	1.00e+0	1.00e+0				1.00e+0	1.00e+0	1.00e+0
REACTOME pathway	R-DME-9609507	Protein localization			1.9941	0.9122		0.3171			0.106	0.647		0.988		2	3	1		0.9736	0.1886		0.0048			0.63	0.63		0.63			1.256	0.575		0.2			1.00e+0	1.00e+0		1.00e+0			0.358	0.997		1.00e+0
REACTOME pathway	R-DME-9033241	Peroxisomal protein import			3.1905	1.4596		0.6343			0.036	0.292		0.833		2	3	1		1.4437	0.5334		0.079			0.315	0.315		0.315			1.005	0.46		0.2			1.00e+0	1.00e+0		1.00e+0			0.206	0.727		1.00e+0
REACTOME pathway	R-DME-110526	Insulin receptor mediated signaling			4.1289	2.8333		2.4625			0.0831	0.0852		0.117		2	3	1		1.0802	1.0692		0.929			0.122	0.122		0.122			0.503	0.345		0.3			1.00e+0	1.00e+0		1.00e+0			0.313	0.419		0.683
REACTOME pathway	R-DME-159418	Recycling of bile acids and salts			7.0191	3.211	3.0201				0.0313	0.125	0.138			2	3	1		1.5041	0.9027	0.8585				0.072	0.072	0.072				0.503	0.23	0.216				1.00e+0	1.00e+0	1.00e+0				0.191	0.492	0.622
REACTOME pathway	R-DME-8951664	Neddylation			0.4978	0.5693		0.5938			0.913	0.943		0.944		2	3	1		0.0391	0.0251		0.0249			1.009	1.009		1.009			0.503	0.575		0.599			1.00e+0	1.00e+0		1.00e+0			1.00e+0	1.00e+0		1.00e+0
REACTOME pathway	R-DME-1640170	Cell Cycle				0.8203	0.2756	0.6111				0.814	0.999	0.979		1	3	2			0.0891	0	0.0091				1.962	1.962	1.962				1.609	0.541	1.199				1.00e+0	1.00e+0	1.00e+0				1.00e+0	1.00e+0	1.00e+0
REACTOME pathway	R-DME-76002	Platelet activation, signaling and aggregation				1.183	1.5101	1.6892				0.296	0.0472	0.00928		1	3	2			0.5284	1.3253	2.0321				1.36	1.36	1.36				1.609	2.054	2.298				1.00e+0	1.00e+0	1.00e+0				0.733	0.352	0.122
REACTOME pathway	R-DME-114608	Platelet degranulation				1.5016	1.9555	2.2086				0.0927	0.00472	0.000352		1	3	2			1.0326	2.3259	3.453				0.995	0.995	0.995				1.494	1.946	2.198				1.00e+0	1.00e+0	0.329				0.451	0.0816	0.0106
REACTOME pathway	R-DME-1266738	Developmental Biology				1.0333	0.9718	1.1744				0.492	0.583	0.28		1	3	2			0.3073	0.2338	0.5526				1.446	1.446	1.446				1.494	1.405	1.698				1.00e+0	1.00e+0	1.00e+0				0.875	0.982	0.898
REACTOME pathway	R-DME-76005	Response to elevated platelet cytosolic Ca2+				1.4803	1.9277	2.1772				0.1	0.00548	0.000432		1	3	2			0.9963	2.2606	3.3644				1.009	1.009	1.009				1.494	1.946	2.198				1.00e+0	1.00e+0	0.404				0.459	0.0892	0.0114
REACTOME pathway	R-DME-446203	Asparagine N-linked glycosylation				0.9585	0.7513	0.6248				0.602	0.864	0.956		1	3	2			0.2198	0.0633	0.0195				1.439	1.439	1.439				1.379	1.081	0.899				1.00e+0	1.00e+0	1.00e+0				0.966	1.00e+0	1.00e+0
REACTOME pathway	R-DME-69278	Cell Cycle, Mitotic				0.6899	0.177	0.4906				0.929	0.999	0.995		1	3	2			0.032	0	0.0019				1.833	1.833	1.833				1.264	0.324	0.899				1.00e+0	1.00e+0	1.00e+0				1.00e+0	1.00e+0	1.00e+0
REACTOME pathway	R-DME-948021	Transport to the Golgi and subsequent modification				1.1696	1	0.8317				0.34	0.546	0.762		1	3	2			0.4684	0.262	0.1175				1.081	1.081	1.081				1.264	1.081	0.899				1.00e+0	1.00e+0	1.00e+0				0.776	0.967	1.00e+0
REACTOME pathway	R-DME-199977	ER to Golgi Anterograde Transport				1.1115	1.1616	0.966				0.421	0.359	0.592		1	3	2			0.3753	0.4448	0.2275				0.931	0.931	0.931				1.034	1.081	0.899				1.00e+0	1.00e+0	1.00e+0				0.821	0.837	1.00e+0
REACTOME pathway	R-DME-140837	Intrinsic Pathway of Fibrin Clot Formation				4.429	4.6864	4.3306				0.00029	7.05e-05	0.000129		1	3	2			3.5365	4.1517	3.8865				0.208	0.208	0.208				0.92	0.973	0.899				0.274	0.0573	0.121				0.00741	0.0022	0.00486
REACTOME pathway	R-DME-140877	Formation of Fibrin Clot (Clotting Cascade)				4.429	4.6864	4.3306				0.00029	7.05e-05	0.000129		1	3	2			3.5365	4.1517	3.8865				0.208	0.208	0.208				0.92	0.973	0.899				0.274	0.0573	0.121				0.00741	0.0022	0.00486
REACTOME pathway	R-DME-194002	Glucocorticoid biosynthesis				4.1433	4.384	4.5013				0.000478	0.000125	3.77e-05		1	3	2			3.3204	3.9	4.4233				0.222	0.222	0.222				0.92	0.973	0.999				0.451	0.102	0.0353				0.01	0.00379	0.00196
REACTOME pathway	R-DME-204005	COPII-mediated vesicle transport				1.917	2.0284	1.8744				0.0555	0.0318	0.0487		1	3	2			1.255	1.4976	1.3123				0.48	0.48	0.48				0.92	0.973	0.899				1.00e+0	1.00e+0	1.00e+0				0.338	0.281	0.406
REACTOME pathway	R-DME-5694530	Cargo concentration in the ER				3.0581	3.2358	2.9902				0.00389	0.00144	0.00248		1	3	2			2.4091	2.8408	2.6038				0.301	0.301	0.301				0.92	0.973	0.899				1.00e+0	1.00e+0	1.00e+0				0.0613	0.0325	0.0466
REACTOME pathway	R-DME-6805567	Keratinization				5.1377	5.4362	6.1398				9.15e-05	1.83e-05	4.24e-07		1	3	2			4.0384	4.7375	6.3724				0.179	0.179	0.179				0.92	0.973	1.099				0.0864	0.0148	0.000397				0.00272	0.000783	4.96e-05
REACTOME pathway	R-DME-6809371	Formation of the cornified envelope				5.1377	5.4362	6.1398				9.15e-05	1.83e-05	4.24e-07		1	3	2			4.0384	4.7375	6.3724				0.179	0.179	0.179				0.92	0.973	1.099				0.0864	0.0148	0.000397				0.00272	0.000783	4.96e-05
REACTOME pathway	R-DME-69620	Cell Cycle Checkpoints				1.0217	0.4118	0.888				0.532	0.979	0.681		1	3	2			0.2736	0.009	0.1663				0.788	0.788	0.788				0.805	0.324	0.699				1.00e+0	1.00e+0	1.00e+0				0.905	1.00e+0	1.00e+0
REACTOME pathway	R-DME-69239	Synthesis of DNA				0.892	0.2796	0.7752				0.671	0.994	0.795		1	3	2			0.1729	0.0023	0.0996				0.773	0.773	0.773				0.69	0.216	0.599				1.00e+0	1.00e+0	1.00e+0				1.00e+0	1.00e+0	1.00e+0
REACTOME pathway	R-DME-69242	S Phase				0.7468	0.2341	0.649				0.821	0.998	0.907		1	3	2			0.0852	0.0006	0.042				0.924	0.924	0.924				0.69	0.216	0.599				1.00e+0	1.00e+0	1.00e+0				1.00e+0	1.00e+0	1.00e+0
REACTOME pathway	R-DME-69306	DNA Replication				0.8525	0.2673	0.7409				0.713	0.996	0.828		1	3	2			0.1466	0.0017	0.0816				0.809	0.809	0.809				0.69	0.216	0.599				1.00e+0	1.00e+0	1.00e+0				1.00e+0	1.00e+0	1.00e+0
REACTOME pathway	R-DME-69481	G2/M Checkpoints				2.2936	1.0786	1.6612				0.0442	0.532	0.179		1	3	2			1.3538	0.2735	0.7454				0.301	0.301	0.301				0.69	0.324	0.5				1.00e+0	1.00e+0	1.00e+0				0.296	0.954	0.767
REACTOME pathway	R-DME-1632852	Macroautophagy				0.845	0.6358	0.7344				0.713	0.882	0.819		1	3	2			0.1469	0.0544	0.0862				0.68	0.68	0.68				0.575	0.432	0.5				1.00e+0	1.00e+0	1.00e+0				1.00e+0	1.00e+0	1.00e+0
REACTOME pathway	R-DME-176187	Activation of ATR in response to replication stress				2.3611	0.8883	1.6417				0.0575	0.668	0.224		1	3	2			1.24	0.175	0.6494				0.243	0.243	0.243				0.575	0.216	0.4				1.00e+0	1.00e+0	1.00e+0				0.346	1.00e+0	0.818
REACTOME pathway	R-DME-372790	Signaling by GPCR				0.6036	0.4542	0.2098				0.923	0.979	0.999		1	3	2			0.0347	0.0091	0.0002				0.952	0.952	0.952				0.575	0.432	0.2				1.00e+0	1.00e+0	1.00e+0				1.00e+0	1.00e+0	1.00e+0
REACTOME pathway	R-DME-382556	ABC-family proteins mediated transport				0.8191	0.7704	0.8543				0.738	0.785	0.712		1	3	2			0.1318	0.1047	0.1471				0.702	0.702	0.702				0.575	0.541	0.599				1.00e+0	1.00e+0	1.00e+0				1.00e+0	1.00e+0	1.00e+0
REACTOME pathway	R-DME-69002	DNA Replication Pre-Initiation				0.8726	0.3283	0.6067				0.686	0.986	0.903		1	3	2			0.1636	0.0059	0.044				0.659	0.659	0.659				0.575	0.216	0.4				1.00e+0	1.00e+0	1.00e+0				1.00e+0	1.00e+0	1.00e+0
REACTOME pathway	R-DME-8856828	Clathrin-mediated endocytosis				0.8276	0.7784	0.7193				0.73	0.778	0.833		1	3	2			0.1366	0.1089	0.0791				0.694	0.694	0.694				0.575	0.541	0.5				1.00e+0	1.00e+0	1.00e+0				1.00e+0	1.00e+0	1.00e+0
REACTOME pathway	R-DME-9612973	Autophagy				0.845	0.6358	0.7344				0.713	0.882	0.819		1	3	2			0.1469	0.0544	0.0862				0.68	0.68	0.68				0.575	0.432	0.5				1.00e+0	1.00e+0	1.00e+0				1.00e+0	1.00e+0	1.00e+0
REACTOME pathway	R-DME-196741	Cobalamin (Cbl, vitamin B12) transport and metabolism				4.9401	2.3232	2.1468				0.00679	0.211	0.237		1	3	2			2.1681	0.6751	0.6235				0.093	0.093	0.093				0.46	0.216	0.2				1.00e+0	1.00e+0	1.00e+0				0.0832	0.74	0.842
REACTOME pathway	R-DME-422475	Axon guidance				0.4197	0.2961	0.456				0.987	0.998	0.987		1	3	2			0.0053	0.0008	0.0055				1.095	1.095	1.095				0.46	0.324	0.5				1.00e+0	1.00e+0	1.00e+0				1.00e+0	1.00e+0	1.00e+0
REACTOME pathway	R-DME-453279	Mitotic G1 phase and G1/S transition				0.5786	0.2721	0.6286				0.921	0.995	0.907		1	3	2			0.0357	0.0019	0.0424				0.795	0.795	0.795				0.46	0.216	0.5				1.00e+0	1.00e+0	1.00e+0				1.00e+0	1.00e+0	1.00e+0
REACTOME pathway	R-DME-5173105	O-linked glycosylation				1.235	0.5808	1.3417				0.407	0.867	0.315		1	3	2			0.3895	0.0617	0.5008				0.372	0.372	0.372				0.46	0.216	0.5				1.00e+0	1.00e+0	1.00e+0				0.82	1.00e+0	0.918
REACTOME pathway	R-DME-5688426	Deubiquitination				0.3453	0.4059	0.4501				0.997	0.995	0.993		1	3	2			0.0011	0.0021	0.0029				1.332	1.332	1.332				0.46	0.541	0.599				1.00e+0	1.00e+0	1.00e+0				1.00e+0	1.00e+0	1.00e+0
REACTOME pathway	R-DME-68962	Activation of the pre-replicative complex				2.1407	1.0067	0.9303				0.113	0.599	0.644		1	3	2			0.945	0.2219	0.1911				0.215	0.215	0.215				0.46	0.216	0.2				1.00e+0	1.00e+0	1.00e+0				0.487	0.993	1.00e+0
REACTOME pathway	R-DME-69206	G1/S Transition				0.6832	0.3213	0.7422				0.844	0.987	0.812		1	3	2			0.0732	0.0053	0.09				0.673	0.673	0.673				0.46	0.216	0.5				1.00e+0	1.00e+0	1.00e+0				1.00e+0	1.00e+0	1.00e+0
REACTOME pathway	R-DME-8856825	Cargo recognition for clathrin-mediated endocytosis				0.892	0.6292	0.5814				0.663	0.864	0.897		1	3	2			0.1779	0.0634	0.0469				0.515	0.515	0.515				0.46	0.324	0.3				1.00e+0	1.00e+0	1.00e+0				0.997	1.00e+0	1.00e+0
REACTOME pathway	R-DME-8939211	ESR-mediated signaling				0.9307	0.8754	0.4045				0.63	0.678	0.962		1	3	2			0.2003	0.1683	0.0164				0.494	0.494	0.494				0.46	0.432	0.2				1.00e+0	1.00e+0	1.00e+0				0.988	1.00e+0	1.00e+0
REACTOME pathway	R-DME-9675108	Nervous system development				0.4143	0.2923	0.4501				0.988	0.998	0.988		1	3	2			0.0048	0.0007	0.005				1.11	1.11	1.11				0.46	0.324	0.5				1.00e+0	1.00e+0	1.00e+0				1.00e+0	1.00e+0	1.00e+0
REACTOME pathway	R-DME-1236973	Cross-presentation of particulate exogenous antigens (phagosomes)				2.8333	2.6648	3.2833				0.0852	0.0983	0.0294		1	3	2			1.0692	1.0072	1.5314				0.122	0.122	0.122				0.345	0.324	0.4				1.00e+0	1.00e+0	1.00e+0				0.419	0.523	0.283
REACTOME pathway	R-DME-1236975	Antigen processing-Cross presentation				0.8304	0.7811	1.4435				0.709	0.748	0.234		1	3	2			0.1493	0.126	0.6304				0.415	0.415	0.415				0.345	0.324	0.599				1.00e+0	1.00e+0	1.00e+0				1.00e+0	1.00e+0	0.842
REACTOME pathway	R-DME-194138	Signaling by VEGF				1.0471	1.3131	1.2134				0.552	0.363	0.421		1	3	2			0.2575	0.4396	0.3753				0.329	0.329	0.329				0.345	0.432	0.4				1.00e+0	1.00e+0	1.00e+0				0.92	0.837	1.00e+0
REACTOME pathway	R-DME-194315	Signaling by Rho GTPases				0.1982	0.3107	0.402				0.999	0.999	0.998		1	3	2			0	0.0001	0.0005				1.74	1.74	1.74				0.345	0.541	0.699				1.00e+0	1.00e+0	1.00e+0				1.00e+0	1.00e+0	1.00e+0
REACTOME pathway	R-DME-2046104	alpha-linolenic (omega3) and linoleic (omega6) acid metabolism				2.1893	2.7456	5.0742				0.154	0.0538	8.72e-05		1	3	2			0.8119	1.2692	4.059				0.158	0.158	0.158				0.345	0.432	0.799				1.00e+0	1.00e+0	0.0817				0.557	0.372	0.00371
REACTOME pathway	R-DME-2046105	Linoleic acid (LA) metabolism				2.535	3.1791	5.8754				0.11	0.0333	2.5e-05		1	3	2			0.9547	1.4773	4.6012				0.136	0.136	0.136				0.345	0.432	0.799				1.00e+0	1.00e+0	0.0234				0.48	0.291	0.00146
REACTOME pathway	R-DME-2046106	alpha-linolenic acid (ALA) metabolism				2.1893	2.7456	5.0742				0.154	0.0538	8.72e-05		1	3	2			0.8119	1.2692	4.059				0.158	0.158	0.158				0.345	0.432	0.799				1.00e+0	1.00e+0	0.0817				0.557	0.372	0.00371
REACTOME pathway	R-DME-3322077	Glycogen synthesis				8.0276	5.0335	4.6513				0.00417	0.0549	0.0634		1	3	2			2.3791	1.2599	1.1978				0.043	0.043	0.043				0.345	0.216	0.2				1.00e+0	1.00e+0	1.00e+0				0.0625	0.372	0.463
REACTOME pathway	R-DME-373760	L1CAM interactions				1.0947	0.6864	1.2685				0.522	0.798	0.388		1	3	2			0.2821	0.0978	0.4109				0.315	0.315	0.315				0.345	0.216	0.4				1.00e+0	1.00e+0	1.00e+0				0.894	1.00e+0	0.986
REACTOME pathway	R-DME-400451	Free fatty acids regulate insulin secretion				2.8333	2.6648	4.1041				0.0852	0.0983	0.00559		1	3	2			1.0692	1.0072	2.2521				0.122	0.122	0.122				0.345	0.324	0.5				1.00e+0	1.00e+0	1.00e+0				0.419	0.523	0.0919
REACTOME pathway	R-DME-434313	Intracellular metabolism of fatty acids regulates insulin secretion				3.211	3.0201	4.6513				0.0625	0.0725	0.00306		1	3	2			1.2041	1.1397	2.5139				0.107	0.107	0.107				0.345	0.324	0.5				1.00e+0	1.00e+0	1.00e+0				0.351	0.446	0.053
REACTOME pathway	R-DME-4420097	VEGFA-VEGFR2 Pathway				1.0471	1.3131	1.2134				0.552	0.363	0.421		1	3	2			0.2575	0.4396	0.3753				0.329	0.329	0.329				0.345	0.432	0.4				1.00e+0	1.00e+0	1.00e+0				0.92	0.837	1.00e+0
REACTOME pathway	R-DME-5689880	Ub-specific processing proteases				0.3299	0.3103	0.4779				0.995	0.997	0.982		1	3	2			0.002	0.0012	0.0079				1.045	1.045	1.045				0.345	0.324	0.5				1.00e+0	1.00e+0	1.00e+0				1.00e+0	1.00e+0	1.00e+0
REACTOME pathway	R-DME-73894	DNA Repair				0.3594	1.1269	1.1455				0.991	0.395	0.365		1	3	2			0.0038	0.4032	0.4375				0.959	0.959	0.959				0.345	1.081	1.099				1.00e+0	1.00e+0	1.00e+0				1.00e+0	0.861	0.986
REACTOME pathway	R-DME-8878171	Transcriptional regulation by RUNX1				0.3128	0.2942	0.2718				0.996	0.998	0.999		1	3	2			0.0013	0.0008	0.0004				1.103	1.103	1.103				0.345	0.324	0.3				1.00e+0	1.00e+0	1.00e+0				1.00e+0	1.00e+0	1.00e+0
REACTOME pathway	R-DME-9009391	Extra-nuclear estrogen signaling				2.1893	1.3728	1.2685				0.154	0.433	0.474		1	3	2			0.8119	0.3635	0.3237				0.158	0.158	0.158				0.345	0.216	0.2				1.00e+0	1.00e+0	1.00e+0				0.557	0.88	1.00e+0
REACTOME pathway	R-DME-9012999	RHO GTPase cycle				0.2373	0.3719	0.3437				0.999	0.997	0.999		1	3	2			0.0001	0.0009	0.0004				1.453	1.453	1.453				0.345	0.541	0.5				1.00e+0	1.00e+0	1.00e+0				1.00e+0	1.00e+0	1.00e+0
REACTOME pathway	R-DME-913709	O-linked glycosylation of mucins				1.5052	0.9438	1.7443				0.321	0.635	0.193		1	3	2			0.4931	0.197	0.7132				0.229	0.229	0.229				0.345	0.216	0.4				1.00e+0	1.00e+0	1.00e+0				0.75	1.00e+0	0.767
REACTOME pathway	R-DME-9663891	Selective autophagy				0.9088	1.1397	0.7899				0.649	0.469	0.742		1	3	2			0.1873	0.3284	0.1295				0.379	0.379	0.379				0.345	0.432	0.3				1.00e+0	1.00e+0	1.00e+0				0.997	0.904	1.00e+0
REACTOME pathway	R-DME-9716542	Signaling by Rho GTPases, Miro GTPases and RHOBTB3				0.195	0.3057	0.3955				0.999	0.999	0.999		1	3	2			0	0.0001	0.0004				1.768	1.768	1.768				0.345	0.541	0.699				1.00e+0	1.00e+0	1.00e+0				1.00e+0	1.00e+0	1.00e+0
REACTOME pathway	R-DME-9755511	KEAP1-NFE2L2 pathway				0.7083	0.6662	1.026				0.804	0.836	0.543		1	3	2			0.0946	0.0773	0.265				0.487	0.487	0.487				0.345	0.324	0.5				1.00e+0	1.00e+0	1.00e+0				1.00e+0	1.00e+0	1.00e+0
REACTOME pathway	R-DME-1614635	Sulfur amino acid metabolism				2.0069	2.8314	1.7443				0.262	0.085	0.319		1	3	2			0.5804	1.0705	0.495				0.115	0.115	0.115				0.23	0.324	0.2				1.00e+0	1.00e+0	1.00e+0				0.707	0.493	0.918
REACTOME pathway	R-DME-189200	Cellular hexose transport				1.2844	1.208	1.1163				0.467	0.5	0.543		1	3	2			0.3306	0.3009	0.2647				0.179	0.179	0.179				0.23	0.216	0.2				1.00e+0	1.00e+0	1.00e+0				0.846	0.928	1.00e+0
REACTOME pathway	R-DME-193775	Synthesis of bile acids and bile salts via 24-hydroxycholesterol				2.47	2.3232	2.1468				0.192	0.211	0.237		1	3	2			0.7161	0.6751	0.6235				0.093	0.093	0.093				0.23	0.216	0.2				1.00e+0	1.00e+0	1.00e+0				0.602	0.74	0.842
REACTOME pathway	R-DME-193807	Synthesis of bile acids and bile salts via 27-hydroxycholesterol				3.5678	3.3557	3.1009				0.104	0.115	0.132		1	3	2			0.9819	0.9367	0.8792				0.064	0.064	0.064				0.23	0.216	0.2				1.00e+0	1.00e+0	1.00e+0				0.459	0.577	0.688
REACTOME pathway	R-DME-196836	Vitamin C (ascorbate) metabolism				2.6759	3.7751	3.4885				0.169	0.0405	0.0495		1	3	2			0.7713	1.3915	1.3048				0.086	0.086	0.086				0.23	0.324	0.3				1.00e+0	1.00e+0	1.00e+0				0.573	0.32	0.406
REACTOME pathway	R-DME-2162123	Synthesis of Prostaglandins (PG) and Thromboxanes (TX)				2.1407	2.0134	1.8605				0.239	0.261	0.292		1	3	2			0.6214	0.5825	0.5336				0.107	0.107	0.107				0.23	0.216	0.2				1.00e+0	1.00e+0	1.00e+0				0.673	0.802	0.908
REACTOME pathway	R-DME-373076	Class A/1 (Rhodopsin-like receptors)				0.7645	1.0786	0.6645				0.746	0.532	0.813		1	3	2			0.1273	0.2735	0.0895				0.301	0.301	0.301				0.23	0.324	0.2				1.00e+0	1.00e+0	1.00e+0				1.00e+0	0.954	1.00e+0
REACTOME pathway	R-DME-499943	Interconversion of nucleotide di- and triphosphates				1.8888	2.6648	2.4625				0.286	0.0983	0.117		1	3	2			0.5429	1.0072	0.929				0.122	0.122	0.122				0.23	0.324	0.3				1.00e+0	1.00e+0	1.00e+0				0.715	0.523	0.683
REACTOME pathway	R-DME-500792	GPCR ligand binding				0.669	0.9438	0.5814				0.809	0.624	0.867		1	3	2			0.0919	0.2044	0.0615				0.344	0.344	0.344				0.23	0.324	0.2				1.00e+0	1.00e+0	1.00e+0				1.00e+0	1.00e+0	1.00e+0
REACTOME pathway	R-DME-5578768	Physiological factors				0.892	1.2584	0.7752				0.665	0.429	0.74		1	3	2			0.1769	0.3669	0.1305				0.258	0.258	0.258				0.23	0.324	0.2				1.00e+0	1.00e+0	1.00e+0				0.997	0.879	1.00e+0
REACTOME pathway	R-DME-5693532	DNA Double-Strand Break Repair				1.7839	1.6778	1.5504				0.31	0.336	0.373		1	3	2			0.5086	0.4726	0.4278				0.129	0.129	0.129				0.23	0.216	0.2				1.00e+0	1.00e+0	1.00e+0				0.75	0.837	0.986
REACTOME pathway	R-DME-70221	Glycogen breakdown (glycogenolysis)				4.5872	4.3144	3.9869				0.066	0.0736	0.0846		1	3	2			1.1804	1.1329	1.0723				0.05	0.05	0.05				0.23	0.216	0.2				1.00e+0	1.00e+0	1.00e+0				0.356	0.446	0.561
REACTOME pathway	R-DME-72613	Eukaryotic Translation Initiation				0.2842	0.4009	0.3705				0.994	0.982	0.989		1	3	2			0.0025	0.0076	0.0045				0.809	0.809	0.809				0.23	0.324	0.3				1.00e+0	1.00e+0	1.00e+0				1.00e+0	1.00e+0	1.00e+0
REACTOME pathway	R-DME-72662	Activation of the mRNA upon binding of the cap-binding complex and eIFs, and subsequent binding to 43S				0.5264	0.4951	0.4575				0.9	0.918	0.939		1	3	2			0.0455	0.0367	0.0272				0.437	0.437	0.437				0.23	0.216	0.2				1.00e+0	1.00e+0	1.00e+0				1.00e+0	1.00e+0	1.00e+0
REACTOME pathway	R-DME-72737	Cap-dependent Translation Initiation				0.2842	0.4009	0.3705				0.994	0.982	0.989		1	3	2			0.0025	0.0076	0.0045				0.809	0.809	0.809				0.23	0.324	0.3				1.00e+0	1.00e+0	1.00e+0				1.00e+0	1.00e+0	1.00e+0
REACTOME pathway	R-DME-73817	Purine ribonucleoside monophosphate biosynthesis				3.5678	6.7114	6.2018				0.104	0.00183	0.00246		1	3	2			0.9819	2.7354	2.6079				0.064	0.064	0.064				0.23	0.432	0.4				1.00e+0	1.00e+0	1.00e+0				0.459	0.0383	0.0466
REACTOME pathway	R-DME-8848584	Wax and plasmalogen biosynthesis				4.0138	3.7751	3.4885				0.0844	0.0939	0.107		1	3	2			1.0733	1.0269	0.9679				0.057	0.057	0.057				0.23	0.216	0.2				1.00e+0	1.00e+0	1.00e+0				0.419	0.516	0.654
REACTOME pathway	R-DME-9640463	Wax biosynthesis				6.4221	6.0402	5.5816				0.0341	0.0383	0.0443		1	3	2			1.4665	1.4168	1.3531				0.036	0.036	0.036				0.23	0.216	0.2				1.00e+0	1.00e+0	1.00e+0				0.237	0.314	0.374
REACTOME pathway	R-DME-9646399	Aggrephagy				0.973	1.3728	1.2685				0.618	0.375	0.424		1	3	2			0.209	0.4259	0.3719				0.236	0.236	0.236				0.23	0.324	0.3				1.00e+0	1.00e+0	1.00e+0				0.974	0.837	1.00e+0
REACTOME pathway	R-DME-9748787	Azathioprine ADME				1.5291	1.4381	1.329				0.379	0.409	0.45		1	3	2			0.4208	0.3876	0.3466				0.15	0.15	0.15				0.23	0.216	0.2				1.00e+0	1.00e+0	1.00e+0				0.8	0.868	1.00e+0
SLIM2 GO BP	GO:0006605	protein targeting			0.7685	0.7031	0.2204				0.753	0.862	0.999			2	3	1		0.1232	0.0643	0.0004				1.196	1.196	1.196				0.754	0.69	0.216				1.00e+0	1.00e+0	1.00e+0				0.92	1.00e+0	1.00e+0
SLIM2 GO BP	GO:0006839	mitochondrial transport			0.644	0.5892	0.5541				0.821	0.914	0.936			2	3	1		0.0854	0.0389	0.0287				1.009	1.009	1.009				0.503	0.46	0.432				1.00e+0	1.00e+0	1.00e+0				0.975	1.00e+0	1.00e+0
SLIM2 GO BP	GO:0009306	protein secretion			0.8162	0.5601	0.3512				0.707	0.91	0.98			2	3	1		0.1501	0.0409	0.0085				0.68	0.68	0.68				0.503	0.345	0.216				1.00e+0	1.00e+0	1.00e+0				0.887	1.00e+0	1.00e+0
SLIM2 GO BP	GO:0071806	protein transmembrane transport			1.4325	0.6553	0.6163				0.409	0.818	0.844			2	3	1		0.3882	0.087	0.0733				0.372	0.372	0.372				0.503	0.23	0.216				1.00e+0	1.00e+0	1.00e+0				0.651	1.00e+0	1.00e+0
SLIM2 GO BP	GO:0006260	DNA replication				1.8006	1.4113	0.9129				0.034	0.17	0.653		1	3	2			1.4681	0.768	0.1848				1.282	1.282	1.282				1.379	1.081	0.699				1.00e+0	1.00e+0	1.00e+0				0.237	0.676	1.00e+0
SLIM2 GO BP	GO:0051321	meiotic cell cycle				0.6487	0.4067	0.2819				0.962	0.999	0.999		1	3	2			0.0166	0.0003	0				2.599	2.599	2.599				1.379	0.865	0.599				1.00e+0	1.00e+0	1.00e+0				1.00e+0	1.00e+0	1.00e+0
SLIM2 GO BP	GO:0006997	nucleus organization				1.5706	0.9848	0.6067				0.118	0.575	0.903		1	3	2			0.926	0.2399	0.044				0.752	0.752	0.752				1.034	0.649	0.4				1.00e+0	1.00e+0	1.00e+0				0.488	0.982	1.00e+0
SLIM2 GO BP	GO:0000226	microtubule cytoskeleton organization				0.3578	0.2524	0.0777				0.999	0.999	1.00e+0		1	3	2			0	0	0				3.408	3.408	3.408				0.92	0.649	0.2				1.00e+0	1.00e+0	1.00e+0				1.00e+0	1.00e+0	1.00e+0
SLIM2 GO BP	GO:0051604	protein maturation				1.183	0.3179	0.7344				0.379	0.988	0.819		1	3	2			0.4204	0.005	0.0862				0.881	0.881	0.881				0.805	0.216	0.5				1.00e+0	1.00e+0	1.00e+0				0.8	1.00e+0	1.00e+0
SLIM2 GO BP	GO:0006310	DNA recombination				0.8304	1.4319	1.4435				0.736	0.145	0.126		1	3	2			0.1327	0.8368	0.8969				1.074	1.074	1.074				0.69	1.189	1.199				1.00e+0	1.00e+0	1.00e+0				1.00e+0	0.65	0.688
SLIM2 GO BP	GO:0061024	membrane organization				0.4188	0.2626	0.1213				0.996	0.999	0.999		1	3	2			0.0015	0	0				2.09	2.09	2.09				0.69	0.432	0.2				1.00e+0	1.00e+0	1.00e+0				1.00e+0	1.00e+0	1.00e+0
SLIM2 GO BP	GO:0070647	protein modification by small protein conjugation or removal				0.3356	0.3683	0.2431				0.999	0.999	0.999		1	3	2			0.0001	0.0001	0				3.136	3.136	3.136				0.69	0.757	0.5				1.00e+0	1.00e+0	1.00e+0				1.00e+0	1.00e+0	1.00e+0
SLIM2 GO BP	GO:0007155	cell adhesion				0.3787	0.4986	0.6582				0.997	0.988	0.944		1	3	2			0.0011	0.0049	0.0249				2.241	2.241	2.241				0.575	0.757	0.999				1.00e+0	1.00e+0	1.00e+0				1.00e+0	1.00e+0	1.00e+0
SLIM2 GO BP	GO:0006066	alcohol metabolic process				0.7298	0.3432	0.3171				0.806	0.982	0.988		1	3	2			0.0936	0.0075	0.0048				0.802	0.802	0.802				0.46	0.216	0.2				1.00e+0	1.00e+0	1.00e+0				1.00e+0	1.00e+0	1.00e+0
SLIM2 GO BP	GO:0007369	gastrulation				0.338	0.3179	0.4407				0.984	0.988	0.97		1	3	2			0.007	0.005	0.013				0.83	0.83	0.83				0.23	0.216	0.3				1.00e+0	1.00e+0	1.00e+0				1.00e+0	1.00e+0	1.00e+0
REACTOME pathway	R-DME-435354	Zinc transporters		16.1667	11.6985					0.00635	0.00169					2	2	0	2.1972	2.7703					0.064	0.064					1.042	0.754					1.00e+0	0.997					0.0629	0.0212					0.408
REACTOME pathway	R-DME-1483213	Synthesis of PE		14.55	7.0191					0.00786	0.0313					2	2	0	2.1042	1.5041					0.072	0.072					1.042	0.503					1.00e+0	1.00e+0					0.0743	0.191					0.482
SLIM2 GO BP	GO:0016073	snRNA metabolic process		7.275	3.5095					0.0079	0.0528					2	2	0	2.1023	1.2771					0.365	0.365					1.563	0.754					1.00e+0	1.00e+0					0.0743	0.25					0.482
REACTOME pathway	R-DME-73762	RNA Polymerase I Transcription Initiation		12.125	5.8492					0.0113	0.0442					2	2	0	1.9457	1.354					0.086	0.086					1.042	0.503					1.00e+0	1.00e+0					0.0967	0.229					0.627
REACTOME pathway	R-DME-425410	Metal ion SLC transporters		11.1923	8.099					0.0132	0.0053					2	2	0	1.8771	2.2751					0.093	0.093					1.042	0.754					1.00e+0	1.00e+0					0.101	0.049					0.657
SLIM2 GO BP	GO:0016074	snoRNA metabolic process		11.1923	5.3993					0.0132	0.0513					2	2	0	1.8771	1.2895					0.093	0.093					1.042	0.503					1.00e+0	1.00e+0					0.101	0.247					0.657
REACTOME pathway	R-DME-73772	RNA Polymerase I Promoter Escape		5.3889	2.5997					0.0526	0.178					2	2	0	1.2782	0.7474					0.193	0.193					1.042	0.503					1.00e+0	1.00e+0					0.212	0.443					1.00e+0
REACTOME pathway	R-DME-73854	RNA Polymerase I Promoter Clearance		5.3889	2.5997					0.0526	0.178					2	2	0	1.2782	0.7474					0.193	0.193					1.042	0.503					1.00e+0	1.00e+0					0.212	0.443					1.00e+0
REACTOME pathway	R-DME-73864	RNA Polymerase I Transcription		5.3889	2.5997					0.0526	0.178					2	2	0	1.2782	0.7474					0.193	0.193					1.042	0.503					1.00e+0	1.00e+0					0.212	0.443					1.00e+0
KEGG Pathway D.mel	path:map03020	RNA polymerase		4.6935	2.2642					0.0673	0.22					2	2	0	1.1714	0.6562					0.222	0.222					1.042	0.503					1.00e+0	1.00e+0					0.24	0.471					1.00e+0
FlyBase signaling pathway (experimental evidence)	FBgg0000950	Negative Regulators of EGFR Signaling Pathway			2.0055	1.3762					0.263	0.373				2	2	0		0.5797	0.4278					0.251	0.251					0.503	0.345					1.00e+0	1.00e+0					0.509	0.797
FlyBase signaling pathway (experimental evidence)	FBgg0000934	Torso Signaling Pathway				1.5537	0.9742					0.303	0.617			1	2	1			0.5173	0.2091					0.222	0.222					0.345	0.216					1.00e+0	1.00e+0					0.75	1.00e+0
FlyBase signaling pathway (experimental evidence)	FBgg0000937	Torso Signaling Pathway Core Components				2.1893	1.3728					0.154	0.433			1	2	1			0.8119	0.3635					0.158	0.158					0.345	0.216					1.00e+0	1.00e+0					0.557	0.88
FlyBase signaling pathway (experimental evidence)	FBgg0000978	Hedgehog Signaling Pathway					0.467	0.2877					0.959	0.993		0	2	2				0.0178	0.0027					0.694	0.694					0.324	0.2					1.00e+0	1.00e+0					1.00e+0	1.00e+0
FlyBase signaling pathway (experimental evidence)	FBgg0000981	Positive Regulators of Hedgehog Signaling Pathway					1.0535	0.649					0.548	0.823		0	2	2				0.2605	0.0841					0.308	0.308					0.324	0.2					1.00e+0	1.00e+0					0.967	1.00e+0
FlyBase signaling pathway (experimental evidence)	FBgg0000967	FGFR Signaling Pathway					0.8883	0.8208					0.668	0.711		0	2	2				0.175	0.1481					0.243	0.243					0.216	0.2					1.00e+0	1.00e+0					1.00e+0	1.00e+0
FlyBase signaling pathway (experimental evidence)	FBgg0001086	BMP Signaling Pathway					0.5207	0.9623					0.904	0.605		0	2	2				0.0437	0.2182					0.415	0.415					0.216	0.4					1.00e+0	1.00e+0					1.00e+0	1.00e+0
FlyBase signaling pathway (experimental evidence)	FBgg0001094	Positive Regulators of BMP Signaling Pathway					1.5895	2.2033					0.361	0.151		0	2	2				0.4419	0.8202					0.136	0.136					0.216	0.3					1.00e+0	1.00e+0					0.837	0.733
KEGG Pathway D.mel	md:M00013	Malonate semialdehyde pathway, propanoyl-CoA => acetyl-CoA			8.7739	5.3517					0.00417	0.00494				2	2	0		2.3799	2.3061					0.086	0.086					0.754	0.46					1.00e+0	1.00e+0					0.0445	0.0696
KEGG Pathway D.mel	path:map00410	beta-Alanine metabolism			4.2115	3.8532					0.0331	0.00365				2	2	0		1.479	2.4373					0.179	0.179					0.754	0.69					1.00e+0	1.00e+0					0.196	0.0584
KEGG Pathway D.mel	path:map00565	Ether lipid metabolism			4.2115	1.2844					0.0331	0.467				2	2	0		1.479	0.3306					0.179	0.179					0.754	0.23					1.00e+0	1.00e+0					0.196	0.846
KEGG Pathway D.mel	md:M00113	Jasmonic acid biosynthesis			11.6985	8.0276					0.0112	0.00417				2	2	0		1.9485	2.3791					0.043	0.043					0.503	0.345					1.00e+0	1.00e+0					0.0859	0.0625
KEGG Pathway D.mel	md:M00861	beta-Oxidation, peroxisome, VLCFA			7.799	5.3517					0.0255	0.0152				2	2	0		1.5929	1.8172					0.064	0.064					0.503	0.345					1.00e+0	1.00e+0					0.163	0.158
KEGG Pathway D.mel	path:map00630	Glyoxylate and dicarboxylate metabolism			2.127	1.4596					0.241	0.338				2	2	0		0.6164	0.4702					0.236	0.236					0.503	0.345					1.00e+0	1.00e+0					0.485	0.776
KEGG Pathway D.mel	path:map04214	Apoptosis - fly				1.5291		0.443				0.197		0.946		1	2	1			0.7049		0.024				0.451		0.451				0.69		0.2				1.00e+0		1.00e+0				0.61		1.00e+0
KEGG Pathway D.mel	path:map04013	MAPK signaling pathway - fly				0.8632	0.3247					0.695	0.987			1	2	1			0.1578	0.0056					0.666	0.666					0.575	0.216					1.00e+0	1.00e+0					1.00e+0	1.00e+0
KEGG Pathway D.mel	path:map03030	DNA replication				1.4166		0.8208				0.356		0.711		1	2	1			0.4484		0.1481				0.243		0.243				0.345		0.2				1.00e+0		1.00e+0				0.776		1.00e+0
KEGG Pathway D.mel	path:map04120	Ubiquitin mediated proteolysis				0.4501		0.2608				0.966		0.996		1	2	1			0.0148		0.0014				0.766		0.766				0.345		0.2				1.00e+0		1.00e+0				1.00e+0		1.00e+0
KEGG Pathway D.mel	path:map04391	Hippo signaling pathway - fly				0.8601		0.4984				0.686		0.917		1	2	1			0.1634		0.0373				0.401		0.401				0.345		0.2				1.00e+0		1.00e+0				1.00e+0		1.00e+0
KEGG Pathway D.mel	path:map03010	ribosome					0.4441	0.1173					0.996	0.999		0	2	2				0.0015	0					1.704	1.704					0.757	0.2					1.00e+0	1.00e+0					1.00e+0	1.00e+0
KEGG Pathway D.mel	path:map03460	Fanconi anemia pathway					2.3232	2.1468					0.0894	0.111		0	2	2				1.0482	0.9522					0.186	0.186					0.432	0.4					1.00e+0	1.00e+0					0.501	0.667
KEGG Pathway D.mel	md:M00044	Tyrosine degradation, tyrosine => homogentisate					5.0335	4.6513					0.0549	0.0634		0	2	2				1.2599	1.1978					0.043	0.043					0.216	0.2					1.00e+0	1.00e+0					0.372	0.463
KEGG Pathway D.mel	md:M00083	Fatty acid biosynthesis, elongation					7.5503	10.4655					0.024	0.00138		0	2	2				1.6193	2.8572					0.029	0.029					0.216	0.3					1.00e+0	1.00e+0					0.227	0.0309
KEGG Pathway D.mel	path:map00450	Selenocompound metabolism					2.7456	2.5371					0.162	0.183		0	2	2				0.79	0.7355					0.079	0.079					0.216	0.2					1.00e+0	1.00e+0					0.676	0.767
KEGG Pathway D.mel	path:map03013	Nucleocytoplasmic transport					0.3051	0.2819					0.991	0.994		0	2	2				0.0039	0.0023					0.709	0.709					0.216	0.2					1.00e+0	1.00e+0					1.00e+0	1.00e+0
KEGG Pathway D.mel	path:map03420	Nucleotide excision repair					0.7948	1.1016					0.726	0.518		0	2	2				0.1385	0.285					0.272	0.272					0.216	0.3					1.00e+0	1.00e+0					1.00e+0	1.00e+0
KEGG Pathway D.mel	path:map03450	Non-homologous end-joining					5.0335	4.6513					0.0549	0.0634		0	2	2				1.2599	1.1978					0.043	0.043					0.216	0.2					1.00e+0	1.00e+0					0.372	0.463
REACTOME pathway	R-DME-190236	Signaling by FGFR			2.3397	1.6055					0.21	0.286				2	2	0		0.6774	0.5429					0.215	0.215					0.503	0.345					1.00e+0	1.00e+0					0.471	0.715
REACTOME pathway	R-DME-190242	FGFR1 ligand binding and activation			17.5477	8.0276					0.00467	0.0213				2	2	0		2.33	1.6702					0.029	0.029					0.503	0.23					1.00e+0	1.00e+0					0.0482	0.183
REACTOME pathway	R-DME-352230	Amino acid transport across the plasma membrane			2.127	1.9461					0.241	0.147				2	2	0		0.6164	0.8327					0.236	0.236					0.503	0.46					1.00e+0	1.00e+0					0.485	0.542
REACTOME pathway	R-DME-389887	Beta-oxidation of pristanoyl-CoA			7.0191	4.8166					0.0313	0.0207				2	2	0		1.5041	1.6826					0.072	0.072					0.503	0.345					1.00e+0	1.00e+0					0.191	0.183
REACTOME pathway	R-DME-390918	Peroxisomal lipid metabolism			3.3424	2.2936					0.119	0.139				2	2	0		0.9234	0.8562					0.15	0.15					0.503	0.345					1.00e+0	1.00e+0					0.379	0.527
REACTOME pathway	R-DME-5654726	Negative regulation of FGFR1 signaling			3.8995	2.6759					0.0918	0.0977				2	2	0		1.0371	1.0097					0.129	0.129					0.503	0.345					1.00e+0	1.00e+0					0.335	0.459
REACTOME pathway	R-DME-5654736	Signaling by FGFR1			2.5068	1.7202					0.189	0.252				2	2	0		0.723	0.5986					0.2	0.2					0.503	0.345					1.00e+0	1.00e+0					0.454	0.707
REACTOME pathway	R-DME-70895	Branched-chain amino acid catabolism			4.3869	2.0069					0.0747	0.262				2	2	0		1.1266	0.5804					0.115	0.115					0.503	0.23					1.00e+0	1.00e+0					0.313	0.707
REACTOME pathway	R-DME-77387	Insulin receptor recycling			2.8076	1.2844					0.158	0.467				2	2	0		0.7999	0.3306					0.179	0.179					0.503	0.23					1.00e+0	1.00e+0					0.421	0.846
REACTOME pathway	R-DME-68867	Assembly of the pre-replicative complex				1.0292		0.3578				0.539		0.978		1	2	1			0.2679		0.0092				0.558		0.558				0.575		0.2				1.00e+0		1.00e+0				0.905		1.00e+0
REACTOME pathway	R-DME-68886	M Phase				0.5388		0.4683				0.959		0.984		1	2	1			0.0181		0.0068				1.067		1.067				0.575		0.5				1.00e+0		1.00e+0				1.00e+0		1.00e+0
REACTOME pathway	R-DME-69052	Switching of origins to a post-replicative state				0.9672		0.5044				0.595		0.942		1	2	1			0.225		0.0256				0.594		0.594				0.575		0.3				1.00e+0		1.00e+0				0.959		1.00e+0
REACTOME pathway	R-DME-2555396	Mitotic Metaphase and Anaphase				0.6487		0.7047				0.872		0.846		1	2	1			0.0594		0.0724				0.709		0.709				0.46		0.5				1.00e+0		1.00e+0				1.00e+0		1.00e+0
REACTOME pathway	R-DME-68882	Mitotic Anaphase				0.6621		0.7193				0.861		0.833		1	2	1			0.0646		0.0791				0.694		0.694				0.46		0.5				1.00e+0		1.00e+0				1.00e+0		1.00e+0
REACTOME pathway	R-DME-68949	Orc1 removal from chromatin				0.973		0.6343				0.595		0.861		1	2	1			0.2254		0.0649				0.473		0.473				0.46		0.3				1.00e+0		1.00e+0				0.959		1.00e+0
REACTOME pathway	R-DME-9758890	Transport of RCbl within the body				6.4221	3.0201					0.00231	0.138			1	2	1			2.6349	0.8585					0.072	0.072					0.46	0.216					1.00e+0	1.00e+0					0.0383	0.622
REACTOME pathway	R-DME-112314	Neurotransmitter receptors and postsynaptic signal transmission				0.5601	0.3512					0.91	0.98			1	2	1			0.0409	0.0085					0.616	0.616					0.345	0.216					1.00e+0	1.00e+0					1.00e+0	1.00e+0
REACTOME pathway	R-DME-196807	Nicotinate metabolism				2.0069	1.2584					0.185	0.478			1	2	1			0.7317	0.3203					0.172	0.172					0.345	0.216					1.00e+0	1.00e+0					0.595	0.91
REACTOME pathway	R-DME-2995410	Nuclear Envelope (NE) Reassembly				1.3018		1.1314				0.407		0.5		1	2	1			0.3895		0.3005				0.265		0.265				0.345		0.3				1.00e+0		1.00e+0				0.82		1.00e+0
REACTOME pathway	R-DME-388396	GPCR downstream signalling				0.446	0.2796					0.968	0.994			1	2	1			0.0141	0.0023					0.773	0.773					0.345	0.216					1.00e+0	1.00e+0					1.00e+0	1.00e+0
REACTOME pathway	R-DME-445144	Signal transduction by L1				2.4083		2.0931				0.124		0.169		1	2	1			0.9037		0.7719				0.143		0.143				0.345		0.3				1.00e+0		1.00e+0				0.492		0.767
REACTOME pathway	R-DME-8866427	VLDLR internalisation and degradation				2.6759	1.6778					0.0977	0.336			1	2	1			1.0097	0.4726					0.129	0.129					0.345	0.216					1.00e+0	1.00e+0					0.459	0.837
REACTOME pathway	R-DME-110478	Insulin signaling pathway				2.2936		1.9934				0.215		0.265		1	2	1			0.6664		0.5762				0.1		0.1				0.23		0.2				1.00e+0		1.00e+0				0.643		0.856
REACTOME pathway	R-DME-1280215	Cytokine Signaling in Immune system				0.1982		0.2584				0.999		0.999		1	2	1			0.0001		0.0002				1.16		1.16				0.23		0.3				1.00e+0		1.00e+0				1.00e+0		1.00e+0
REACTOME pathway	R-DME-1428517	The citric acid (TCA) cycle and respiratory electron transport				0.2072		0.6302				0.999		0.933		1	2	1			0.0002		0.0297				1.11		1.11				0.23		0.699				1.00e+0		1.00e+0				1.00e+0		1.00e+0
REACTOME pathway	R-DME-1475029	Reversible hydration of carbon dioxide				10.7034		9.3027				0.0111		0.0146		1	2	1			1.953		1.8339				0.021		0.021				0.23		0.2				1.00e+0		1.00e+0				0.125		0.171
REACTOME pathway	R-DME-174143	APC/C-mediated degradation of cell cycle proteins				0.4065		0.5299				0.961		0.929		1	2	1			0.017		0.032				0.566		0.566				0.23		0.3				1.00e+0		1.00e+0				1.00e+0		1.00e+0
REACTOME pathway	R-DME-176409	APC/C:Cdc20 mediated degradation of mitotic proteins				0.4722		0.4104				0.93		0.96		1	2	1			0.0311		0.0175				0.487		0.487				0.23		0.2				1.00e+0		1.00e+0				1.00e+0		1.00e+0
REACTOME pathway	R-DME-176814	Activation of APC/C and APC/C:Cdc20 mediated degradation of mitotic proteins				0.4654		0.4045				0.934		0.962		1	2	1			0.0295		0.0164				0.494		0.494				0.23		0.2				1.00e+0		1.00e+0				1.00e+0		1.00e+0
REACTOME pathway	R-DME-179419	APC:Cdc20 mediated degradation of cell cycle proteins prior to satisfation of the cell cycle checkpoint				0.4793		0.4165				0.927		0.958		1	2	1			0.0328		0.0186				0.48		0.48				0.23		0.2				1.00e+0		1.00e+0				1.00e+0		1.00e+0
REACTOME pathway	R-DME-189445	Metabolism of porphyrins				1.8888	1.7765					0.286	0.311			1	2	1			0.5429	0.506					0.122	0.122					0.23	0.216					1.00e+0	1.00e+0					0.715	0.837
REACTOME pathway	R-DME-2559586	DNA Damage/Telomere Stress Induced Senescence				3.211		2.7908				0.125		0.157		1	2	1			0.9027		0.8025				0.072		0.072				0.23		0.2				1.00e+0		1.00e+0				0.492		0.748
REACTOME pathway	R-DME-2672351	Stimuli-sensing channels				1.0358	0.9742					0.583	0.617			1	2	1			0.2339	0.2091					0.222	0.222					0.23	0.216					1.00e+0	1.00e+0					0.951	1.00e+0
REACTOME pathway	R-DME-453276	Regulation of mitotic cell cycle				0.4065		0.5299				0.961		0.929		1	2	1			0.017		0.032				0.566		0.566				0.23		0.3				1.00e+0		1.00e+0				1.00e+0		1.00e+0
REACTOME pathway	R-DME-5218920	VEGFR2 mediated vascular permeability				1.69	1.5895					0.333	0.361			1	2	1			0.4769	0.4419					0.136	0.136					0.23	0.216					1.00e+0	1.00e+0					0.769	0.837
REACTOME pathway	R-DME-5689896	Ovarian tumor domain proteases				1.69	1.5895					0.333	0.361			1	2	1			0.4769	0.4419					0.136	0.136					0.23	0.216					1.00e+0	1.00e+0					0.769	0.837
REACTOME pathway	R-DME-5693565	Recruitment and ATM-mediated phosphorylation of repair and signaling proteins at DNA double strand breaks				4.0138		3.4885				0.0844		0.107		1	2	1			1.0733		0.9679				0.057		0.057				0.23		0.2				1.00e+0		1.00e+0				0.419		0.654
REACTOME pathway	R-DME-5693606	DNA Double Strand Break Response				3.5678		3.1009				0.104		0.132		1	2	1			0.9819		0.8792				0.064		0.064				0.23		0.2				1.00e+0		1.00e+0				0.459		0.688
REACTOME pathway	R-DME-6807070	PTEN Regulation				0.3277		0.4272				0.986		0.975		1	2	1			0.0059		0.0109				0.702		0.702				0.23		0.3				1.00e+0		1.00e+0				1.00e+0		1.00e+0
REACTOME pathway	R-DME-69017	CDK-mediated phosphorylation and removal of Cdc6				0.5017		0.4361				0.914		0.949		1	2	1			0.0387		0.0225				0.458		0.458				0.23		0.2				1.00e+0		1.00e+0				1.00e+0		1.00e+0
REACTOME pathway	R-DME-71406	Pyruvate metabolism and Citric Acid (TCA) cycle				0.7136		0.9303				0.779		0.635		1	2	1			0.1081		0.1972				0.322		0.322				0.23		0.3				1.00e+0		1.00e+0				1.00e+0		1.00e+0
REACTOME pathway	R-DME-8948751	Regulation of PTEN stability and activity				0.5352		0.4651				0.895		0.935		1	2	1			0.048		0.029				0.43		0.43				0.23		0.2				1.00e+0		1.00e+0				1.00e+0		1.00e+0
REACTOME pathway	R-DME-9018519	Estrogen-dependent gene expression				0.669	0.9438					0.809	0.624			1	2	1			0.0919	0.2044					0.344	0.344					0.23	0.324					1.00e+0	1.00e+0					1.00e+0	1.00e+0
REACTOME pathway	R-DME-9035034	RHOF GTPase cycle				0.845		0.7344				0.694		0.767		1	2	1			0.1584		0.115				0.272		0.272				0.23		0.2				1.00e+0		1.00e+0				1.00e+0		1.00e+0
REACTOME pathway	R-DME-9668328	Sealing of the nuclear envelope (NE) by ESCRT-III				3.5678		3.1009				0.104		0.132		1	2	1			0.9819		0.8792				0.064		0.064				0.23		0.2				1.00e+0		1.00e+0				0.459		0.688
REACTOME pathway	R-DME-977443	GABA receptor activation				1.5291	1.4381					0.379	0.409			1	2	1			0.4208	0.3876					0.15	0.15					0.23	0.216					1.00e+0	1.00e+0					0.8	0.868
REACTOME pathway	R-DME-977444	GABA B receptor activation				1.8888	1.7765					0.286	0.311			1	2	1			0.5429	0.506					0.122	0.122					0.23	0.216					1.00e+0	1.00e+0					0.715	0.837
REACTOME pathway	R-DME-991365	Activation of GABAB receptors				1.8888	1.7765					0.286	0.311			1	2	1			0.5429	0.506					0.122	0.122					0.23	0.216					1.00e+0	1.00e+0					0.715	0.837
REACTOME pathway	R-DME-5696398	Nucleotide Excision Repair					0.9848	0.91					0.575	0.653		0	2	2				0.2399	0.1847					0.659	0.659					0.649	0.599					1.00e+0	1.00e+0					0.982	1.00e+0
REACTOME pathway	R-DME-110313	Translesion synthesis by Y family DNA polymerases bypasses lesions on DNA template					2.7964	3.1009					0.03	0.0107		0	2	2				1.5218	1.9695					0.193	0.193					0.541	0.599					1.00e+0	1.00e+0					0.268	0.128
REACTOME pathway	R-DME-5696399	Global Genome Nucleotide Excision Repair (GG-NER)					1.1103	1.2312					0.471	0.36		0	2	2				0.3261	0.4428					0.487	0.487					0.541	0.599					1.00e+0	1.00e+0					0.907	0.986
REACTOME pathway	R-DME-73893	DNA Damage Bypass					2.288	2.5371					0.064	0.0278		0	2	2				1.1938	1.5547					0.236	0.236					0.541	0.599					1.00e+0	1.00e+0					0.416	0.283
REACTOME pathway	R-DME-110312	Translesion synthesis by REV1					4.0268	4.6513					0.0144	0.00306		0	2	2				1.8393	2.5139					0.107	0.107					0.432	0.5					1.00e+0	1.00e+0					0.15	0.053
REACTOME pathway	R-DME-390466	Chaperonin-mediated protein folding					3.5531	3.2833					0.0227	0.0294		0	2	2				1.6436	1.5314					0.122	0.122					0.432	0.4					1.00e+0	1.00e+0					0.222	0.283
REACTOME pathway	R-DME-390471	Association of TriC/CCT with target proteins during biosynthesis					6.7114	6.2018					0.00183	0.00246		0	2	2				2.7354	2.6079					0.064	0.064					0.432	0.4					1.00e+0	1.00e+0					0.0383	0.0466
REACTOME pathway	R-DME-391251	Protein folding					3.5531	3.2833					0.0227	0.0294		0	2	2				1.6436	1.5314					0.122	0.122					0.432	0.4					1.00e+0	1.00e+0					0.222	0.283
REACTOME pathway	R-DME-5655862	Translesion synthesis by POLK					4.0268	4.6513					0.0144	0.00306		0	2	2				1.8393	2.5139					0.107	0.107					0.432	0.5					1.00e+0	1.00e+0					0.15	0.053
REACTOME pathway	R-DME-5656121	Translesion synthesis by POLI					3.7751	4.3606					0.0183	0.00419		0	2	2				1.7373	2.3773					0.115	0.115					0.432	0.5					1.00e+0	1.00e+0					0.186	0.0701
REACTOME pathway	R-DME-5696395	Formation of Incision Complex in GG-NER					2.0134	1.8605					0.133	0.164		0	2	2				0.8733	0.7841					0.215	0.215					0.432	0.4					1.00e+0	1.00e+0					0.621	0.767
REACTOME pathway	R-DME-6781827	Transcription-Coupled Nucleotide Excision Repair (TC-NER)					0.9438	0.8721					0.619	0.682		0	2	2				0.2076	0.166					0.458	0.458					0.432	0.4					1.00e+0	1.00e+0					1.00e+0	1.00e+0
REACTOME pathway	R-DME-6814122	Cooperation of PDCL (PhLP1) and TRiC/CCT in G-protein beta folding					3.7751	3.4885					0.0183	0.0238		0	2	2				1.7373	1.6232					0.115	0.115					0.432	0.4					1.00e+0	1.00e+0					0.186	0.259
REACTOME pathway	R-DME-72203	Processing of Capped Intron-Containing Pre-mRNA					0.2849	0.1975					0.999	0.999		0	2	2				0.0001	0					1.518	1.518					0.432	0.3					1.00e+0	1.00e+0					1.00e+0	1.00e+0
REACTOME pathway	R-DME-9013418	RHOBTB2 GTPase cycle					2.2371	1.5504					0.0998	0.304		0	2	2				1.0007	0.5159					0.193	0.193					0.432	0.3					1.00e+0	1.00e+0					0.523	0.908
REACTOME pathway	R-DME-9706574	RHOBTB GTPase Cycle					1.6778	1.1628					0.213	0.482		0	2	2				0.6712	0.3169					0.258	0.258					0.432	0.3					1.00e+0	1.00e+0					0.743	1.00e+0
REACTOME pathway	R-DME-110320	Translesion Synthesis by POLH					2.5168	3.1009					0.112	0.0357		0	2	2				0.9489	1.4469					0.129	0.129					0.324	0.4					1.00e+0	1.00e+0					0.575	0.327
REACTOME pathway	R-DME-156827	L13a-mediated translational silencing of Ceruloplasmin expression					0.4314	0.2658					0.973	0.996		0	2	2				0.0117	0.0016					0.752	0.752					0.324	0.2					1.00e+0	1.00e+0					1.00e+0	1.00e+0
REACTOME pathway	R-DME-3299685	Detoxification of Reactive Oxygen Species					2.8314	1.7443					0.085	0.319		0	2	2				1.0705	0.495					0.115	0.115					0.324	0.2					1.00e+0	1.00e+0					0.493	0.918
REACTOME pathway	R-DME-5628897	TP53 Regulates Metabolic Genes					0.7678	0.7095					0.758	0.804		0	2	2				0.12	0.0943					0.422	0.422					0.324	0.3					1.00e+0	1.00e+0					1.00e+0	1.00e+0
REACTOME pathway	R-DME-5696400	Dual Incision in GG-NER					1.5101	1.8605					0.319	0.164		0	2	2				0.4956	0.7841					0.215	0.215					0.324	0.4					1.00e+0	1.00e+0					0.837	0.767
REACTOME pathway	R-DME-6782135	Dual incision in TC-NER					0.8547	1.0531					0.691	0.532		0	2	2				0.1605	0.2737					0.379	0.379					0.324	0.4					1.00e+0	1.00e+0					1.00e+0	1.00e+0
REACTOME pathway	R-DME-6782210	Gap-filling DNA repair synthesis and ligation in TC-NER					0.9438	0.8721					0.624	0.678		0	2	2				0.2044	0.1684					0.344	0.344					0.324	0.3					1.00e+0	1.00e+0					1.00e+0	1.00e+0
REACTOME pathway	R-DME-72172	mRNA Splicing					0.3146	0.1938					0.996	0.999		0	2	2				0.0014	0.0001					1.031	1.031					0.324	0.2					1.00e+0	1.00e+0					1.00e+0	1.00e+0
REACTOME pathway	R-DME-110314	Recognition of DNA damage by PCNA-containing replication complex					1.3728	1.9028					0.433	0.206		0	2	2				0.3635	0.6856					0.158	0.158					0.216	0.3					1.00e+0	1.00e+0					0.88	0.779
REACTOME pathway	R-DME-110373	Resolution of AP sites via the multiple-nucleotide patch replacement pathway					1.7765	2.4625					0.311	0.117		0	2	2				0.506	0.929					0.122	0.122					0.216	0.3					1.00e+0	1.00e+0					0.837	0.683
REACTOME pathway	R-DME-1474228	Degradation of the extracellular matrix					1.3131	2.4268					0.455	0.078		0	2	2				0.3411	1.1074					0.165	0.165					0.216	0.4					1.00e+0	1.00e+0					0.888	0.545
REACTOME pathway	R-DME-1483191	Synthesis of PC					1.2584	1.1628					0.478	0.521		0	2	2				0.3203	0.2829					0.172	0.172					0.216	0.2					1.00e+0	1.00e+0					0.91	1.00e+0
REACTOME pathway	R-DME-168643	Nucleotide-binding domain, leucine rich repeat containing receptor (NLR) signaling pathways					1.5895	1.4688					0.361	0.399		0	2	2				0.4419	0.3984					0.136	0.136					0.216	0.2					1.00e+0	1.00e+0					0.837	0.986
REACTOME pathway	R-DME-2022377	Metabolism of Angiotensinogen to Angiotensins					1.7765	3.2833					0.311	0.0294		0	2	2				0.506	1.5314					0.122	0.122					0.216	0.4					1.00e+0	1.00e+0					0.837	0.283
REACTOME pathway	R-DME-2980736	Peptide hormone metabolism					1.0786	1.9934					0.561	0.136		0	2	2				0.2504	0.8633					0.2	0.2					0.216	0.4					1.00e+0	1.00e+0					0.967	0.688
REACTOME pathway	R-DME-418346	Platelet homeostasis					2.7456	2.5371					0.162	0.183		0	2	2				0.79	0.7355					0.079	0.079					0.216	0.2					1.00e+0	1.00e+0					0.676	0.767
REACTOME pathway	R-DME-5358351	Signaling by Hedgehog					0.3051	0.5638					0.991	0.931		0	2	2				0.0039	0.031					0.709	0.709					0.216	0.4					1.00e+0	1.00e+0					1.00e+0	1.00e+0
REACTOME pathway	R-DME-5610787	Hedgehog 'off' state					0.3872	0.7156					0.969	0.819		0	2	2				0.0136	0.0865					0.558	0.558					0.216	0.4					1.00e+0	1.00e+0					1.00e+0	1.00e+0
REACTOME pathway	R-DME-5633007	Regulation of TP53 Activity					0.4195	0.3876					0.956	0.969		0	2	2				0.0194	0.0136					0.515	0.515					0.216	0.2					1.00e+0	1.00e+0					1.00e+0	1.00e+0
REACTOME pathway	R-DME-5651801	PCNA-Dependent Long Patch Base Excision Repair					2.0134	2.7908					0.261	0.0874		0	2	2				0.5825	1.0581					0.107	0.107					0.216	0.3					1.00e+0	1.00e+0					0.802	0.576
REACTOME pathway	R-DME-5656169	Termination of translesion DNA synthesis					2.3232	3.2202					0.211	0.0611		0	2	2				0.6751	1.2139					0.093	0.093					0.216	0.3					1.00e+0	1.00e+0					0.74	0.463
REACTOME pathway	R-DME-5696397	Gap-filling DNA repair synthesis and ligation in GG-NER					4.3144	5.9803					0.0736	0.0103		0	2	2				1.1329	1.9864					0.05	0.05					0.216	0.3					1.00e+0	1.00e+0					0.446	0.128
REACTOME pathway	R-DME-6804756	Regulation of TP53 Activity through Phosphorylation					0.7366	0.6807					0.764	0.802		0	2	2				0.1163	0.0953					0.294	0.294					0.216	0.2					1.00e+0	1.00e+0					1.00e+0	1.00e+0
REACTOME pathway	R-DME-69166	Removal of the Flap Intermediate					2.7456	2.5371					0.162	0.183		0	2	2				0.79	0.7355					0.079	0.079					0.216	0.2					1.00e+0	1.00e+0					0.676	0.767
REACTOME pathway	R-DME-69183	Processive synthesis on the lagging strand					2.5168	2.3257					0.186	0.21		0	2	2				0.7293	0.6762					0.086	0.086					0.216	0.2					1.00e+0	1.00e+0					0.676	0.779
REACTOME pathway	R-DME-69186	Lagging Strand Synthesis					1.7765	2.4625					0.311	0.117		0	2	2				0.506	0.929					0.122	0.122					0.216	0.3					1.00e+0	1.00e+0					0.837	0.683
REACTOME pathway	R-DME-69190	DNA strand elongation					1.4381	1.9934					0.409	0.187		0	2	2				0.3876	0.7272					0.15	0.15					0.216	0.3					1.00e+0	1.00e+0					0.868	0.767
REACTOME pathway	R-DME-73884	Base Excision Repair					1.4381	1.9934					0.409	0.187		0	2	2				0.3876	0.7272					0.15	0.15					0.216	0.3					1.00e+0	1.00e+0					0.868	0.767
REACTOME pathway	R-DME-73933	Resolution of Abasic Sites (AP sites)					1.4381	1.9934					0.409	0.187		0	2	2				0.3876	0.7272					0.15	0.15					0.216	0.3					1.00e+0	1.00e+0					0.868	0.767
REACTOME pathway	R-DME-8963676	Intestinal absorption					4.3144	3.9869					0.0736	0.0846		0	2	2				1.1329	1.0723					0.05	0.05					0.216	0.2					1.00e+0	1.00e+0					0.446	0.561
REACTOME pathway	R-DME-8963684	Tyrosine catabolism					6.0402	5.5816					0.0383	0.0443		0	2	2				1.4168	1.3531					0.036	0.036					0.216	0.2					1.00e+0	1.00e+0					0.314	0.374
REACTOME pathway	R-DME-8963691	Phenylalanine and tyrosine metabolism					3.0201	2.7908					0.138	0.157		0	2	2				0.8585	0.8025					0.072	0.072					0.216	0.2					1.00e+0	1.00e+0					0.622	0.748
REACTOME pathway	R-DME-9759194	Nuclear events mediated by NFE2L2					0.5593	0.7752					0.881	0.753		0	2	2				0.055	0.1229					0.387	0.387					0.216	0.3					1.00e+0	1.00e+0					1.00e+0	1.00e+0
SLIM2 GO BP	GO:0006399	tRNA metabolic process					0.8948	0.7235					0.678	0.858		0	2	2				0.1687	0.0661					1.446	1.446					0.865	0.699					1.00e+0	1.00e+0					1.00e+0	1.00e+0
SLIM2 GO BP	GO:0002181	cytoplasmic translation					0.4682	0.2163					0.974	0.999		0	2	2				0.011	0.0003					1.511	1.511					0.432	0.2					1.00e+0	1.00e+0					1.00e+0	1.00e+0
SLIM2 GO BP	GO:0044782	cilium organization					0.3458	0.4261					0.993	0.986		0	2	2				0.0028	0.0058					1.446	1.446					0.324	0.4					1.00e+0	1.00e+0					1.00e+0	1.00e+0
KEGG Pathway D.mel	md:M00042	Catecholamine biosynthesis, tyrosine => dopamine => noradrenaline => adrenaline		29.1						0.00182						1	1	0	2.7378						0.036						1.042						0.671						0.0279						0.181
REACTOME pathway	R-DME-140179	Amine Oxidase reactions		24.25						0.00271						1	1	0	2.5656						0.043						1.042						0.997						0.0332						0.215
REACTOME pathway	R-DME-141334	PAOs oxidise polyamines to amines		24.25						0.00271						1	1	0	2.5656						0.043						1.042						0.997						0.0332						0.215
REACTOME pathway	R-DME-351200	Interconversion of polyamines		20.7857						0.00377						1	1	0	2.4234						0.05						1.042						1.00e+0						0.0419						0.271
FlyBase signaling pathway (experimental evidence)	FBgg0000883	JAK-STAT Signaling Pathway				0.892						0.665				1	1	0			0.1769						0.258						0.23						1.00e+0						0.997
FlyBase signaling pathway (experimental evidence)	FBgg0000956	Positive Regulators of EGFR Signaling Pathway					1.7765						0.311			0	1	1				0.506						0.122						0.216						1.00e+0						0.837
FlyBase signaling pathway (experimental evidence)	FBgg0000972	Pvr Signaling Pathway						0.6977						0.791		0	1	1					0.1015						0.286						0.2						1.00e+0						1.00e+0
FlyBase signaling pathway (experimental evidence)	FBgg0000973	Pvr Signaling Pathway Core Components						0.8721						0.679		0	1	1					0.1681						0.229						0.2						1.00e+0						1.00e+0
KEGG Pathway D.mel	md:M00532	Photorespiration			5.0136						0.0587					1	1	0		1.2307						0.1						0.503						1.00e+0						0.263
KEGG Pathway D.mel	path:map00010	Glycolysis / Gluconeogenesis				1.7515						0.125				1	1	0			0.9006						0.394						0.69						1.00e+0						0.492
KEGG Pathway D.mel	path:map00620	Pyruvate metabolism				1.6383						0.187				1	1	0			0.7261						0.351						0.575						1.00e+0						0.601
KEGG Pathway D.mel	path:map00510	N-Glycan biosynthesis				1.7357						0.196				1	1	0			0.7063						0.265						0.46						1.00e+0						0.61
KEGG Pathway D.mel	path:map00513	Various types of N-glycan biosynthesis				2.1407						0.113				1	1	0			0.945						0.215						0.46						1.00e+0						0.487
KEGG Pathway D.mel	path:map03060	Protein export				2.7922						0.0513				1	1	0			1.2892						0.165						0.46						1.00e+0						0.321
KEGG Pathway D.mel	path:map00520	Amino sugar and nucleotide sugar metabolism				1.0034						0.582				1	1	0			0.2351						0.344						0.345						1.00e+0						0.951
KEGG Pathway D.mel	md:M00001	Glycolysis (Embden-Meyerhof pathway), glucose => pyruvate				1.2844						0.467				1	1	0			0.3306						0.179						0.23						1.00e+0						0.846
KEGG Pathway D.mel	md:M00034	Methionine salvage pathway				3.211						0.125				1	1	0			0.9027						0.072						0.23						1.00e+0						0.492
KEGG Pathway D.mel	md:M00072	N-glycosylation by oligosaccharyltransferase				4.5872						0.066				1	1	0			1.1804						0.05						0.23						1.00e+0						0.356
KEGG Pathway D.mel	md:M00076	Dermatan sulfate degradation				5.3517						0.0491				1	1	0			1.3085						0.043						0.23						1.00e+0						0.309
KEGG Pathway D.mel	md:M00854	Glycogen biosynthesis, glucose-1P => glycogen/starch				8.0276						0.0213				1	1	0			1.6702						0.029						0.23						1.00e+0						0.183
KEGG Pathway D.mel	path:map00310	Lysine degradation				0.9174						0.65				1	1	0			0.1869						0.251						0.23						1.00e+0						0.997
KEGG Pathway D.mel	path:map00380	Tryptophan metabolism				1.5291						0.379				1	1	0			0.4208						0.15						0.23						1.00e+0						0.8
KEGG Pathway D.mel	path:map00770	Pantothenate and CoA biosynthesis				2.2936						0.215				1	1	0			0.6664						0.1						0.23						1.00e+0						0.643
KEGG Pathway D.mel	path:map01250	Biosynthesis of nucleotide sugars				1.0703						0.565				1	1	0			0.2475						0.215						0.23						1.00e+0						0.928
KEGG Pathway D.mel	path:map04215	Apoptosis - multiple species				1.3961						0.424				1	1	0			0.3724						0.165						0.23						1.00e+0						0.821
KEGG Pathway D.mel	path:map00190	Oxidative phosphorylation						0.3823						0.994		0	1	1					0.0025						1.045						0.4						1.00e+0						1.00e+0
KEGG Pathway D.mel	md:M00142	NADH:ubiquinone oxidoreductase, mitochondria						5.9803						0.0103		0	1	1					1.9864						0.05						0.3						1.00e+0						0.128
KEGG Pathway D.mel	md:M00134	Polyamine biosynthesis, arginine => ornithine => putrescine						9.3027						0.0146		0	1	1					1.8339						0.021						0.2						1.00e+0						0.171
KEGG Pathway D.mel	md:M00546	Purine degradation, xanthine => urea						3.4885						0.107		0	1	1					0.9679						0.057						0.2						1.00e+0						0.654
KEGG Pathway D.mel	path:map00020	Citrate cycle (TCA cycle)						0.649						0.823		0	1	1					0.0841						0.308						0.2						1.00e+0						1.00e+0
KEGG Pathway D.mel	path:map00232	Caffeine metabolism						4.6513						0.0634		0	1	1					1.1978						0.043						0.2						1.00e+0						0.463
KEGG Pathway D.mel	path:map01210	2-Oxocarboxylic acid metabolism						1.2685						0.474		0	1	1					0.3237						0.158						0.2						1.00e+0						1.00e+0
KEGG Pathway D.mel	path:map03050	Proteasome						0.5266						0.901		0	1	1					0.045						0.379						0.2						1.00e+0						1.00e+0
KEGG Pathway D.mel	path:map03430	Mismatch repair						1.4688						0.399		0	1	1					0.3984						0.136						0.2						1.00e+0						0.986
KEGG Pathway D.mel	path:map03440	Homologous recombination						1.2134						0.498		0	1	1					0.3025						0.165						0.2						1.00e+0						1.00e+0
REACTOME pathway	R-DME-442380	Zinc influx into cells by the SLC39 gene family			10.0273						0.0154					1	1	0		1.8106						0.05						0.503						1.00e+0						0.113
REACTOME pathway	R-DME-8964539	Glutamate and glutamine metabolism			6.381						0.0375					1	1	0		1.4251						0.079						0.503						1.00e+0						0.208
REACTOME pathway	R-DME-109581	Apoptosis				1.3664						0.335				1	1	0			0.4739						0.336						0.46						1.00e+0						0.773
REACTOME pathway	R-DME-209776	Metabolism of amine-derived hormones				3.38						0.0273				1	1	0			1.5631						0.136						0.46						1.00e+0						0.213
REACTOME pathway	R-DME-5357801	Programmed Cell Death				1.2592						0.393				1	1	0			0.405						0.365						0.46						1.00e+0						0.814
REACTOME pathway	R-DME-6811558	PI5P, PP2A and IER3 Regulate PI3K/AKT Signaling				2.2145						0.103				1	1	0			0.9864						0.208						0.46						1.00e+0						0.459
REACTOME pathway	R-DME-209968	Thyroxine biosynthesis				3.211						0.0625				1	1	0			1.2041						0.107						0.345						1.00e+0						0.351
REACTOME pathway	R-DME-2132295	MHC class II antigen presentation				2.0942						0.169				1	1	0			0.7705						0.165						0.345						1.00e+0						0.573
REACTOME pathway	R-DME-5654733	Negative regulation of FGFR4 signaling				2.6759						0.0977				1	1	0			1.0097						0.129						0.345						1.00e+0						0.459
REACTOME pathway	R-DME-5654743	Signaling by FGFR4				2.0069						0.185				1	1	0			0.7317						0.172						0.345						1.00e+0						0.595
REACTOME pathway	R-DME-70326	Glucose metabolism				1.1748						0.474				1	1	0			0.3237						0.294						0.345						1.00e+0						0.846
REACTOME pathway	R-DME-109606	Intrinsic Pathway for Apoptosis				3.5678						0.104				1	1	0			0.9819						0.064						0.23						1.00e+0						0.459
REACTOME pathway	R-DME-111465	Apoptotic cleavage of cellular proteins				1.0358						0.583				1	1	0			0.2339						0.222						0.23						1.00e+0						0.951
REACTOME pathway	R-DME-111471	Apoptotic factor-mediated response				3.5678						0.104				1	1	0			0.9819						0.064						0.23						1.00e+0						0.459
REACTOME pathway	R-DME-1227986	Signaling by ERBB2				1.1893						0.508				1	1	0			0.294						0.193						0.23						1.00e+0						0.875
REACTOME pathway	R-DME-1296071	Potassium Channels				1.0703						0.565				1	1	0			0.2475						0.215						0.23						1.00e+0						0.928
REACTOME pathway	R-DME-1307965	betaKlotho-mediated ligand binding				8.0276						0.0213				1	1	0			1.6702						0.029						0.23						1.00e+0						0.183
REACTOME pathway	R-DME-163765	ChREBP activates metabolic gene expression				6.4221						0.0341				1	1	0			1.4665						0.036						0.23						1.00e+0						0.237
REACTOME pathway	R-DME-179409	APC-Cdc20 mediated degradation of Nek2A				1.3379						0.445				1	1	0			0.3508						0.172						0.23						1.00e+0						0.83
REACTOME pathway	R-DME-189483	Heme degradation				5.3517						0.0491				1	1	0			1.3085						0.043						0.23						1.00e+0						0.309
REACTOME pathway	R-DME-190322	FGFR4 ligand binding and activation				8.0276						0.0213				1	1	0			1.6702						0.029						0.23						1.00e+0						0.183
REACTOME pathway	R-DME-190374	FGFR1c and Klotho ligand binding and activation				10.7034						0.0111				1	1	0			1.953						0.021						0.23						1.00e+0						0.125
REACTOME pathway	R-DME-196108	Pregnenolone biosynthesis				10.7034						0.0111				1	1	0			1.953						0.021						0.23						1.00e+0						0.125
REACTOME pathway	R-DME-197264	Nicotinamide salvaging				1.7839						0.31				1	1	0			0.5086						0.129						0.23						1.00e+0						0.75
REACTOME pathway	R-DME-202733	Cell surface interactions at the vascular wall				1.5291						0.379				1	1	0			0.4208						0.15						0.23						1.00e+0						0.8
REACTOME pathway	R-DME-2408522	Selenoamino acid metabolism				8.0276						0.0213				1	1	0			1.6702						0.029						0.23						1.00e+0						0.183
REACTOME pathway	R-DME-373755	Semaphorin interactions				1.1893						0.508				1	1	0			0.294						0.193						0.23						1.00e+0						0.875
REACTOME pathway	R-DME-416476	G alpha (q) signalling events				1.1073						0.546				1	1	0			0.262						0.208						0.23						1.00e+0						0.915
REACTOME pathway	R-DME-428559	Proton-coupled neutral amino acid transporters				2.9191						0.146				1	1	0			0.8331						0.079						0.23						1.00e+0						0.542
REACTOME pathway	R-DME-428643	Organic anion transporters				1.69						0.333				1	1	0			0.4769						0.136						0.23						1.00e+0						0.769
REACTOME pathway	R-DME-5576886	Phase 4 - resting membrane potential				2.6759						0.169				1	1	0			0.7713						0.086						0.23						1.00e+0						0.573
REACTOME pathway	R-DME-5652084	Fructose metabolism				4.5872						0.066				1	1	0			1.1804						0.05						0.23						1.00e+0						0.356
REACTOME pathway	R-DME-5654219	Phospholipase C-mediated cascade: FGFR1				8.0276						0.0213				1	1	0			1.6702						0.029						0.23						1.00e+0						0.183
REACTOME pathway	R-DME-5654228	Phospholipase C-mediated cascade; FGFR4				6.4221						0.0341				1	1	0			1.4665						0.036						0.23						1.00e+0						0.237
REACTOME pathway	R-DME-5654687	Downstream signaling of activated FGFR1				2.47						0.192				1	1	0			0.7161						0.093						0.23						1.00e+0						0.602
REACTOME pathway	R-DME-5654688	SHC-mediated cascade:FGFR1				4.5872						0.066				1	1	0			1.1804						0.05						0.23						1.00e+0						0.356
REACTOME pathway	R-DME-5654689	PI-3K cascade:FGFR1				4.5872						0.066				1	1	0			1.1804						0.05						0.23						1.00e+0						0.356
REACTOME pathway	R-DME-5654693	FRS-mediated FGFR1 signaling				4.5872						0.066				1	1	0			1.1804						0.05						0.23						1.00e+0						0.356
REACTOME pathway	R-DME-5654712	FRS-mediated FGFR4 signaling				4.0138						0.0844				1	1	0			1.0733						0.057						0.23						1.00e+0						0.419
REACTOME pathway	R-DME-5654716	Downstream signaling of activated FGFR4				2.6759						0.169				1	1	0			0.7713						0.086						0.23						1.00e+0						0.573
REACTOME pathway	R-DME-5654719	SHC-mediated cascade:FGFR4				4.0138						0.0844				1	1	0			1.0733						0.057						0.23						1.00e+0						0.419
REACTOME pathway	R-DME-5654720	PI-3K cascade:FGFR4				4.0138						0.0844				1	1	0			1.0733						0.057						0.23						1.00e+0						0.419
REACTOME pathway	R-DME-5654727	Negative regulation of FGFR2 signaling				1.8888						0.286				1	1	0			0.5429						0.122						0.23						1.00e+0						0.715
REACTOME pathway	R-DME-5654732	Negative regulation of FGFR3 signaling				1.8888						0.286				1	1	0			0.5429						0.122						0.23						1.00e+0						0.715
REACTOME pathway	R-DME-5654738	Signaling by FGFR2				1.3961						0.424				1	1	0			0.3724						0.165						0.23						1.00e+0						0.821
REACTOME pathway	R-DME-5654741	Signaling by FGFR3				1.3379						0.445				1	1	0			0.3508						0.172						0.23						1.00e+0						0.83
REACTOME pathway	R-DME-5661270	Formation of xylulose-5-phosphate				8.0276						0.0213				1	1	0			1.6702						0.029						0.23						1.00e+0						0.183
REACTOME pathway	R-DME-5675221	Negative regulation of MAPK pathway				1.0034						0.601				1	1	0			0.2211						0.229						0.23						1.00e+0						0.965
REACTOME pathway	R-DME-6791312	TP53 Regulates Transcription of Cell Cycle Genes				3.211						0.125				1	1	0			0.9027						0.072						0.23						1.00e+0						0.492
REACTOME pathway	R-DME-6804114	TP53 Regulates Transcription of Genes Involved in G2 Cell Cycle Arrest				5.3517						0.0491				1	1	0			1.3085						0.043						0.23						1.00e+0						0.309
REACTOME pathway	R-DME-68689	CDC6 association with the ORC:origin complex				4.0138						0.0844				1	1	0			1.0733						0.057						0.23						1.00e+0						0.419
REACTOME pathway	R-DME-70171	Glycolysis				1.1468						0.527				1	1	0			0.2775						0.2						0.23						1.00e+0						0.901
REACTOME pathway	R-DME-71240	Tryptophan catabolism				1.69						0.333				1	1	0			0.4769						0.136						0.23						1.00e+0						0.769
REACTOME pathway	R-DME-71384	Ethanol oxidation				8.0276						0.0213				1	1	0			1.6702						0.029						0.23						1.00e+0						0.183
REACTOME pathway	R-DME-75109	Triglyceride biosynthesis				3.5678						0.104				1	1	0			0.9819						0.064						0.23						1.00e+0						0.459
REACTOME pathway	R-DME-75153	Apoptotic execution phase				0.8028						0.721				1	1	0			0.1419						0.286						0.23						1.00e+0						1.00e+0
REACTOME pathway	R-DME-8863795	Downregulation of ERBB2 signaling				2.1407						0.239				1	1	0			0.6214						0.107						0.23						1.00e+0						0.673
REACTOME pathway	R-DME-8963693	Aspartate and asparagine metabolism				4.0138						0.0844				1	1	0			1.0733						0.057						0.23						1.00e+0						0.419
REACTOME pathway	R-DME-8963899	Plasma lipoprotein remodeling				2.47						0.192				1	1	0			0.7161						0.093						0.23						1.00e+0						0.602
REACTOME pathway	R-DME-8964058	HDL remodeling				2.9191						0.146				1	1	0			0.8331						0.079						0.23						1.00e+0						0.542
REACTOME pathway	R-DME-9013405	RHOD GTPase cycle				0.7832						0.733				1	1	0			0.1344						0.294						0.23						1.00e+0						1.00e+0
REACTOME pathway	R-DME-964739	N-glycan trimming and elongation in the cis-Golgi				8.0276						0.0213				1	1	0			1.6702						0.029						0.23						1.00e+0						0.183
REACTOME pathway	R-DME-9652282	Drug-mediated inhibition of ERBB2 signaling				8.0276						0.0213				1	1	0			1.6702						0.029						0.23						1.00e+0						0.183
REACTOME pathway	R-DME-9707564	Cytoprotection by HMOX1				0.7136						0.779				1	1	0			0.1081						0.322						0.23						1.00e+0						1.00e+0
REACTOME pathway	R-DME-983231	Factors involved in megakaryocyte development and platelet production				0.338						0.984				1	1	0			0.007						0.68						0.23						1.00e+0						1.00e+0
REACTOME pathway	R-DME-1614558	Degradation of cysteine and homocysteine					3.3557						0.115			0	1	1				0.9367						0.064						0.216						1.00e+0						0.577
REACTOME pathway	R-DME-1799339	SRP-dependent cotranslational protein targeting to membrane					0.3639						0.976			0	1	1				0.0101						0.594						0.216						1.00e+0						1.00e+0
REACTOME pathway	R-DME-2029480	Fcgamma receptor (FCGR) dependent phagocytosis					0.7366						0.764			0	1	1				0.1163						0.294						0.216						1.00e+0						1.00e+0
REACTOME pathway	R-DME-2029482	Regulation of actin dynamics for phagocytic cup formation					0.8883						0.668			0	1	1				0.175						0.243						0.216						1.00e+0						1.00e+0
REACTOME pathway	R-DME-3371568	Attenuation phase					6.0402						0.0383			0	1	1				1.4168						0.036						0.216						1.00e+0						0.314
REACTOME pathway	R-DME-391903	Eicosanoid ligand-binding receptors					3.7751						0.0939			0	1	1				1.0269						0.057						0.216						1.00e+0						0.516
REACTOME pathway	R-DME-418594	G alpha (i) signalling events					0.5593						0.881			0	1	1				0.055						0.387						0.216						1.00e+0						1.00e+0
REACTOME pathway	R-DME-5578775	Ion homeostasis					1.6778						0.336			0	1	1				0.4726						0.129						0.216						1.00e+0						0.837
REACTOME pathway	R-DME-622312	Inflammasomes					2.0134						0.261			0	1	1				0.5825						0.107						0.216						1.00e+0						0.802
REACTOME pathway	R-DME-72163	mRNA Splicing - Major Pathway					0.2188						0.999			0	1	1				0.0004						0.988						0.216						1.00e+0						1.00e+0
REACTOME pathway	R-DME-72649	Translation initiation complex formation					0.5034						0.914			0	1	1				0.0389						0.43						0.216						1.00e+0						1.00e+0
REACTOME pathway	R-DME-72689	Formation of a pool of free 40S subunits					0.3319						0.985			0	1	1				0.0063						0.651						0.216						1.00e+0						1.00e+0
REACTOME pathway	R-DME-72695	Formation of the ternary complex, and subsequently, the 43S complex					0.6163						0.844			0	1	1				0.0733						0.351						0.216						1.00e+0						1.00e+0
REACTOME pathway	R-DME-72702	Ribosomal scanning and start codon recognition					0.5119						0.909			0	1	1				0.0412						0.422						0.216						1.00e+0						1.00e+0
REACTOME pathway	R-DME-72706	GTP hydrolysis and joining of the 60S ribosomal subunit					0.3872						0.969			0	1	1				0.0136						0.558						0.216						1.00e+0						1.00e+0
REACTOME pathway	R-DME-77289	Mitochondrial Fatty Acid Beta-Oxidation					1.8876						0.286			0	1	1				0.5425						0.115						0.216						1.00e+0						0.813
REACTOME pathway	R-DME-844456	The NLRP3 inflammasome					2.0134						0.261			0	1	1				0.5825						0.107						0.216						1.00e+0						0.802
REACTOME pathway	R-DME-8936459	RUNX1 regulates genes involved in megakaryocyte differentiation and platelet function					0.4441						0.945			0	1	1				0.0245						0.487						0.216						1.00e+0						1.00e+0
REACTOME pathway	R-DME-9013422	RHOBTB1 GTPase cycle					1.5895						0.361			0	1	1				0.4419						0.136						0.216						1.00e+0						0.837
REACTOME pathway	R-DME-9639288	Amino acids regulate mTORC1					0.8883						0.668			0	1	1				0.175						0.243						0.216						1.00e+0						1.00e+0
REACTOME pathway	R-DME-9711097	Cellular response to starvation					0.8883						0.668			0	1	1				0.175						0.243						0.216						1.00e+0						1.00e+0
REACTOME pathway	R-DME-975956	Nonsense Mediated Decay (NMD) independent of the Exon Junction Complex (EJC)					0.3553						0.979			0	1	1				0.009						0.609						0.216						1.00e+0						1.00e+0
REACTOME pathway	R-DME-9818027	NFE2L2 regulating anti-oxidant/detoxification enzymes					15.1005						0.00438			0	1	1				2.3584						0.014						0.216						1.00e+0						0.0774
REACTOME pathway	R-DME-163200	Respiratory electron transport, ATP synthesis by chemiosmotic coupling, and heat production by uncoupling proteins.						0.5074						0.96		0	1	1					0.0177						0.788						0.4						1.00e+0						1.00e+0
REACTOME pathway	R-DME-195258	RHO GTPase Effectors						0.7752						0.767		0	1	1					0.1147						0.515						0.4						1.00e+0						1.00e+0
REACTOME pathway	R-DME-611105	Respiratory electron transport						0.6002						0.908		0	1	1					0.0419						0.666						0.4						1.00e+0						1.00e+0
REACTOME pathway	R-DME-8878159	Transcriptional regulation by RUNX3						0.8457						0.705		0	1	1					0.1514						0.473						0.4						1.00e+0						1.00e+0
REACTOME pathway	R-DME-174178	APC/C:Cdh1 mediated degradation of Cdc20 and other APC/C:Cdh1 targeted proteins in late mitosis/early G1						0.6343						0.861		0	1	1					0.0649						0.473						0.3						1.00e+0						1.00e+0
REACTOME pathway	R-DME-187577	SCF(Skp2)-mediated degradation of p27/p21						0.7899						0.742		0	1	1					0.1295						0.379						0.3						1.00e+0						1.00e+0
REACTOME pathway	R-DME-196757	Metabolism of folate and pterines						2.0931						0.169		0	1	1					0.7719						0.143						0.3						1.00e+0						0.767
REACTOME pathway	R-DME-209449	Toll pathway						0.91						0.649		0	1	1					0.1871						0.329						0.3						1.00e+0						1.00e+0
REACTOME pathway	R-DME-350562	Regulation of ornithine decarboxylase (ODC)						0.9514						0.619		0	1	1					0.2078						0.315						0.3						1.00e+0						1.00e+0
REACTOME pathway	R-DME-432395	Degradation of TIM						1.021						0.571		0	1	1					0.2433						0.294						0.3						1.00e+0						1.00e+0
REACTOME pathway	R-DME-432626	Circadian Clock pathway						0.644						0.854		0	1	1					0.0685						0.465						0.3						1.00e+0						1.00e+0
REACTOME pathway	R-DME-449147	Signaling by Interleukins						0.3196						0.996		0	1	1					0.0015						0.938						0.3						1.00e+0						1.00e+0
REACTOME pathway	R-DME-5689603	UCH proteinases						0.5508						0.916		0	1	1					0.0377						0.544						0.3						1.00e+0						1.00e+0
REACTOME pathway	R-DME-6799198	Complex I biogenesis						0.8208						0.717		0	1	1					0.1439						0.365						0.3						1.00e+0						1.00e+0
REACTOME pathway	R-DME-69202	Cyclin E associated events during G1/S transition						0.6752						0.83		0	1	1					0.0804						0.444						0.3						1.00e+0						1.00e+0
REACTOME pathway	R-DME-69615	G1/S DNA Damage Checkpoints						0.7611						0.764		0	1	1					0.1166						0.394						0.3						1.00e+0						1.00e+0
REACTOME pathway	R-DME-69656	Cyclin A:Cdk2-associated events at S phase entry						0.6645						0.838		0	1	1					0.0762						0.451						0.3						1.00e+0						1.00e+0
REACTOME pathway	R-DME-8878166	Transcriptional regulation by RUNX2						0.6541						0.846		0	1	1					0.0723						0.458						0.3						1.00e+0						1.00e+0
REACTOME pathway	R-DME-8939236	RUNX1 regulates transcription of genes involved in differentiation of HSCs						0.6248						0.867		0	1	1					0.0615						0.48						0.3						1.00e+0						1.00e+0
REACTOME pathway	R-DME-8939902	Regulation of RUNX2 expression and activity						0.7752						0.753		0	1	1					0.1229						0.387						0.3						1.00e+0						1.00e+0
REACTOME pathway	R-DME-8941858	Regulation of RUNX3 expression and activity						0.7752						0.753		0	1	1					0.1229						0.387						0.3						1.00e+0						1.00e+0
REACTOME pathway	R-DME-1168372	Downstream signaling events of B Cell Receptor (BCR)						0.4501						0.942		0	1	1					0.0256						0.444						0.2						1.00e+0						1.00e+0
REACTOME pathway	R-DME-1169091	Activation of NF-kappaB in B cells						0.5074						0.912		0	1	1					0.0397						0.394						0.2						1.00e+0						1.00e+0
REACTOME pathway	R-DME-1234174	Cellular response to hypoxia						0.4984						0.917		0	1	1					0.0373						0.401						0.2						1.00e+0						1.00e+0
REACTOME pathway	R-DME-1234176	Oxygen-dependent proline hydroxylation of Hypoxia-inducible Factor Alpha						0.5168						0.907		0	1	1					0.0423						0.387						0.2						1.00e+0						1.00e+0
REACTOME pathway	R-DME-1236978	Cross-presentation of soluble exogenous antigens (endosomes)						0.6807						0.802		0	1	1					0.0953						0.294						0.2						1.00e+0						1.00e+0
REACTOME pathway	R-DME-1474290	Collagen formation						2.7908						0.157		0	1	1					0.8025						0.072						0.2						1.00e+0						0.748
REACTOME pathway	R-DME-1500931	Cell-Cell communication						0.6645						0.813		0	1	1					0.0895						0.301						0.2						1.00e+0						1.00e+0
REACTOME pathway	R-DME-157579	Telomere Maintenance						3.1009						0.132		0	1	1					0.8792						0.064						0.2						1.00e+0						0.688
REACTOME pathway	R-DME-1592389	Activation of Matrix Metalloproteinases						2.7908						0.157		0	1	1					0.8025						0.072						0.2						1.00e+0						0.748
REACTOME pathway	R-DME-174084	Autodegradation of Cdh1 by Cdh1:APC/C						0.4651						0.935		0	1	1					0.029						0.43						0.2						1.00e+0						1.00e+0
REACTOME pathway	R-DME-174154	APC/C:Cdc20 mediated degradation of Securin						0.4651						0.935		0	1	1					0.029						0.43						0.2						1.00e+0						1.00e+0
REACTOME pathway	R-DME-174184	Cdc20:Phospho-APC/C mediated degradation of Cyclin A						0.4228						0.955		0	1	1					0.0199						0.473						0.2						1.00e+0						1.00e+0
REACTOME pathway	R-DME-174411	Polymerase switching on the C-strand of the telomere						3.9869						0.0846		0	1	1					1.0723						0.05						0.2						1.00e+0						0.561
REACTOME pathway	R-DME-174417	Telomere C-strand (Lagging Strand) Synthesis						3.9869						0.0846		0	1	1					1.0723						0.05						0.2						1.00e+0						0.561
REACTOME pathway	R-DME-180786	Extension of Telomeres						3.1009						0.132		0	1	1					0.8792						0.064						0.2						1.00e+0						0.688
REACTOME pathway	R-DME-195253	Degradation of beta-catenin by the destruction complex						0.4361						0.949		0	1	1					0.0225						0.458						0.2						1.00e+0						1.00e+0
REACTOME pathway	R-DME-195721	Signaling by WNT						0.1861						0.999		0	1	1					0.0001						1.074						0.2						1.00e+0						1.00e+0
REACTOME pathway	R-DME-201681	TCF dependent signaling in response to WNT						0.2791						0.994		0	1	1					0.0022						0.716						0.2						1.00e+0						1.00e+0
REACTOME pathway	R-DME-2022090	Assembly of collagen fibrils and other multimeric structures						5.5816						0.0443		0	1	1					1.3531						0.036						0.2						1.00e+0						0.374
REACTOME pathway	R-DME-202403	TCR signaling						0.4228						0.955		0	1	1					0.0199						0.473						0.2						1.00e+0						1.00e+0
REACTOME pathway	R-DME-202424	Downstream TCR signaling						0.473						0.931		0	1	1					0.0309						0.422						0.2						1.00e+0						1.00e+0
REACTOME pathway	R-DME-209360	Ubiquitination and proteolysis of phosphorylated CI						0.5367						0.895		0	1	1					0.0479						0.372						0.2						1.00e+0						1.00e+0
REACTOME pathway	R-DME-209392	Hedgehog pathway						0.4045						0.962		0	1	1					0.0164						0.494						0.2						1.00e+0						1.00e+0
REACTOME pathway	R-DME-209406	Degradation of NF-kappa-B inhibitor, CACT						0.6807						0.802		0	1	1					0.0953						0.294						0.2						1.00e+0						1.00e+0
REACTOME pathway	R-DME-209412	Wingless pathway						0.4896						0.922		0	1	1					0.035						0.408						0.2						1.00e+0						1.00e+0
REACTOME pathway	R-DME-209441	WG ligand not bound to FZ receptors						0.5582						0.882		0	1	1					0.0543						0.358						0.2						1.00e+0						1.00e+0
REACTOME pathway	R-DME-209446	N-HH ligand not bound to PTC receptor complex						0.4812						0.927		0	1	1					0.0329						0.415						0.2						1.00e+0						1.00e+0
REACTOME pathway	R-DME-209452	N-HH ligand bound to PTC receptor complex						0.4651						0.935		0	1	1					0.029						0.43						0.2						1.00e+0						1.00e+0
REACTOME pathway	R-DME-209461	Ubiquitination and degradation of phosphorylated ARM						0.5814						0.867		0	1	1					0.0615						0.344						0.2						1.00e+0						1.00e+0
REACTOME pathway	R-DME-216083	Integrin cell surface interactions						2.3257						0.21		0	1	1					0.6762						0.086						0.2						1.00e+0						0.779
REACTOME pathway	R-DME-216167	Nuclear CI is degraded						0.7344						0.767		0	1	1					0.115						0.272						0.2						1.00e+0						1.00e+0
REACTOME pathway	R-DME-2243919	Crosslinking of collagen fibrils						6.977						0.0279		0	1	1					1.554						0.029						0.2						1.00e+0						0.283
REACTOME pathway	R-DME-2454202	Fc epsilon receptor (FCERI) signaling						0.3403						0.983		0	1	1					0.0071						0.587						0.2						1.00e+0						1.00e+0
REACTOME pathway	R-DME-2467813	Separation of Sister Chromatids						0.4651						0.935		0	1	1					0.029						0.43						0.2						1.00e+0						1.00e+0
REACTOME pathway	R-DME-2559580	Oxidative Stress Induced Senescence						1.7443						0.319		0	1	1					0.495						0.115						0.2						1.00e+0						0.918
REACTOME pathway	R-DME-2871837	FCERI mediated NF-kB activation						0.4896						0.922		0	1	1					0.035						0.408						0.2						1.00e+0						1.00e+0
REACTOME pathway	R-DME-3000170	Syndecan interactions						1.9934						0.265		0	1	1					0.5762						0.1						0.2						1.00e+0						0.856
REACTOME pathway	R-DME-3000171	Non-integrin membrane-ECM interactions						1.9934						0.265		0	1	1					0.5762						0.1						0.2						1.00e+0						0.856
REACTOME pathway	R-DME-3858494	Beta-catenin independent WNT signaling						0.3322						0.985		0	1	1					0.0063						0.601						0.2						1.00e+0						1.00e+0
REACTOME pathway	R-DME-4086400	PCP/CE pathway						0.4228						0.955		0	1	1					0.0199						0.473						0.2						1.00e+0						1.00e+0
REACTOME pathway	R-DME-432524	Degradation of PER						0.7156						0.779		0	1	1					0.108						0.279						0.2						1.00e+0						1.00e+0
REACTOME pathway	R-DME-437239	Recycling pathway of L1						1.2134						0.498		0	1	1					0.3025						0.165						0.2						1.00e+0						1.00e+0
REACTOME pathway	R-DME-445095	Interaction between L1 and Ankyrins						1.7443						0.319		0	1	1					0.495						0.115						0.2						1.00e+0						0.918
REACTOME pathway	R-DME-445355	Smooth Muscle Contraction						1.2685						0.474		0	1	1					0.3237						0.158						0.2						1.00e+0						1.00e+0
REACTOME pathway	R-DME-446353	Cell-extracellular matrix interactions						1.329						0.45		0	1	1					0.3466						0.15						0.2						1.00e+0						1.00e+0
REACTOME pathway	R-DME-446652	Interleukin-1 family signaling						0.4165						0.958		0	1	1					0.0186						0.48						0.2						1.00e+0						1.00e+0
REACTOME pathway	R-DME-446728	Cell junction organization						0.9003						0.661		0	1	1					0.1792						0.222						0.2						1.00e+0						1.00e+0
REACTOME pathway	R-DME-453274	Mitotic G2-G2/M phases						0.3362						0.984		0	1	1					0.0067						0.594						0.2						1.00e+0						1.00e+0
REACTOME pathway	R-DME-4608870	Asymmetric localization of PCP proteins						0.5367						0.895		0	1	1					0.0479						0.372						0.2						1.00e+0						1.00e+0
REACTOME pathway	R-DME-4641257	Degradation of AXIN						0.5696						0.875		0	1	1					0.0578						0.351						0.2						1.00e+0						1.00e+0
REACTOME pathway	R-DME-4641258	Degradation of DVL						0.5696						0.875		0	1	1					0.0578						0.351						0.2						1.00e+0						1.00e+0
REACTOME pathway	R-DME-5358346	Hedgehog ligand biogenesis						0.5074						0.912		0	1	1					0.0397						0.394						0.2						1.00e+0						1.00e+0
REACTOME pathway	R-DME-538864	Degradation of CRY						0.7752						0.74		0	1	1					0.1305						0.258						0.2						1.00e+0						1.00e+0
REACTOME pathway	R-DME-5607761	Dectin-1 mediated noncanonical NF-kB signaling						0.5367						0.895		0	1	1					0.0479						0.372						0.2						1.00e+0						1.00e+0
REACTOME pathway	R-DME-5607764	CLEC7A (Dectin-1) signaling						0.4361						0.949		0	1	1					0.0225						0.458						0.2						1.00e+0						1.00e+0
REACTOME pathway	R-DME-5610780	Degradation of GLI1 by the proteasome						0.5582						0.882		0	1	1					0.0543						0.358						0.2						1.00e+0						1.00e+0
REACTOME pathway	R-DME-5610785	GLI3 is processed to GLI3R by the proteasome						0.4896						0.922		0	1	1					0.035						0.408						0.2						1.00e+0						1.00e+0
REACTOME pathway	R-DME-5621481	C-type lectin receptors (CLRs)						0.3624						0.977		0	1	1					0.0098						0.551						0.2						1.00e+0						1.00e+0
REACTOME pathway	R-DME-5627123	RHO GTPases activate PAKs						1.5504						0.373		0	1	1					0.4278						0.129						0.2						1.00e+0						0.986
REACTOME pathway	R-DME-5632684	Hedgehog 'on' state						0.4361						0.949		0	1	1					0.0225						0.458						0.2						1.00e+0						1.00e+0
REACTOME pathway	R-DME-5658442	Regulation of RAS by GAPs						0.5938						0.859		0	1	1					0.0655						0.336						0.2						1.00e+0						1.00e+0
REACTOME pathway	R-DME-5668541	TNFR2 non-canonical NF-kB pathway						0.5367						0.895		0	1	1					0.0479						0.372						0.2						1.00e+0						1.00e+0
REACTOME pathway	R-DME-5676590	NIK-->noncanonical NF-kB signaling						0.5367						0.895		0	1	1					0.0479						0.372						0.2						1.00e+0						1.00e+0
REACTOME pathway	R-DME-69275	G2/M Transition						0.3445						0.982		0	1	1					0.0076						0.58						0.2						1.00e+0						1.00e+0
REACTOME pathway	R-DME-69601	Ubiquitin Mediated Degradation of Phosphorylated Cdc25A						0.5696						0.875		0	1	1					0.0578						0.351						0.2						1.00e+0						1.00e+0
REACTOME pathway	R-DME-69610	p53-Independent DNA Damage Response						0.5696						0.875		0	1	1					0.0578						0.351						0.2						1.00e+0						1.00e+0
REACTOME pathway	R-DME-69613	p53-Independent G1/S DNA damage checkpoint						0.5696						0.875		0	1	1					0.0578						0.351						0.2						1.00e+0						1.00e+0
REACTOME pathway	R-DME-70268	Pyruvate metabolism						1.3954						0.425		0	1	1					0.3714						0.143						0.2						1.00e+0						1.00e+0
REACTOME pathway	R-DME-73886	Chromosome Maintenance						3.1009						0.132		0	1	1					0.8792						0.064						0.2						1.00e+0						0.688
REACTOME pathway	R-DME-74182	Ketone body metabolism						4.6513						0.0634		0	1	1					1.1978						0.043						0.2						1.00e+0						0.463
REACTOME pathway	R-DME-75815	Ubiquitin-dependent degradation of Cyclin D						0.5938						0.859		0	1	1					0.0655						0.336						0.2						1.00e+0						1.00e+0
REACTOME pathway	R-DME-77111	Synthesis of Ketone Bodies						5.5816						0.0443		0	1	1					1.3531						0.036						0.2						1.00e+0						0.374
REACTOME pathway	R-DME-8854050	FBXL7 down-regulates AURKA during mitotic entry and in early mitosis						0.5472						0.889		0	1	1					0.051						0.365						0.2						1.00e+0						1.00e+0
REACTOME pathway	R-DME-8941855	RUNX3 regulates CDKN1A transcription						3.1009						0.132		0	1	1					0.8792						0.064						0.2						1.00e+0						0.688
REACTOME pathway	R-DME-8956319	Nucleotide catabolism						1.5504						0.373		0	1	1					0.4278						0.129						0.2						1.00e+0						0.986
REACTOME pathway	R-DME-9020702	Interleukin-1 signaling						0.4361						0.949		0	1	1					0.0225						0.458						0.2						1.00e+0						1.00e+0
REACTOME pathway	R-DME-9762114	GSK3B and BTRC:CUL1-mediated-degradation of NFE2L2						0.5472						0.889		0	1	1					0.051						0.365						0.2						1.00e+0						1.00e+0
REACTOME pathway	R-DME-983705	Signaling by the B Cell Receptor (BCR)						0.3876						0.969		0	1	1					0.0136						0.515						0.2						1.00e+0						1.00e+0
[truncated: 16 more columns]
