# Supplementary material for: Conserved Molecular Responses to Arsenite Exposure in Drosophila melanogaster
Source: bioRxiv. 2026 Feb 10:2026.02.08.701855. Preprint. [Version 1] doi: 10.64898/2026.02.08.701855 (PMC12919075; doi:10.64898/2026.02.08.701855)
Supplement: Supplement 16 — Table S15. PANGEA analysis of differentially expressed genes in male and female flies exposed to either 0.25 mM or 1.0 mM NaAsO2 for 1,2,4,8,24, and 48 hrs. DEGs from each time point were simultaneously analyzed for enrichment using the Preferred tissue (modEncode RNA_seq) gene set. [file media-16.xlsx]

## Sheet: Female 0.25 mM NaAsO2
Table S15. PANGEA analysis of differentially expressed genes in female flies exposed to 0.25 mM sodium arsenite for 1,2,4,8,24, and 48 hrs. DEGs from each timepoint were simultaneously analyzed for enrichment using the Preferred tissue (modEncode RNA_seq) gene set.
Gene Set	Gene Set ID	Gene Set Name	fold change group_1hr	fold change group_2hr	fold change group_4hr	fold change group_8hr	fold change group_24hr	fold change group_48hr	p value group_1hr	p value group_2hr	p value group_4hr	p value group_8hr	p value group_24hr	p value group_48hr	p value (negative_log_10) group_1hr	p value (negative_log_10) group_2hr	p value (negative_log_10) group_4hr	p value (negative_log_10) group_8hr	p value (negative_log_10) group_24hr	p value (negative_log_10) group_48hr	gene set % in set group_1hr	gene set % in set group_2hr	gene set % in set group_4hr	gene set % in set group_8hr	gene set % in set group_24hr	gene set % in set group_48hr	% genes in gene set group_1hr	% genes in gene set group_2hr	% genes in gene set group_4hr	% genes in gene set group_8hr	% genes in gene set group_24hr	% genes in gene set group_48hr	p value (Bonferroni) group_1hr	p value (Bonferroni) group_2hr	p value (Bonferroni) group_4hr	p value (Bonferroni) group_8hr	p value (Bonferroni) group_24hr	p value (Bonferroni) group_48hr	p value (Benjamini & Hochberg) group_1hr	p value (Benjamini & Hochberg) group_2hr	p value (Benjamini & Hochberg) group_4hr	p value (Benjamini & Hochberg) group_8hr	p value (Benjamini & Hochberg) group_24hr	p value (Benjamini & Hochberg) group_48hr	p value (Benjamini & Yekutieli) group_1hr	p value (Benjamini & Yekutieli) group_2hr	p value (Benjamini & Yekutieli) group_4hr	p value (Benjamini & Yekutieli) group_8hr	p value (Benjamini & Yekutieli) group_24hr
Preferred tissue (modEncode RNA_seq)	Tissue:2	digestive_system	6.8186	7.3365	10.0313	2.2292		7.9459	0.00232	1.55e-12	2.13e-20	0.0732		1.85e-11	2.6327	11.807	19.67	1.1349		10.7308	3.451	3.451	3.451	3.451		3.451	23.529	25.316	34.615	7.692		27.419	0.00465	1.09e-11	1.06e-19	0.439		1.85e-11	0.00465	1.09e-11	1.06e-19	0.146		1.85e-11	0.00698	2.83e-11	2.44e-19	0.359
Preferred tissue (modEncode RNA_seq)	Tissue:3	fat_body		4.4952	2.2764	3.6422				0.00217	0.145	0.0241				2.6633	0.838	1.6179				1.69	1.69	1.69				7.595	3.846	6.154				0.0151	0.726	0.144				0.00759	0.363	0.0723				0.0197	0.828	0.177
Preferred tissue (modEncode RNA_seq)	Tissue:6	muscle		3.1202		5.0563				0.0717		0.00805				1.1445		2.0938				1.217		1.217				3.797		6.154				0.501		0.0483				0.167		0.0483				0.433		0.118
Preferred tissue (modEncode RNA_seq)	Tissue:9	testis					3.0848						0.132						0.8776						8.104						25						0.265						0.132						0.198
[truncated: 13 more columns]

## Sheet: Male 0.25 mM NaAsO2
Table S15. PANGEA analysis of differentially expressed genes in male flies exposed to 0.25 mM sodium arsenite for 1,2,4,8,24, and 48 hrs. DEGs from each timepoint were simultaneously analyzed for enrichment using the Preferred tissue (modEncode RNA_seq) gene set.
Gene Set	Gene Set ID	Gene Set Name	fold change group_1hr	fold change group_2hr	fold change group_4hr	fold change group_8hr	fold change group_24hr	fold change group_48hr	p value group_1hr	p value group_2hr	p value group_4hr	p value group_8hr	p value group_24hr	p value group_48hr	p value (negative_log_10) group_1hr	p value (negative_log_10) group_2hr	p value (negative_log_10) group_4hr	p value (negative_log_10) group_8hr	p value (negative_log_10) group_24hr	p value (negative_log_10) group_48hr	gene set % in set group_1hr	gene set % in set group_2hr	gene set % in set group_4hr	gene set % in set group_8hr	gene set % in set group_24hr	gene set % in set group_48hr	% genes in gene set group_1hr	% genes in gene set group_2hr	% genes in gene set group_4hr	% genes in gene set group_8hr	% genes in gene set group_24hr	% genes in gene set group_48hr	p value (Bonferroni) group_1hr	p value (Bonferroni) group_2hr	p value (Bonferroni) group_4hr	p value (Bonferroni) group_8hr	p value (Bonferroni) group_24hr	p value (Bonferroni) group_48hr	p value (Benjamini & Hochberg) group_1hr	p value (Benjamini & Hochberg) group_2hr	p value (Benjamini & Hochberg) group_4hr	p value (Benjamini & Hochberg) group_8hr	p value (Benjamini & Hochberg) group_24hr	p value (Benjamini & Hochberg) group_48hr	p value (Benjamini & Yekutieli) group_1hr	p value (Benjamini & Yekutieli) group_2hr	p value (Benjamini & Yekutieli) group_4hr	p value (Benjamini & Yekutieli) group_8hr	p value (Benjamini & Yekutieli) group_24hr
Preferred tissue (modEncode RNA_seq)	Tissue:2	digestive_system		5.9276	6.651	6.5437	6.2847	7.873		1.55e-05	7.83e-16	1e-25	3.29e-10	1e-25		4.8083	15.106	25	9.4819	25		3.451	3.451	3.451	3.451	3.451		20.455	22.951	22.581	21.687	27.168		4.66e-05	3.13e-15	9e-25	1.64e-09	7e-25		4.66e-05	3.13e-15	9e-25	1.64e-09	7e-25		8.55e-05	6.52e-15	2.54e-24	3.76e-09
Preferred tissue (modEncode RNA_seq)	Tissue:3	fat_body		2.6903	4.8513	2.0828	1.4262	2.0527		0.17	4.13e-05	0.0133	0.41	0.0734		0.7693	4.3839	1.8759	0.3866	1.1342		1.69	1.69	1.69	1.69	1.69		4.545	8.197	3.519	2.41	3.468		0.51	0.000165	0.119	1.00e+0	0.513		0.25	8.26e-05	0.0299	0.78	0.171		0.458	0.000172	0.0847	1.00e+0
Preferred tissue (modEncode RNA_seq)	Tissue:6	muscle			1.347	3.1324		1.4248			0.438	0.000276		0.352			0.3578	3.5585		0.4532			1.217	1.217		1.217			1.639	3.812		1.734			1.00e+0	0.00248		1.00e+0			0.585	0.000829		0.616			1.00e+0	0.00234
Preferred tissue (modEncode RNA_seq)	Tissue:7	ovary				2.4258	1.139					1.15e-06	0.468					5.9367	0.3292					4.231	4.231					10.264	4.819					1.04e-05	1.00e+0					5.2e-06	0.78					1.47e-05	1.00e+0
Preferred tissue (modEncode RNA_seq)	Tissue:1	accessory_gland				1.1326		3.5347				0.371		1.83e-06				0.4305		5.7363				3.107		3.107				3.519		10.983				1.00e+0		1.28e-05				0.667		6.42e-06				1.00e+0
Preferred tissue (modEncode RNA_seq)	Tissue:8	salivary_gland				0.8578						0.689						0.1614						1.367						1.173						1.00e+0						1.00e+0						1.00e+0
Preferred tissue (modEncode RNA_seq)	Tissue:4	head				0.2812		0.5543				0.998		0.91				0.0006		0.0405				3.129		3.129				0.88		1.734				1.00e+0		1.00e+0				1.00e+0		0.999				1.00e+0
Preferred tissue (modEncode RNA_seq)	Tissue:9	testis				0.0724	0.2973					1.00e+0	0.992					0	0.0032					8.104	8.104					0.587	2.41					1.00e+0	1.00e+0					1.00e+0	0.992					1.00e+0	1.00e+0
[truncated: 13 more columns]

## Sheet: Female 1 mM NaAsO2
Table S15. PANGEA analysis of differentially expressed genes in female flies exposed to 1 mM sodium arsenite for 1,2,4,8,24, and 48 hrs. DEGs from each timepoint were simultaneously analyzed for enrichment using the Preferred tissue (modEncode RNA_seq) gene set.
Gene Set	Gene Set ID	Gene Set Name	fold change group_1hr	fold change group_2hr	fold change group_4hr	fold change group_8hr	fold change group_24hr	fold change group_48hr	p value group_1hr	p value group_2hr	p value group_4hr	p value group_8hr	p value group_24hr	p value group_48hr	p value (negative_log_10) group_1hr	p value (negative_log_10) group_2hr	p value (negative_log_10) group_4hr	p value (negative_log_10) group_8hr	p value (negative_log_10) group_24hr	p value (negative_log_10) group_48hr	gene set % in set group_1hr	gene set % in set group_2hr	gene set % in set group_4hr	gene set % in set group_8hr	gene set % in set group_24hr	gene set % in set group_48hr	% genes in gene set group_1hr	% genes in gene set group_2hr	% genes in gene set group_4hr	% genes in gene set group_8hr	% genes in gene set group_24hr	% genes in gene set group_48hr	p value (Bonferroni) group_1hr	p value (Bonferroni) group_2hr	p value (Bonferroni) group_4hr	p value (Bonferroni) group_8hr	p value (Bonferroni) group_24hr	p value (Bonferroni) group_48hr	p value (Benjamini & Hochberg) group_1hr	p value (Benjamini & Hochberg) group_2hr	p value (Benjamini & Hochberg) group_4hr	p value (Benjamini & Hochberg) group_8hr	p value (Benjamini & Hochberg) group_24hr	p value (Benjamini & Hochberg) group_48hr	p value (Benjamini & Yekutieli) group_1hr	p value (Benjamini & Yekutieli) group_2hr	p value (Benjamini & Yekutieli) group_4hr	p value (Benjamini & Yekutieli) group_8hr	p value (Benjamini & Yekutieli) group_24hr
Preferred tissue (modEncode RNA_seq)	Tissue:2	digestive_system	9.5326	9.8793	7.8709	5.2486	4.1054	4.8299	2.32e-18	2.63e-22	1e-25	1e-25	1e-25	1e-25	17.6333	21.5798	25	25	25	25	3.451	3.451	3.451	3.451	3.451	3.451	32.895	34.091	27.16	18.111	14.167	16.667	9.3e-18	1.57e-21	8e-25	9e-25	9e-25	9e-25	9.3e-18	1.57e-21	8e-25	9e-25	9e-25	9e-25	1.93e-17	3.86e-21	2.17e-24	2.54e-24	2.54e-24
Preferred tissue (modEncode RNA_seq)	Tissue:3	fat_body	3.8938	2.6903	2.6792	1.924	1.7756	2.1246	0.00922	0.0618	0.00285	0.00315	0.0133	0.0066	2.0353	1.209	2.5443	2.5004	1.8747	2.1804	1.69	1.69	1.69	1.69	1.69	1.69	6.579	4.545	4.527	3.251	3	3.59	0.0368	0.37	0.0228	0.0284	0.12	0.0594	0.0184	0.185	0.0114	0.00947	0.04	0.0297	0.0384	0.454	0.031	0.0268	0.113
Preferred tissue (modEncode RNA_seq)	Tissue:5	imaginal_disc				0.9504	1.0233	2.3615				0.612	0.553	0.0418				0.2131	0.2572	1.3783				0.651	0.651	0.651				0.619	0.667	1.538				1.00e+0	1.00e+0	0.376				1.00e+0	0.869	0.125				1.00e+0	1.00e+0
Preferred tissue (modEncode RNA_seq)	Tissue:8	salivary_gland			1.2038	0.9056	0.9751	1.6876			0.425	0.663	0.579	0.0876			0.3708	0.1785	0.2366	1.0575			1.367	1.367	1.367	1.367			1.646	1.238	1.333	2.308			1.00e+0	1.00e+0	1.00e+0	0.788			0.851	1.00e+0	0.869	0.187			1.00e+0	1.00e+0	1.00e+0
Preferred tissue (modEncode RNA_seq)	Tissue:6	muscle			2.0288	2.7982	1.5064	1.6854			0.0767	1.2e-05	0.115	0.103			1.1152	4.9195	0.9383	0.983			1.217	1.217	1.217	1.217			2.469	3.406	1.833	2.051			0.613	0.000108	1.00e+0	0.935			0.204	5.41e-05	0.259	0.187			0.555	0.000153	0.733
Preferred tissue (modEncode RNA_seq)	Tissue:7	ovary				0.439	1.5362	0.8484				0.999	0.00511	0.773				0.0001	2.2915	0.1115				4.231	4.231	4.231				1.858	6.5	3.59				1.00e+0	0.0459	1.00e+0				1.00e+0	0.0229	0.999				1.00e+0	0.065
Preferred tissue (modEncode RNA_seq)	Tissue:1	accessory_gland			0.2649	0.3487	0.3218	0.3301			0.996	0.999	0.999	0.998			0.0017	0.0001	0.0001	0.0007			3.107	3.107	3.107	3.107			0.823	1.084	1	1.026			1.00e+0	1.00e+0	1.00e+0	1.00e+0			1.00e+0	1.00e+0	0.999	0.999			1.00e+0	1.00e+0	1.00e+0
Preferred tissue (modEncode RNA_seq)	Tissue:4	head			0.3946	0.1979	0.4795	0.1639			0.983	0.999	0.996	0.999			0.0074	0	0.0015	0			3.129	3.129	3.129	3.129			1.235	0.619	1.5	0.513			1.00e+0	1.00e+0	1.00e+0	1.00e+0			1.00e+0	1.00e+0	0.999	0.999			1.00e+0	1.00e+0	1.00e+0
Preferred tissue (modEncode RNA_seq)	Tissue:9	testis				0.2865	0.4524	0.3797				1.00e+0	0.999	0.999				0	0	0				8.104	8.104	8.104				2.322	3.667	3.077				1.00e+0	1.00e+0	1.00e+0				1.00e+0	0.999	0.999				1.00e+0	1.00e+0
[truncated: 13 more columns]

## Sheet: Male 1 mM NaAsO2
Table S15. PANGEA analysis of differentially expressed genes in male flies exposed to 1 mM sodium arsenite for 1,2,4,8,24, and 48 hrs. DEGs from each timepoint were simultaneously analyzed for enrichment using the Preferred tissue (modEncode RNA_seq) gene set.
Gene Set	Gene Set ID	Gene Set Name	fold change group_1hr	fold change group_2 hr	fold change group_4hr	fold change group_8hr	fold change group_24hr	fold change group_48hr	p value group_1hr	p value group_2 hr	p value group_4hr	p value group_8hr	p value group_24hr	p value group_48hr	p value (negative_log_10) group_1hr	p value (negative_log_10) group_2 hr	p value (negative_log_10) group_4hr	p value (negative_log_10) group_8hr	p value (negative_log_10) group_24hr	p value (negative_log_10) group_48hr	gene set % in set group_1hr	gene set % in set group_2 hr	gene set % in set group_4hr	gene set % in set group_8hr	gene set % in set group_24hr	gene set % in set group_48hr	% genes in gene set group_1hr	% genes in gene set group_2 hr	% genes in gene set group_4hr	% genes in gene set group_8hr	% genes in gene set group_24hr	% genes in gene set group_48hr	p value (Bonferroni) group_1hr	p value (Bonferroni) group_2 hr	p value (Bonferroni) group_4hr	p value (Bonferroni) group_8hr	p value (Bonferroni) group_24hr	p value (Bonferroni) group_48hr	p value (Benjamini & Hochberg) group_1hr	p value (Benjamini & Hochberg) group_2 hr	p value (Benjamini & Hochberg) group_4hr	p value (Benjamini & Hochberg) group_8hr	p value (Benjamini & Hochberg) group_24hr	p value (Benjamini & Hochberg) group_48hr	p value (Benjamini & Yekutieli) group_1hr	p value (Benjamini & Yekutieli) group_2 hr	p value (Benjamini & Yekutieli) group_4hr	p value (Benjamini & Yekutieli) group_8hr	p value (Benjamini & Yekutieli) group_24hr
Preferred tissue (modEncode RNA_seq)	Tissue:2	digestive_system	3.4093	6.9429	6.99	5.1963	4.1981	3.7635	0.114	1e-25	1e-25	1e-25	1e-25	1e-25	0.9394	25	25	25	25	25	3.451	3.451	3.451	3.451	3.451	3.451	11.765	23.958	24.121	17.931	14.486	12.987	0.459	7e-25	9e-25	9e-25	9e-25	9e-25	0.229	7e-25	9e-25	4.5e-25	4.5e-25	4.5e-25	0.479	1.81e-24	2.54e-24	1.27e-24	1.27e-24
Preferred tissue (modEncode RNA_seq)	Tissue:7	ovary		2.2157	1.0095	1.4126	0.9709	0.3778		0.00133	0.519	0.00721	0.6	0.999		2.8756	0.2843	2.1416	0.2211	0		4.231	4.231	4.231	4.231	4.231		9.375	4.271	5.977	4.108	1.598		0.00932	1.00e+0	0.0649	1.00e+0	1.00e+0		0.0031	1.00e+0	0.0129	1.00e+0	1.00e+0		0.00805	1.00e+0	0.0367	1.00e+0
Preferred tissue (modEncode RNA_seq)	Tissue:3	fat_body		3.3909	3.4203	1.7688	1.7916	2.1286		0.000425	2.81e-07	0.00333	0.00193	1.27e-05		3.3716	6.5499	2.4768	2.7131	4.8936		1.69	1.69	1.69	1.69	1.69		5.729	5.779	2.989	3.027	3.596		0.00297	2.53e-06	0.03	0.0174	0.000114		0.00148	1.26e-06	0.0075	0.00435	2.87e-05		0.00385	3.58e-06	0.0212	0.0123
Preferred tissue (modEncode RNA_seq)	Tissue:6	muscle		0.8559	2.0644	2.2666	3.0201	3.4475		0.681	0.0238	0.000139	5.05e-09	6.61e-13		0.1666	1.6224	3.8554	8.2967	12.1796		1.217	1.217	1.217	1.217	1.217		1.042	2.513	2.759	3.676	4.196		1.00e+0	0.214	0.00125	4.54e-08	5.95e-12		0.865	0.0715	0.000418	1.51e-08	1.98e-12		1.00e+0	0.202	0.00118	4.28e-08
Preferred tissue (modEncode RNA_seq)	Tissue:8	salivary_gland		0.7618	0.9187	0.8406	0.7115	0.8036		0.741	0.638	0.758	0.892	0.814		0.1297	0.195	0.12	0.0492	0.0892		1.367	1.367	1.367	1.367	1.367		1.042	1.256	1.149	0.973	1.099		1.00e+0	1.00e+0	1.00e+0	1.00e+0	1.00e+0		0.865	1.00e+0	1.00e+0	1.00e+0	1.00e+0		1.00e+0	1.00e+0	1.00e+0	1.00e+0
Preferred tissue (modEncode RNA_seq)	Tissue:1	accessory_gland			0.8087	3.4404	4.9755	6.0446			0.796	1e-25	1e-25	1e-25			0.099	25	25	25			3.107	3.107	3.107	3.107			2.513	10.69	15.459	18.781			1.00e+0	9e-25	9e-25	9e-25			1.00e+0	4.5e-25	4.5e-25	4.5e-25			1.00e+0	1.27e-24	1.27e-24
Preferred tissue (modEncode RNA_seq)	Tissue:9	testis			0.062	0.0284	0.0534	0.074			1.00e+0	1.00e+0	1.00e+0	1.00e+0			0	0	0	0			8.104	8.104	8.104	8.104			0.503	0.23	0.432	0.599			1.00e+0	1.00e+0	1.00e+0	1.00e+0			1.00e+0	1.00e+0	1.00e+0	1.00e+0			1.00e+0	1.00e+0	1.00e+0
Preferred tissue (modEncode RNA_seq)	Tissue:4	head				0.2572	0.2073	0.3832				0.999	1.00e+0	0.999				0	0	0				3.129	3.129	3.129				0.805	0.649	1.199				1.00e+0	1.00e+0	1.00e+0				1.00e+0	1.00e+0	1.00e+0				1.00e+0	1.00e+0
Preferred tissue (modEncode RNA_seq)	Tissue:5	imaginal_disc					0.3319	0.6134					0.985	0.899					0.0063	0.0462					0.651	0.651					0.216	0.4					1.00e+0	1.00e+0					1.00e+0	1.00e+0					1.00e+0
[truncated: 13 more columns]
