# Supplementary material for: Conserved Molecular Responses to Arsenite Exposure in Drosophila melanogaster
Source: bioRxiv. 2026 Feb 10:2026.02.08.701855. Preprint. [Version 1] doi: 10.64898/2026.02.08.701855 (PMC12919075; doi:10.64898/2026.02.08.701855)
Supplement: Supplement 20 — Table S19. Disease phenotype enrichment among DEGs in female and male Drosophila melanogaster exposed to NaAsO2. Gene enrichment analysis was performed using PANGEA to identify disease-associated gene sets among differentially expressed genes (DEGs) in female and male flies exposed to either 0.25 mM or 1.0 mM NaAsO2 across a 48-hour time course. [file media-20.xlsx]

## Sheet: 0.25 mM NaAsO2 Males
Table S19. Disease phenotype enrichment among DEGs in female and male Drosophila melanogaster exposed to sodium arsenite. Gene enrichment analysis was performed using PANGEA to identify disease-associated gene sets among differentially expressed genes (DEGs) in female and male flies exposed to either 0.25 mM or 1.0 mM NaAsO₂ across a 48-hour timecourse.
Gene Set	Gene Set ID	Gene Set Name	fold change group_1hr	fold change group_2hr	fold change group_4hr	fold change group_8hr	fold change group_24hr	fold change group_48hr	p value group_1hr	p value group_2hr	p value group_4hr	p value group_8hr	p value group_24hr	p value group_48hr	p value (negative_log_10) group_1hr	p value (negative_log_10) group_2hr	p value (negative_log_10) group_4hr	p value (negative_log_10) group_8hr	p value (negative_log_10) group_24hr	p value (negative_log_10) group_48hr	gene set % in set group_1hr	gene set % in set group_2hr	gene set % in set group_4hr	gene set % in set group_8hr	gene set % in set group_24hr	gene set % in set group_48hr	% genes in gene set group_1hr	% genes in gene set group_2hr	% genes in gene set group_4hr	% genes in gene set group_8hr	% genes in gene set group_24hr	% genes in gene set group_48hr	p value (Bonferroni) group_1hr	p value (Bonferroni) group_2hr	p value (Bonferroni) group_4hr	p value (Bonferroni) group_8hr	p value (Bonferroni) group_24hr	p value (Bonferroni) group_48hr	p value (Benjamini & Hochberg) group_1hr	p value (Benjamini & Hochberg) group_2hr	p value (Benjamini & Hochberg) group_4hr	p value (Benjamini & Hochberg) group_8hr	p value (Benjamini & Hochberg) group_24hr	p value (Benjamini & Hochberg) group_48hr	p value (Benjamini & Yekutieli) group_1hr	p value (Benjamini & Yekutieli) group_2hr	p value (Benjamini & Yekutieli) group_4hr	p value (Benjamini & Yekutieli) group_8hr	p value (Benjamini & Yekutieli) group_24hr
Disease annotation AGR	DOID:0090028	familial isolated deficiency of vitamin E				15.3607		15.1387				1.31e-06		0.000928				5.8796		3.0322				0.115		0.115				1.76		1.734				0.000614		0.199				0.000614		0.0105				0.00413
Disease annotation AGR	DOID:3413	alpha-mannosidosis				27.3079						5.03e-06						5.2978						0.043						1.173						0.00234						0.00117						0.00788
Disease annotation AGR	DOID:4676	uremia		37.3476	13.4696	12.0476		9.4988		0.00127	0.00944	4.09e-05		0.0183		2.8928	2.0248	4.3881		1.7361		0.122	0.122	0.122		0.122		4.545	1.639	1.466		1.156		0.104	1.00e+0	0.019		1.00e+0		0.00954	0.112	0.00635		0.106		0.0476	0.661	0.0427
Disease annotation AGR	DOID:10320	asbestosis				30.7214						5.66e-05						4.2468						0.029						0.88						0.0264						0.00656						0.0441
Disease annotation AGR	DOID:9266	cystinuria				14.8952						0.0001						3.9976						0.079						1.173						0.0468						0.00656						0.0441
Disease annotation AGR	DOID:783	end stage renal disease			1.9571	3.8511	4.3151	4.8306			0.272	0.000134	0.0324	0.000626			0.5649	3.8699	1.489	3.2034			0.838	0.838	0.838	0.838			1.639	3.226	3.614	4.046			1.00e+0	0.0628	1.00e+0	0.134			0.41	0.00656	0.151	0.00747			1.00e+0	0.0441	0.897
Disease annotation AGR	DOID:4989	pancreatitis				5.9736						0.000151						3.8203						0.344						2.053						0.0704						0.00656						0.0441
Disease annotation AGR	DOID:3393	coronary artery disease			2.2898	4.0962	5.0487	4.8444			0.217	0.000162	0.0216	0.0015			0.6627	3.7885	1.6645	2.8212			0.716	0.716	0.716	0.716			1.639	2.933	3.614	3.468			1.00e+0	0.0758	1.00e+0	0.324			0.372	0.00656	0.149	0.0162			1.00e+0	0.0441	0.883
Disease annotation AGR	DOID:13580	cholestasis			5.2842	5.0415					0.0191	0.000174					1.7173	3.7582					0.465	0.465					2.459	2.346					1.00e+0	0.0813					0.127	0.00656					0.753	0.0441
Disease annotation AGR	DOID:0080208	non-alcoholic fatty liver disease			2.2449	4.0159	4.9497	6.3325			0.223	0.000191	0.0227	3.83e-05			0.65	3.7171	1.6421	4.4158			0.73	0.73	0.73	0.73			1.639	2.933	3.614	4.624			1.00e+0	0.0893	1.00e+0	0.00825			0.375	0.00656	0.149	0.000825			1.00e+0	0.0441	0.883
Disease annotation AGR	DOID:0060717	autosomal recessive congenital ichthyosis 8				8.9048		7.0209				0.000197		0.0325				3.705		1.4876				0.165		0.165				1.466		1.156				0.0919		1.00e+0				0.00656		0.145				0.0441
Disease annotation AGR	DOID:0080217	lysosomal and lipase deficiency				8.9048		7.0209				0.000197		0.0325				3.705		1.4876				0.165		0.165				1.466		1.156				0.0919		1.00e+0				0.00656		0.145				0.0441
Disease annotation AGR	DOID:14497	Wolman disease				8.9048		7.0209				0.000197		0.0325				3.705		1.4876				0.165		0.165				1.466		1.156				0.0919		1.00e+0				0.00656		0.145				0.0441
Disease annotation AGR	DOID:9675	pulmonary emphysema				8.9048						0.000197						3.705						0.165						1.466						0.0919						0.00656						0.0441
Disease annotation AGR	DOID:10652	Alzheimer's disease			1.974	2.3541	1.9344	2.3201			0.0844	0.00036	0.152	0.0114			1.0732	3.4429	0.8165	1.94			2.491	2.491	2.491	2.491			4.918	5.865	4.819	5.78			1.00e+0	0.168	1.00e+0	1.00e+0			0.224	0.0112	0.266	0.0748			1.00e+0	0.0753	1.00e+0
Disease annotation AGR	DOID:13809	familial combined hyperlipidemia				6.1443	8.4145	16.148				0.000385	0.0235	2.58e-08				3.4137	1.6287	7.5878				0.286	0.286	0.286				1.76	2.41	4.624				0.179	1.00e+0	5.55e-06				0.0112	0.149	5.55e-06				0.0755	0.883
Disease annotation AGR	DOID:0080000	muscular disease			5.585	5.9944	8.2092	11.8156			0.0497	0.000442	0.0246	1.03e-05			1.3033	3.3539	1.6086	4.9835			0.294	0.294	0.294	0.294			1.639	1.76	2.41	3.468			1.00e+0	0.206	1.00e+0	0.00223			0.166	0.0121	0.149	0.000279			0.98	0.0815	0.883
Disease annotation AGR	DOID:705	Leber hereditary optic neuropathy				9.1026						0.000814						3.0892						0.129						1.173						0.379						0.0188						0.126
Disease annotation AGR	DOID:9970	obesity		2.3959	3.0243	2.4732	2.5402	2.7421		0.203	0.00861	0.000818	0.0729	0.00579		0.6924	2.0647	3.087	1.137	2.2371		1.897	1.897	1.897	1.897	1.897		4.545	5.738	4.692	4.819	5.202		1.00e+0	1.00e+0	0.381	1.00e+0	1.00e+0		0.308	0.112	0.0188	0.201	0.046		1.00e+0	0.661	0.126	1.00e+0
Disease annotation AGR	DOID:3526	cerebral infarction			3.6347	4.5513	8.0138	10.2527			0.104	0.000831	0.00621	1.02e-06			0.9794	3.0802	2.2064	5.9909			0.451	0.451	0.451	0.451			1.639	2.053	3.614	4.624			1.00e+0	0.387	1.00e+0	0.000219			0.252	0.0188	0.149	0.000109			1.00e+0	0.126	0.883
Disease annotation AGR	DOID:0110704	hypotrichosis 7				6.6068	10.8574	15.6271				0.000848	0.0145	1.88e-06				3.0713	1.8384	5.7248				0.222	0.222	0.222				1.466	2.41	3.468				0.395	1.00e+0	0.000405				0.0188	0.149	0.000123				0.126	0.883
Disease annotation AGR	DOID:9744	type 1 diabetes mellitus		3.7348	4.0409	2.8914	4.9497	4.7494		0.1	0.00376	0.000959	0.0034	5.05e-05		0.9999	2.4246	3.0179	2.4681	4.2967		1.217	1.217	1.217	1.217	1.217		4.545	4.918	3.519	6.024	5.78		1.00e+0	0.759	0.447	0.701	0.0108		0.2	0.0998	0.0199	0.149	0.000987		0.998	0.587	0.134	0.883
Disease annotation AGR	DOID:14118	familial lipoprotein lipase deficiency				6.4003	10.5181	15.1387				0.000985	0.0154	2.29e-06				3.0062	1.812	5.639				0.229	0.229	0.229				1.466	2.41	3.468				0.459	1.00e+0	0.000493				0.0199	0.149	0.000123				0.134	0.883
Disease annotation AGR	DOID:1168	familial hyperlipidemia				4.2796	7.5353	7.2304				0.0012	0.00737	0.000176				2.9199	2.1323	3.7527				0.48	0.48	0.48				2.053	3.614	3.468				0.56	1.00e+0	0.0379				0.0215	0.149	0.00271				0.144	0.883
Disease annotation AGR	DOID:8577	ulcerative colitis		19.0473	6.8695	4.9154		6.4592		0.000515	0.00945	0.0013		0.00335		3.2878	2.0244	2.8855		2.4738		0.358	0.358	0.358		0.358		6.818	2.459	1.76		2.312		0.0422	1.00e+0	0.606		0.722		0.00469	0.112	0.0215		0.0328		0.0234	0.661	0.144
Disease annotation AGR	DOID:341	peripheral vascular disease				6.0238	9.8994	14.2482				0.0013	0.0173	3.33e-06				2.8831	1.7619	5.4765				0.243	0.243	0.243				1.466	2.41	3.468				0.609	1.00e+0	0.000717				0.0215	0.149	0.000142				0.144	0.883
Disease annotation AGR	DOID:10283	prostate cancer			2.2784	2.6493	1.6745	1.2051			0.0994	0.00133	0.336	0.455			1.0026	2.8734	0.4736	0.3418			1.439	1.439	1.439	1.439			3.279	3.812	2.41	1.734			1.00e+0	0.623	1.00e+0	1.00e+0			0.244	0.0215	0.463	0.627			1.00e+0	0.144	1.00e+0
Disease annotation AGR	DOID:5844	myocardial infarction			1.1392	2.6493	3.349	2.8118			0.526	0.00133	0.0317	0.0126			0.2786	2.8734	1.4989	1.8985			1.439	1.439	1.439	1.439			1.639	3.812	4.819	4.046			1.00e+0	0.623	1.00e+0	1.00e+0			0.648	0.0215	0.151	0.0776			1.00e+0	0.144	0.897
Disease annotation AGR	DOID:9452	fatty liver disease				4.1556	4.8779	4.6806				0.00143	0.0633	0.0105				2.8442	1.1981	1.978				0.494	0.494	0.494				2.053	2.41	2.312				0.667	1.00e+0	1.00e+0				0.0215	0.184	0.0706				0.144	1.00e+0
Disease annotation AGR	DOID:14221	abdominal obesity-metabolic syndrome 1				5.8517	9.6165	13.8411				0.00149	0.0182	3.98e-06				2.8248	1.738	5.3993				0.251	0.251	0.251				1.466	2.41	3.468				0.697	1.00e+0	0.000857				0.0215	0.149	0.000142				0.144	0.883
Disease annotation AGR	DOID:0110913	adult hypophosphatasia		63.4909		12.2886		16.148		0.000429		0.00152		0.00642		3.3671		2.8172		2.1918		0.072		0.072		0.072		4.545		0.88		1.156		0.0352		0.709		1.00e+0		0.0044		0.0215		0.046		0.0219		0.144
Disease annotation AGR	DOID:0110914	infantile hypophosphatasia		63.4909		12.2886		16.148		0.000429		0.00152		0.00642		3.3671		2.8172		2.1918		0.072		0.072		0.072		4.545		0.88		1.156		0.0352		0.709		1.00e+0		0.0044		0.0215		0.046		0.0219		0.144
Disease annotation AGR	DOID:0110915	childhood hypophosphatasia		63.4909		12.2886		16.148		0.000429		0.00152		0.00642		3.3671		2.8172		2.1918		0.072		0.072		0.072		4.545		0.88		1.156		0.0352		0.709		1.00e+0		0.0044		0.0215		0.046		0.0219		0.144
Disease annotation AGR	DOID:0050729	neutral lipid storage disease				27.3079						0.00175						2.756						0.021						0.587						0.817						0.0227						0.152
Disease annotation AGR	DOID:0111067	congenital bile acid synthesis defect 6				27.3079						0.00175						2.756						0.021						0.587						0.817						0.0227						0.152
Disease annotation AGR	DOID:1579	respiratory system disease				27.3079						0.00175						2.756						0.021						0.587						0.817						0.0227						0.152
Disease annotation AGR	DOID:9477	pulmonary embolism			9.9558	7.1238					0.0169	0.00214					1.77	2.6695					0.165	0.165					1.639	1.173					1.00e+0	0.997					0.127	0.0267					0.753	0.179
Disease annotation AGR	DOID:784	chronic kidney disease				5.3897	8.8573					0.00218	0.0213					2.6615	1.6705					0.272	0.272					1.466	2.41					1.00e+0	1.00e+0					0.0267	0.149					0.179	0.883
Disease annotation AGR	DOID:1312	focal segmental glomerulosclerosis				4.3118	5.9049	9.9154				0.00257	0.0451	6.21e-06				2.5888	1.3457	5.2066				0.408	0.408	0.408				1.76	2.41	4.046				1.00e+0	1.00e+0	0.00133				0.0307	0.174	0.00019				0.207	1.00e+0
Disease annotation AGR	DOID:3602	toxic encephalopathy				9.4527						0.00343						2.4636						0.093						0.88						1.00e+0						0.0382						0.257
Disease annotation AGR	DOID:0050797	peroxisomal acyl-CoA oxidase deficiency				20.4809						0.00345						2.462						0.029						0.587						1.00e+0						0.0382						0.257
Disease annotation AGR	DOID:11044	gastroschisis				20.4809						0.00345						2.462						0.029						0.587						1.00e+0						0.0382						0.257
FlyBase phenotype for classical alleles	FBcv:0000384	abnormal aging				6.0684						0.00392						2.4058						0.193						1.173						1.00e+0						0.0425						0.286
Disease annotation AGR	DOID:11383	cryptorchidism				8.7775						0.00429						2.3668						0.1						0.88						1.00e+0						0.0445						0.299
Disease annotation AGR	DOID:1307	dementia				8.7775						0.00429						2.3668						0.1						0.88						1.00e+0						0.0445						0.299
Disease annotation AGR	DOID:557	kidney disease				3.8402	5.259	7.5694				0.00462	0.0554	0.000136				2.3354	1.2558	3.8636				0.458	0.458	0.458				1.76	2.41	3.468				1.00e+0	1.00e+0	0.0294				0.0468	0.18	0.00245				0.314	1.00e+0
Disease annotation AGR	DOID:1287	cardiovascular system disease				4.4524	7.3169	10.5313				0.00508	0.0304	2.05e-05				2.294	1.5157	4.687				0.329	0.329	0.329				1.466	2.41	3.468				1.00e+0	1.00e+0	0.00442				0.0503	0.149	0.000491				0.338	0.883
Disease annotation AGR	DOID:9538	multiple myeloma				4.3576						0.00557						2.2538						0.336						1.466						1.00e+0						0.0538						0.361
Disease annotation AGR	DOID:12700	hyperprolactinemia				16.3848						0.00565						2.2472						0.036						0.587						1.00e+0						0.0538						0.361
Disease annotation AGR	DOID:2349	arteriosclerosis			3.3674	3.6143		3.5621			0.118	0.00622		0.0521			0.9245	2.2062		1.2828			0.487	0.487		0.487			1.639	1.76		1.734			1.00e+0	1.00e+0		1.00e+0			0.272	0.0579		0.199			1.00e+0	0.389
Disease annotation AGR	DOID:9119	acute myeloid leukemia				3.1859						0.00642						2.1921						0.644						2.053						1.00e+0						0.0587						0.394
Disease annotation AGR	DOID:10763	hypertension			1.921	2.0618	1.6942	2.1675			0.119	0.0066	0.26	0.0322			0.921	2.1802	0.5839	1.4914			2.133	2.133	2.133	2.133			4.098	4.399	3.614	4.624			1.00e+0	1.00e+0	1.00e+0	1.00e+0			0.272	0.0591	0.386	0.145			1.00e+0	0.397	1.00e+0
FlyBase phenotype for classical alleles	FBcv:0000725	abnormal oxidative stress response			3.2251	2.5962		1.1372			0.0358	0.00809		0.527			1.4457	2.0916		0.2779			1.017	1.017		1.017			3.279	2.639		1.156			1.00e+0	1.00e+0		1.00e+0			0.152	0.0712		0.683			0.895	0.478
Disease annotation AGR	DOID:5022	aflatoxins-related hepatocellular carcinoma				13.654						0.00835						2.0782						0.043						0.587						1.00e+0						0.072						0.484
Disease annotation AGR	DOID:12217	Lewy body dementia				6.827						0.00896						2.0475						0.129						0.88						1.00e+0						0.0759						0.51
Disease annotation AGR	DOID:0080001	bone disease				11.7034						0.0115						1.9391						0.05						0.587						1.00e+0						0.094						0.632
FlyBase phenotype for classical alleles	FBcv:0000369	female sterile soma-dependent				11.7034						0.0115						1.9391						0.05						0.587						1.00e+0						0.094						0.632
Disease annotation AGR	DOID:1485	cystic fibrosis			4.0173	3.5931	5.9049				0.0885	0.0124	0.0451				1.0527	1.9032	1.3457				0.408	0.408	0.408				1.639	1.466	2.41				1.00e+0	1.00e+0	1.00e+0				0.232	0.1	0.174				1.00e+0	0.674	1.00e+0
Disease annotation AGR	DOID:8778	Crohn's disease		10.9467	3.948	3.5312		2.7841		0.0143	0.0912	0.0134		0.161		1.8436	1.0399	1.8726		0.7922		0.415	0.415	0.415		0.415		4.545	1.639	1.466		1.156		1.00e+0	1.00e+0	1.00e+0		1.00e+0		0.0802	0.235	0.105		0.324		0.4	1.00e+0	0.711
Disease annotation AGR	DOID:0050664	Bietti crystalline corneoretinal dystrophy			10.904	5.8517					0.0142	0.0138					1.846	1.8588					0.15	0.15					1.639	0.88					1.00e+0	1.00e+0					0.127	0.107					0.753	0.722
Disease annotation AGR	DOID:0110266	cataract 9 multiple types		119.046	28.623	10.2405				1.61e-06	0.00204	0.015				5.7917	2.6889	1.8211				0.057	0.057	0.057				6.818	1.639	0.587				0.000132	0.413	1.00e+0				0.000132	0.0998	0.115				0.00066	0.587	0.775
Disease annotation AGR	DOID:11111	hydronephrosis			10.4083	5.5857					0.0155	0.0157					1.8071	1.8029					0.158	0.158					1.639	0.88					1.00e+0	1.00e+0					0.127	0.118					0.753	0.795
FlyBase phenotype for classical alleles	FBcv:0000439	chemical resistant		6.7905	4.2858	2.1905		0.8635		0.00278	0.00126	0.0166		0.676		2.5559	2.8981	1.7792		0.1696		1.339	1.339	1.339		1.339		9.091	5.738	2.933		1.156		0.227	0.255	1.00e+0		1.00e+0		0.0189	0.0998	0.122		0.798		0.0947	0.587	0.826
Disease annotation AGR	DOID:2228	thrombocytosis				9.1026						0.019						1.719						0.064						0.587						1.00e+0						0.137						0.923
Disease annotation AGR	DOID:9352	type 2 diabetes mellitus			1.6937	1.8178	1.4937	2.1499			0.173	0.0191	0.325	0.0249			0.7598	1.7175	0.4873	1.6023			2.42	2.42	2.42	2.42			4.098	4.399	3.614	5.202			1.00e+0	1.00e+0	1.00e+0	1.00e+0			0.341	0.137	0.453	0.137			1.00e+0	0.923	1.00e+0
Disease annotation AGR	DOID:0050589	inflammatory bowel disease		14.4298		3.7238		3.67		0.00843		0.022		0.102		2.0739		1.6575		0.9872		0.315		0.315		0.315		4.545		1.173		1.156		0.691		1.00e+0		1.00e+0		0.0532		0.155		0.276		0.265		1.00e+0
FlyBase phenotype for classical alleles	FBcv:0006001	increased fecundity				4.9154						0.0222						1.6519						0.179						0.88						1.00e+0						0.155						1.00e+0
Disease annotation AGR	DOID:0060752	familial temporal lobe epilepsy 5				8.1924						0.0234						1.6291						0.072						0.587						1.00e+0						0.155						1.00e+0
Disease annotation AGR	DOID:0111308	familial febrile seizures 11				8.1924						0.0234						1.6291						0.072						0.587						1.00e+0						0.155						1.00e+0
Disease annotation AGR	DOID:0080998	acute necrotizing pancreatitis			5.0885	3.6411		3.5884			0.0587	0.0236		0.106			1.2312	1.6253		0.9709			0.322	0.322		0.322			1.639	1.173		1.156			1.00e+0	1.00e+0		1.00e+0			0.182	0.155		0.276			1.00e+0	1.00e+0
Disease annotation AGR	DOID:2018	hyperinsulinism				3.0569	5.0236	7.2304				0.0237	0.0601	0.000176				1.6252	1.2206	3.7527				0.48	0.48	0.48				1.466	2.41	3.468				1.00e+0	1.00e+0	0.0379				0.155	0.184	0.00271				1.00e+0	1.00e+0
Disease annotation AGR	DOID:3454	brain infarction			8.4809	4.5513					0.023	0.0273					1.6377	1.563					0.193	0.193					1.639	0.88					1.00e+0	1.00e+0					0.127	0.174					0.753	1.00e+0
Disease annotation AGR	DOID:10762	portal hypertension				4.5513						0.0273						1.563						0.193						0.88						1.00e+0						0.174						1.00e+0
Disease annotation AGR	DOID:0050636	familial visceral amyloidosis				7.4476	45.897	22.02				0.0282	3.22e-05	0.000286				1.5489	4.4914	3.5431				0.079	0.079	0.079				0.587	3.614	1.734				1.00e+0	0.00664	0.0615				0.175	0.00664	0.0041				1.00e+0	0.0392
Disease annotation AGR	DOID:11132	prostatic hypertrophy				7.4476						0.0282						1.5489						0.079						0.587						1.00e+0						0.175						1.00e+0
Disease annotation AGR	DOID:1596	mental depression			4.7051	2.8056					0.0259	0.0328					1.5855	1.4841					0.523	0.523					2.459	1.466					1.00e+0	1.00e+0					0.127	0.196					0.753	1.00e+0
FlyBase phenotype for classical alleles	FBcv:0000366	female sterile				1.4533	0.6634	0.2122				0.0329	0.837	0.999				1.482	0.077	0.0003				5.448	5.448	5.448				7.918	3.614	1.156				1.00e+0	1.00e+0	1.00e+0				0.196	0.903	1.00e+0				1.00e+0	1.00e+0
Disease annotation AGR	DOID:0060060	non-Hodgkin lymphoma				6.827						0.0333						1.4767						0.086						0.587						1.00e+0						0.196						1.00e+0
Disease annotation AGR	DOID:14502	cholesterol ester storage disease				6.827						0.0333						1.4767						0.086						0.587						1.00e+0						0.196						1.00e+0
Disease annotation AGR	DOID:83	cataract		24.4196	6.6053	3.1509				2.07e-05	0.0105	0.0377				4.6827	1.9778	1.423				0.372	0.372	0.372				9.091	2.459	1.173				0.0017	1.00e+0	1.00e+0				0.000425	0.118	0.219				0.00212	0.695	1.00e+0
Disease annotation AGR	DOID:10286	prostate carcinoma				3.9641						0.0391						1.4072						0.222						0.88						1.00e+0						0.222						1.00e+0
Disease annotation AGR	DOID:2030	anxiety disorder				3.9641						0.0391						1.4072						0.222						0.88						1.00e+0						0.222						1.00e+0
FlyBase phenotype for classical alleles	FBcv:0000448	abnormal immune response		2.7605	1.3274	1.6622		0.4681		0.0943	0.355	0.0441		0.93		1.0253	0.4488	1.3549		0.0315		2.47	2.47	2.47		2.47		6.818	3.279	4.106		1.156		1.00e+0	1.00e+0	1.00e+0		1.00e+0		0.2	0.488	0.235		1.00e+0		0.998	1.00e+0	1.00e+0
Disease annotation AGR	DOID:0050453	lissencephaly				5.8517						0.0445						1.351						0.1						0.587						1.00e+0						0.235						1.00e+0
Disease annotation AGR	DOID:12336	male infertility				5.8517						0.0445						1.351						0.1						0.587						1.00e+0						0.235						1.00e+0
Disease annotation AGR	DOID:12361	Graves' disease				5.8517						0.0445						1.351						0.1						0.587						1.00e+0						0.235						1.00e+0
Disease annotation AGR	DOID:13413	hepatic encephalopathy				5.8517						0.0445						1.351						0.1						0.587						1.00e+0						0.235						1.00e+0
FlyBase phenotype for classical alleles	FBcv:0000684	abnormal cold stress response		45.3506	16.356	5.8517				0.000861	0.00642	0.0445				3.0647	2.1919	1.351				0.1	0.1	0.1				4.545	1.639	0.587				0.0706	1.00e+0	1.00e+0				0.00706	0.112	0.235				0.0352	0.661	1.00e+0
Disease annotation AGR	DOID:10976	membranous glomerulonephritis			6.9389	3.7238					0.0334	0.0458					1.475	1.3384					0.236	0.236					1.639	0.88					1.00e+0	1.00e+0					0.151	0.237					0.891	1.00e+0
Disease annotation AGR	DOID:13241	Behcet's disease				3.7238						0.0458						1.3384						0.236						0.88						1.00e+0						0.237						1.00e+0
Disease annotation AGR	DOID:9870	galactosemia		63.4909	15.2656	5.4616				1.29e-05	0.00737	0.0506				4.8886	2.1322	1.2958				0.107	0.107	0.107				6.818	1.639	0.587				0.00105	1.00e+0	1.00e+0				0.000425	0.112	0.253				0.00212	0.661	1.00e+0
Disease annotation AGR	DOID:987	alopecia				5.4616						0.0506						1.2958						0.107						0.587						1.00e+0						0.253						1.00e+0
FlyBase phenotype for classical alleles	FBcv:0000378	grandchildless				5.4616						0.0506						1.2958						0.107						0.587						1.00e+0						0.253						1.00e+0
Disease annotation AGR	DOID:10591	pre-eclampsia				2.825	8.7046	2.7841				0.0529	0.00493	0.161				1.2765	2.3068	0.7922				0.415	0.415	0.415				1.173	3.614	1.156				1.00e+0	1.00e+0	1.00e+0				0.256	0.149	0.324				1.00e+0	0.883
Disease annotation AGR	DOID:9282	ocular hypertension		59.5227	14.3115	5.1202				1.58e-05	0.00838	0.0569				4.7994	2.0767	1.2447				0.115	0.115	0.115				6.818	1.639	0.587				0.0013	1.00e+0	1.00e+0				0.000425	0.112	0.256				0.00212	0.661	1.00e+0
Disease annotation AGR	DOID:2871	endometrial carcinoma				3.4135						0.0569						1.2445						0.258						0.88						1.00e+0						0.256						1.00e+0
Disease annotation AGR	DOID:1184	nephrotic syndrome				2.7308						0.0585						1.2321						0.43						1.173						1.00e+0						0.256						1.00e+0
Disease annotation AGR	DOID:9952	acute lymphoblastic leukemia				2.3815						0.0591						1.2279						0.616						1.466						1.00e+0						0.256						1.00e+0
Disease annotation AGR	DOID:3083	chronic obstructive pulmonary disease				2.3541						0.0615						1.2106						0.623						1.466						1.00e+0						0.256						1.00e+0
Disease annotation AGR	DOID:12449	aplastic anemia				4.819						0.0635						1.1972						0.122						0.587						1.00e+0						0.256						1.00e+0
Disease annotation AGR	DOID:0060903	thrombosis			5.8714	3.1509		4.1405			0.0454	0.0691		0.0839			1.3425	1.1601		1.0762			0.279	0.279		0.279			1.639	0.88		1.156			1.00e+0	1.00e+0		1.00e+0			0.158	0.256		0.237			0.932	1.00e+0
Disease annotation AGR	DOID:4362	cervical cancer				3.1509						0.0691						1.1601						0.279						0.88						1.00e+0						0.256						1.00e+0
Disease annotation AGR	DOID:1070	primary open angle glaucoma				4.5513						0.0703						1.1529						0.129						0.587						1.00e+0						0.256						1.00e+0
Disease annotation AGR	DOID:4947	cholangiocarcinoma				2.5601						0.0709						1.1494						0.458						1.173						1.00e+0						0.256						1.00e+0
Disease annotation AGR	DOID:14791	Leber congenital amaurosis			12.0518	4.3118	17.7146	8.4989			0.0117	0.0773	0.00558	0.0227			1.9303	1.1115	2.2529	1.6437			0.136	0.136	0.136	0.136			1.639	0.587	2.41	1.156			1.00e+0	1.00e+0	1.00e+0	1.00e+0			0.124	0.273	0.149	0.128			0.734	1.00e+0	0.883
Disease annotation AGR	DOID:10873	Kuhnt-Junius degeneration				4.3118						0.0773						1.1115						0.136						0.587						1.00e+0						0.273						1.00e+0
Disease annotation AGR	DOID:1380	endometrial cancer				2.4455						0.0809						1.0919						0.48						1.173						1.00e+0						0.277						1.00e+0
Disease annotation AGR	DOID:2921	glomerulonephritis			5.452	2.9258					0.0519	0.0824					1.2846	1.0838					0.301	0.301					1.639	0.88					1.00e+0	1.00e+0					0.166	0.277					0.98	1.00e+0
Disease annotation AGR	DOID:0014667	disease of metabolism				4.0962						0.0846						1.0726						0.143						0.587						1.00e+0						0.277						1.00e+0
Disease annotation AGR	DOID:1936	atherosclerosis				4.0962						0.0846						1.0726						0.143						0.587						1.00e+0						0.277						1.00e+0
Disease annotation AGR	DOID:0080855	Parkinsonism				2.7929						0.0918						1.0369						0.315						0.88						1.00e+0						0.277						1.00e+0
Disease annotation AGR	DOID:0080630	B-lymphoblastic leukemia/lymphoma				3.9011						0.092						1.0359						0.15						0.587						1.00e+0						0.277						1.00e+0
Disease annotation AGR	DOID:8719	in situ carcinoma				3.9011		7.6895				0.092		0.0274				1.0359		1.5615				0.15		0.15				0.587		1.156				1.00e+0		1.00e+0				0.277		0.145				1.00e+0
Disease annotation AGR	DOID:14330	Parkinson's disease			1.4493	1.8148		1.533			0.402	0.0925		0.311			0.3952	1.0334		0.5065			1.131	1.131		1.131			1.639	2.053		1.734			1.00e+0	1.00e+0		1.00e+0			0.538	0.277		0.486			1.00e+0	1.00e+0
Disease annotation AGR	DOID:234	colon adenocarcinoma			5.0885	2.7308	7.4795	3.5884			0.0587	0.0967	0.0292	0.106			1.2312	1.0144	1.5334	0.9709			0.322	0.322	0.322	0.322			1.639	0.88	2.41	1.156			1.00e+0	1.00e+0	1.00e+0	1.00e+0			0.182	0.283	0.149	0.276			1.00e+0	1.00e+0	0.883
Disease annotation AGR	DOID:1074	kidney failure				3.7238						0.0996						1.0013						0.158						0.587						1.00e+0						0.283						1.00e+0
Disease annotation AGR	DOID:13406	pulmonary sarcoidosis				3.7238						0.0996						1.0013						0.158						0.587						1.00e+0						0.283						1.00e+0
Disease annotation AGR	DOID:8725	vascular dementia				3.7238						0.0996						1.0013						0.158						0.587						1.00e+0						0.283						1.00e+0
FlyBase phenotype for classical alleles	FBcv:0000441	radiation resistant				3.7238						0.0996						1.0013						0.158						0.587						1.00e+0						0.283						1.00e+0
FlyBase phenotype for classical alleles	FBcv:0006002	decreased fecundity		2.7847	1.0043	1.6169		0.7082		0.161	0.595	0.106		0.777		0.7927	0.2254	0.9708		0.1094		1.632	1.632	1.632		1.632		4.545	1.639	2.639		1.156		1.00e+0	1.00e+0	1.00e+0		1.00e+0		0.265	0.698	0.283		0.879		1.00e+0	1.00e+0	1.00e+0
Disease annotation AGR	DOID:1875	impotence				3.5619						0.107						0.9686						0.165						0.587						1.00e+0						0.283						1.00e+0
Disease annotation AGR	DOID:8893	psoriasis				3.5619						0.107						0.9686						0.165						0.587						1.00e+0						0.283						1.00e+0
Disease annotation AGR	DOID:1909	melanoma				2.5079						0.117						0.931						0.351						0.88						1.00e+0						0.284						1.00e+0
Disease annotation AGR	DOID:4467	clear cell renal cell carcinoma				3.277						0.123						0.9081						0.179						0.587						1.00e+0						0.298						1.00e+0
FlyBase phenotype for classical alleles	FBcv:0000364	sterile			0.3018	1.2238	0.4436	0.2838			0.997	0.127	0.969	0.999			0.0009	0.8954	0.0132	0.0001			8.147	8.147	8.147	8.147			2.459	9.971	3.614	2.312			1.00e+0	1.00e+0	1.00e+0	1.00e+0			0.999	0.305	0.999	1.00e+0			1.00e+0	1.00e+0	1.00e+0
Disease annotation AGR	DOID:11054	urinary bladder cancer				1.879						0.128						0.8923						0.78						1.466						1.00e+0						0.306						1.00e+0
Disease annotation AGR	DOID:5082	liver cirrhosis			2.8623	2.0481					0.154	0.131					0.8108	0.8805					0.573	0.573					1.639	1.173					1.00e+0	1.00e+0					0.335	0.308					1.00e+0	1.00e+0
Disease annotation AGR	DOID:2355	anemia				3.1509						0.131						0.8801						0.186						0.587						1.00e+0						0.308						1.00e+0
Disease annotation AGR	DOID:0060071	pre-malignant neoplasm				2.9258						0.148						0.828						0.2						0.587						1.00e+0						0.329						1.00e+0
Disease annotation AGR	DOID:2526	prostate adenocarcinoma				2.9258						0.148						0.828						0.2						0.587						1.00e+0						0.329						1.00e+0
Disease annotation AGR	DOID:1686	glaucoma				2.825						0.157						0.8036						0.208						0.587						1.00e+0						0.337						1.00e+0
FlyBase phenotype for classical alleles	FBcv:0000705	abnormal sleep			1.5902	1.5171		1.1214			0.292	0.159		0.502			0.5342	0.7976		0.2988			1.546	1.546		1.546			2.459	2.346		1.734			1.00e+0	1.00e+0		1.00e+0			0.437	0.337		0.679			1.00e+0	1.00e+0
Disease annotation AGR	DOID:3068	glioblastoma				2.1559						0.162						0.7897						0.408						0.88						1.00e+0						0.342						1.00e+0
Disease annotation AGR	DOID:3021	acute kidney failure			2.5728	1.841	5.6727	2.7216			0.182	0.172	0.0159	0.0983			0.7388	0.7625	1.7979	1.0073			0.637	0.637	0.637	0.637			1.639	1.173	3.614	1.734			1.00e+0	1.00e+0	1.00e+0	1.00e+0			0.341	0.362	0.149	0.271			1.00e+0	1.00e+0	0.883
Disease annotation AGR	DOID:10825	essential hypertension				2.6427						0.174						0.758						0.222						0.587						1.00e+0						0.363						1.00e+0
Disease annotation AGR	DOID:418	systemic scleroderma				2.6427						0.174						0.758						0.222						0.587						1.00e+0						0.363						1.00e+0
Disease annotation AGR	DOID:0050861	colorectal adenocarcinoma			3.7538	2.0145		2.6472			0.0993	0.186		0.174			1.0029	0.7292		0.758			0.437	0.437		0.437			1.639	0.88		1.156			1.00e+0	1.00e+0		1.00e+0			0.244	0.376		0.344			1.00e+0	1.00e+0
Disease annotation AGR	DOID:4914	esophagus adenocarcinoma			6.9389	2.4825	10.1993	4.8933			0.0334	0.192	0.0163	0.0627			1.475	0.7161	1.7865	1.2027			0.236	0.236	0.236	0.236			1.639	0.587	2.41	1.156			1.00e+0	1.00e+0	1.00e+0	1.00e+0			0.151	0.384	0.149	0.204			0.891	1.00e+0	0.883
Disease annotation AGR	DOID:8692	myeloid leukemia				2.4095						0.201						0.6964						0.243						0.587						1.00e+0						0.385						1.00e+0
FlyBase phenotype for classical alleles	FBcv:0000671	abnormal cell cycle				1.2413						0.203						0.6913						4.253						5.279						1.00e+0						0.388						1.00e+0
Disease annotation AGR	DOID:10754	otitis media				2.3407						0.21						0.6775						0.251						0.587						1.00e+0						0.394						1.00e+0
Disease annotation AGR	DOID:8398	osteoarthritis				2.3407						0.21						0.6775						0.251						0.587						1.00e+0						0.394						1.00e+0
Disease annotation AGR	DOID:332	amyotrophic lateral sclerosis				1.8905						0.211						0.6744						0.465						0.88						1.00e+0						0.394						1.00e+0
Disease annotation AGR	DOID:2741	bilirubin metabolic disorder			6.3607	2.2757					0.0392	0.219					1.4056	0.6593					0.258	0.258					1.639	0.587					1.00e+0	1.00e+0					0.152	0.394					0.895	1.00e+0
Disease annotation AGR	DOID:767	muscular atrophy				2.2757						0.219						0.6593						0.258						0.587						1.00e+0						0.394						1.00e+0
Disease annotation AGR	DOID:9351	diabetes mellitus				1.6385						0.228						0.642						0.716						1.173						1.00e+0						0.408						1.00e+0
Disease annotation AGR	DOID:5199	ureteral obstruction				2.1559						0.237						0.6248						0.272						0.587						1.00e+0						0.409						1.00e+0
FlyBase phenotype for classical alleles	FBcv:0000370	male sterile			0.7435	1.2413		0.3495			0.773	0.24		0.979			0.1117	0.6195		0.0088			3.308	3.308		3.308			2.459	4.106		1.156			1.00e+0	1.00e+0		1.00e+0			0.839	0.41		1.00e+0			1.00e+0	1.00e+0
FlyBase phenotype for classical alleles	FBcv:0000709	abnormal cell number			0.2304	1.1539	0.3386	0.1625			0.998	0.24	0.984	0.999			0.0005	0.619	0.0069	0			7.116	7.116	7.116	7.116			1.639	8.211	2.41	1.156			1.00e+0	1.00e+0	1.00e+0	1.00e+0			0.999	0.41	0.999	1.00e+0			1.00e+0	1.00e+0	1.00e+0
Disease annotation AGR	DOID:1793	pancreatic cancer				1.495						0.243						0.6136						0.981						1.466						1.00e+0						0.414						1.00e+0
Disease annotation AGR	DOID:12236	primary biliary cholangitis				2.0481						0.255						0.5927						0.286						0.587						1.00e+0						0.427						1.00e+0
Disease annotation AGR	DOID:2154	nephroblastoma				1.9981						0.264						0.5775						0.294						0.587						1.00e+0						0.438						1.00e+0
FlyBase phenotype for classical alleles	FBcv:0000440	chemical sensitive			1.8246	1.3056	1.3409	0.965			0.176	0.271	0.441	0.604			0.7521	0.5669	0.3553	0.2187			1.797	1.797	1.797	1.797			3.279	2.346	2.41	1.734			1.00e+0	1.00e+0	1.00e+0	1.00e+0			0.341	0.44	0.534	0.751			1.00e+0	1.00e+0	1.00e+0
Disease annotation AGR	DOID:5409	lung small cell carcinoma			5.452	1.9506		3.8448			0.0519	0.273		0.0952			1.2846	0.5628		1.0213			0.301	0.301		0.301			1.639	0.587		1.156			1.00e+0	1.00e+0		1.00e+0			0.166	0.44		0.265			0.98	1.00e+0
Disease annotation AGR	DOID:3070	high grade glioma				1.6385						0.276						0.5576						0.537						0.88						1.00e+0						0.442						1.00e+0
Disease annotation AGR	DOID:2841	asthma				1.4028	2.3053	1.106				0.285	0.215	0.542				0.5448	0.667	0.2657				1.045	1.045	1.045				1.466	2.41	1.156				1.00e+0	1.00e+0	1.00e+0				0.453	0.343	0.698				1.00e+0	1.00e+0
Disease annotation AGR	DOID:8947	diabetic retinopathy				1.5959						0.29						0.5372						0.551						0.88						1.00e+0						0.457						1.00e+0
Disease annotation AGR	DOID:3908	lung non-small cell carcinoma			1.5472	1.2916		1.0911			0.306	0.299		0.521			0.5134	0.5236		0.2832			1.589	1.589		1.589			2.459	2.053		1.734			1.00e+0	1.00e+0		1.00e+0			0.452	0.465		0.683			1.00e+0	1.00e+0
Disease annotation AGR	DOID:1612	breast cancer				1.2916						0.299						0.5236						1.589						2.053						1.00e+0						0.465						1.00e+0
Disease annotation AGR	DOID:8552	chronic myeloid leukemia				1.8205						0.3						0.5215						0.322						0.587						1.00e+0						0.465						1.00e+0
Disease annotation AGR	DOID:2043	hepatitis B			7.4669	1.781		3.5104			0.0075	0.309		0.11			2.1245	0.5087		0.955			0.329	0.329		0.329			2.459	0.587		1.156			1.00e+0	1.00e+0		1.00e+0			0.112	0.475		0.276			0.661	1.00e+0
Disease annotation AGR	DOID:7998	hyperthyroidism			4.7705	1.7067					0.0657	0.328					1.1818	0.4841					0.344	0.344					1.639	0.587					1.00e+0	1.00e+0					0.193	0.494					1.00e+0	1.00e+0
Disease annotation AGR	DOID:12849	autistic disorder				1.7067						0.328						0.4841						0.344						0.587						1.00e+0						0.494						1.00e+0
FlyBase phenotype for classical alleles	FBcv:0000450	abnormal developmental rate		1.0947	1.3818	1.13	0.5803	0.5568		0.55	0.243	0.343	0.864	0.932		0.2591	0.6128	0.464	0.0631	0.0303		4.152	4.152	4.152	4.152	4.152		4.545	5.738	4.692	2.41	2.312		1.00e+0	1.00e+0	1.00e+0	1.00e+0	1.00e+0		0.627	0.383	0.505	0.921	1.00e+0		1.00e+0	1.00e+0	1.00e+0	1.00e+0
Disease annotation AGR	DOID:11476	osteoporosis				1.6385						0.345						0.461						0.358						0.587						1.00e+0						0.506						1.00e+0
FlyBase phenotype for classical alleles	FBcv:0000375	semi-fertile				1.2167						0.371						0.4298						1.446						1.76						1.00e+0						0.536						1.00e+0
Disease annotation AGR	DOID:3525	middle cerebral artery infarction			2.5163	1.3504	3.6987				0.188	0.383	0.101				0.7241	0.4157	0.9919				0.651	0.651	0.651				1.639	0.88	2.41				1.00e+0	1.00e+0	1.00e+0				0.346	0.548	0.228				1.00e+0	1.00e+0	1.00e+0
Disease annotation AGR	DOID:11832	visual epilepsy				1.3504						0.383						0.4157						0.651						0.88						1.00e+0						0.548						1.00e+0
Disease annotation AGR	DOID:1324	lung cancer			2.489	1.3357		1.7552			0.191	0.39		0.315			0.7169	0.4083		0.5005			0.659	0.659		0.659			1.639	0.88		1.156			1.00e+0	1.00e+0		1.00e+0			0.349	0.548		0.488			1.00e+0	1.00e+0
Disease annotation AGR	DOID:1459	hypothyroidism				1.4629						0.398						0.3995						0.401						0.587						1.00e+0						0.557						1.00e+0
Disease annotation AGR	DOID:3770	pulmonary fibrosis				1.4373						0.407						0.3902						0.408						0.587						1.00e+0						0.558						1.00e+0
Disease annotation AGR	DOID:9074	systemic lupus erythematosus				1.4373						0.407						0.3902						0.408						0.587						1.00e+0						0.558						1.00e+0
Disease annotation AGR	DOID:0050700	cardiomyopathy				1.4125						0.415						0.3812						0.415						0.587						1.00e+0						0.565						1.00e+0
Disease annotation AGR	DOID:10584	retinitis pigmentosa				1.4125						0.415						0.3812						0.415						0.587						1.00e+0						0.565						1.00e+0
Disease annotation AGR	DOID:0080199	colorectal carcinoma				1.3654						0.432						0.3639						0.43						0.587						1.00e+0						0.572						1.00e+0
FlyBase phenotype for classical alleles	FBcv:0000408	abnormal stress response		1.2989	1.4991	1.0391	0.6886	1.0572		0.34	0.0661	0.438	0.862	0.446		0.4683	1.1796	0.3579	0.0644	0.3503		8.749	8.749	8.749	8.749	8.749		11.364	13.115	9.091	6.024	9.249		1.00e+0	1.00e+0	1.00e+0	1.00e+0	1.00e+0		0.429	0.193	0.577	0.921	0.623		1.00e+0	1.00e+0	1.00e+0	1.00e+0
Disease annotation AGR	DOID:7148	rheumatoid arthritis				1.343						0.44						0.3556						0.437						0.587						1.00e+0						0.578						1.00e+0
FlyBase phenotype for classical alleles	FBcv:0000007	female semi-fertile				1.2167						0.449						0.3475						0.723						0.88						1.00e+0						0.579						1.00e+0
FlyBase phenotype for classical alleles	FBcv:0000403	abnormal chemosensitive behavior				1.2048						0.455						0.3414						0.73						0.88						1.00e+0						0.585						1.00e+0
Disease annotation AGR	DOID:5419	schizophrenia				1.1539						0.457						0.3392						1.017						1.173						1.00e+0						0.585						1.00e+0
FlyBase phenotype for classical alleles	FBcv:0000429	abnormal cell shape				1.1192						0.463						0.3341						1.31						1.466						1.00e+0						0.586						1.00e+0
FlyBase phenotype for classical alleles	FBcv:0000400	abnormal mating			2.0264	1.0875		1.429			0.135	0.475		0.307			0.8668	0.3225		0.5126			1.618	1.618		1.618			3.279	1.76		2.312			1.00e+0	1.00e+0		1.00e+0			0.301	0.594		0.486			1.00e+0	1.00e+0
FlyBase phenotype for classical alleles	FBcv:0000410	abnormal heat stress response		5.9897	2.1602	1.1593				0.0438	0.236	0.48				1.3575	0.6257	0.318				0.759	0.759	0.759				4.545	1.639	0.88				1.00e+0	1.00e+0	1.00e+0				0.145	0.383	0.599				0.724	1.00e+0	1.00e+0
Disease annotation AGR	DOID:3459	breast carcinoma			3.3186	1.1873		2.3403			0.121	0.505		0.21			0.9141	0.2966		0.6768			0.494	0.494		0.494			1.639	0.587		1.156			1.00e+0	1.00e+0		1.00e+0			0.273	0.619		0.4			1.00e+0	1.00e+0
Disease annotation AGR	DOID:4450	renal cell carcinoma				1.0972						0.517						0.286						0.802						0.88						1.00e+0						0.633						1.00e+0
Disease annotation AGR	DOID:162	cancer				1.0571						0.526						0.2789						1.11						1.173						1.00e+0						0.635						1.00e+0
FlyBase phenotype for classical alleles	FBcv:0000394	abnormal circadian rhythm				1.0026		0.5646				0.55		0.872				0.2589		0.0591				2.048		2.048				2.053		1.156				1.00e+0		1.00e+0				0.659		0.966				1.00e+0
FlyBase phenotype for classical alleles	FBcv:0000721	abnormal mating behavior			1.692	1.0089		1.1932			0.261	0.555		0.461			0.5826	0.2557		0.3357			1.453	1.453		1.453			2.459	1.466		1.734			1.00e+0	1.00e+0		1.00e+0			0.4	0.663		0.632			1.00e+0	1.00e+0
FlyBase phenotype for classical alleles	FBcv:0000708	abnormal starvation stress response		3.7943	1.8246	0.9792	1.3409	0.6433		0.0442	0.176	0.578	0.441	0.82		1.354	0.7521	0.2378	0.3553	0.0857		1.797	1.797	1.797	1.797	1.797		6.818	3.279	1.76	2.41	1.156		1.00e+0	1.00e+0	1.00e+0	1.00e+0	1.00e+0		0.145	0.341	0.682	0.534	0.914		0.724	1.00e+0	1.00e+0	1.00e+0
FlyBase phenotype for classical alleles	FBcv:0000451	abnormal wound healing				1.037						0.578						0.2379						0.566						0.587						1.00e+0						0.682						1.00e+0
FlyBase phenotype for classical alleles	FBcv:0000683	abnormal temperature response		3.8019	2.0567	0.9811				0.097	0.179	0.585				1.0129	0.7461	0.2327				1.196	1.196	1.196				4.545	2.459	1.173				1.00e+0	1.00e+0	1.00e+0				0.2	0.341	0.688				0.998	1.00e+0	1.00e+0
FlyBase phenotype for classical alleles	FBcv:0000419	abnormal feeding behavior			1.363	0.9753		0.9612			0.432	0.589		0.618			0.3637	0.2292		0.2084			1.203	1.203		1.203			1.639	1.173		1.156			1.00e+0	1.00e+0		1.00e+0			0.567	0.69		0.755			1.00e+0	1.00e+0
Disease annotation AGR	DOID:0050866	oral squamous cell carcinoma			2.827	1.0114		1.9936			0.157	0.591		0.265			0.8023	0.2277		0.5761			0.58	0.58		0.58			1.639	0.587		1.156			1.00e+0	1.00e+0		1.00e+0			0.338	0.691		0.449			1.00e+0	1.00e+0
FlyBase phenotype for classical alleles	FBcv:0000679	abnormal circadian behavior				0.9661		0.7617				0.593		0.741				0.2264		0.1297				1.518		1.518				1.466		1.156				1.00e+0		1.00e+0				0.691		0.843				1.00e+0
FlyBase phenotype for classical alleles	FBcv:0000411	abnormal visual behavior				0.987						0.605						0.2181						0.594						0.587						1.00e+0						0.703						1.00e+0
Disease annotation AGR	DOID:2316	brain ischemia				0.9753						0.611						0.2134						0.601						0.587						1.00e+0						0.708						1.00e+0
FlyBase phenotype for classical alleles	FBcv:0006006	decreased occurrence of cell division				0.9444						0.615						0.2108						2.484						2.346						1.00e+0						0.708						1.00e+0
Disease annotation AGR	DOID:219	colon cancer			2.6939	0.9638		1.8998			0.169	0.618		0.283			0.7696	0.2088		0.547			0.609	0.609		0.609			1.639	0.587		1.156			1.00e+0	1.00e+0		1.00e+0			0.341	0.708		0.465			1.00e+0	1.00e+0
Disease annotation AGR	DOID:2394	ovarian cancer				0.9453						0.618						0.2085						0.931						0.88						1.00e+0						0.708						1.00e+0
Disease annotation AGR	DOID:6000	congestive heart failure				0.9453	2.5891					0.618	0.18					0.2085	0.743					0.931	0.931					0.88	2.41					1.00e+0	1.00e+0					0.708	0.3					1.00e+0	1.00e+0
FlyBase phenotype for classical alleles	FBcv:0000442	radiation sensitive				0.9417						0.63						0.2						0.623						0.587						1.00e+0						0.718						1.00e+0
Disease annotation AGR	DOID:1826	epilepsy				0.931						0.637						0.1958						0.63						0.587						1.00e+0						0.721						1.00e+0
FlyBase phenotype for classical alleles	FBcv:0000356	abnormal body color		2.8794	1.2981	0.9288	0.7632	0.5493		0.0493	0.341	0.639	0.742	0.914		1.3067	0.4665	0.1943	0.1294	0.039		3.157	3.157	3.157	3.157	3.157		9.091	4.098	2.933	2.41	1.734		1.00e+0	1.00e+0	1.00e+0	1.00e+0	1.00e+0		0.149	0.485	0.721	0.816	1.00e+0		0.747	1.00e+0	1.00e+0	1.00e+0
Disease annotation AGR	DOID:3748	esophagus squamous cell carcinoma			2.5443	0.9103		1.7942			0.185	0.649		0.306			0.7314	0.1876		0.5133			0.644	0.644		0.644			1.639	0.587		1.156			1.00e+0	1.00e+0		1.00e+0			0.343	0.73		0.486			1.00e+0	1.00e+0
FlyBase phenotype for classical alleles	FBcv:0000665	abnormal body size		1.4204	1.2807	0.9164	0.753	0.9031		0.413	0.352	0.655	0.749	0.653		0.3836	0.4534	0.1831	0.1254	0.1848		3.2	3.2	3.2	3.2	3.2		4.545	4.098	2.933	2.41	2.89		1.00e+0	1.00e+0	1.00e+0	1.00e+0	1.00e+0		0.491	0.488	0.736	0.816	0.784		1.00e+0	1.00e+0	1.00e+0	1.00e+0
FlyBase phenotype for classical alleles	FBcv:0000385	short lived	2.3859	1.7081	1.408	0.9445		0.3103	0.201	0.11	0.101	0.657		0.999	0.6953	0.9567	0.9934	0.1819		0.0001	9.314	9.314	9.314	9.314		9.314	22.222	15.909	13.115	8.798		2.89	1.00e+0	1.00e+0	1.00e+0	1.00e+0		1.00e+0	0.23	0.215	0.247	0.736		1.00e+0	0.626	1.00e+0	1.00e+0	1.00e+0
Disease annotation AGR	DOID:0060041	autism spectrum disorder				0.8809						0.666						0.1759						0.666						0.587						1.00e+0						0.741						1.00e+0
Disease annotation AGR	DOID:12930	dilated cardiomyopathy				0.8809						0.666						0.1759						0.666						0.587						1.00e+0						0.741						1.00e+0
FlyBase phenotype for classical alleles	FBcv:0000398	abnormal memory			0.9621	0.8605					0.618	0.694					0.2086	0.1586					1.704	1.704					1.639	1.466					1.00e+0	1.00e+0					0.722	0.767					1.00e+0	1.00e+0
FlyBase phenotype for classical alleles	FBcv:0000428	abnormal cell size			0.6918	0.8663					0.788	0.702					0.103	0.1534					2.37	2.37					1.639	2.053					1.00e+0	1.00e+0					0.852	0.773					1.00e+0	1.00e+0
Disease annotation AGR	DOID:684	hepatocellular carcinoma			0.7923	0.8504	1.7469	0.8381			0.722	0.712	0.246	0.698			0.1413	0.1474	0.6085	0.156			2.069	2.069	2.069	2.069			1.639	1.76	3.614	1.734			1.00e+0	1.00e+0	1.00e+0	1.00e+0			0.799	0.782	0.373	0.807			1.00e+0	1.00e+0	1.00e+0
FlyBase phenotype for classical alleles	FBcv:0000424	abnormal cell death			0.3319	0.8905	0.4878	0.234			0.985	0.715	0.921	0.998			0.0065	0.1454	0.0356	0.0006			4.94	4.94	4.94	4.94			1.639	4.399	2.41	1.156			1.00e+0	1.00e+0	1.00e+0	1.00e+0			0.999	0.784	0.963	1.00e+0			1.00e+0	1.00e+0	1.00e+0
FlyBase phenotype for classical alleles	FBcv:0000355	abnormal eye color			2.1202	0.7586		2.2428			0.243	0.744		0.15			0.614	0.1281		0.8238			0.773	0.773		0.773			1.639	0.587		1.734			1.00e+0	1.00e+0		1.00e+0			0.383	0.812		0.316			1.00e+0	1.00e+0
Disease annotation AGR	DOID:9256	colorectal cancer			2.2124	0.7915		1.1701			0.107	0.747		0.474			0.9678	0.1261		0.3239			1.482	1.482		1.482			3.279	1.173		1.734			1.00e+0	1.00e+0		1.00e+0			0.253	0.814		0.645			1.00e+0	1.00e+0
FlyBase phenotype for classical alleles	FBcv:0000367	female semi-sterile				0.8247						0.767						0.1148						3.2						2.639						1.00e+0						0.828						1.00e+0
Disease annotation AGR	DOID:1824	status epilepticus				0.7002						0.783						0.106						0.838						0.587						1.00e+0						0.842						1.00e+0
FlyBase phenotype for classical alleles	FBcv:0000390	hypoactive				0.6254						0.833						0.0791						0.938						0.587						1.00e+0						0.884						1.00e+0
FlyBase phenotype for classical alleles	FBcv:0000716	abnormal cell migration				0.64						0.851						0.0698						1.375						0.88						1.00e+0						0.897						1.00e+0
FlyBase phenotype for classical alleles	FBcv:0000404	abnormal smell perception			1.6013	0.5729					0.355	0.867					0.4487	0.0616					1.024	1.024					1.639	0.587					1.00e+0	1.00e+0					0.488	0.91					1.00e+0	1.00e+0
FlyBase phenotype for classical alleles	FBcv:0000417	abnormal flight		0.6525	0.2353	0.7999		0.5809		0.821	0.998	0.873		0.961		0.0855	0.0006	0.0588		0.017		6.966	6.966	6.966		6.966		4.545	1.639	5.572		4.046		1.00e+0	1.00e+0	1.00e+0		1.00e+0		0.874	0.999	0.914		1.00e+0		1.00e+0	1.00e+0	1.00e+0
Disease annotation AGR	DOID:10534	stomach cancer				0.5498						0.882						0.0543						1.067						0.587						1.00e+0						0.919						1.00e+0
FlyBase phenotype for classical alleles	FBcv:0000371	male semi-sterile				0.5252						0.897						0.0469						1.117						0.587						1.00e+0						0.933						1.00e+0
FlyBase phenotype for classical alleles	FBcv:0000393	abnormal pain response			0.9769	0.699	0.5744	1.24			0.584	0.911	0.868	0.302			0.2329	0.0401	0.0612	0.5197			4.195	4.195	4.195	4.195			4.098	2.933	2.41	5.202			1.00e+0	1.00e+0	1.00e+0	1.00e+0			0.695	0.942	0.921	0.486			1.00e+0	1.00e+0	1.00e+0
FlyBase phenotype for classical alleles	FBcv:0000365	semi-sterile			0.3705	0.6628					0.973	0.939					0.0115	0.0271					4.424	4.424					1.639	2.933					1.00e+0	1.00e+0					0.999	0.964					1.00e+0	1.00e+0
FlyBase phenotype for classical alleles	FBcv:0000449	abnormal planar polarity				0.3939						0.964						0.0156						1.489						0.587						1.00e+0						0.981						1.00e+0
FlyBase phenotype for classical alleles	FBcv:0000357	abnormal size		0.4379	0.6317	0.7345	0.4642	0.4455		0.951	0.946	0.966	0.977	0.998		0.0217	0.024	0.0146	0.0097	0.0008		10.381	10.381	10.381	10.381	10.381		4.545	6.557	7.625	4.819	4.624		1.00e+0	1.00e+0	1.00e+0	1.00e+0	1.00e+0		0.962	0.99	0.981	0.999	1.00e+0		1.00e+0	1.00e+0	1.00e+0	1.00e+0
FlyBase phenotype for classical alleles	FBcv:0000681	abnormal sensory perception			0.7979	0.4282					0.718	0.972					0.1435	0.0119					2.055	2.055					1.639	0.88					1.00e+0	1.00e+0					0.799	0.985					1.00e+0	1.00e+0
FlyBase phenotype for classical alleles	FBcv:0000414	abnormal locomotor behavior	2.6828	1.3719	0.8906	0.6727	0.2909	0.2791	0.167	0.298	0.69	0.978	0.993	0.999	0.7761	0.5246	0.1611	0.0094	0.0028	0.0001	8.283	8.283	8.283	8.283	8.283	8.283	22.222	11.364	7.377	5.572	2.41	2.312	1.00e+0	1.00e+0	1.00e+0	1.00e+0	1.00e+0	1.00e+0	0.223	0.388	0.782	0.987	0.999	1.00e+0	0.606	1.00e+0	1.00e+0	1.00e+0	1.00e+0
FlyBase phenotype for classical alleles	FBcv:0000387	abnormal behavior	1.8367	0.9392	0.7452	0.6544	0.2987	0.2867	0.298	0.628	0.886	0.995	0.998	0.999	0.5249	0.2016	0.0525	0.002	0.0007	0	12.099	12.099	12.099	12.099	12.099	12.099	22.222	11.364	9.016	7.918	3.614	3.468	1.00e+0	1.00e+0	1.00e+0	1.00e+0	1.00e+0	1.00e+0	0.298	0.696	0.937	0.998	0.999	1.00e+0	0.811	1.00e+0	1.00e+0	1.00e+0	1.00e+0
FlyBase phenotype for classical alleles	FBcv:0000434	abnormal neurophysiology				0.4681						0.995						0.0018						5.011						2.346						1.00e+0						0.998						1.00e+0
FlyBase phenotype for classical alleles	FBcv:0000435	abnormal neuroanatomy		0.825	0.357	0.5535	0.1749	0.1679		0.743	0.999	0.999	0.999	1.00e+0		0.1288	0.0002	0.0001	0	0		13.774	13.774	13.774	13.774	13.774		11.364	4.918	7.625	2.41	2.312		1.00e+0	1.00e+0	1.00e+0	1.00e+0	1.00e+0		0.812	0.999	0.999	0.999	1.00e+0		1.00e+0	1.00e+0	1.00e+0	1.00e+0
Disease annotation AGR	DOID:3910	lung adenocarcinoma		6.2246	2.2449			1.5831		0.0409	0.223			0.361		1.3877	0.65			0.4424		0.73	0.73			0.73		4.545	1.639			1.156		1.00e+0	1.00e+0			1.00e+0		0.145	0.375			0.536		0.724	1.00e+0
Disease annotation AGR	DOID:856	biotinidase deficiency		158.727						5.79e-05						4.2369						0.029						4.545						0.00475						0.00095						0.00474
Disease annotation AGR	DOID:0050860	colorectal adenoma			9.9558			7.0209			0.0169			0.0325			1.77			1.4876			0.165			0.165			1.639			1.156			1.00e+0			1.00e+0			0.127			0.145			0.753
Disease annotation AGR	DOID:0080547	non-alcoholic steatohepatitis			9.541			10.0925			0.0184			0.00312			1.7347			2.5057			0.172			0.172			1.639			1.734			1.00e+0			0.671			0.127			0.0319			0.753
Disease annotation AGR	DOID:0080886	vitamin D-dependent rickets type 1A			25.4426			17.9422			0.00261			0.00518			2.5822			2.2852			0.064			0.064			1.639			1.156			0.528			1.00e+0			0.0998			0.046			0.587
Disease annotation AGR	DOID:10609	rickets			20.8167			14.68			0.00395			0.00779			2.4031			2.1082			0.079			0.079			1.639			1.156			0.798			1.00e+0			0.0998			0.054			0.587
Disease annotation AGR	DOID:11612	polycystic ovary syndrome			10.4083		15.299	7.34			0.0155		0.00746	0.0299			1.8071		2.1272	1.5236			0.158		0.158	0.158			1.639		2.41	1.156			1.00e+0		1.00e+0	1.00e+0			0.127		0.149	0.145			0.753		0.883
Disease annotation AGR	DOID:12678	hypercalcemia			22.8984			16.148			0.00325			0.00642			2.4878			2.1918			0.072			0.072			1.639			1.156			0.656			1.00e+0			0.0998			0.046			0.587
Disease annotation AGR	DOID:13619	extrahepatic cholestasis			4.9779		7.3169	3.5104			0.061		0.0304	0.11			1.2143		1.5157	0.955			0.329		0.329	0.329			1.639		2.41	1.156			1.00e+0		1.00e+0	1.00e+0			0.184		0.149	0.276			1.00e+0		0.883
Disease annotation AGR	DOID:1574	alcohol use disorder			2.1202						0.243						0.614						0.773						1.639						1.00e+0						0.383						1.00e+0
Disease annotation AGR	DOID:1993	rectum cancer			14.3115			10.0925			0.00838			0.0163			2.0767			1.787			0.115			0.115			1.639			1.156			1.00e+0			1.00e+0			0.112			0.0975			0.661
Disease annotation AGR	DOID:2527	nephrosis			9.9558			7.0209			0.0169			0.0325			1.77			1.4876			0.165			0.165			1.639			1.156			1.00e+0			1.00e+0			0.127			0.145			0.753
Disease annotation AGR	DOID:3713	ovary adenocarcinoma			22.8984			16.148			0.00325			0.00642			2.4878			2.1918			0.072			0.072			1.639			1.156			0.656			1.00e+0			0.0998			0.046			0.587
Disease annotation AGR	DOID:3803	Crigler-Najjar syndrome			8.8071						0.0214						1.6686						0.186						1.639						1.00e+0						0.127						0.753
Disease annotation AGR	DOID:3905	lung carcinoma			9.1593			6.4592			0.0199			0.0379			1.7009			1.4205			0.179			0.179			1.639			1.156			1.00e+0			1.00e+0			0.127			0.154			0.753
Disease annotation AGR	DOID:4810	cerebrotendinous xanthomatosis			25.4426			17.9422			0.00261			0.00518			2.5822			2.2852			0.064			0.064			1.639			1.156			0.528			1.00e+0			0.0998			0.046			0.587
Disease annotation AGR	DOID:5041	esophageal cancer			9.541			6.7283			0.0184			0.0352			1.7347			1.4532			0.172			0.172			1.639			1.156			1.00e+0			1.00e+0			0.127			0.151			0.753
Disease annotation AGR	DOID:893	Wilson disease			16.356			11.5343			0.00642			0.0125			2.1919			1.9001			0.1			0.1			1.639			1.156			1.00e+0			1.00e+0			0.112			0.0776			0.661
Disease annotation AGR	DOID:0111773	46,XY sex reversal 8					112.193	53.8266					0.000104	0.000453					3.9819	3.3431					0.021	0.021					2.41	1.156					0.0214	0.0975					0.0107	0.00573					0.0634
Disease annotation AGR	DOID:11247	disseminated intravascular coagulation						7.0209						0.0325						1.4876						0.165						1.156						1.00e+0						0.145
Disease annotation AGR	DOID:14115	toxic shock syndrome						4.7494						0.066						1.1798						0.243						1.156						1.00e+0						0.212
Disease annotation AGR	DOID:14213	hypophosphatasia						53.8266						0.000453						3.3431						0.021						1.156						0.0975						0.00573
FlyBase phenotype for classical alleles	FBcv:0000392	hyperactive			3.8811						0.0939						1.0273						0.422						1.639						1.00e+0						0.237						1.00e+0
[truncated: 13 more columns]

## Sheet: 0.25 mM NaAsO2 Females
Gene Set	Gene Set ID	Gene Set Name	fold change group_1hr	fold change group_2hr	fold change group_4hr	fold change group_8hr	fold change group_24hr	fold change group_48hr	p value group_1hr	p value group_2hr	p value group_4hr	p value group_8hr	p value group_24hr	p value group_48hr	p value (negative_log_10) group_1hr	p value (negative_log_10) group_2hr	p value (negative_log_10) group_4hr	p value (negative_log_10) group_8hr	p value (negative_log_10) group_24hr	p value (negative_log_10) group_48hr	gene set % in set group_1hr	gene set % in set group_2hr	gene set % in set group_4hr	gene set % in set group_8hr	gene set % in set group_24hr	gene set % in set group_48hr	% genes in gene set group_1hr	% genes in gene set group_2hr	% genes in gene set group_4hr	% genes in gene set group_8hr	% genes in gene set group_24hr	% genes in gene set group_48hr	p value (Bonferroni) group_1hr	p value (Bonferroni) group_2hr	p value (Bonferroni) group_4hr	p value (Bonferroni) group_8hr	p value (Bonferroni) group_24hr	p value (Bonferroni) group_48hr	p value (Benjamini & Hochberg) group_1hr	p value (Benjamini & Hochberg) group_2hr	p value (Benjamini & Hochberg) group_4hr	p value (Benjamini & Hochberg) group_8hr	p value (Benjamini & Hochberg) group_24hr	p value (Benjamini & Hochberg) group_48hr	p value (Benjamini & Yekutieli) group_1hr	p value (Benjamini & Yekutieli) group_2hr	p value (Benjamini & Yekutieli) group_4hr	p value (Benjamini & Yekutieli) group_8hr	p value (Benjamini & Yekutieli) group_24hr
Disease annotation AGR	DOID:2043	hepatitis B		7.6874	7.786	9.3431				0.0278	0.0271	0.0193				1.5553	1.5656	1.7134				0.329	0.329	0.329				2.532	2.564	3.077				1.00e+0	1.00e+0	1.00e+0				0.198	0.114	0.377				1.00e+0	0.64	1.00e+0
Disease annotation AGR	DOID:9744	type 1 diabetes mellitus		5.2003	3.1602	3.7922		2.6505		0.00274	0.0695	0.0446		0.174		2.5612	1.1575	1.3497		0.7589		1.217	1.217	1.217		1.217		6.329	3.846	4.615		3.226		0.447	1.00e+0	1.00e+0		1.00e+0		0.0572	0.195	0.377		0.339		0.324	1.00e+0	1.00e+0
FlyBase phenotype for classical alleles	FBcv:0000439	chemical resistant		4.7275	3.8305	3.4475		2.4095		0.00412	0.0205	0.0564		0.201		2.3841	1.6864	1.2486		0.6958		1.339	1.339	1.339		1.339		6.329	5.128	4.615		3.226		0.673	1.00e+0	1.00e+0		1.00e+0		0.0583	0.112	0.377		0.346		0.331	0.631	1.00e+0
Disease annotation AGR	DOID:9952	acute lymphoblastic leukemia			10.4114	4.9975		5.2393			0.000116	0.0607		0.0558			3.9329	1.2166		1.2529			0.616	0.616		0.616			6.41	3.077		3.226			0.0178	1.00e+0		1.00e+0			0.00446	0.377		0.199			0.025	1.00e+0
Disease annotation AGR	DOID:9256	colorectal cancer		2.5625	1.7302	3.1144		2.1767		0.112	0.321	0.0718		0.234		0.9492	0.4922	1.1435		0.6306		1.482	1.482	1.482		1.482		3.797	2.564	4.615		3.226		1.00e+0	1.00e+0	1.00e+0		1.00e+0		0.319	0.469	0.377		0.39		1.00e+0	1.00e+0	1.00e+0
FlyBase phenotype for classical alleles	FBcv:0000450	abnormal developmental rate		0.9145	0.9263	1.8525		0.7769		0.642	0.634	0.132		0.734		0.1919	0.1977	0.8784		0.1338		4.152	4.152	4.152		4.152		3.797	3.846	7.692		3.226		1.00e+0	1.00e+0	1.00e+0		1.00e+0		0.748	0.764	0.414		0.816		1.00e+0	1.00e+0	1.00e+0
FlyBase phenotype for classical alleles	FBcv:0000716	abnormal cell migration				2.2385						0.224						0.6483						1.375						3.077						1.00e+0						0.453						1.00e+0
FlyBase phenotype for classical alleles	FBcv:0000375	semi-fertile				2.1276						0.241						0.6163						1.446						3.077						1.00e+0						0.453						1.00e+0
Disease annotation AGR	DOID:3908	lung non-small cell carcinoma		1.5929	1.6133	1.936				0.358	0.352	0.276				0.4457	0.4527	0.5583				1.589	1.589	1.589				2.532	2.564	3.077				1.00e+0	1.00e+0	1.00e+0				0.535	0.504	0.459				1.00e+0	1.00e+0	1.00e+0
FlyBase phenotype for classical alleles	FBcv:0000366	female sterile				1.4119						0.279						0.5534						5.448						7.692						1.00e+0						0.459						1.00e+0
Disease annotation AGR	DOID:9352	type 2 diabetes mellitus		1.0462		1.2716				0.573		0.468				0.2415		0.3288				2.42		2.42				2.532		3.077				1.00e+0		1.00e+0				0.687		0.645				1.00e+0		1.00e+0
FlyBase phenotype for classical alleles	FBcv:0000417	abnormal flight		0.9086	0.3681	1.1043				0.652	0.975	0.476				0.1857	0.0107	0.3215				6.966	6.966	6.966				6.329	2.564	7.692				1.00e+0	1.00e+0	1.00e+0				0.748	0.999	0.645				1.00e+0	1.00e+0	1.00e+0
FlyBase phenotype for classical alleles	FBcv:0000448	abnormal immune response		1.025	1.0381	1.2458		1.959		0.584	0.577	0.479		0.197		0.2331	0.2383	0.319		0.7049		2.47	2.47	2.47		2.47		2.532	2.564	3.077		4.839		1.00e+0	1.00e+0	1.00e+0		1.00e+0		0.693	0.712	0.645		0.346		1.00e+0	1.00e+0	1.00e+0
Disease annotation AGR	DOID:10652	Alzheimer's disease			1.5438	1.235		2.5895			0.307	0.484		0.0685			0.5119	0.3149		1.1641			2.491	2.491		2.491			3.846	3.077		6.452			1.00e+0	1.00e+0		1.00e+0			0.469	0.645		0.216			1.00e+0	1.00e+0
FlyBase phenotype for classical alleles	FBcv:0000356	abnormal body color		2.8065	1.6243	0.9746				0.0122	0.232	0.613				1.9115	0.634	0.2125				3.157	3.157	3.157				8.861	5.128	3.077				1.00e+0	1.00e+0	1.00e+0				0.153	0.388	0.744				0.872	1.00e+0	1.00e+0
FlyBase phenotype for classical alleles	FBcv:0000364	sterile				0.9442						0.619						0.2081						8.147						7.692						1.00e+0						0.744						1.00e+0
FlyBase phenotype for classical alleles	FBcv:0000665	abnormal body size			0.8012	0.9615					0.717	0.62					0.144	0.2073					3.2	3.2					2.564	3.077					1.00e+0	1.00e+0					0.81	0.744					1.00e+0	1.00e+0
FlyBase phenotype for classical alleles	FBcv:0000367	female semi-sterile				0.9615						0.62						0.2073						3.2						3.077						1.00e+0						0.744						1.00e+0
FlyBase phenotype for classical alleles	FBcv:0000370	male sterile				0.9303						0.638						0.1948						3.308						3.077						1.00e+0						0.758						1.00e+0
FlyBase phenotype for classical alleles	FBcv:0000365	semi-sterile				0.6954		0.7291				0.789		0.766				0.1029		0.1154				4.424		4.424				3.077		3.226				1.00e+0		1.00e+0				0.862		0.843				1.00e+0
FlyBase phenotype for classical alleles	FBcv:0000424	abnormal cell death				0.6229						0.838						0.0767						4.94						3.077						1.00e+0						0.897						1.00e+0
FlyBase phenotype for classical alleles	FBcv:0000709	abnormal cell number		0.3558	0.3603	0.6486		0.68		0.979	0.978	0.85		0.827		0.009	0.0096	0.0702		0.0823		7.116	7.116	7.116		7.116		2.532	2.564	4.615		4.839		1.00e+0	1.00e+0	1.00e+0		1.00e+0		0.987	0.999	0.903		0.892		1.00e+0	1.00e+0	1.00e+0
FlyBase phenotype for classical alleles	FBcv:0000414	abnormal locomotor behavior		0.6113	0.3096	0.5572		0.5842		0.901	0.99	0.914		0.897		0.0449	0.0041	0.039		0.0472		8.283	8.283	8.283		8.283		5.063	2.564	4.615		4.839		1.00e+0	1.00e+0	1.00e+0		1.00e+0		0.953	0.999	0.956		0.922		1.00e+0	1.00e+0	1.00e+0
FlyBase phenotype for classical alleles	FBcv:0000357	abnormal size		0.6097	0.494	0.5928		0.6215		0.923	0.967	0.916		0.897		0.0346	0.0143	0.0379		0.0471		10.381	10.381	10.381		10.381		6.329	5.128	6.154		6.452		1.00e+0	1.00e+0	1.00e+0		1.00e+0		0.953	0.999	0.956		0.922		1.00e+0	1.00e+0	1.00e+0
FlyBase phenotype for classical alleles	FBcv:0000387	abnormal behavior		0.5231	0.3179	0.5086		0.3999		0.969	0.997	0.962		0.984		0.0134	0.0013	0.0164		0.0066		12.099	12.099	12.099		12.099		6.329	3.846	6.154		4.839		1.00e+0	1.00e+0	1.00e+0		1.00e+0		0.987	0.999	0.986		0.997		1.00e+0	1.00e+0	1.00e+0
FlyBase phenotype for classical alleles	FBcv:0000408	abnormal stress response		1.1575	0.8793	0.3517		1.4749		0.387	0.688	0.981		0.171		0.412	0.1623	0.0082		0.7649		8.749	8.749	8.749		8.749		10.127	7.692	3.077		12.903		1.00e+0	1.00e+0	1.00e+0		1.00e+0		0.548	0.803	0.986		0.339		1.00e+0	1.00e+0	1.00e+0
FlyBase phenotype for classical alleles	FBcv:0000435	abnormal neuroanatomy		0.1838	0.1862	0.4468				0.999	0.999	0.984				0	0.0001	0.0069				13.774	13.774	13.774				2.532	2.564	6.154				1.00e+0	1.00e+0	1.00e+0				0.999	0.999	0.986				1.00e+0	1.00e+0	1.00e+0
FlyBase phenotype for classical alleles	FBcv:0000385	short lived		1.2231	0.9635	0.3303				0.313	0.598	0.986				0.5032	0.223	0.0058				9.314	9.314	9.314				11.392	8.974	3.077				1.00e+0	1.00e+0	1.00e+0				0.496	0.732	0.986				1.00e+0	1.00e+0	1.00e+0
Disease annotation AGR	DOID:9970	obesity		3.336	2.0273					0.017	0.184					1.7674	0.7341					1.897	1.897					6.329	3.846					1.00e+0	1.00e+0					0.174	0.332					0.987	1.00e+0
Disease annotation AGR	DOID:1793	pancreatic cancer		3.8718	2.6143					0.0425	0.178					1.371	0.7495					0.981	0.981					3.797	2.564					1.00e+0	1.00e+0					0.247	0.328					1.00e+0	1.00e+0
Disease annotation AGR	DOID:4676	uremia		31.2018	31.6018					0.000111	0.000107					3.9514	3.9679					0.122	0.122					3.797	3.846					0.0182	0.0164					0.0182	0.00446					0.103	0.025
Disease annotation AGR	DOID:8577	ulcerative colitis		10.6086	10.7446					0.00281	0.00271					2.5499	2.5656					0.358	0.358					3.797	3.846					0.459	0.415					0.0572	0.0378					0.324	0.212
Disease annotation AGR	DOID:8778	Crohn's disease		9.1454	15.4377					0.00429	1.73e-05					2.3669	4.7609					0.415	0.415					3.797	6.41					0.7	0.00265					0.0583	0.00265					0.331	0.0148
Disease annotation AGR	DOID:0050589	inflammatory bowel disease		8.0368	8.1399					0.0256	0.025					1.5912	1.6015					0.315	0.315					2.532	2.564					1.00e+0	1.00e+0					0.198	0.114					1.00e+0	0.64
Disease annotation AGR	DOID:0110266	cataract 9 multiple types		44.2025						0.000865						3.0629						0.057						2.532						0.141						0.0449						0.255
Disease annotation AGR	DOID:0110913	adult hypophosphatasia		35.362	35.8154					0.00138	0.00134					2.8601	2.871					0.072	0.072					2.532	2.564					0.224	0.205					0.0449	0.0228					0.255	0.128
Disease annotation AGR	DOID:0110914	infantile hypophosphatasia		35.362	35.8154					0.00138	0.00134					2.8601	2.871					0.072	0.072					2.532	2.564					0.224	0.205					0.0449	0.0228					0.255	0.128
Disease annotation AGR	DOID:0110915	childhood hypophosphatasia		35.362	35.8154					0.00138	0.00134					2.8601	2.871					0.072	0.072					2.532	2.564					0.224	0.205					0.0449	0.0228					0.255	0.128
Disease annotation AGR	DOID:10534	stomach cancer		2.3733						0.206						0.6858						1.067						2.532						1.00e+0						0.412						1.00e+0
Disease annotation AGR	DOID:10763	hypertension		1.1866	1.8028			2.268		0.505	0.232			0.146		0.2966	0.6343			0.8354		2.133	2.133			2.133		2.532	3.846			4.839		1.00e+0	1.00e+0			1.00e+0		0.633	0.388			0.308		1.00e+0	1.00e+0
Disease annotation AGR	DOID:11832	visual epilepsy		3.8859						0.0937						1.028						0.651						2.532						1.00e+0						0.319						1.00e+0
Disease annotation AGR	DOID:1485	cystic fibrosis		6.2039						0.0412						1.3845						0.408						2.532						1.00e+0						0.247						1.00e+0
Disease annotation AGR	DOID:4989	pancreatitis		7.3671						0.0301						1.5211						0.344						2.532						1.00e+0						0.204						1.00e+0
Disease annotation AGR	DOID:684	hepatocellular carcinoma		1.2236				1.5591		0.488				0.368		0.3108				0.4338		2.069				2.069		2.532				3.226		1.00e+0				1.00e+0		0.617				0.5		1.00e+0
Disease annotation AGR	DOID:83	cataract		6.8004						0.0349						1.4571						0.372						2.532						1.00e+0						0.218						1.00e+0
Disease annotation AGR	DOID:9282	ocular hypertension		22.1013						0.0036						2.4437						0.115						2.532						0.586						0.0583						0.331
Disease annotation AGR	DOID:9870	galactosemia		23.5747						0.00316						2.5001						0.107						2.532						0.515						0.0572						0.324
Disease annotation AGR	DOID:13619	extrahepatic cholestasis			11.6789						0.00213						2.6697						0.329						3.846						0.327						0.0327						0.183
Disease annotation AGR	DOID:1596	mental depression			7.3593			9.2585			0.00787			0.00415			2.1039			2.3816			0.523			0.523			3.846			4.839			1.00e+0			0.456			0.0669			0.0456			0.375
Disease annotation AGR	DOID:2841	asthma			3.6797						0.0482						1.3166						1.045						3.846						1.00e+0						0.163						0.917
Disease annotation AGR	DOID:3021	acute kidney failure			6.0363						0.0134						1.87						0.637						3.846						1.00e+0						0.0897						0.503
Disease annotation AGR	DOID:0050700	cardiomyopathy			6.1751						0.0416						1.3808						0.415						2.564						1.00e+0						0.163						0.915
Disease annotation AGR	DOID:0050908	myelodysplastic syndrome			8.7355						0.0219						1.6589						0.294						2.564						1.00e+0						0.112						0.633
Disease annotation AGR	DOID:0060903	thrombosis			9.1834			17.33			0.0199			0.000679			1.6998			3.168			0.279			0.279			2.564			4.839			1.00e+0			0.0747			0.112			0.0149			0.631
Disease annotation AGR	DOID:0080630	B-lymphoblastic leukemia/lymphoma			17.0549						0.00603						2.2193						0.15						2.564						0.923						0.0632						0.354
Disease annotation AGR	DOID:0080998	acute necrotizing pancreatitis			7.959			15.0194			0.0261			0.00103			1.5833			2.9852			0.322			0.322			2.564			4.839			1.00e+0			0.113			0.114			0.0162			0.64
Disease annotation AGR	DOID:0111047	platelet-type bleeding disorder 14			71.6308						0.000304						3.5164						0.036						2.564						0.0465						0.00776						0.0435
Disease annotation AGR	DOID:0112251	Ghosal hematodiaphyseal syndrome			71.6308						0.000304						3.5164						0.036						2.564						0.0465						0.00776						0.0435
Disease annotation AGR	DOID:10283	prostate cancer			1.7819			3.3625			0.309			0.0598			0.5092			1.2229			1.439			1.439			2.564			4.839			1.00e+0			1.00e+0			0.469			0.201			1.00e+0
Disease annotation AGR	DOID:1074	kidney failure			16.2797						0.00661						2.1795						0.158						2.564						1.00e+0						0.0632						0.354
Disease annotation AGR	DOID:10825	essential hypertension			11.5533						0.0128						1.8897						0.222						2.564						1.00e+0						0.0896						0.503
Disease annotation AGR	DOID:10976	membranous glomerulonephritis			10.8531			20.4809			0.0145			0.000413			1.8377			3.3838			0.236			0.236			2.564			4.839			1.00e+0			0.0454			0.0926			0.0113			0.519
Disease annotation AGR	DOID:11111	hydronephrosis			16.2797			30.7214			0.00661			0.00012			2.1795			3.9181			0.158			0.158			2.564			4.839			1.00e+0			0.0132			0.0632			0.00761			0.354
Disease annotation AGR	DOID:13580	cholestasis			5.5101			10.398			0.051			0.00299			1.2918			2.5242			0.465			0.465			2.564			4.839			1.00e+0			0.329			0.166			0.0411			0.932
Disease annotation AGR	DOID:14330	Parkinson's disease			2.2668						0.22						0.6563						1.131						2.564						1.00e+0						0.383						1.00e+0
Disease annotation AGR	DOID:14365	systemic primary carnitine deficiency disease			119.385						9.2e-05						4.0361						0.021						2.564						0.014						0.00446						0.025
Disease annotation AGR	DOID:1852	intrahepatic cholestasis			13.265						0.00987						2.0056						0.193						2.564						1.00e+0						0.0719						0.403
Disease annotation AGR	DOID:1920	hyperuricemia			21.0679						0.00396						2.4017						0.122						2.564						0.606						0.0505						0.283
Disease annotation AGR	DOID:2349	arteriosclerosis			5.267			9.9393			0.0553			0.00339			1.2569			2.4686			0.487			0.487			2.564			4.839			1.00e+0			0.373			0.169			0.0415			0.95
Disease annotation AGR	DOID:2921	glomerulonephritis			8.5275			16.0922			0.0229			0.000845			1.6393			3.0731			0.301			0.301			2.564			4.839			1.00e+0			0.0929			0.113			0.0154			0.635
Disease annotation AGR	DOID:2987	familial Mediterranean fever			14.3262						0.00849						2.0707						0.179						2.564						1.00e+0						0.0684						0.383
Disease annotation AGR	DOID:3454	brain infarction			13.265			25.0323			0.00987			0.000225			2.0056			3.6463			0.193			0.193			2.564			4.839			1.00e+0			0.0248			0.0719			0.00827			0.403
Disease annotation AGR	DOID:3526	cerebral infarction			5.685						0.0483						1.316						0.451						2.564						1.00e+0						0.163						0.917
Disease annotation AGR	DOID:655	inherited metabolic disorder			16.2797						0.00661						2.1795						0.158						2.564						1.00e+0						0.0632						0.354
Disease annotation AGR	DOID:7148	rheumatoid arthritis			5.8714						0.0455						1.3412						0.437						2.564						1.00e+0						0.163						0.917
Disease annotation AGR	DOID:783	end stage renal disease			3.0611			3.8511			0.138			0.0951			0.8572			1.0216			0.838			0.838			2.564			3.226			1.00e+0			1.00e+0			0.268			0.251			1.00e+0
Disease annotation AGR	DOID:8552	chronic myeloid leukemia			7.959						0.0261						1.5833						0.322						2.564						1.00e+0						0.114						0.64
Disease annotation AGR	DOID:9477	pulmonary embolism			15.5719			29.3857			0.00721			0.000138			2.1415			3.8587			0.165			0.165			2.564			4.839			1.00e+0			0.0152			0.0649			0.00761			0.364
Disease annotation AGR	DOID:2030	anxiety disorder						14.5349						0.00829						2.081						0.222						3.226						0.912						0.0829
FlyBase phenotype for classical alleles	FBcv:0000683	abnormal temperature response		4.235	2.1446					0.0147	0.239					1.8299	0.6212					1.196	1.196					5.063	2.564					1.00e+0	1.00e+0					0.172	0.389					0.977	1.00e+0
FlyBase phenotype for classical alleles	FBcv:0000393	abnormal pain response		0.9052	0.9168			1.1534		0.649	0.641			0.485		0.1872	0.193			0.3139		4.195	4.195			4.195		3.797	3.846			4.839		1.00e+0	1.00e+0			1.00e+0		0.748	0.766			0.622		1.00e+0	1.00e+0
FlyBase phenotype for classical alleles	FBcv:0000394	abnormal circadian rhythm		1.8547						0.219						0.6579						2.048						3.797						1.00e+0						0.424						1.00e+0
FlyBase phenotype for classical alleles	FBcv:0000410	abnormal heat stress response		5.0041						0.0221						1.6546						0.759						3.797						1.00e+0						0.192						1.00e+0
FlyBase phenotype for classical alleles	FBcv:0000705	abnormal sleep		2.4557						0.123						0.9087						1.546						3.797						1.00e+0						0.319						1.00e+0
FlyBase phenotype for classical alleles	FBcv:0000390	hypoactive		2.6994						0.169						0.771						0.938						2.532						1.00e+0						0.371						1.00e+0
FlyBase phenotype for classical alleles	FBcv:0000400	abnormal mating		1.5647						0.366						0.4359						1.618						2.532						1.00e+0						0.542						1.00e+0
FlyBase phenotype for classical alleles	FBcv:0000411	abnormal visual behavior		4.2605						0.0801						1.096						0.594						2.532						1.00e+0						0.307						1.00e+0
FlyBase phenotype for classical alleles	FBcv:0000413	abnormal phototaxis		5.1249						0.058						1.2359						0.494						2.532						1.00e+0						0.266						1.00e+0
FlyBase phenotype for classical alleles	FBcv:0000419	abnormal feeding behavior		2.1049						0.245						0.6095						1.203						2.532						1.00e+0						0.442						1.00e+0
FlyBase phenotype for classical alleles	FBcv:0000434	abnormal neurophysiology		0.5052						0.911						0.0402						5.011						2.532						1.00e+0						0.953						1.00e+0
FlyBase phenotype for classical alleles	FBcv:0000679	abnormal circadian behavior		1.668						0.337						0.4714						1.518						2.532						1.00e+0						0.512						1.00e+0
FlyBase phenotype for classical alleles	FBcv:0000684	abnormal cold stress response		25.2586						0.00275						2.5606						0.1						2.532						0.448						0.0572						0.324
FlyBase phenotype for classical alleles	FBcv:0000708	abnormal starvation stress response						1.7951						0.306						0.5134						1.797						3.226						1.00e+0						0.46
[truncated: 13 more columns]

## Sheet: 1 mM NaAsO2 Females
Gene Set Label	Gene Set Cateogry	Gene Set ID	Gene Set Name	fold change group_1hr	fold change group_2hr	fold change group_4hr	fold change group_8hr	fold change group_24hr	fold change group_48hr	p value group_1hr	p value group_2hr	p value group_4hr	p value group_8hr	p value group_24hr	p value group_48hr	p value (negative_log_10) group_1hr	p value (negative_log_10) group_2hr	p value (negative_log_10) group_4hr	p value (negative_log_10) group_8hr	p value (negative_log_10) group_24hr	p value (negative_log_10) group_48hr	% genes in gene set group_1hr	% genes in gene set group_2hr	% genes in gene set group_4hr	% genes in gene set group_8hr	% genes in gene set group_24hr	% genes in gene set group_48hr
Disease annotation AGR::cataract 9 multiple types	Disease annotation AGR	DOID:0110266	cataract 9 multiple types			14.3704	13.5139	11.64	8.9538			0.00787	1.03e-05	0.000205	0.0194			2.1037	4.9835	3.6872	1.7105			0.823	0.774	0.667	0.513
Disease annotation AGR::Bietti crystalline corneoretinal dystrophy	Disease annotation AGR	DOID:0050664	Bietti crystalline corneoretinal dystrophy			8.2116	7.2074	5.5429	6.822			0.00548	2.88e-05	0.00164	0.00245			2.2607	4.5398	2.7826	2.6096			1.235	1.084	0.833	1.026
Disease annotation AGR::type 1 diabetes mellitus	Disease annotation AGR	DOID:9744	type 1 diabetes mellitus	5.4056	3.7348	1.3525	2.671	2.328	2.3175	0.00231	0.0224	0.343	3.83e-05	0.00104	0.00824	2.6349	1.6495	0.4646	4.4167	2.9829	2.0839	6.579	4.545	1.646	3.251	2.833	2.821
Disease annotation AGR::muscular disease	Disease annotation AGR	DOID:0080000	muscular disease			2.804	4.7464	6.2459	6.9884			0.159	8.47e-05	8.16e-07	1.46e-05			0.7976	4.072	6.0878	4.8343			0.823	1.393	1.833	2.051
Disease annotation AGR::end stage renal disease	Disease annotation AGR	DOID:783	end stage renal disease			2.9478	2.7721	3.1836	2.755			0.0164	0.000318	3.92e-05	0.00548			1.784	3.4972	4.4059	2.261			2.469	2.322	2.667	2.308
Disease annotation AGR::familial combined hyperlipidemia	Disease annotation AGR	DOID:13809	familial combined hyperlipidemia				4.3245	6.402	8.0585				0.000413	6.21e-07	1.19e-06				3.383	6.2064	5.9229				1.238	1.833	2.308
Disease annotation AGR::galactosemia	Disease annotation AGR	DOID:9870	galactosemia			7.6642	7.2074	7.76	4.7754			0.0272	0.000424	0.000301	0.0642			1.5644	3.3719	3.5206	1.1921			0.823	0.774	0.833	0.513
Disease annotation AGR::ocular hypertension	Disease annotation AGR	DOID:9282	ocular hypertension			7.1852	6.757	5.82	4.4769			0.0308	0.000594	0.00405	0.0721			1.5113	3.2259	2.3916	1.142			0.823	0.774	0.667	0.513
Disease annotation AGR::familial isolated deficiency of vitamin E	Disease annotation AGR	DOID:0090028	familial isolated deficiency of vitamin E			7.1852	6.757	2.91				0.0308	0.000594	0.148				1.5113	3.2259	0.8273				0.823	0.774	0.333
Disease annotation AGR::adult hypophosphatasia	Disease annotation AGR	DOID:0110913	adult hypophosphatasia	36.7579	31.7455	11.4963	8.6489	4.656	7.1631	0.00127	0.0017	0.0123	0.000761	0.0659	0.0301	2.8934	2.7673	1.9076	3.1185	1.1808	1.5204	2.632	2.273	0.823	0.619	0.333	0.513
Disease annotation AGR::infantile hypophosphatasia	Disease annotation AGR	DOID:0110914	infantile hypophosphatasia	36.7579	31.7455	11.4963	8.6489	4.656	7.1631	0.00127	0.0017	0.0123	0.000761	0.0659	0.0301	2.8934	2.7673	1.9076	3.1185	1.1808	1.5204	2.632	2.273	0.823	0.619	0.333	0.513
Disease annotation AGR::childhood hypophosphatasia	Disease annotation AGR	DOID:0110915	childhood hypophosphatasia	36.7579	31.7455	11.4963	8.6489	4.656	7.1631	0.00127	0.0017	0.0123	0.000761	0.0659	0.0301	2.8934	2.7673	1.9076	3.1185	1.1808	1.5204	2.632	2.273	0.823	0.619	0.333	0.513
Disease annotation AGR::familial temporal lobe epilepsy 5	Disease annotation AGR	DOID:0060752	familial temporal lobe epilepsy 5			11.4963	8.6489					0.0123	0.000761					1.9076	3.1185					0.823	0.619
Disease annotation AGR::familial febrile seizures 11	Disease annotation AGR	DOID:0111308	familial febrile seizures 11			11.4963	8.6489					0.0123	0.000761					1.9076	3.1185					0.823	0.619
Disease annotation AGR::arteriosclerosis	Disease annotation AGR	DOID:2349	arteriosclerosis			4.2266	3.1797	1.7118	2.6335			0.00654	0.00107	0.167	0.0411			2.1841	2.9695	0.7766	1.3856			2.058	1.548	0.833	1.282
FlyBase phenotype for classical alleles::abnormal aging	FlyBase phenotype for classical alleles	FBcv:0000384	abnormal aging		11.7576	8.5158	4.805	4.3111	2.653		0.0124	0.00114	0.00122	0.00529	0.173		1.9053	2.9413	2.9102	2.2764	0.7611		2.273	1.646	0.929	0.833	0.513
Disease annotation AGR::sinusitis	Disease annotation AGR	DOID:0050127	sinusitis				5.6901						0.0014						2.8508						0.774
Disease annotation AGR::pancreatitis	Disease annotation AGR	DOID:4989	pancreatitis	11.4868	6.6136	3.5926	3.6037	1.455	2.2385	0.00224	0.0367	0.0507	0.00146	0.34	0.149	2.6487	1.4352	1.2947	2.8335	0.468	0.8247	3.947	2.273	1.235	1.238	0.5	0.769
Disease annotation AGR::chronic kidney disease	Disease annotation AGR	DOID:784	chronic kidney disease			4.538	3.9831	1.2253	1.885			0.028	0.00157	0.49	0.286			1.5521	2.8016	0.3097	0.5421			1.235	1.084	0.333	0.513
Disease annotation AGR::non-Hodgkin lymphoma	Disease annotation AGR	DOID:0060060	non-Hodgkin lymphoma				7.2074	5.82	8.9538				0.00166	0.0129	0.00393				2.7783	1.8868	2.4047				0.619	0.5	0.769
Disease annotation AGR::alpha-mannosidosis	Disease annotation AGR	DOID:3413	alpha-mannosidosis		79.3636	28.7407	10.8111				4.76e-06	0.0001	0.00177				5.3217	3.9997	2.7513				3.409	1.235	0.464
FlyBase phenotype for classical alleles::auxotroph	FlyBase phenotype for classical alleles	FBcv:0000383	auxotroph				10.8111						0.00177						2.7513						0.464
Disease annotation AGR::cataract	Disease annotation AGR	DOID:83	cataract			3.3162	3.3265	2.2385	2.755			0.0616	0.00248	0.0714	0.0567			1.2098	2.6041	1.1457	1.2458			1.235	1.238	0.833	1.026
Disease annotation AGR::hypotrichosis 7	Disease annotation AGR	DOID:0110704	hypotrichosis 7				4.185	7.5097	8.0873				0.00261	3.88e-07	1.84e-05				2.5827	6.4106	4.7337				0.929	1.667	1.795
Disease annotation AGR::hydronephrosis	Disease annotation AGR	DOID:11111	hydronephrosis			13.064	4.9142	3.1745	4.8839			3.16e-05	0.00284	0.0662	0.0224			4.5001	2.5458	1.1789	1.649			2.058	0.774	0.5	0.769
Disease annotation AGR::pulmonary sarcoidosis	Disease annotation AGR	DOID:13406	pulmonary sarcoidosis				4.9142						0.00284						2.5458						0.774
Disease annotation AGR::familial lipoprotein lipase deficiency	Disease annotation AGR	DOID:14118	familial lipoprotein lipase deficiency				4.0542	7.275	7.8346				0.00309	5.43e-07	2.3e-05				2.5096	6.2648	4.637				0.929	1.667	1.795
FlyBase phenotype for classical alleles::abnormal cold stress response	FlyBase phenotype for classical alleles	FBcv:0000684	abnormal cold stress response			12.3175	6.1778	4.9886				0.00164	0.00312	0.0201				2.7845	2.5046	1.6959				1.235	0.619	0.5
Disease annotation AGR::pulmonary embolism	Disease annotation AGR	DOID:9477	pulmonary embolism			12.496	4.7005	3.0365	4.6716			3.98e-05	0.0035	0.0738	0.0252			4.3998	2.4559	1.1317	1.5972			2.058	0.774	0.5	0.769
Disease annotation AGR::peripheral vascular disease	Disease annotation AGR	DOID:341	peripheral vascular disease				3.8157	6.8471	7.3738				0.00424	1.02e-06	3.51e-05				2.3721	5.9906	4.4542				0.929	1.667	1.795
Disease annotation AGR::acute necrotizing pancreatitis	Disease annotation AGR	DOID:0080998	acute necrotizing pancreatitis			6.3868	3.3635	2.0693	2.3877			0.00105	0.00429	0.126	0.13			2.9751	2.3671	0.8978	0.8851			2.058	1.084	0.667	0.769
Disease annotation AGR::cryptococcosis	Disease annotation AGR	DOID:12053	cryptococcosis				8.1084						0.00463						2.3344						0.464
Disease annotation AGR::multiple myeloma	Disease annotation AGR	DOID:9538	multiple myeloma				3.2203						0.00549						2.2599						1.084
Disease annotation AGR::neutral lipid storage disease	Disease annotation AGR	DOID:0050729	neutral lipid storage disease				14.4149						0.00621						2.2069						0.31
Disease annotation AGR::hypophosphatasia	Disease annotation AGR	DOID:14213	hypophosphatasia				14.4149		23.8769				0.00621		0.00228				2.2069		2.6402				0.31		0.513
Disease annotation AGR::respiratory system disease	Disease annotation AGR	DOID:1579	respiratory system disease				14.4149						0.00621						2.2069						0.31
Disease annotation AGR::uremia	Disease annotation AGR	DOID:4676	uremia	32.4334	28.0107	10.1438	5.0876	2.7388	4.2136	9.96e-05	0.000154	0.00295	0.00666	0.164	0.0802	4.0015	3.8121	2.5298	2.1764	0.7848	1.0955	3.947	3.409	1.235	0.619	0.333	0.513
Disease annotation AGR::thrombocytosis	Disease annotation AGR	DOID:2228	thrombocytosis			12.7737	7.2074					0.01	0.0067					1.9995	2.1734					0.823	0.464
Disease annotation AGR::brain infarction	Disease annotation AGR	DOID:3454	brain infarction			10.6447	4.0041	2.5867	3.9795			9.02e-05	0.00721	0.107	0.0384			4.0444	2.142	0.9675	1.4147			2.058	0.774	0.5	0.769
Disease annotation AGR::ulcerative colitis	Disease annotation AGR	DOID:8577	ulcerative colitis	7.3516	6.3491	3.4489	3.0271	1.8624	2.8652	0.0302	0.0395	0.056	0.00775	0.166	0.0504	1.5193	1.4029	1.2512	2.1106	0.7786	1.2975	2.632	2.273	1.235	1.084	0.667	1.026
Disease annotation AGR::cerebral infarction	Disease annotation AGR	DOID:3526	cerebral infarction			2.7372	2.7457	4.0648	4.548			0.0967	0.00821	6.74e-05	0.000347			1.0143	2.0851	4.171	3.4588			1.235	1.238	1.833	2.051
Disease annotation AGR::cholestasis	Disease annotation AGR	DOID:13580	cholestasis			6.1903	2.6612	2.5071	2.204			0.00013	0.00988	0.021	0.107			3.8845	2.0049	1.6771	0.967			2.881	1.238	1.167	1.026
Disease annotation AGR::familial hyperlipidemia	Disease annotation AGR	DOID:1168	familial hyperlipidemia			2.5738	2.5818	3.8221	4.2765			0.111	0.0117	0.00012	0.000531			0.9541	1.9284	3.9191	3.2745			1.235	1.238	1.833	2.051
Disease annotation AGR::biotinidase deficiency	Disease annotation AGR	DOID:856	biotinidase deficiency	91.8947		28.7407	10.8111			0.000174		0.00176	0.012			3.7593		2.7527	1.9194			2.632		0.823	0.31
Disease annotation AGR::peroxisomal acyl-CoA oxidase deficiency	Disease annotation AGR	DOID:0050797	peroxisomal acyl-CoA oxidase deficiency				10.8111						0.012						1.9194						0.31
Disease annotation AGR::asbestosis	Disease annotation AGR	DOID:10320	asbestosis				10.8111						0.012						1.9194						0.31
Disease annotation AGR::glomerulonephritis	Disease annotation AGR	DOID:2921	glomerulonephritis			6.843	3.0889	2.2171	2.5582			0.000769	0.0121	0.104	0.111			3.1139	1.9162	0.9797	0.9514			2.058	0.929	0.667	0.769
Disease annotation AGR::familial visceral amyloidosis	Disease annotation AGR	DOID:0050636	familial visceral amyloidosis				5.897	6.3491	9.7678				0.0122	0.01	0.00301				1.9102	1.9979	2.5206				0.464	0.5	0.769
Disease annotation AGR::cystinuria	Disease annotation AGR	DOID:9266	cystinuria				5.897		9.7678				0.0122		0.00301				1.9102		2.5206				0.464		0.769
Disease annotation AGR::anxiety disorder	Disease annotation AGR	DOID:2030	anxiety disorder			7.417	3.4875	2.2529	2.3107			0.00194	0.013	0.146	0.214			2.7114	1.8847	0.8341	0.6693			1.646	0.774	0.5	0.513
Disease annotation AGR::cholesterol ester storage disease	Disease annotation AGR	DOID:14502	cholesterol ester storage disease				5.4056	3.88					0.0158	0.0914					1.8002	1.0388					0.464	0.333
Disease annotation AGR::colon adenocarcinoma	Disease annotation AGR	DOID:234	colon adenocarcinoma			2.5547	2.883	3.6213	3.9795			0.184	0.0167	0.00285	0.00807			0.7346	1.7755	2.5446	2.0928			0.823	0.929	1.167	1.282
Disease annotation AGR::membranous glomerulonephritis	Disease annotation AGR	DOID:10976	membranous glomerulonephritis			8.7093	3.2761	2.1164	3.2559			0.000243	0.0168	0.167	0.0636			3.6131	1.7723	0.7763	1.1965			2.058	0.774	0.5	0.769
Disease annotation AGR::coronary artery disease	Disease annotation AGR	DOID:3393	coronary artery disease				2.1622	2.7936	2.5071				0.0171	0.00117	0.0218				1.7652	2.9299	1.6607				1.548	2	1.795
Disease annotation AGR::cardiovascular system disease	Disease annotation AGR	DOID:1287	cardiovascular system disease				2.8203	5.0609	5.4502				0.0185	1.99e-05	0.000262				1.7316	4.7004	3.5816				0.929	1.667	1.795
Disease annotation AGR::non-alcoholic fatty liver disease	Disease annotation AGR	DOID:0080208	non-alcoholic fatty liver disease			1.6906	2.1198	2.5106	2.809			0.261	0.0194	0.00432	0.0077			0.5821	1.7105	2.3643	2.1134			1.235	1.548	1.833	2.051
Disease annotation AGR::aspergillosis	Disease annotation AGR	DOID:13564	aspergillosis				8.6489						0.0194						1.711						0.31
Disease annotation AGR::junctional epidermolysis bullosa	Disease annotation AGR	DOID:3209	junctional epidermolysis bullosa				8.6489						0.0194						1.711						0.31
Disease annotation AGR::purine-pyrimidine metabolic disorder	Disease annotation AGR	DOID:653	purine-pyrimidine metabolic disorder				8.6489						0.0194						1.711						0.31
Disease annotation AGR::small cell carcinoma	Disease annotation AGR	DOID:0050685	small cell carcinoma				4.9898						0.0198						1.7012						0.464
Disease annotation AGR::toxic encephalopathy	Disease annotation AGR	DOID:3602	toxic encephalopathy				4.9898						0.0198						1.7012						0.464
Disease annotation AGR::bacterial meningitis	Disease annotation AGR	DOID:9470	bacterial meningitis				4.9898						0.0198						1.7012						0.464
Disease annotation AGR::pulmonary emphysema	Disease annotation AGR	DOID:9675	pulmonary emphysema			4.9984	3.7604	2.0243	3.1144			0.06	0.0199	0.259	0.134			1.2217	1.7009	0.5856	0.8725			0.823	0.619	0.333	0.513
Disease annotation AGR::abdominal obesity-metabolic syndrome 1	Disease annotation AGR	DOID:14221	abdominal obesity-metabolic syndrome 1				3.0889	6.6514	7.1631				0.0214	1.37e-06	4.28e-05				1.669	5.8613	4.3678				0.774	1.667	1.795
Disease annotation AGR::myocardial infarction	Disease annotation AGR	DOID:5844	myocardial infarction			1.4299	1.7212	1.6215	1.4255			0.272	0.0243	0.0515	0.2			0.5648	1.6128	1.2875	0.6974			2.058	2.477	2.333	2.051
Disease annotation AGR::cryptorchidism	Disease annotation AGR	DOID:11383	cryptorchidism				4.6333	3.3257					0.0244	0.119					1.6114	0.9234					0.464	0.333
Disease annotation AGR::kidney disease	Disease annotation AGR	DOID:557	kidney disease				2.3649	4.365	3.9173				0.0277	1.49e-05	0.00197				1.5562	4.8246	2.7034				1.084	2	1.795
Disease annotation AGR::hemolytic anemia	Disease annotation AGR	DOID:583	hemolytic anemia				7.2074	7.76					0.0282	0.0246					1.5483	1.6086					0.31	0.333
Disease annotation AGR::adrenoleukodystrophy	Disease annotation AGR	DOID:10588	adrenoleukodystrophy				7.2074						0.0282						1.5483						0.31
Disease annotation AGR::aflatoxins-related hepatocellular carcinoma	Disease annotation AGR	DOID:5022	aflatoxins-related hepatocellular carcinoma				7.2074						0.0282						1.5483						0.31
Disease annotation AGR::temporal arteritis	Disease annotation AGR	DOID:13375	temporal arteritis				4.3245						0.0295						1.5293						0.464
Disease annotation AGR::amyotrophic lateral sclerosis	Disease annotation AGR	DOID:332	amyotrophic lateral sclerosis				2.3286		1.102				0.0299		0.545				1.5237		0.2632				1.084		0.513
FlyBase phenotype for classical alleles::abnormal oxidative stress response	FlyBase phenotype for classical alleles	FBcv:0000725	abnormal oxidative stress response		2.2356	2.8336	1.8272	1.4755	1.0089		0.225	0.0121	0.0318	0.157	0.563		0.6474	1.917	1.4968	0.8023	0.2493		2.273	2.881	1.858	1.5	1.026
Disease annotation AGR::thrombosis	Disease annotation AGR	DOID:0060903	thrombosis			8.8433	2.7721	2.3877	3.6734			5.25e-05	0.0327	0.0849	0.0227			4.2793	1.4852	1.0709	1.6421			2.469	0.774	0.667	1.026
Disease annotation AGR::hyperinsulinism	Disease annotation AGR	DOID:2018	hyperinsulinism				2.259	3.8221	4.2765				0.0345	0.00012	0.000531				1.4609	3.9191	3.2745				1.084	1.833	2.051
Disease annotation AGR::chondrosarcoma	Disease annotation AGR	DOID:3371	chondrosarcoma				4.0542						0.0351						1.454						0.464
FlyBase phenotype for classical alleles::female sterile soma-dependent	FlyBase phenotype for classical alleles	FBcv:0000369	female sterile soma-dependent				6.1778	6.6514	10.233				0.0384	0.0335	0.0148				1.4155	1.4749	1.8274				0.31	0.333	0.513
Disease annotation AGR::bone disease	Disease annotation AGR	DOID:0080001	bone disease				6.1778						0.0384						1.4155						0.31
Disease annotation AGR::fatty liver disease	Disease annotation AGR	DOID:9452	fatty liver disease				2.1936	0.6748	2.0763				0.0397	0.802	0.126				1.4011	0.0955	0.8971				1.084	0.333	1.026
Disease annotation AGR::focal segmental glomerulosclerosis	Disease annotation AGR	DOID:1312	focal segmental glomerulosclerosis				2.276	4.0842	4.3984				0.0471	0.000138	0.000995				1.3265	3.8601	3.0021				0.929	1.667	1.795
Disease annotation AGR::cystic fibrosis	Disease annotation AGR	DOID:1485	cystic fibrosis	9.6731	5.5694	2.0169	2.276	1.6337	1.885	0.00366	0.05	0.261	0.0471	0.228	0.212	2.4355	1.3002	0.5832	1.3265	0.641	0.6723	3.947	2.273	0.823	0.929	0.667	0.769
Disease annotation AGR::pulmonary fibrosis	Disease annotation AGR	DOID:3770	pulmonary fibrosis				2.276						0.0471						1.3265						0.929
Disease annotation AGR::Leber hereditary optic neuropathy	Disease annotation AGR	DOID:705	Leber hereditary optic neuropathy			6.3868	3.6037	10.3467	3.9795			0.0384	0.0478	3.3e-07	0.0886			1.4157	1.3199	6.4808	1.0521			0.823	0.464	1.333	0.513
FlyBase phenotype for classical alleles::abnormal immune response	FlyBase phenotype for classical alleles	FBcv:0000448	abnormal immune response	2.1309	1.3802	1.8327	1.4415	0.9447	0.9343	0.118	0.37	0.0392	0.0503	0.625	0.629	0.9263	0.4308	1.4063	1.2979	0.2038	0.2009	5.263	3.409	4.527	3.56	2.333	2.308
Disease annotation AGR::pre-eclampsia	Disease annotation AGR	DOID:10591	pre-eclampsia			1.9821	2.2368	1.6055	1.8525			0.267	0.0506	0.237	0.22			0.5726	1.2956	0.6236	0.6575			0.823	0.929	0.667	0.769
Disease annotation AGR::Crohn's disease	Disease annotation AGR	DOID:8778	Crohn's disease	9.5064	10.9467	2.9732	2.2368	1.2041	1.235	0.00385	0.000481	0.0799	0.0506	0.456	0.484	2.4142	3.3175	1.0972	1.2956	0.3401	0.3147	3.947	4.545	1.235	0.929	0.5	0.513
Disease annotation AGR::prostate carcinoma	Disease annotation AGR	DOID:10286	prostate carcinoma				2.79						0.053						1.2755						0.619
Disease annotation AGR::systemic scleroderma	Disease annotation AGR	DOID:418	systemic scleroderma				2.79						0.053						1.2755						0.619
Disease annotation AGR::Alzheimer's disease	Disease annotation AGR	DOID:10652	Alzheimer's disease			2.1473	1.4291	1.8731	1.5438			0.00802	0.0544	0.00108	0.0642			2.0958	1.2638	2.9633	1.1919			5.35	3.56	4.667	3.846
Disease annotation AGR::hepatitis B	Disease annotation AGR	DOID:2043	hepatitis B		6.9012	2.4992	2.3502	1.5183	1.5572		0.0339	0.19	0.06	0.316	0.369		1.4691	0.72	1.2215	0.4995	0.4327		2.273	0.823	0.774	0.5	0.513
Disease annotation AGR::vitamin D-dependent rickets type 1A	Disease annotation AGR	DOID:0080886	vitamin D-dependent rickets type 1A				4.805	5.1733	7.959				0.0619	0.0542	0.0245				1.2079	1.2654	1.6094				0.31	0.333	0.513
Disease annotation AGR::cerebrotendinous xanthomatosis	Disease annotation AGR	DOID:4810	cerebrotendinous xanthomatosis				4.805	5.1733	7.959				0.0619	0.0542	0.0245				1.2079	1.2654	1.6094				0.31	0.333	0.513
Disease annotation AGR::disease of metabolism	Disease annotation AGR	DOID:0014667	disease of metabolism				3.2433	2.328	3.5815				0.0625	0.211	0.106				1.2041	0.675	0.9737				0.464	0.333	0.513
Disease annotation AGR::Behcet's disease	Disease annotation AGR	DOID:13241	Behcet's disease			3.4837	2.6209					0.112	0.0642					0.9506	1.1924					0.823	0.619
Disease annotation AGR::obesity	Disease annotation AGR	DOID:9970	obesity	2.7742	1.1979	1.7353	1.4687	1.5813	1.8921	0.0562	0.499	0.092	0.0666	0.0372	0.017	1.2496	0.3011	1.0357	1.176	1.4286	1.7693	5.263	2.273	3.292	2.786	3	3.59
Disease annotation AGR::type 2 diabetes mellitus	Disease annotation AGR	DOID:9352	type 2 diabetes mellitus	1.0875	0.9392	0.8503	1.4074	1.2398	1.0596	0.552	0.632	0.704	0.0672	0.204	0.471	0.2578	0.1991	0.1524	1.1723	0.6883	0.3265	2.632	2.273	2.058	3.406	3	2.564
Disease annotation AGR::in situ carcinoma	Disease annotation AGR	DOID:8719	in situ carcinoma				3.0889		3.411				0.0705		0.115				1.1517		0.938				0.464		0.513
Disease annotation AGR::hypercalcemia	Disease annotation AGR	DOID:12678	hypercalcemia				4.3245	4.656	7.1631				0.0751	0.0659	0.0301				1.1242	1.1808	1.5204				0.31	0.333	0.513
Disease annotation AGR::ovary adenocarcinoma	Disease annotation AGR	DOID:3713	ovary adenocarcinoma				4.3245	4.656	7.1631				0.0751	0.0659	0.0301				1.1242	1.1808	1.5204				0.31	0.333	0.513
Disease annotation AGR::premature menopause	Disease annotation AGR	DOID:10787	premature menopause				4.3245						0.0751						1.1242						0.31
Disease annotation AGR::cystic kidney disease	Disease annotation AGR	DOID:2975	cystic kidney disease				4.3245						0.0751						1.1242						0.31
Disease annotation AGR::kidney failure	Disease annotation AGR	DOID:1074	kidney failure				2.9485	2.1164					0.0789	0.243					1.1026	0.6135					0.464	0.333
Disease annotation AGR::silicosis	Disease annotation AGR	DOID:10325	silicosis				2.9485						0.0789						1.1026						0.464
Disease annotation AGR::bilirubin metabolic disorder	Disease annotation AGR	DOID:2741	bilirubin metabolic disorder		8.8182		2.4025	2.5867			0.0215		0.0831	0.0671			1.6672		1.0804	1.1731			2.273		0.619	0.667
Disease annotation AGR::autosomal recessive congenital ichthyosis 8	Disease annotation AGR	DOID:0060717	autosomal recessive congenital ichthyosis 8				2.8203	2.0243	3.1144				0.0878	0.259	0.134				1.0565	0.5856	0.8725				0.464	0.333	0.513
Disease annotation AGR::lysosomal and lipase deficiency	Disease annotation AGR	DOID:0080217	lysosomal and lipase deficiency				2.8203	2.0243	3.1144				0.0878	0.259	0.134				1.0565	0.5856	0.8725				0.464	0.333	0.513
Disease annotation AGR::Wolman disease	Disease annotation AGR	DOID:14497	Wolman disease				2.8203	2.0243	3.1144				0.0878	0.259	0.134				1.0565	0.5856	0.8725				0.464	0.333	0.513
Disease annotation AGR::renal fibrosis	Disease annotation AGR	DOID:0050855	renal fibrosis				2.8203						0.0878						1.0565						0.464
Disease annotation AGR::rickets	Disease annotation AGR	DOID:10609	rickets				3.9313	4.2327	6.5119				0.089	0.0783	0.0362				1.0502	1.1058	1.4412				0.31	0.333	0.513
FlyBase phenotype for classical alleles::chemical resistant	FlyBase phenotype for classical alleles	FBcv:0000439	chemical resistant	1.9657	3.3952	2.4591	1.5032	1.2449	1.3407	0.27	0.0303	0.0166	0.0936	0.283	0.268	0.5675	1.5171	1.7778	1.0286	0.5469	0.5714	2.632	4.545	3.292	2.012	1.667	1.795
Disease annotation AGR::non-alcoholic steatohepatitis	Disease annotation AGR	DOID:0080547	non-alcoholic steatohepatitis			4.7901	2.7028	1.94	2.9846			0.0647	0.097	0.275	0.143			1.1888	1.0129	0.5594	0.8425			0.823	0.464	0.333	0.513
Disease annotation AGR::hypertension	Disease annotation AGR	DOID:10763	hypertension	1.8502		1.736	1.3786	1.4843	1.5624	0.22		0.0768	0.0981	0.056	0.0753	0.6559		1.1146	1.0083	1.2512	1.1229	3.947		3.704	2.941	3.167	3.333
Disease annotation AGR::lymphangioleiomyomatosis	Disease annotation AGR	DOID:3319	lymphangioleiomyomatosis				3.6037						0.103						0.984						0.31
Disease annotation AGR::glucose metabolism disease	Disease annotation AGR	DOID:4194	glucose metabolism disease				3.6037						0.103						0.984						0.31
FlyBase phenotype for classical alleles::abnormal body weight	FlyBase phenotype for classical alleles	FBcv:0007504	abnormal body weight				2.2177						0.104						0.9813						0.619
Disease annotation AGR::chronic obstructive pulmonary disease	Disease annotation AGR	DOID:3083	chronic obstructive pulmonary disease				1.7397						0.107						0.9685						1.084
Disease annotation AGR::Crigler-Najjar syndrome	Disease annotation AGR	DOID:3803	Crigler-Najjar syndrome		12.2098		2.4949	2.6862			0.0115		0.116	0.0987			1.937		0.933	1.0053			2.273		0.464	0.5
Disease annotation AGR::anemia	Disease annotation AGR	DOID:2355	anemia				2.4949	1.7908					0.116	0.308					0.933	0.5114					0.464	0.333
FlyBase phenotype for classical alleles::chemical sensitive	FlyBase phenotype for classical alleles	FBcv:0000440	chemical sensitive	1.4645	1.2648	1.3741	1.3783	1.0202	0.8561	0.397	0.471	0.272	0.121	0.516	0.706	0.4004	0.3267	0.5646	0.9158	0.2867	0.151	2.632	2.273	2.469	2.477	1.833	1.538
FlyBase phenotype for classical alleles::abnormal eye color	FlyBase phenotype for classical alleles	FBcv:0000355	abnormal eye color				1.6017	1.0778	0.6632				0.127	0.497	0.808				0.8961	0.3035	0.0923				1.238	0.833	0.513
Disease annotation AGR::lung small cell carcinoma	Disease annotation AGR	DOID:5409	lung small cell carcinoma				2.0593	1.1086	1.7055				0.127	0.543	0.328				0.8932	0.2644	0.4836				0.619	0.333	0.513
Disease annotation AGR::retinitis pigmentosa	Disease annotation AGR	DOID:10584	retinitis pigmentosa				1.864	1.2041					0.129	0.456					0.8881	0.3401					0.774	0.5
Disease annotation AGR::Wilson disease	Disease annotation AGR	DOID:893	Wilson disease				3.0889	4.9886	5.1165				0.134	0.0201	0.0567				0.8705	1.6959	1.2463				0.31	0.5	0.513
Disease annotation AGR::Graves' disease	Disease annotation AGR	DOID:12361	Graves' disease				3.0889						0.134						0.8705						0.31
Disease annotation AGR::tuberculosis	Disease annotation AGR	DOID:399	tuberculosis				3.0889						0.134						0.8705						0.31
Disease annotation AGR::asthma	Disease annotation AGR	DOID:2841	asthma	2.5177	2.1743	1.1811	1.481	0.7973	0.4906	0.188	0.234	0.468	0.139	0.757	0.917	0.7245	0.6298	0.3295	0.8566	0.1208	0.0372	2.632	2.273	1.235	1.548	0.833	0.513
Disease annotation AGR::inflammatory bowel disease	Disease annotation AGR	DOID:0050589	inflammatory bowel disease	8.3541	7.2149	2.6128	1.9657	1.5873	1.628	0.0238	0.0312	0.177	0.144	0.292	0.348	1.6225	1.5047	0.7497	0.8396	0.5334	0.4573	2.632	2.273	0.823	0.619	0.5	0.513
FlyBase phenotype for classical alleles::abnormal sex-determination	FlyBase phenotype for classical alleles	FBcv:0000436	abnormal sex-determination				2.883						0.15						0.8212						0.31
Disease annotation AGR::alopecia	Disease annotation AGR	DOID:987	alopecia				2.883						0.15						0.8212						0.31
Disease annotation AGR::rectum cancer	Disease annotation AGR	DOID:1993	rectum cancer				2.7028	2.91	4.4769				0.167	0.148	0.0721				0.7761	0.8273	1.142				0.31	0.333	0.513
Disease annotation AGR::gastrointestinal system cancer	Disease annotation AGR	DOID:3119	gastrointestinal system cancer				2.7028						0.167						0.7761						0.31
Disease annotation AGR::gastric adenocarcinoma	Disease annotation AGR	DOID:3717	gastric adenocarcinoma				2.0925						0.171						0.7666						0.464
Disease annotation AGR::hyperthyroidism	Disease annotation AGR	DOID:7998	hyperthyroidism		6.6136		1.8019	1.94			0.0367		0.18	0.149			1.4352		0.7434	0.8239			2.273		0.619	0.667
Disease annotation AGR::diabetes mellitus	Disease annotation AGR	DOID:9351	diabetes mellitus			1.7244	1.5136	0.6984				0.252	0.18	0.809				0.5979	0.7443	0.0918				1.235	1.084	0.5
Disease annotation AGR::autosomal recessive polycystic kidney disease	Disease annotation AGR	DOID:0110861	autosomal recessive polycystic kidney disease				2.5438						0.184						0.7345						0.31
Disease annotation AGR::aplastic anemia	Disease annotation AGR	DOID:12449	aplastic anemia				2.5438						0.184						0.7345						0.31
Disease annotation AGR::IgA glomerulonephritis	Disease annotation AGR	DOID:2986	IgA glomerulonephritis				2.5438						0.184						0.7345						0.31
Disease annotation AGR::melanoma	Disease annotation AGR	DOID:1909	melanoma				1.7651						0.189						0.7214						0.619
Disease annotation AGR::endometrial cancer	Disease annotation AGR	DOID:1380	endometrial cancer		4.7381		1.6136	0.6949			0.0666		0.197	0.789			1.176		0.7047	0.1028			2.273		0.774	0.333
Disease annotation AGR::Lewy body dementia	Disease annotation AGR	DOID:12217	Lewy body dementia				2.4025						0.201						0.6961						0.31
Disease annotation AGR::autosomal dominant polycystic kidney disease	Disease annotation AGR	DOID:898	autosomal dominant polycystic kidney disease				2.4025						0.201						0.6961						0.31
Disease annotation AGR::myeloid leukemia	Disease annotation AGR	DOID:8692	myeloid leukemia		9.3369	3.3813	1.9078	1.3694			0.0193	0.117	0.206	0.432			1.714	0.9291	0.6846	0.3641			2.273	0.823	0.464	0.333
Disease annotation AGR::Leber congenital amaurosis	Disease annotation AGR	DOID:14791	Leber congenital amaurosis			6.0507	2.276	2.4505	3.77			0.0424	0.218	0.195	0.0973			1.3723	0.6604	0.709	1.0116			0.823	0.31	0.333	0.513
Disease annotation AGR::Kuhnt-Junius degeneration	Disease annotation AGR	DOID:10873	Kuhnt-Junius degeneration				2.276						0.218						0.6604						0.31
Disease annotation AGR::prostate cancer	Disease annotation AGR	DOID:10283	prostate cancer			2.5738	1.2909	1.3899	1.4255			0.00865	0.221	0.156	0.2			2.0628	0.6555	0.8047	0.6974			3.704	1.858	2	2.051
Disease annotation AGR::Gilbert syndrome	Disease annotation AGR	DOID:2739	Gilbert syndrome		15.8727		2.1622				0.00692		0.235				2.1595		0.6273				2.273		0.31
Disease annotation AGR::alcoholic pancreatitis	Disease annotation AGR	DOID:4988	alcoholic pancreatitis		15.8727		2.1622				0.00692		0.235				2.1595		0.6273				2.273		0.31
Disease annotation AGR::atrial fibrillation	Disease annotation AGR	DOID:0060224	atrial fibrillation				2.1622						0.235						0.6273						0.31
Disease annotation AGR::acute myeloid leukemia	Disease annotation AGR	DOID:9119	acute myeloid leukemia			1.2774	1.4415					0.466	0.236					0.3315	0.6253					0.823	0.929
Disease annotation AGR::mental depression	Disease annotation AGR	DOID:1596	mental depression			4.7245	1.481	0.9567	1.4719			0.00167	0.248	0.612	0.333			2.7754	0.6051	0.2129	0.4765			2.469	0.774	0.5	0.769
FlyBase phenotype for classical alleles::abnormal feeding behavior	FlyBase phenotype for classical alleles	FBcv:0000419	abnormal feeding behavior	2.188	2.8344	1.7108	1.287	0.5543		0.232	0.0896	0.169	0.25	0.934		0.6338	1.0474	0.7714	0.6008	0.0296		2.632	3.409	2.058	1.548	0.667
Disease annotation AGR::cholecystolithiasis	Disease annotation AGR	DOID:11151	cholecystolithiasis		15.1169		2.0593				0.00762		0.253				2.1178		0.5963				2.273		0.31
Disease annotation AGR::B-lymphoblastic leukemia/lymphoma	Disease annotation AGR	DOID:0080630	B-lymphoblastic leukemia/lymphoma			8.2116	2.0593					0.00548	0.253					2.2607	0.5963					1.235	0.31
Disease annotation AGR::abdominal aortic aneurysm	Disease annotation AGR	DOID:7693	abdominal aortic aneurysm				2.0593						0.253						0.5963						0.31
Disease annotation AGR::ureteral obstruction	Disease annotation AGR	DOID:5199	ureteral obstruction				1.707	1.2253					0.256	0.49					0.5913	0.3097					0.464	0.333
Disease annotation AGR::glioblastoma	Disease annotation AGR	DOID:3068	glioblastoma				1.5174	0.8168					0.269	0.709					0.569	0.1492					0.619	0.333
Disease annotation AGR::cholelithiasis	Disease annotation AGR	DOID:10211	cholelithiasis		14.4298		1.9657				0.00835		0.27				2.0782		0.5674				2.273		0.31
Disease annotation AGR::vascular dementia	Disease annotation AGR	DOID:8725	vascular dementia				1.9657						0.27						0.5674						0.31
Disease annotation AGR::colorectal adenoma	Disease annotation AGR	DOID:0050860	colorectal adenoma				1.8802	2.0243	3.1144				0.288	0.259	0.134				0.5404	0.5856	0.8725				0.31	0.333	0.513
Disease annotation AGR::nephrosis	Disease annotation AGR	DOID:2527	nephrosis				1.8802	2.0243	3.1144				0.288	0.259	0.134				0.5404	0.5856	0.8725				0.31	0.333	0.513
Disease annotation AGR::idiopathic pulmonary fibrosis	Disease annotation AGR	DOID:0050156	idiopathic pulmonary fibrosis				1.8802						0.288						0.5404						0.31
Disease annotation AGR::disseminated intravascular coagulation	Disease annotation AGR	DOID:11247	disseminated intravascular coagulation				1.8802						0.288						0.5404						0.31
Disease annotation AGR::psoriasis	Disease annotation AGR	DOID:8893	psoriasis				1.8802						0.288						0.5404						0.31
Disease annotation AGR::nephrotic syndrome	Disease annotation AGR	DOID:1184	nephrotic syndrome			3.8321	1.4415	0.776	1.1938			0.0203	0.301	0.735	0.502			1.6908	0.5213	0.1333	0.2989			1.646	0.619	0.333	0.513
Disease annotation AGR::colorectal carcinoma	Disease annotation AGR	DOID:0080199	colorectal carcinoma				1.4415						0.301						0.5213						0.619
Disease annotation AGR::esophageal cancer	Disease annotation AGR	DOID:5041	esophageal cancer				1.8019	1.94	2.9846				0.305	0.275	0.143				0.5149	0.5594	0.8425				0.31	0.333	0.513
Disease annotation AGR::liver cancer	Disease annotation AGR	DOID:3571	liver cancer				1.8019						0.305						0.5149						0.31
Disease annotation AGR::colorectal adenocarcinoma	Disease annotation AGR	DOID:0050861	colorectal adenocarcinoma				1.4179	1.1449	1.7614				0.311	0.49	0.242				0.5063	0.3095	0.6157				0.619	0.5	0.769
Disease annotation AGR::liver cirrhosis	Disease annotation AGR	DOID:5082	liver cirrhosis	4.5947		1.437	1.3514			0.0703		0.406	0.311			1.1527		0.3905	0.5071			2.632		0.823	0.774
FlyBase phenotype for classical alleles::abnormal auditory perception	FlyBase phenotype for classical alleles	FBcv:0000407	abnormal auditory perception			1.4193	1.3347	0.8622	0.8843			0.412	0.32	0.682	0.665			0.3841	0.4944	0.1661	0.177			0.823	0.774	0.5	0.513
FlyBase phenotype for classical alleles::increased fecundity	FlyBase phenotype for classical alleles	FBcv:0006001	increased fecundity				1.7298	2.7936					0.322	0.0901					0.491	1.0451					0.31	0.5
Disease annotation AGR::lung carcinoma	Disease annotation AGR	DOID:3905	lung carcinoma				1.7298	1.8624	2.8652				0.322	0.291	0.153				0.491	0.5347	0.8139				0.31	0.333	0.513
Disease annotation AGR::lung non-small cell carcinoma	Disease annotation AGR	DOID:3908	lung non-small cell carcinoma		2.86	1.0357	1.1688	0.6292	0.484		0.0515	0.542	0.331	0.919	0.949		1.2877	0.266	0.4799	0.0364	0.0223		4.545	1.646	1.858	1	0.769
Disease annotation AGR::congenital heart disease	Disease annotation AGR	DOID:1682	congenital heart disease				1.4742						0.332						0.4776						0.464
Disease annotation AGR::visceral heterotaxy	Disease annotation AGR	DOID:0050545	visceral heterotaxy				1.5444						0.373						0.4272						0.31
Disease annotation AGR::esophagus squamous cell carcinoma	Disease annotation AGR	DOID:3748	esophagus squamous cell carcinoma			1.2774	1.2012	1.0347	0.7959			0.466	0.403	0.544	0.72			0.3315	0.394	0.2642	0.1423			0.823	0.774	0.667	0.513
Disease annotation AGR::lung disease	Disease annotation AGR	DOID:850	lung disease				1.4415						0.407						0.3903						0.31
Disease annotation AGR::osteoporosis	Disease annotation AGR	DOID:11476	osteoporosis	7.3516	6.3491		1.2973	0.9312		0.0302	0.0395		0.409	0.639		1.5193	1.4029		0.3879	0.1943		2.632	2.273		0.464	0.333
FlyBase phenotype for classical alleles::abnormal sleep	FlyBase phenotype for classical alleles	FBcv:0000705	abnormal sleep	1.7018	1.4697	1.3306	1.1011	0.7544	0.9949	0.329	0.395	0.323	0.415	0.825	0.562	0.4827	0.4024	0.4906	0.3814	0.0833	0.2496	2.632	2.273	2.058	1.703	1.167	1.538
FlyBase phenotype for classical alleles::male semi-sterile	FlyBase phenotype for classical alleles	FBcv:0000371	male semi-sterile				1.1088	0.7462					0.434	0.805					0.3624	0.0939					1.238	0.833
FlyBase phenotype for classical alleles::abnormal stress response	FlyBase phenotype for classical alleles	FBcv:0000408	abnormal stress response	0.4512	1.169	1.176	1.0263	0.8763	0.7034	0.967	0.363	0.224	0.437	0.849	0.977	0.0143	0.4398	0.6483	0.3592	0.0708	0.0098	3.947	10.227	10.288	8.978	7.667	6.154
Disease annotation AGR::pulmonary hypertension	Disease annotation AGR	DOID:6432	pulmonary hypertension				1.138	0.4901					0.449	0.919					0.3472	0.0365					0.774	0.333
Disease annotation AGR::esophagus adenocarcinoma	Disease annotation AGR	DOID:4914	esophagus adenocarcinoma				1.3104	2.1164	2.1706				0.455	0.167	0.234				0.3418	0.7763	0.6292				0.31	0.5	0.513
Disease annotation AGR::Down syndrome	Disease annotation AGR	DOID:14250	Down syndrome				1.3104						0.455						0.3418						0.31
Disease annotation AGR::osteoarthritis	Disease annotation AGR	DOID:8398	osteoarthritis				1.2356						0.486						0.3133						0.31
FlyBase phenotype for classical alleles::abnormal starvation stress response	FlyBase phenotype for classical alleles	FBcv:0000708	abnormal starvation stress response		1.2648	0.916	1.0337	0.371	0.4281		0.471	0.638	0.495	0.995	0.973		0.3267	0.1945	0.3052	0.0021	0.0119		2.273	1.646	1.858	0.667	0.769
FlyBase phenotype for classical alleles::abnormal gravitaxis	FlyBase phenotype for classical alleles	FBcv:0000388	abnormal gravitaxis				1.2012						0.501						0.3002						0.31
Disease annotation AGR::muscular atrophy	Disease annotation AGR	DOID:767	muscular atrophy				1.2012						0.501						0.3002						0.31
FlyBase phenotype for classical alleles::female semi-fertile	FlyBase phenotype for classical alleles	FBcv:0000007	female semi-fertile			1.1382	1.0704					0.527	0.503					0.2781	0.2981					0.823	0.774
Disease annotation AGR::cardiomyopathy	Disease annotation AGR	DOID:0050700	cardiomyopathy				1.1184						0.506						0.2955						0.464
Disease annotation AGR::macular degeneration	Disease annotation AGR	DOID:4448	macular degeneration				1.138	1.2253					0.53	0.49					0.2756	0.3097					0.31	0.333
Disease annotation AGR::rheumatoid arthritis	Disease annotation AGR	DOID:7148	rheumatoid arthritis				1.0634	0.7633					0.54	0.743					0.2671	0.1285					0.464	0.333
FlyBase phenotype for classical alleles::abnormal heat stress response	FlyBase phenotype for classical alleles	FBcv:0000410	abnormal heat stress response			1.6268	1.0199	1.0981				0.28	0.546	0.48				0.5518	0.2623	0.3182				1.235	0.774	0.833
Disease annotation AGR::ovarian cancer	Disease annotation AGR	DOID:2394	ovarian cancer		2.442	0.8843	0.998	0.8954	1.653		0.197	0.664	0.56	0.661	0.156		0.7044	0.1777	0.2511	0.1792	0.8059		2.273	0.823	0.929	0.833	1.538
Disease annotation AGR::acute lymphoblastic leukemia	Disease annotation AGR	DOID:9952	acute lymphoblastic leukemia			4.0103	1.0057	0.8121	1.2494			0.00384	0.567	0.72	0.432			2.4152	0.2462	0.1422	0.3641			2.469	0.619	0.5	0.769
FlyBase phenotype for classical alleles::abnormal body color	FlyBase phenotype for classical alleles	FBcv:0000356	abnormal body color	1.667	2.1596	1.3034	0.9806	0.7918	1.137	0.218	0.0595	0.239	0.569	0.857	0.349	0.66	1.2248	0.6205	0.2447	0.067	0.4565	5.263	6.818	4.115	3.096	2.5	3.59
Disease annotation AGR::pulmonary tuberculosis	Disease annotation AGR	DOID:2957	pulmonary tuberculosis	8.9653			1.0547			0.0208			0.571			1.68			0.2429			2.632			0.31
Disease annotation AGR::nephroblastoma	Disease annotation AGR	DOID:2154	nephroblastoma				1.0547						0.571						0.2429						0.31
FlyBase phenotype for classical alleles::paralytic	FlyBase phenotype for classical alleles	FBcv:0000389	paralytic				0.9682	0.3475					0.59	0.98					0.2286	0.0084					0.929	0.333
FlyBase phenotype for classical alleles::semi-fertile	FlyBase phenotype for classical alleles	FBcv:0000375	semi-fertile		1.5716	0.8537	0.9634	0.461	0.3546		0.364	0.686	0.593	0.976	0.978		0.4384	0.1635	0.2264	0.0104	0.0095		2.273	1.235	1.393	0.667	0.513
Disease annotation AGR::acute kidney failure	Disease annotation AGR	DOID:3021	acute kidney failure	4.1301		1.2917	0.9718	1.3079	0.8048	0.0845		0.46	0.594	0.335	0.714	1.0729		0.3369	0.2258	0.4741	0.1457	2.632		0.823	0.619	0.833	0.513
FlyBase phenotype for classical alleles::abnormal mating behavior	FlyBase phenotype for classical alleles	FBcv:0000721	abnormal mating behavior	2.7161		0.5663	0.9586	0.5734	0.5293	0.0986		0.871	0.599	0.94	0.925	1.0059		0.0597	0.2221	0.0268	0.0335	3.947		0.823	1.393	0.833	0.769
FlyBase phenotype for classical alleles::decreased fecundity	FlyBase phenotype for classical alleles	FBcv:0006002	decreased fecundity			0.5042	0.9483	0.8168	0.3142			0.909	0.613	0.768	0.988			0.0411	0.2119	0.1143	0.005			0.823	1.548	1.333	0.513
Disease annotation AGR::colorectal cancer	Disease annotation AGR	DOID:9256	colorectal cancer			1.1108	0.9401	0.6748	0.8651			0.487	0.623	0.884	0.689			0.3124	0.2054	0.0532	0.1612			1.646	1.393	1	1.282
Disease annotation AGR::breast carcinoma	Disease annotation AGR	DOID:3459	breast carcinoma				0.9401	1.0122	1.0381				0.624	0.574	0.578				0.2043	0.2411	0.238				0.464	0.5	0.513
Disease annotation AGR::extrahepatic cholestasis	Disease annotation AGR	DOID:13619	extrahepatic cholestasis	7.9908		2.4992	0.9401	2.5304	1.5572	0.0259		0.19	0.634	0.0463	0.369	1.5865		0.72	0.1975	1.3343	0.4327	2.632		0.823	0.31	0.833	0.513
FlyBase phenotype for classical alleles::abnormal touch response	FlyBase phenotype for classical alleles	FBcv:0000421	abnormal touch response				0.9136	1.3115	1.0089				0.644	0.364	0.593				0.1911	0.4387	0.2264				0.464	0.667	0.513
Disease annotation AGR::sensorineural hearing loss	Disease annotation AGR	DOID:10003	sensorineural hearing loss				0.9201						0.646						0.1896						0.31
FlyBase phenotype for classical alleles::abnormal body size	FlyBase phenotype for classical alleles	FBcv:0000665	abnormal body size	0.8223		0.7716	0.9191	0.677	0.3205	0.704		0.794	0.681	0.95	0.998	0.1523		0.1	0.1664	0.0219	0.0005	2.632		2.469	2.941	2.167	1.026
FlyBase phenotype for classical alleles::short lived	FlyBase phenotype for classical alleles	FBcv:0000385	short lived	0.8476	1.464	1.1487	0.9473	0.68	0.8259	0.722	0.115	0.256	0.689	0.997	0.888	0.1411	0.9385	0.5917	0.1612	0.0012	0.0514	7.895	13.636	10.7	8.824	6.333	7.692
Disease annotation AGR::hepatocellular carcinoma	Disease annotation AGR	DOID:684	hepatocellular carcinoma			0.7956	0.8978	0.5639	0.4957			0.744	0.69	0.967	0.962			0.1283	0.1608	0.0142	0.0164			1.646	1.858	1.167	1.026
Disease annotation AGR::diabetic retinopathy	Disease annotation AGR	DOID:8947	diabetic retinopathy				0.8424						0.697						0.1563						0.464
FlyBase phenotype for classical alleles::abnormal wound healing	FlyBase phenotype for classical alleles	FBcv:0000451	abnormal wound healing				0.8211	0.8841	0.9067				0.714	0.665	0.651				0.1462	0.1767	0.1859				0.464	0.5	0.513
Disease annotation AGR::intellectual disability	Disease annotation AGR	DOID:1059	intellectual disability				0.8008						0.72						0.1427						0.31
FlyBase phenotype for classical alleles::abnormal mating	FlyBase phenotype for classical alleles	FBcv:0000400	abnormal mating	2.4397		0.5087	0.8611	0.6181	0.4754	0.125		0.907	0.723	0.927	0.953	0.9026		0.0424	0.1404	0.0329	0.0205	3.947		0.823	1.393	1	0.769
Disease annotation AGR::congestive heart failure	Disease annotation AGR	DOID:6000	congestive heart failure	2.8275		0.8843	0.8316	0.3582	0.551	0.157		0.664	0.724	0.977	0.881	0.8025		0.1777	0.1402	0.0098	0.0546	2.632		0.823	0.774	0.333	0.513
Disease annotation AGR::Parkinson's disease	Disease annotation AGR	DOID:14330	Parkinson's disease		2.0092	1.4552	0.8211	1.3261	0.9067		0.262	0.295	0.744	0.239	0.647		0.5808	0.529	0.128	0.6211	0.1888		2.273	1.646	0.929	1.5	1.026
FlyBase phenotype for classical alleles::abnormal developmental rate	FlyBase phenotype for classical alleles	FBcv:0000450	abnormal developmental rate	0.6338	0.5473	0.6937	0.8947	0.5218	0.3705	0.829	0.885	0.882	0.744	0.997	0.999	0.081	0.0528	0.0541	0.1284	0.001	0.0004	2.632	2.273	2.881	3.715	2.167	1.538
Disease annotation AGR::colon cancer	Disease annotation AGR	DOID:219	colon cancer				0.7631	1.0955	1.6854				0.759	0.499	0.213				0.1195	0.3019	0.6708				0.464	0.667	1.026
FlyBase phenotype for classical alleles::hyperactive	FlyBase phenotype for classical alleles	FBcv:0000392	hyperactive				0.733						0.764						0.1167						0.31
FlyBase phenotype for classical alleles::abnormal memory	FlyBase phenotype for classical alleles	FBcv:0000398	abnormal memory		1.3338	0.7246	0.8176	0.3913			0.443	0.786	0.777	0.992			0.3527	0.1041	0.1094	0.0032			2.273	1.235	1.393	0.667
FlyBase phenotype for classical alleles::abnormal temperature response	FlyBase phenotype for classical alleles	FBcv:0000683	abnormal temperature response	2.2011	1.9009	1.721	0.7768	0.697		0.23	0.283	0.166	0.79	0.849		0.6376	0.5473	0.7788	0.1022	0.0707		2.632	2.273	2.058	0.929	0.833
Disease annotation AGR::schizophrenia	Disease annotation AGR	DOID:5419	schizophrenia				0.7613						0.791						0.1014						0.774
Disease annotation AGR::cholangiocarcinoma	Disease annotation AGR	DOID:4947	cholangiocarcinoma		4.9602		0.6757	1.0913			0.0615		0.802	0.522			1.2109		0.0955	0.2817			2.273		0.31	0.5
Disease annotation AGR::lung cancer	Disease annotation AGR	DOID:1324	lung cancer				0.7051	0.5061	1.1679				0.804	0.91	0.476				0.0944	0.0408	0.3222				0.464	0.333	0.769
FlyBase phenotype for classical alleles::male sterile	FlyBase phenotype for classical alleles	FBcv:0000370	male sterile			0.8709	0.8424	0.6551	0.3876			0.697	0.806	0.963	0.996			0.1565	0.0935	0.0161	0.0014			2.881	2.786	2.167	1.282
FlyBase phenotype for classical alleles::abnormal eclosion	FlyBase phenotype for classical alleles	FBcv:0000670	abnormal eclosion				0.6653	0.7163	1.102				0.809	0.774	0.545				0.0918	0.1107	0.2632				0.31	0.333	0.513
Disease annotation AGR::autism spectrum disorder	Disease annotation AGR	DOID:0060041	autism spectrum disorder			1.2362	0.6975					0.483	0.81					0.3159	0.0912					0.823	0.464
Disease annotation AGR::dilated cardiomyopathy	Disease annotation AGR	DOID:12930	dilated cardiomyopathy				0.6975						0.81						0.0912						0.464
Disease annotation AGR::breast cancer	Disease annotation AGR	DOID:1612	breast cancer		1.43		0.7792	0.8389	0.3227		0.409		0.811	0.742	0.986		0.388		0.0907	0.1291	0.0058		2.273		1.238	1.333	0.513
FlyBase phenotype for classical alleles::male semi-fertile	FlyBase phenotype for classical alleles	FBcv:0000006	male semi-fertile				0.6359						0.828						0.0815						0.31
Disease annotation AGR::neurodegenerative disease	Disease annotation AGR	DOID:1289	neurodegenerative disease				0.6687	1.2					0.832	0.404					0.0796	0.3931					0.464	0.833
FlyBase phenotype for classical alleles::abnormal cell shape	FlyBase phenotype for classical alleles	FBcv:0000429	abnormal cell shape			0.6282	0.7089	0.2544				0.831	0.855	0.997				0.0804	0.0677	0.0012				0.823	0.929	0.333
Disease annotation AGR::lung adenocarcinoma	Disease annotation AGR	DOID:3910	lung adenocarcinoma				0.6359	0.9129	1.0534				0.856	0.643	0.545				0.0672	0.1914	0.2633				0.464	0.667	0.769
FlyBase phenotype for classical alleles::abnormal cell adhesion	FlyBase phenotype for classical alleles	FBcv:0000668	abnormal cell adhesion				0.5924						0.857						0.0667						0.31
FlyBase phenotype for classical alleles::hypoactive	FlyBase phenotype for classical alleles	FBcv:0000390	hypoactive				0.6602						0.861						0.0648						0.619
Disease annotation AGR::sciatic neuropathy	Disease annotation AGR	DOID:11446	sciatic neuropathy				0.5766						0.867						0.0616						0.31
Disease annotation AGR::pancreatic cancer	Disease annotation AGR	DOID:1793	pancreatic cancer	2.6831	4.6344	1.2587	0.6313	0.6797		0.171	0.0109	0.427	0.883	0.845		0.7669	1.9607	0.3693	0.0538	0.0729		2.632	4.545	1.235	0.619	0.667
FlyBase phenotype for classical alleles::decreased occurrence of cell division	FlyBase phenotype for classical alleles	FBcv:0006006	decreased occurrence of cell division			0.6626	0.7477	0.6038	0.9289			0.857	0.884	0.965	0.636			0.0667	0.0534	0.0153	0.1962			1.646	1.858	1.5	2.308
FlyBase phenotype for classical alleles::abnormal cell migration	FlyBase phenotype for classical alleles	FBcv:0000716	abnormal cell migration			0.5988	0.6757	0.485	0.7462			0.85	0.884	0.967	0.788			0.0703	0.0534	0.0142	0.1035			0.823	0.929	0.667	1.026
Disease annotation AGR::urinary bladder cancer	Disease annotation AGR	DOID:11054	urinary bladder cancer				0.5951	0.6407					0.885	0.852					0.0528	0.0691					0.464	0.5
Disease annotation AGR::oral squamous cell carcinoma	Disease annotation AGR	DOID:0050866	oral squamous cell carcinoma				0.5339	0.8622	0.8843				0.894	0.682	0.665				0.0485	0.1661	0.177				0.31	0.5	0.513
Disease annotation AGR::renal cell carcinoma	Disease annotation AGR	DOID:4450	renal cell carcinoma				0.5792						0.896						0.0476						0.464
FlyBase phenotype for classical alleles::abnormal locomotor behavior	FlyBase phenotype for classical alleles	FBcv:0000414	abnormal locomotor behavior	0.3177	0.6859	0.7949	0.841	0.7445	0.8048	0.989	0.863	0.863	0.908	0.98	0.9	0.0047	0.0636	0.0639	0.0416	0.0085	0.0454	2.632	5.682	6.584	6.966	6.167	6.667
Disease annotation AGR::visual epilepsy	Disease annotation AGR	DOID:11832	visual epilepsy				0.4752	0.7675					0.927	0.755					0.0325	0.1217					0.31	0.5
Disease annotation AGR::cancer	Disease annotation AGR	DOID:162	cancer				0.558	0.4506	0.4621				0.932	0.965	0.933				0.0305	0.0154	0.0299				0.619	0.5	0.513
FlyBase phenotype for classical alleles::abnormal cell polarity	FlyBase phenotype for classical alleles	FBcv:0000430	abnormal cell polarity				0.5068		0.5596				0.939		0.876				0.0271		0.0572				0.464		0.513
FlyBase phenotype for classical alleles::abnormal chemosensitive behavior	FlyBase phenotype for classical alleles	FBcv:0000403	abnormal chemosensitive behavior				0.424	0.4565	0.7023				0.953	0.937	0.782				0.0209	0.0281	0.1066				0.31	0.333	0.513
FlyBase phenotype for classical alleles::abnormal circadian rhythm	FlyBase phenotype for classical alleles	FBcv:0000394	abnormal circadian rhythm	1.2852		0.8039	0.6048	1.221	1.3775	0.463		0.736	0.957	0.249	0.177	0.3343		0.1326	0.019	0.6038	0.7503	2.632		1.646	1.238	2.5	2.821
FlyBase phenotype for classical alleles::abnormal sensory perception	FlyBase phenotype for classical alleles	FBcv:0000681	abnormal sensory perception			0.8011	0.6027	0.3245	0.624			0.739	0.958	0.998	0.906			0.1312	0.0185	0.0006	0.0426			1.646	1.238	0.667	1.282
FlyBase phenotype for classical alleles::abnormal cell death	FlyBase phenotype for classical alleles	FBcv:0000424	abnormal cell death	0.5327		0.5831	0.7207	0.6073	0.5191	0.895		0.959	0.964	0.993	0.993	0.048		0.018	0.0155	0.0028	0.0026	2.632		2.881	3.56	3	2.564
FlyBase phenotype for classical alleles::abnormal smell perception	FlyBase phenotype for classical alleles	FBcv:0000404	abnormal smell perception			0.8039	0.4536		0.5009			0.714	0.964		0.912			0.146	0.0158		0.04			0.823	0.464		0.513
FlyBase phenotype for classical alleles::melanotic mass phenotype	FlyBase phenotype for classical alleles	FBcv:0000446	melanotic mass phenotype	2.4836			0.4383			0.192			0.97			0.7155			0.0132			2.632			0.464
Disease annotation AGR::stomach cancer	Disease annotation AGR	DOID:10534	stomach cancer				0.4353	0.3125					0.971	0.989					0.0127	0.0047					0.464	0.333
Disease annotation AGR::status epilepticus	Disease annotation AGR	DOID:1824	status epilepticus				0.3696						0.974						0.0113						0.31
FlyBase phenotype for classical alleles::abnormal pain response	FlyBase phenotype for classical alleles	FBcv:0000393	abnormal pain response		0.8126	0.8828	0.6642	0.7151	0.7334		0.72	0.695	0.978	0.95	0.898		0.1425	0.1575	0.0095	0.022	0.0466		3.409	3.704	2.786	3	3.077
FlyBase phenotype for classical alleles::abnormal learning	FlyBase phenotype for classical alleles	FBcv:0000397	abnormal learning				0.3405	0.5499	0.564				0.982	0.914	0.873				0.0075	0.0388	0.0586				0.31	0.5	0.513
Disease annotation AGR::transient cerebral ischemia	Disease annotation AGR	DOID:224	transient cerebral ischemia				0.3405						0.982						0.0075						0.31
FlyBase phenotype for classical alleles::abnormal behavior	FlyBase phenotype for classical alleles	FBcv:0000387	abnormal behavior	0.6525	0.7514	0.7823	0.7804	0.7025	0.6782	0.91	0.85	0.918	0.987	0.998	0.995	0.0406	0.0704	0.037	0.0055	0.0007	0.0021	7.895	9.091	9.465	9.443	8.5	8.205
FlyBase phenotype for classical alleles::abnormal circadian behavior	FlyBase phenotype for classical alleles	FBcv:0000679	abnormal circadian behavior			0.8134	0.408	1.3177	1.3515			0.717	0.989	0.201	0.241			0.1443	0.0044	0.6951	0.6167			1.235	0.619	2	2.051
FlyBase phenotype for classical alleles::semi-sterile	FlyBase phenotype for classical alleles	FBcv:0000365	semi-sterile	0.5948			0.6298	0.6027	0.2898	0.855			0.989	0.991	0.999	0.0677			0.0047	0.0037	0	2.632			2.786	2.667	1.282
FlyBase phenotype for classical alleles::abnormal cell size	FlyBase phenotype for classical alleles	FBcv:0000428	abnormal cell size			0.521	0.4573	0.4923	0.4328			0.93	0.994	0.989	0.984			0.0313	0.0022	0.0046	0.007			1.235	1.084	1.167	1.026
FlyBase phenotype for classical alleles::female semi-sterile	FlyBase phenotype for classical alleles	FBcv:0000367	female semi-sterile	0.8223			0.5321	0.4687	0.1602	0.704			0.994	0.997	0.999	0.1523			0.0026	0.0011	0	2.632			1.703	1.5	0.513
FlyBase phenotype for classical alleles::female sterile	FlyBase phenotype for classical alleles	FBcv:0000366	female sterile			0.1511	0.6251	0.3977	0.3765			0.999	0.995	0.999	0.999			0	0.0022	0	0.0001			0.823	3.406	2.167	2.051
FlyBase phenotype for classical alleles::abnormal cell number	FlyBase phenotype for classical alleles	FBcv:0000709	abnormal cell number	0.5547	0.3194	0.4626	0.6526	0.4684	0.7567	0.914	0.988	0.996	0.996	0.999	0.931	0.0389	0.005	0.0015	0.0014	0	0.031	3.947	2.273	3.292	4.644	3.333	5.385
FlyBase phenotype for classical alleles::sterile	FlyBase phenotype for classical alleles	FBcv:0000364	sterile			0.4546	0.665	0.5523	0.3462			0.998	0.997	0.999	0.999			0.0007	0.0011	0.0001	0			3.704	5.418	4.5	2.821
FlyBase phenotype for classical alleles::abnormal cell cycle	FlyBase phenotype for classical alleles	FBcv:0000671	abnormal cell cycle				0.5096	0.2352					0.998	0.999					0.0005	0					2.167	1
FlyBase phenotype for classical alleles::abnormal flight	FlyBase phenotype for classical alleles	FBcv:0000417	abnormal flight	0.7556	0.6525	0.2954	0.5778	0.8374	0.8098	0.784	0.87	0.999	0.999	0.886	0.875	0.1052	0.0604	0.0001	0.0002	0.0524	0.0576	5.263	4.545	2.058	4.025	5.833	5.641
FlyBase phenotype for classical alleles::abnormal planar polarity	FlyBase phenotype for classical alleles	FBcv:0000449	abnormal planar polarity				0.2079	0.3358	0.5166				0.999	0.994	0.932				0.0002	0.0024	0.0301				0.31	0.5	0.769
FlyBase phenotype for classical alleles::abnormal size	FlyBase phenotype for classical alleles	FBcv:0000357	abnormal size	0.7605	0.3284	0.4361	0.6114	0.5138	0.3952	0.814	0.996	0.999	0.999	0.999	0.999	0.0893	0.0017	0.0001	0	0	0	7.895	3.409	4.527	6.347	5.333	4.103
FlyBase phenotype for classical alleles::abnormal neurophysiology	FlyBase phenotype for classical alleles	FBcv:0000434	abnormal neurophysiology			0.4106	0.4633	0.3658	0.2047			0.994	0.999	0.999	0.999			0.0024	0.0001	0	0			2.058	2.322	1.833	1.026
FlyBase phenotype for classical alleles::abnormal neuroanatomy	FlyBase phenotype for classical alleles	FBcv:0000435	abnormal neuroanatomy	0.3821	0.495	0.478	0.5394	0.4235	0.5957	0.995	0.986	0.999	0.999	1.00e+0	0.999	0.002	0.0057	0	0	0	0.0001	5.263	6.818	6.584	7.43	5.833	8.205
Disease annotation AGR::MELAS syndrome	Disease annotation AGR	DOID:3687	MELAS syndrome					17.46						0.000305						3.5151						0.5
Disease annotation AGR::46,XY sex reversal 8	Disease annotation AGR	DOID:0111773	46,XY sex reversal 8					15.52	23.8769					0.00536	0.00228					2.2701	2.6402					0.333	0.513
Disease annotation AGR::cutaneous porphyria	Disease annotation AGR	DOID:13271	cutaneous porphyria					11.64						0.0104						1.9816						0.333
Disease annotation AGR::exudative vitreoretinopathy	Disease annotation AGR	DOID:0050535	exudative vitreoretinopathy					9.312						0.0168						1.7723						0.333
Disease annotation AGR::skin cancer	Disease annotation AGR	DOID:4159	skin cancer					7.76	11.9385					0.0246	0.0108					1.6086	1.9655					0.333	0.513
Disease annotation AGR::erythropoietic protoporphyria	Disease annotation AGR	DOID:13270	erythropoietic protoporphyria					6.6514						0.0335						1.4749						0.333
Disease annotation AGR::peripheral nervous system disease	Disease annotation AGR	DOID:574	peripheral nervous system disease					5.82						0.0434						1.3623						0.333
Disease annotation AGR::Leigh disease	Disease annotation AGR	DOID:3652	Leigh disease					3.6758						0.0457						1.3393						0.5
Disease annotation AGR::Shwachman-Diamond syndrome	Disease annotation AGR	DOID:0060479	Shwachman-Diamond syndrome					5.1733						0.0542						1.2654						0.333
Disease annotation AGR::polycystic ovary syndrome	Disease annotation AGR	DOID:11612	polycystic ovary syndrome	16.7081				3.1745	3.2559	0.00628				0.0662	0.124	2.2014				1.1789	0.9043	2.632				0.5	0.513
Disease annotation AGR::systemic lupus erythematosus	Disease annotation AGR	DOID:9074	systemic lupus erythematosus					2.0421						0.0971						1.0124						0.833
Disease annotation AGR::familial encephalopathy with neuroserpin inclusion bodies	Disease annotation AGR	DOID:0050831	familial encephalopathy with neuroserpin inclusion bodies					3.104						0.133						0.8733						0.333
Disease annotation AGR::muscular dystrophy	Disease annotation AGR	DOID:9884	muscular dystrophy					2.4505						0.195						0.709						0.333
Disease annotation AGR::liver disease	Disease annotation AGR	DOID:409	liver disease					2.328						0.211						0.675						0.333
Disease annotation AGR::atopic dermatitis	Disease annotation AGR	DOID:3310	atopic dermatitis					2.0243						0.259						0.5856						0.333
Disease annotation AGR::hereditary spastic paraplegia	Disease annotation AGR	DOID:2476	hereditary spastic paraplegia					1.8624						0.291						0.5347						0.333
Disease annotation AGR::colitis	Disease annotation AGR	DOID:0060180	colitis					1.7908						0.308						0.5114						0.333
Disease annotation AGR::glaucoma	Disease annotation AGR	DOID:1686	glaucoma					1.6055						0.355						0.4488						0.333
FlyBase phenotype for classical alleles::abnormal eclosion rhythm	FlyBase phenotype for classical alleles	FBcv:0000396	abnormal eclosion rhythm					1.552						0.371						0.4301						0.333
Disease annotation AGR::hyperglycemia	Disease annotation AGR	DOID:4195	hyperglycemia					1.552						0.371						0.4301						0.333
Disease annotation AGR::pancreatic ductal carcinoma	Disease annotation AGR	DOID:3587	pancreatic ductal carcinoma					1.3694						0.432						0.3641						0.333
Disease annotation AGR::hypothyroidism	Disease annotation AGR	DOID:1459	hypothyroidism					1.2471						0.434						0.3623						0.5
Disease annotation AGR::Huntington's disease	Disease annotation AGR	DOID:12858	Huntington's disease					1.1265						0.501						0.2999						0.5
Disease annotation AGR::attention deficit hyperactivity disorder	Disease annotation AGR	DOID:1094	attention deficit hyperactivity disorder					1.1938						0.503						0.2976						0.333
Disease annotation AGR::multiple sclerosis	Disease annotation AGR	DOID:2377	multiple sclerosis					1.164						0.517						0.286						0.333
Disease annotation AGR::Parkinsonism	Disease annotation AGR	DOID:0080855	Parkinsonism			2.6128		1.0582				0.177		0.569				0.7497		0.2446				0.823		0.333
Disease annotation AGR::autistic disorder	Disease annotation AGR	DOID:12849	autistic disorder					0.97						0.617						0.2097						0.333
FlyBase phenotype for classical alleles::abnormal visual behavior	FlyBase phenotype for classical alleles	FBcv:0000411	abnormal visual behavior					0.8414	0.863					0.698	0.678					0.1561	0.1686					0.5	0.513
FlyBase phenotype for classical alleles::abnormal cell growth	FlyBase phenotype for classical alleles	FBcv:0000427	abnormal cell growth					0.5414						0.889						0.0509						0.333
FlyBase phenotype for classical alleles::radiation sensitive	FlyBase phenotype for classical alleles	FBcv:0000442	radiation sensitive					0.5352						0.893						0.0491						0.333
Disease annotation AGR::alcohol use disorder	Disease annotation AGR	DOID:1574	alcohol use disorder					0.4311	0.6632					0.949	0.808					0.0225	0.0923					0.333	0.513
Disease annotation AGR::brain ischemia	Disease annotation AGR	DOID:2316	brain ischemia	4.3759					0.8527	0.0765					0.684	1.116					0.1645	2.632					0.513
Disease annotation AGR::platelet-type bleeding disorder 14	Disease annotation AGR	DOID:0111047	platelet-type bleeding disorder 14			22.9926						0.00291						2.5359						0.823
Disease annotation AGR::Ghosal hematodiaphyseal syndrome	Disease annotation AGR	DOID:0112251	Ghosal hematodiaphyseal syndrome			22.9926						0.00291						2.5359						0.823
Disease annotation AGR::essential hypertension	Disease annotation AGR	DOID:10825	essential hypertension			3.7085						0.1						0.9962						0.823
Disease annotation AGR::familial Mediterranean fever	Disease annotation AGR	DOID:2987	familial Mediterranean fever			4.5985						0.0695						1.1574						0.823
Disease annotation AGR::chronic myeloid leukemia	Disease annotation AGR	DOID:8552	chronic myeloid leukemia			2.5547						0.184						0.7346						0.823
Disease annotation AGR::transitional cell carcinoma	Disease annotation AGR	DOID:2671	transitional cell carcinoma						1.2567						0.475						0.3229						0.513
Disease annotation AGR::central nervous system cancer	Disease annotation AGR	DOID:3620	central nervous system cancer						17.9077						0.00449						2.3473						0.513
